# Supplementary material for: DNA barcodes enable higher taxonomic assignments in the Acari
Source: Sci Rep. 2021 Aug 5;11:15922. doi: 10.1038/s41598-021-95147-8 (PMC8342613; doi:10.1038/s41598-021-95147-8)
Supplement: Supplementary file 2 — Supplementary File S1. [file 41598_2021_95147_MOESM2_ESM.fasta]

>SSGIB4304-15|Mesostigmata|Laelapidae
--TACCTTATACCTGTTATTCTCTTCTTGAAGAGGGGTTATAGGGGCCTCTTTAAGTTTC
TTAATCCGCGTAGAATTAATGCAA---------------------------------CCA
GGGGGGGGCCTAATTAAAGACGACCAAATTTATAATATACTAGTCACTTCTCATGCGTTT
ATTATGATTTTTTTTATAGTTATGCCAGCTATGATTGGAGGGTTTGGAAATTGATTAATT
CCTTTAATATTAGGATTAACAGACATGTCTTTTCCTCGATTAAATAATCTAAGTTTTTGA
TTGCTTTTTCCCTCTTTATTATTGATAATAATATCAATAATATTAGAAGGAGGAAGAGGC
---ACCGGTTGGACTGTTTATCCCCCTCTGTCAGGTAATATATTCCATAGCGGAATCAGG
GTTGATTGTACTATTTTTAGTTTACATTTAGCAGGTGTTTCCTCTATTTTAAGAAGAATT
AATTTCTTAACTACTATTTTTAGTTCA------TCTAAAATTAGC---TTTGTACAAATA
CCTTTATTTGTATGGTCCTTATTAATTACAACTAGGTTGTTATTATTAGCATTACCTGTT
TTAGCTGGAGCTTTAACTATGTTATTATGTGATCGAAATTTCAACACTTCCTTTTTTGAT
CCTAGAGGAGGGGGAGATCCTGTTTTATATCAGCACTTATTT
>MYMCG508-12|Mesostigmata|Laelapidae
--TACTTTATATTTATTATTCGCTGCTTGAAGAGGTGTTATAGGGGCTTCTTTAAGGTTT
TTAATTCGACTTGAATTAATACAA---------------------------------CCA
AGAGGGGGTTTACTTCAAGATGACCAGATCTATAATACTATAGTAACAGCGCACGCCTTT
ATTATAATTTTTTTTATAGTAATGCCCGCTATAATTGGGGGTTTTGGTAACTGATTAACC
CCACTGATATTAGGGGTAATAGACATATCCTATCCCCGACTCAATAACTTGAGATTTTGA
TTATTATTTCCTTCTTTGATATTTATAATAATATCAATATTAATTGAAGGAGGAAGAGGA
---ACAGGATGAACCGTATATCCTCCTCTTTCAGCTGCTGTTTCTCATAGAAGAGTAAGA
GTCGATTTTACAATCTTTAGATTGCATTTAGCAGGTATTTCTTCTATTCTAAGAAGAATT
AATTTTATTACTACTATTTGTAGTAAT------AAAAAAAATTTCAAATTTGAACAATTG
CCTTTATTTTTATGGTCTTTGTTAATTACAACTTTTTTGTTACTACTGGCTTTGCCAGTT
TTAGCGGGAGGTATTACAATACTATTATGTGATCGTAATTTTAATACTTCTTTTTTTGAT
CCTAGTGGGGGAGGGGATCCAGTTTTATATCAACATTTATTT
>MYMCE150-12|Mesostigmata|Laelapidae
--TACTTTATATTTATTATTCGCTGCTTGAAGAGGTGTTATAGGGGCCTCTTTAAGGTTT
TTAATTCGACTTGAATTAATACAA---------------------------------CCA
AGAGGGGGTTTACTTCAAGATGATCAGATCTATAACACTATAGTAACAGCGCACGCCTTT
ATTATAATTTTTTTTATAGTAATGCCCGCTATAATTGGGGGTTTTGGTAACTGATTAACC
CCCCTGATATTGGGGGTAATAGACATATCTTATCCCCGACTTAATAACTTAAGATTTTGA
TTATTAATTCCTTCTTTGATATTTATAATAATATCAATATTAATTGAAGGAGGAAGAGGA
---ACAGGATGAACCGTATATCCTCCTCTTTCAGCTGCTGTTTCTCATAGAAGAGTAAGA
GTCGATTTTACAATCTTTAGATTGCATTTAGCAGGAATTTCTTCTATTCTAAGAAGAATT
AATTTTATTACTACTATTTGTAGTAAT------AAAAAAAATTTCAAATTTGAACAATTA
CCTTTATTTTTATGGTCTTTGTTAGTTACTACTTTTTTATTACTACTGGCTTTGCCAGTT
TTAGCGGGAGGTATTACAATACTATTATGTGACCGTAATTTTAATACTTCTTTTTTTGAT
CCTAGTGGGGCCGGGGATCCAGTTTTATATCAACATTTATTT
>MSSCA414-16|Mesostigmata|Laelapidae
--TACTTTGTACTTACTCTTCTCCTCTTGGAGGGGGGTTATAGGGGCCTCTTTTAGAGTT
TTAATTCGATTAGAATTAATACAA---------------------------------CCT
GGAGGTTGTTTGATCAAAGATGATCAAATCTATAATATTTTAGTCACATCTCATGCTTTT
ATTATAATTTTTTTTATAGTTATACCCGCAATAATCGGAGGTTTTGGAAATTGATTAGTT
CCTTTAATATTAGGAGTTATAGATATAGCTTTTCCTCGCCTTAATAATTTAAGTTTTTGA
CTTTTATTTCCTGCTTTATTATTGATAATATTATCTATAATAGTAGAAGGAGGGAGAGGA
---ACTGGTTGAACTGTTTATCCCCCTCTTTCAAGAGGGGGTTATCATAGAAGAGTTAGT
GTTGATTGTACTATTTTTAGTCTACATTTAGCTGGTATTTCTTCTATTTTAAGAAGAATT
AATTTTATTACCACAATTTTAAATGCT------AAACAAAAAATCAGATTAGAACGAATA
CCTTTATTCGTATGATCTTTATTAATCACTACTTTTTTATTATTATTAGCTTTACCTGTT
TTAGCAGGGGCTTTAACAATATTGTTATGTGATCGAAATTTTAATACTTCTTTTTTTGAC
CCTAGAGGAGGGGGAGATCCC---------------------
>SSPAA7962-13|Mesostigmata|Laelapidae
--GACTATGTACTTATTGTTTTCTTCGTGAAGAGGAATGATAGGAGCCTCTATAAGATTT
ATAATTCGTTTAGAATTGATACAA---------------------------------CCA
GGAGGTGGTTTGTTAAAAGATGATCAAGTGTATAATATACTGGTTACTTCCCATGCTTTT
GTTATAATTTTTTTTATAGTGATACCTGCAATAATCGGAGGTTTTGGTAATTGATTAACT
CCTTTAATGCTAGGGCAAATAGATATATCTTTTCCTCGATTAAATAATTTTAGTTTTTGA
CTTCTTATTCCTGCTTTATTATTAATAATAATTTCTATATTAATAGAAGGAGGAAGAGGA
---ACTGGGTGGACTATTTACCCCCCTCTTTCAAGAGAGGTGTATCACAGCAGGAGTAGA
GTAGATTTTACAATTTTTAGCCTGCATTTAGCAGGGATCTCTTCTATTCTAAGAAGAATT
AATTTTATTACAACTATTTTAAGAGCA------AAAAAATATATTAAAATAGAAATAATA
TCTTTATTTGTTTGGTCGTTACTGATTACTACTTTATTGTTATTATTGGCTCTTCCTGTT
TTAGCAGGCGCTTTAACTATACTATTATGTGATCGTAATTTTAATACTTCTTTTTTTGAT
CCTAGTGGAGGAGG----------------------------
>GENSM411-15|Mesostigmata|Laelapidae
--AACTTTATATTTATTATTTGCCTCTTGAAGAGGCGTTATAGGGGCTTCAATAAGTTTT
ATAATTCGATTAGAATTAATACAA---------------------------------CCA
GGAGGTTGTTTAATTAATGAGGACCAAATTTATAATTTGTTAGTCACTTCTCATGCCTTT
ATTATAATTTTTTTTATAGTTATACCGGCTATAATCGGAGGCTTCGGAAATTGATTAACC
CCTTTAATATTAGGTACTATAGACATAGCTTTTCCTCGATTAAATAATCTAAGTTTTTGA
CTTTTAATCCCTTCCTTATTATTAATAATATTCTCTATAATTATAGAGGGAGGTAGAGGT
---ACTGGGTGAACTATTTATCCCCCACTTTCAAGTGGGATTTTTCATAGAAGAATCAGA
GTAGATTGTACTATTTTTAGTTTACATTTAGCAGGTATTTCTTCTATTTTGAGAAGAGTC
AATTTTATTACAACTATTTTAAGAGTT------AAAAAAAAAATTAGATTTGAACAATTA
TCCTTATTTGTCTGATCTTTATTAATTACTACTTTTTTATTACTTTTAGCATTACCTGTT
TTAGCAGGAGCTTTAACAATGCTACTATGTGATCGTAATTTTAATACTTCTTTTTTTGAC
CCTAGAGGAGGAGGAG--------------------------
>CNGLF2713-13|Mesostigmata|Digamasellidae
--TTCCCTTTATTTGATTTTTGCTCTTTGAGCAGCTATAATTGGTACCTCCTTAAGTCTT
ATTATTCGACTAGAATTAAGTCAA---------------------------------CCT
GGA---TCTTTACTAAAAGATGAACAAATTTACAATACTATTGTTACTTCTCATGCTTTT
GTAATAATTTTTTTTATAGTAATACCTTCAACAGTAGGAGGTTTTGGTAATTGAATAACC
CCCCTTATATTATCAATTCCAGACATAGCTTTCCCACGTCTAAATAATATAAGTTTTTGA
TTATTACCCCCTAGTCTCTTTCTCTTATTAAGAAGTTCCCTAATAGAAATAGGAGTAGGT
---GCTGGTTGAACCTTATATCCTCCTCTTGTTAATAATATTCATCATAGAGGATGTTCT
ATAGATTTAGCTATTTTTAGCTTACATTTAGCAGGTATTTCCAGAATTCTTGGTTCTATT
AATTTTTTAACAACAATTATAAATATACGC---CCCAAAGATATAAAATCTGAACAAACA
ACTTTATTTATTTGATCTATCTTTTTAACAACTATACTTTTACTTTTAAGACTTCCTGTA
TTAGCAGGAGCAATCACTATACTTTTAACAGATCGAAA----------------------
------------------------------------------
>CAACA078-17|Mesostigmata|Macrochelidae
--AACCATATACCTAATCTTCTCAGTTTGAGCAGGCATATTGGGCACAGCCTTAAGCATA
GTCATCCGTATTGAATTAAGACAG---------------------------------CCC
GGATCCTTTATTAATAATGAC---CAAATCTACAATGTTATTGTAACCTCTCATGCTTTT
GTAATAATTTTTTTTTTAGTTATACCTGCTATAATTGGCGGCTTCGGAAACTGACTCGTA
CCTCTTATAATCTCAGCCCCTGATATAGCTTTTCCACGAATAAATAATATAAGATTTTGA
CTGCTCCCGCCTAGACTATTTTTACTAGTATTATCTTCCCTAGTAGAAGATGGGGCAGGG
---ACAGGCTGAACTGTATACCCTCCCCTAGCAGGCAATATATCACACAGTAGCAGAGCC
GTAGACCTAACTATCTTTAGCCTTCATCTTGCAGGAGTTTCCTCTATTTTAGGAAGAATC
AACTTTATTTCCACCATCTTAAACATGCGT---TCCAAACACATAAAAATAGAACAGATG
CCTCTTTTTGTATGATCCGTACTAATCACAACAATTCTATTGCTTCTTTCCTTACCAGTT
CTTGCAGGGGCTATTACCATACTTCTAACAGACCGAAATTTTAACACGTCCTTTTTTGAC
CCAAGTGGGGGAGGAGATCCCGTACTCTACC-----------
>MSSCA4594-16|Mesostigmata|Pachylaelapidae
--AACTATATATATTATTTTTGCCCTTTGATCAGGAATAATCGGTGCTGCACTTAGTATA
ATTATTCGTGTTGAACTTGGACAA---------------------------------CCA
GGATCCCTAATTGGAGATGAT---CAAATTTATAATACTGTAGTTACAGCGCACGCATTT
GTTATAATTTTTTTTATAGTTATACCAGCATTAATCGGAGGATTTGGTAACTGGTTAGTT
CCCTTAATAGTATCCGCTCCGGATATAGCATTTCCTCGTATAAATAACATAAGATTCTGA
TTATTACCTCCTTCTTTAACTCTTTTAATCTCTTCTTCTCTTGTAGAATCAGGAGCAGGA
---ACTGGATGAACTGTTTATCCCCCTTTAGCAAGAAATTTATCTCACTCAGGAGGGGCA
GTAGATCTAGCTATTTTTAGTTTACACTTAGCAGGTATTTCCTCAATCTTAGGGTCAATT
AATTTTATCACTACAATTATAAACATACGA---CCAAAAAGAATATCAATAGAACAAATA
CCATTATTTGTTTGGTCTGTTTTTATCACAACTATTTTATTACTCCTTAGTCTACCTGTA
TTAGCAGGAGCCATTACCATACTTCTTACAGACCGAAATTTTAATACCTCTTTTTTTGAT
CCTAGAGGAGGAGGAGAtCCT---------------------
>SSWLA2283-13|Mesostigmata|Ameroseiidae
--GACATTATATTTTATTTTTGCTATATGGGCAGGGGTATTTGGTACGTCCTTAAGATTA
ATTATTCGTCTTGAATTAGGTCAA---------------------------------TCT
GGGGGTTTAATAGAGGACGGA---CAATTATATAATATGGTTGTTACTTCTCATGCTTTA
GTTATGATTTTTTTTATGGTTATACCTGCTATGTTGGGGGGGTTTGGGAATTGATTGGTG
CCTATTATAATTTCATCACCTGATATAGCTTTTCCTCGGATGAATAATTTAAGTTTTTGG
TTGTTAATTCCTTCTTTTATGTTTTTAATTCAATCTTCAATAATTAGAGAAGGGGCGGGC
---ACTGGATGAACTATTTATCCTCCTTTATCTAGAATTATGTTTCATAGAAGCGGGGCA
GTAGATTTTGCAATTTTTTCATTGCATTTAGCGGGGGCTTCATCAATTTTAGGGGCTATT
AATTTTATTAGGACAATTATAAATATACGT---TTATCTTATATATGATTAGAACGTGTG
CCTCTTTTTGTTTGGTCAATTTTAATTACGGTAGTTTTATTGTTAGTTAGATTACCAGTT
TTAGCAGGGGCTATTACTATATTATTAACAGATCGAAATTTTAATACGTCTTTTTTTGAT
CCAAGAGGGGGAGGAGATCCTTTATTATTTCAACATTTATTT
>OPPUM1938-17|Mesostigmata|Digamasellidae
--AATTATTTATTTAATTTTTTCAATATGATCTGCAATATTAGGCTCTTCTATAAGTTTA
ATTATTCGAATTGAATTAAGTCAACCT------------------------------GAA
ACTTCTTTTTTATTACATGAC---CAACTTTTTAATACAATTGTTACTGCTCATGCTTTT
ATTATAATTTTTTTTATAGTTATACCTGCAATAATTGGAGGTTTTGGTAATTGATTAACT
CCTCTTTTACTTAACTGTCCTGATATAATTTTTCCTCGAATAAATAATATAAGATTTTGA
TTATTACCTCCAAGATTAATTTTATTAATTTTAAGATCTGTAATAGATACTGGAGTTGGT
---ACAGGTTGAACAGTTTATCCTCCTTTATCTAGAAATATTAATCATAGTAGTACAGCA
GTAGATTTAGCTATTTTTAGGTTACATATTGCAGGTATTTCTAGTATTTTAGGGTCTATT
AATTTTATTACTACTATTTTAAATATACGA---AGAAAAAACATAACATATGAACGTATT
CCATTATTTGTTTGATCTGTTTTTATTACTACTATTCTTCTTTTATTAAGATTACCAGTT
CTTGCTGGTGCAATTACAATACTTTTATTTGATCGAAATTTTAATACTTCTTTCTTTGAC
CCTAGAGGGGGAGGAGATCCTATTCTTTATCAACATTTATTT
>SSJAE5114-13|Trombidiformes|Microtrombidiidae
--AACCCTATACTTCGCATTAGGAGTATGAGCTGGTGTAATAGGAACTAGCCTAAGAATA
ATCATCCGATTTGAGCTGTCTCAA---------------------------------CCA
ACCACAATATTAGGAAATGAT---CAAACCTACAACTCAATCGTAACCGCCCACGCATTC
ATTATAATTTTCTTTATAGTAATGCCAACCATAGTAGGAGGATTTGGAAACTGGCTTACC
CCTATGCTGATCAGCGCACCAGACATAGCATTTCCACGCCTAAACAACATGAGATTTTGA
CTGTTAATCCCGTCCCTATCCCTTCTATCCATATCACTGTTCACATCAACCGGAGTGGGG
---ACGGGGTGAACAGTCTACCCACCTCTATCAAGCAATATCGCCCACGCAGGGTCAGCA
GTAGACTTAGCTATTTTCTCCCTCCACCTAGCAGGAATCTCATCAATCCTAGGGGCCATC
AACTTCTTAGCTACCATCACTAACATGCCA---CTAAAATCTAACAAATGAGAAGCCCTA
CCCCTATTCGTATGATCGATCCTAATTACAGCTATTCTTCTACTTCTATCCCTACCAGTT
CTTGCTGGAGCCATCACTATACTCCTTACAGACCGAAACTTCAACACATCATT-------
------------------------------------------
>CNRMC1510-12|Mesostigmata|Parasitidae
--AACAATGTATCTTATTTTTGCTGCTTGAGCTGGTATACTAGGAACAGCTCTAAGTATA
ATCATTCGTGCCGAACTAGGTCAA---------------------------------CCA
GGATCCTTAATTGGAGACGAC---CAAATTTATAACGTAGTTGTTACAGCACATGCTTTT
ATTATAATTTTTTTTATAGTAATACCCGCATTAATCGGAGGATTTGGTAATTGGTTAGTG
CCACTAATATTATCAGCCCCTGATATGGCCTTTCCTCGTATAAACAATATAAGCTTTTGA
CTACTACCTCCTAGTCTTTTACTACTTCTTAGATCTTCTTTAGTAGAGTCCGGAGCAGGA
---ACTGGGTGAACAGTATACCCGCCTTTAGCGGGTAACATCTCACACAGAGGGGGAGCT
GTAGACCTAGCAATCTTTTCTTTACATCTAGCTGGTGTATCATCTATTCTAGGTTCAATC
AACTTTATTACTACCATTATAAATATACGA---CCCAAGGAAATAACAATAGAACGAATA
CCTCTTTTTGTTTGATCTGTTTTTATCACAACAATCCTTCTTCTTTTGTCCCTTCCTGTT
CTAGCAGGAGCAATCACTATACTATTAACCGACCGTAATTTTAACACCTCCTTCTTTGAC
CCAAGTGGAGGAGGTGACCCTATCCTATACCAACATCTTTTT
>SSPAC2383-13|Mesostigmata|Parasitidae
--AACAATATATCTTATTTTAGCCGCTTGAGCTGGTATACTTGGTACAGCTTTAAGAATG
ATTATTCGAACAGAGCTTGGACAA---------------------------------CCA
GGATCTCTTATTGGAGACGAC---CAAATTTATAATGTTATCGTCACAGCCCATGCTTTT
ATTATAATTTTTTTTATAGTTATGCCAGCCTTAATTGGAGGGTTTGGAAACTGATTGGTC
CCCCTAATAGTATCAGCTCCCGATATAGCATTCCCGCGAATAAATAACATAAGTTTTTGA
TTACTTCCCCCTTCTCTATTACTTCTTTTAAGATCTTCTATAGTAGAGTCCGGAGCAGGA
---ACTGGTTGAACTGTTTACCCCCCTTTAGCAGGTAATATTTCTCATAGCGGGGGAGCT
GTAGACCTAGCTATTTTTTCCTTACACTTAGCAGGGATCTCTTCTATCTTAGGATCTATT
AATTTTATTACAACCATTCTAAATATACGC---CCTTCTAATATAACTTTAGAACGAATA
CCTTTATTTGTGTGATCAGTCTTAATTACAACCGTATTACTTTTACTATCTTTACCAGTA
TTAGCTGGAGCTATTACAATACTTTTAACAGACCGAAACTTTAATACAACATTTTTTGAC
CCAAGAGGGGG-------------------------------
>CNYOK1707-15|Sarcoptiformes|Oribatulidae
--AACTTTATATTTCGTTTTTGGGGCCTGAGCTGGAATTTTAGGATCCGCCCTGAGAGGA
TTAATTCGATTAGAATTAGGGCAA---------------------------------CCT
GGTTCTTTAATAGAAAATGAC---CAAATTTATAACACTATTGTGACAGCACATGCCTTT
GTAATAATTTTTTTTATGGTGATGCCTGCTACGATTGGGGGGTTTGGGAATTGGTTAGTA
CCCATAATAATTGGGGCCCAGGATATAGCTTTCCCTCGAATAAACAATATAAGATTTTGA
TTACTACCACCTTCTCTAACTCTTCTTTCAGCATCTGCATTTGCTGGCGCCGGGGCTGGT
---ACTGGTTGAACTGTTTATCCCCCTTTATCCGGTAACTTATTTCATTCCGGGATTTCT
GTAGACTTAGCTATTTTTAGACTTCATTTGGCAGGAGCCTCTTCTATTTTGGGGGCTATT
AATTTCATTACAACAATTCTTAACATGCGG---TCTTCTTCTATCTCGTTAGATTCAATC
CCACTTTTTGTGTGGTCTGTATTAATTACAGCTGTTCTTTTACTTTTATCTTTACCAGTC
CTAGCGGGAGCGATTACAATACTATTAACAGATCGAAATTTTAACACTTCATTTTTTGAC
CCTTCCGGAGGGGGGGACCCCATTCTTTACCAACACTTATTT
>CNGME627-14|Mesostigmata|Digamasellidae
--AACTATTTATTTATTATTTGCTTTTTGATCAAGTTTAATTGGTTCCGCGATAAGTTGA
ATTATCCGAATTGAATTAAGACAA---------------------------------CCA
GGAACTTATATTGGAAATGAT---CAAATTTATAATGTAATTGTTACTGCTCATGCTTTT
GTTATAATTTTTTTTATAGTTATACCTGCAATAATTGGAGGATTTGGTAATTGATTGACT
CCATTACTTATTAATAGCCCCGATATAGTATTTCCTCGGATAAATAACATAAGATTTTGA
TTATTACCCCCTAGATTATTTTTATTATTAGTAAGTTCTATAATTGATATTGGAGTCGGG
---ACAGGATGAACTGTTTACCCCCCCTTAGCTAACAATATCAATCATAGAAGAATAGCT
ATTGATTTAGCTATTTTTAGATTACACCTTGCTGGAATTTCTAGAATCCTTGGTTCTATT
AATTTTATTACTACAATTTTAAATATACGT---CCTAAAAATATAACATATGAACGAATT
CCTCTATTTGTCTGATCTGTTTTTATTACTACAATTTTACTTTTATTAAGTTTACCTGTT
TTAGCAGGGGCAATCACTATACTTTTATTTGAT---------------------------
------------------------------------------
>CNJAC1437-12|Mesostigmata|Parasitidae
--AACTATGTACTTAATTTTTGCAGCCTGATCCGGTATGCTAGGTACAGCCCTTAGAATA
ATCATTCGTGTAGAATTGGGCCAA---------------------------------CCC
GGGTACCTAATCGGTGACGAC---CAAATTTATAATGTAATTGTCACAGCTCATGCCTTC
ATTATAATTTTTTTTATAGTAATACCAGCTATAATCGGCGGGTTTGGAAACTGGCTAACT
CCGCTACTTATCTCAGCACCCGACATAGCATTCCCTCGTATAAACAACATAAGATTTTGA
TTATTACCGCCCAGTCTTACCCTCTTGCTGAGATCTTCAATAGTAGAGATAGGAGCCGGA
---ACAGGGTGAACTGTGTACCCCCCACTCGCTGGTAATATATCCCACAGAGGGGGGGCT
GTGGACCTAGCTATTTTTTCACTGCATCTAGCAGGTGTATCCAGCATCCTGGGCTCTGTA
AACTTCATCTCCACTATTATAAACATACGA---CCACATAGCGTAACCTTAGAGCGGATA
CCCCTGTTTGTCTGATCTGTACTAATTACAACCATCCTACTGCTAATGAGTCTCCCCGTA
TTAGCAGGGGCTATCACAATATTGTTGACGGACCGAAATTTCAACACAACATTCTTTGAC
CCCAGAGGAGGGGGGGACCCTGTTCTATACCAACACCTATTT
>SSWLC2270-13|Trombidiformes|Microtrombidiidae
--CACTATATACTTCGCCTTCGGCCTGTGATCGGGTATGCTAGGTACAAGACTAAGATTA
ATTATTCGAATAGAATTAGCGCAA---------------------------------CCN
TCAAACGTAATCGGCAATGAT---CAAATCTACAACTCAGTAGTAACAGCACATGCATTC
ATTATAATCTTCTTTATAGTTATGCCAACGATAATGGGGGGGTTTGGAAATTGGCTTATC
CCAATAATGGTAAAAGCTCCAGATATAGCTTTTCCACGACTTAACAACATAAGACTATGA
TTGCTAATCCCATCCCTATCNTTCATATTAATGTCAATATTTTCATCAAATGGNGCTGGA
---ACAGGATGGACAGTCTATCCCCCACTATCTGGGAACTTAGCTCACATAGGGTCAGCG
GTAGACATATCTATCTTTTCCCTACACTTAGCAGGAATCTCTTCTATTCTAGGATCCATT
AACTTTTTGGCCACAATTTCCAATATATCA---ATAAGATCCCAAACCTGATATACTATC
CCAATATTTATCTGATCAGTAGCATTTACTGCTATTCTGCTAGTCCTAT-----------
------------------------------------------------------------
------------------------------------------
>OPPMO1298-17|Trombidiformes|Smarididae
--TACGTTGTATTTAATTTTAGGAACATGATCAGGTATTATAGGAGTCAGTCTAAGATCA
ATCATCCGAATAGAAATTTCTCAA---------------------------------CCA
GGAGAAAACTTTGCAGACGAA---CAAATTTATAACTCAATTGTCACCTTACATGCATTC
ATTATAATTTTTTTTATAGTAATACCAATCATAATTGGAGGATTTGGAAACTGATTGGTA
CCAATAATAATTAGAGCACCTGATATAGCATTCCCACGGATAAATAACATAAGATTTTGA
TTACTTCCACCCTCTCTAATATTAATAACAATAGCCTCATTTTCAACAATAGGAGTTGGT
---ACAGGATGAACTGTTTACCCACCCCTATCAATAAACATAGCCCATGGGTCTTATTCA
GTAGAAATAACAATTTTCTCCCTACACTTAGCAGGAATCTCATCTATCTTAGGAGCAATC
AACTTCATAGTGACAATTATAAATATGAAA---AATAAAAATCTAAAAACAACAAAAATA
CCACTTATAGTATGATCAGTTTTCGTAACAGCTATTTTACTACTCCTATCACTCCCAGTT
CTAGCAGGAGCAATCACAATACTATTAACAGATCGAAATTTTAACACAAGATTCTTCGAA
CCTTCAGGAGGAGGAGACCCAATTTTATATCAACACCTATTT
>GMOEF2146-15|Trombidiformes|Smarididae
--AACATTGTATTTAATTTTAGGTACATGATCAGGTATTATAGGAGTCAGTCTAAGATCA
ATCATTCGAATAGAAATTTCACAA---------------------------------CCA
GGAGAAAACTTTGCAGACGAA---CAAATTTACAACTCAATTGTTACTTTACATGCATTC
ATTATAATTTTTTTTATAGTAATACCAATCATAATTGGAGGATTTGGAAACTGGTTAGTA
CCAATAATAATCAGAGCACCTGATATAGCATTCCCACGAATAAATAACATGAGATTTTGA
TTACTACCACCCTCTTTAATATTACTAACAATAGCCTCGTTTTCAACAATAGGAGTTGGT
---ACAGGTTGAACTGTTTACCCACCCCTATCAATAAACATAGCTCATGGGTCCTACTCA
GTAGAAATAACAATTTTCTCCCTACACTTAGCAGGAATCTCATCTATCTTAGGAGCAATT
AACTTCATAGTTACAATTATAAATATGAAA---AATAAAAACCTAAAAACAACAAAGATA
CCACTTATAGTATGATCAGTTTTCGTAACAGCTATTTTACTTCTACTATCACTCCCAGTT
CTAGCAGGAGCAATCACAATACTATTAACAGATCGAAATTTTAACACAAGATTCTTCGAG
CCTTCAGGAGGAGGAGACCCAATTTTATATCAACACCTATTT
>OPPMQ401-17|Trombidiformes|Smarididae
--AACATTGTATTTAATTTTAGGTACATGATCAGGTATTATAGGAGTCAGTCTAAGATCA
ATCATCCGAATAGAAATTTCACAA---------------------------------CCA
GGAGAAAACTTTGCAGACGAA---CAAATTTATAACTCAATTGTTACTTTACATGCATTC
ATTATAATTTTTTTTATAGTAATACCAATCATAATTGGAGGATTTGGAAACTGGTTAGTA
CCAATAATAATCAGAGCACCTGATATAGCATTCCCACGAATAAATAACATGAGATTTTGA
TTACTACCACCCTCTTTAATATTACTAACAATAGCCTCGTTTTCAACAATAGGAGTTGGT
---ACAGGCTGAACTGTCTACCCACCCCTATCAATAAACATAGCTCATGGGTCTTACTCA
GTAGAAATAACAATTTTCTCCCTACACTTAGCAGGAATCTCATCTATCTTAGGAGCAATC
AACTTCATAGTTACAATTATAAATATGAAA---AATAAAAATCTAAAAACAACAAAGATA
CCACTTATAGTATGGTCAGTTTTCGTAACAGCTATTTTACTTCTACTATCACTCCCAGTT
CTAGCAGGAGCAATCACAATACTATTAACAGATCGAAATTTTAACACAAGATTCTTCGAG
CCTTCAGGAGGAGGAGACCCAATTTTATATCAACACCTATTT
>MSSCA2691-16|Sarcoptiformes|Acaridae
--TTCTTTATATTTTATTTTTGGGGTATGGTCAGGGATTCTAGGAACAAGATTTAGAAGA
ATTATTCGTTTTGAGCTTTCTCAA---------------------------------CCT
GGAGATTACCTTATAGATTTT---GATTACTACAACTCAGTAATTACTGCACATGCTTTT
ATTATAATCTTTTTTATAGTTATACCCATCATAATAGGAGGATTTGGAAATTTACTAGTC
CCAATGATGCTTAGAGTAACAGACATGGCTTACCCACGACTTAATAATATAAGATTTTGG
TTACTACCCCCTTCTTTATCCTTACTAATTAGAAGAGCTGTTTTAGGCACAGGGGTAGGA
---ACTGGTTGAACCGTTTATCCTCCTTTATCAAACGAAACATTTCACTCCAGATGTGCT
GTAGACTTCGGTATTCTTAGACTTCACATTGCAGGAGTGTCTTCAATTTTAGGAGCTATT
AATTTTATTGTAACTATCATAAATATAAAA---CCCTTAGGTATAAGATGATCTAGAACT
CCTTTATTTATTTGATCAGTCTTAATCACTTCATTTCTCTTAGCTTTCTCCTTACCCGTA
CTAGCAGCTGCCTTAACTATGCTTCTAACAGATCGTAATTTTAACACAACATTCTTTAAT
CCTATCGGTGGGGGAGATCCTATTCTTTATCAACACTTATTT
>OPPII549-17|Sarcoptiformes|Acaridae
--TTCTCTATACTTCATCTTTGGTATTTGATCCGGGGTTCTAGGAACAAGTTTTAGTAGA
ATCATCCGATTCGAACTTTCTCAA---------------------------------CCA
GGAGATTACCTAATAGACTTT---GATTACTACAACTCAGTTATCACTGCTCATGCTTTT
ATTATAATTTTCTTTATAGTTATGCCAATTATAATAGGAGGGTTTGGAAATCTTTTAGTA
CCAATAATACTAAGAGTAACAGATATAGCCTACCCACGTCTAAACAACATAAGATTTTGG
CTACTACCCCCTTCTCTGTCCCTACTTATTAGAAGGGCTGTACTAGGGAGAGGTGTTGGA
---ACAGGTTGAACTGTCTACCCTCCTCTTTCTAATGAAACCTTTCACTCTGGGTGTGCT
GTTGATTTTGGTATTTTAAGACTTCATATCGCGGGTGTGTCTTCTATTCTAGGGGCGATT
AATTTTATTGTAACCATTATAAATATGAAA---CCCCTTGGGATAACTTGATCTAATACA
CCTCTATTTGTTTGATCTGTTTTAATTACATCGTTTCTCCTAGCTTTTTCTTTACCCGTA
CTAGCAGCCGCTTTAACTATACTATTAACCGATCGAGATTTCAACACCACTTTTTTTAAT
CCCATAGGAGGAGGAGACCCTATTTTATACCAACATTTGTTT
>RRBMD021-15|Mesostigmata|Parasitidae
--AACTATATACTTAGTATTCTCTGCTTGGGCTGGAGCCTTAGGCACCTCACTAAGCATC
CTTATTCGAACTGAACTAAGACAA---------------------------------CCA
GGCCATATAATTGGAGACGAC---CAATCCTATAATGTAATTGTAACAGCACATGCTTTT
ATTATAATTTTTTTTATAGTAATACCTGCTTTAATTGGGGGGTTCGGAAACTGAATAGTC
CCTCTAATAATCTCTGCCCCAGATATAGCATTCCCTCGAATAAATAATATAAGCTTTTGA
TTATTACCCCCCTCACTATTACTTATACTAAGCTCCTCTATAGTAGAAGCAGGGGCAGGA
---ACCGGATGAACTGTCTACCCGCCCCTAGCAAGAAATATATCCCACAGAGGTGCTGCA
GTAGACTTAGCTATTTTTTCTCTACATCTAGCAGGTATCTCCTCAATCTTAGGCTCAATT
AACTTTATTACAACTATTATAAATATACGT---CCCTTAAATATAAGTATAGAGCAAATA
CCTTTATTTGTGTGATCTGTACTTATTACAACTATTTTACTACTTTTATCATTACCTGTT
CTAGCCGGAGCCATTACAATACTCCTAACAGATCGTAACTTTAACACTACCTTCTTTGAC
CCAAGAGGAGGAGGAGACCCTATCCTTTACCAACACTTATTT
>RRBFC071-15|Mesostigmata|Digamasellidae
--GACTTTATATTTAGTTTTTTCAATTTGGGCTGGGATAGTTGGTACTTCAATAAGACTA
ATTATTCGAGCTGAACTTGGGCAG---------------------------------CCA
GGCTATTTAATTGGAGATGAC---CAAATCTATAATAGAGTAGTGACAGCTCATGCTTTT
GTTATAATTTTTTTTATAGTTATACCCGCTTTAATTGGTGGGTTTGGAAATTGATTAGTG
CCTTTAATAATTAGTGCCCCAGATATGGCATTCCCTCGGATAAATAATATAAGTTTTTGG
CTTTTACCGCCTAGCTTATTAATTTTAGTAAGTGGAGGAATAGTTGAAATAGGAGCCGGT
---ACAGGATGAACAGTGTATCCCCCACTTGCAGGTAATATTAGACATAGAGGAAGGGCA
GTTGATTTATCTATTTTTAGATTACATTTAGCTGGGGTATCTAGAATTTTAGGTTCTATT
AATTTTATTACAACTATTTTGAATATGCGA---TCTAAAGCATTAAGAATAGATCGAATA
CCTCTTTTTGTGTGATCTGTTTTTATTACAACTATTTTATTATTATTAAGACTCCCTGTT
TTAGCTGGAGCTATTACTATGTTATTGCTTGACCGAAACTTTAATACTTCTTTTTTTGAT
CCAAGTGGAGGTGGTGACCCTATTCTTTATCAACACTTATTC
>MSSCA4139-16|Trombidiformes|Cunaxidae
--TACTCTTTATTTTATCATAAGAATTTGAAGAGCTTTTTTAGGGGCCTCATTTAGTAGG
TTAATTCGATTGGAATTAATAATT---------------------------------CCA
GGAAATTTATTATTTAATGAT---CAAATTTATAATTCAATTATTACTTTACATGCTTTT
ATTATAATTTTTTTTATAGTTATACCTTTTATAATTGGCGGATTTGGAAATATATTAACT
CCTATATTTTTAGGGACTAATGATTTGACATTTCCACGTCTTAATAATATAAGATTCTGA
TTATTACCTCCTTCTCTTATTTTATTAATATTAAGATTTTTTATTGGGGATGGAAGAGGA
---ACAGGTTGAACAATTTATCCTCCTCTTTCTTCTTTAATATATCATTTCTCTAGATCA
ATAGATTTAGTAATTTTTTCTTTACACATCGCAGGAGTTTCTTCAATTGCAAGATCTATT
AATTTTATCGTCACTATTTTAAATTCTCGA---AGAAAATTATTAATTTTAGAACGAATA
TCTTTATTTGTTTGAAGAATTTTGATTACGACTATTTTATTATTATTGTCTCTTCCTGTT
TTAGCTGGGGCTATTACAATACTTTTAATAGATCGTAATTTTAATACTAGATTTTTTGAT
CCTATAGGAGGAGGAGATCCAATTT-----------------
>MSSCC340-17|Mesostigmata|Mesostigmata_family_MRY1
--CACAATATATTTTATTTTTGGAATATGAGCAAGAATAGTAGGAACTGCTTTAAGAAAT
ATCATTCGAACAGAGCTAGGACAA---------------------------------CCA
GGATATTTAATTAATGATGAT---CAAATTTATAATGTTATTGTTACTGCTCATGCATTT
GTAATGATTTTTTTTGTAGTTATACCTATTATAATTGGAGGATTTGGAAATTGACTAATT
CCATTGATAATTTCAGCTCCTGATATAGCTTTCCCACGCTTAAATAATATAAGTTTTTGA
CTCCTTCCTCCTTCTCTATTTTTACTACTCAGCTCATCTATAATTGAAAGAGGTGTTGGT
---ACTGGTTGAACTATTTATCCTCCTTTAGCTAGAAATATCTCTCATAGAGGAAGATCC
GTAGACTTAGCTATTTTTAGTCTTCATTTAGCAGGATTTTCCTCTATTTTAGGTGCTATC
AATTTTATTACTACTATTATAAATATACGC---CCTAAAGAAATAACCTTAGAACGTATA
CCTCTATTTGTATGATCTATTTTAATTACAGTAATTTTACTACTCTTATCACTTCCTGTA
TTAGCAGGAGCTATTACTATACTTTTAACAGATCGTAATTTCAATACCAGTTTTTTTGAT
CCTAGCGGAGGTGGAGATCCTATTCTTTATCAGCATTTATTT
>MYMCE066-12|Trombidiformes|Tarsonemidae
--TTCTATTTATTTTATATTTAGATTGTGATCCGGGATGGTTGGTATATCTCTTAGAAAT
ATTATTCGATTTGAATTAAGAATT---------------------------------CCA
TCCTATTTTGTAGGGGAAGAC---CAAATTTATAATTCAATTGTTACAGCTCATGCTTTA
GTAATAATTTTTTTTATAGTTATGCCAACTATAATTGGTGGTTTTGGAAATTGATTAGTT
CCAATACTCTTACTATCTTGTGATATAGCATTTCCACGAATAAATAATATAAGATTTTGA
TTGTTAATTTCTTCAATAATTTTTTTATTAATTTCTATGATATCTTCTAAGGGTTCTGGT
---ACTGGATGGACAATCTATCCACCACTTTCTTCAGTTGAATATCATTATGGAATCTCG
GTTGATTTGACTATTTTATCTCTTCACTTAGCCGGGGTATCTTCAATTATAAGATCATTA
AATTTTTTATCTTCAGTTTTGATTATGCGA---CAAAAATCAATTTTAATTGAAATATGT
TCTTTATTTTCTTGAAGAATTATAATTACAACCTTTTTATTACTTTTAGCTTTACCAGTT
TTAGCTGGAGGTATTACTATGCTTTTAACTGATCGAAATTTTAATACTTCTTTTTTTAAC
CCAAATGGAGGAGGTGATCCAATTTTATTTCAACATTTATTT
>CHACA048-08|Trombidiformes|Microtrombidiidae
------------------TTCGTCCTGTGGTCTGGGATGTTGGGTACAAGACTAAGACTA
ATCATTCGTATGGAACTGGCACAA---------------------------------CCA
ACCAATATAATTGGAAACGAC---CAAATCTATAACTCAGTAGTTACCGCCCATGCATTC
ATCATGATTTTCTTCATAGTAATGCCTACCATGATGGGGGGGTTTGGGAATTGATTAATT
CCCATAATAGTGAAAGCCCCAGACATAGCCTTCCCACGACTAAATAACATGAGCCTATGG
CTATTGGTCCCTTCTATATCCTTCATGCTAATGTCCATATTCTCTTCAAACGGAGCAGGG
---ACAGGCTGAACCGTCTATCCGCCCCTTTCGGGAAACTTGGCGCACATGGGATCAGCA
GTAGATTTATCTATCTTCTCCCTGCACCTTGCAGGTATTTCCTCCATTTTGGGATCTATT
AATTTTTTAGTAACAGTATCTAACATAGTC---ACAAGCTCACAAGCATGGTACACTATT
CCAATATTTATCTGATCTGTAGTTTTCACCGCAATCCTATTGGTGCTTTCCCTGCCCGTC
CTGGCAGGAGCAATCACTATGCTGCTAACCGACCGAAACTTTAATACATCTTTCTTCAAG
CCAAG-------------------------------------
>CNLMD1966-14|Sarcoptiformes|Acaridae
--TTCTCTATATTTTATCTTTGGGGTTTGATCCGGGGTTTTAGGAACAAGTTTTAGTAGG
ATTATCCGGTTTGAACTGTCCCAA---------------------------------CCA
GGAGACTATCTAATAGACTTC---GATTACTATAACTCAGTTATTACTGCTCATGCCTTC
ATTATAATCTTCTTTATAGTTATACCAATTATAATAGGAGGATTTGGGAACCTCTTAGTT
CCAATGATACTAAGAGTAACAGATATGGCTTACCCACGTTTAAACAACATAAGATTTTGA
CTCCTACCACCTTCTCTATCCTTACTTATTAGAAGAGCTGTGTTGGGGAGAGGTGTTGGA
---ACAGGTTGAACTGTATACCCCCCTCTTTCTAATGAGACCTTTCACTCTGGAGTGGCC
GTTGATTTTGGTATCTTAAGACTCCATATTGCAGGTGTATCTTCTATTTTGGGAGCTATT
AATTTTATTGTAACTATTATAAATATAAAA---CCCCTTGGGATAACATGATCAAATACT
CCTCTATTTGTGTGATCTGTTTTAATCACATCATTTCTCCTGGCTTTTTCTTTACCCGTA
CTAGCAGCCGCTTTAACAATGCTGCTAACCGATCGAAATTTCAACACCACTTTTTTTAAT
CCTATGGGGGG-------------------------------
>SSJAF5560-13|Trombidiformes|Smarididae
--AACAATATACATAATTATAGGAATATGATCAGGAGTACTAGGAGTTAGACTAAGATCT
ATAATCCGAATAGAACTATCCCAA---------------------------------CCA
GGGGAAAATATAGCAGACGAA---CAATTATATAACTCAATTGTAACACTACATGCATTC
ATCATAATCTTCTTTATAGTAATACCAATAATAATCGGGGGATTTGGAAACTGATTAGTA
CCAATACTCATCACAGCACCAGATATAGCATTTCCACGAATAAACAACATAAGATTTTGA
CTCTTACCCCCATCATTAATAATAATAATAATAGCCTCATTTGCAAACATAGGTATTGGA
---ACTGGGTGAACCGTATACCCCCCCCTATCAGGAAATATAGCTCACGGATCTTACTCA
ATCGAAATAACAATTTTTTCACTACACATAGCAGGTATTTCGTCAATTCTAGGAGCTATT
AACTTTATAGCCACAATTATAAACATAAAA---AATAAAAACTTAATACCACTAAAGATA
CCATTACTAGTATGATCAGTATATGTAACAGCTGTATTACTTTTAATTTCCTTACCAGTT
TTAGCAGGAGCTATTACAATACTATTAACAGATCGAAATTTCAATACAAGATTCTTTGAG
CCATCAGGAGGAGGAGACCCTATCCTATACCAACATCTATTT
>CNKJB752-14|Trombidiformes|Cunaxidae
--TTCATTGTATTTTTTATTTGGGATATGAGCTACTTTTTTAGGAACTTCCTTTAGAAGT
TTAATTCGAATAGAATTAATATTT---------------------------------CCG
CAAAATTTAATTTTTAATGAT---CAAATTTATAATAGTATTGTAACAACACATGCGTTT
ATTATAATTTTTTTTGTTGTAATGCCATTAATAATTGGAGGATTTGGAAATTGATTAATT
CCAATAATATTAGGAATTGGAGATTTAGCATTTCCACGAATAAATAATATAAGATTTTGA
TTATTACCTCCTTCAATTTCATTATTATTAATATCAAATTTTATAAATATAGGGATTGGA
---ACCGGATGAACAATTTATCCTCCTTTATCCTTATTAATTTTTCATTATAGATTTTCT
GTAGATATATTAATTTTTTCTTTACATATTGCTGGTATTTCTTCTATTATAAGTTCTATT
AATTTTATTACAACAATTTTAAATATACGA---AATAATACTATAAAAATAGAATATATT
TCTTTATTTATTTGATCTATTTTAATTACAACAATTTTATTGTTATTATCTTTACCTGTA
TTAGCAGGAGCTATTACTATATTATTAACAGATCGAAATTTTAATACTTCATTTTTTGAT
CCCAGGGGAGGCGGGGATCCAATTTTATATCAACATTTATTT
>CHACA105-08|Trombidiformes|Cunaxidae
--TTCACTTTATTTTATATTTGGTTTATGGTCTGCATTTTTAGGAGCATCTTTTAGAAGT
TTAATTCGATTAGAATTAATATTC---------------------------------CCT
CAAAATTTAATTTTTAATGAT---CAAATATACAATAGAATTATTACAACTCATGCTTTT
ATTATAATTTTTTTTGTTGTAATGCCATTAATAATTGGAGGTTTTGGAAATTGATTAACA
CCAATAATGTTAGGGGTAGCTGATTTAGCTTTTCCTCGAATAAATAATATAAGATTTTGA
TTATTGCCTCCTTCAATTATATTATTAATTTTATCTAATTTTACTAATAGAGGAATTGGA
---AGGGGTTGAACAATTTATCCTCCTTTATCTTTAATAAGATTTCATTCTGGGTTTTCT
ATTGATTTACTAATTTTTTCTTTACATATTGCAGGAATTTCTTCTATTATAAGATCTATT
AATTTTATTACAACAATTTTAAACATACGT---AACTTTAAAATAAAATTAGAACAAATA
CCCTTATTTATTTGATCAATTTTTATTACTACTATTTTATTATTAATAGCTTTACCTGTT
TTAGCTGGAGCAATTACAATACTTTTAACAGATCGAAATTTTAATACATCTTTTTTTGAT
CCTTTAGGAGGAGGAGATCCAATTTTATATCAACATTTATTT
>CHACB455-10|Trombidiformes|Cunaxidae
--CTCTCTTTATTTTATATTTGGTTTATGGTCTGCTTTTTTAGGAGCTTCTTTTAGTAGT
TTAATTCGATTAGAATTAATGTTT---------------------------------CCT
CAAAATTTAATTTTTAATGAT---CAAATTTATAATAGAATTGTCACAACACATGCTTTT
ATTATAATTTTCTTTGTAGTTATACCTTTAATAATTGGAGGATTTGGAAATTGACTTATT
CCTATGATACTTGGTACAGCTGATTTAGCTTTTCCACGAATGAATAATATAAGTTTTTGA
CTTTTACCTCCTTCAATTATTTTATTAATTTTATCAAATTTTATAAATAGTAGTATTGGG
---ACAGGATGAACTATTTATCCTCCTTTATCATTAATAAGATTTCATTCTGGATTTTCT
GTTGATTTATTAATTTTTTCATTGCATATTGCAGGGATTTCTTCTATTATAAGTTCTATT
AATTTTATTACAACAATTTTAAATATACGA---AATTATAATATAAAATTAGAACAAATG
CCATTGTTTGTTTGATCTATTTTTATTACAACTATTTTATTACTTTTAGCTTTACCTGTG
TTAGCAGGAGCAATTACTATACTTTTAACAGATCGAAATTTTAATACTTCTTTTTTTGAC
CCTTTAGGAGGAGGAGACCCAATTTTATACCAGCATCTATTT
>MYMCD167-11|Trombidiformes|Cunaxidae
--TTCATTATATTTTATATTTGGTCTATGGGCTGCATTTTTAGGTGCTTCTTTTAGAAGT
CTAATTCGATTAGAATTAATATTT---------------------------------CCT
CAAAATTTAATTTTTAATGAT---CAAATTTATAATAGCATTGTGACAATTCATGCATTT
ATTATAATTTTTTTTGTTGTTATGCCTCTTATAATTGGGGGATTTGGAAATTGATTAACT
CCAATAATATTAGGGGCAGCAGATTTAGCTTTTCCTCGAATAAACAATATAAGATTTTGA
CTTTTACCTCCTTCTGTAACATTATTAATTTTATCAAGTTTTACTAACAGTAGAATTGGA
---ACAGGTTGGACTATCTATCCTCCTTTATCTTTAATAAGATTTCATTCAAGATTTTCA
GTTGATTTATTAATTTTTTCACTTCATATTGCAGGAATTTCTTCAATTATAAGTTCTATT
AATTTTATTACAACTATTTTAAATATACGA---AACTATAGTATAAAATTAGAACAAATG
CCATTATTTATTTGATCGATTTTAATTACTACTCTTTTATTACTTTTAGCTTTACCTGTT
TTAGCAGGAGCAATTACTATACTTTTAACAGATCGAAACTTTAATACTTCATTTTTTGAT
CCTTTAGGAGGTGGAGATCCAATTTTATATCAGCATTTATTC
>MYMCC723-11|Trombidiformes|Cunaxidae
--CTCACTTTATTTTATATTTGGTTTATGGTCTGCTTTTTTAGGAGCTTCTTTTAGTAGT
TTAATTCGATTAGAATTAATATTT---------------------------------CCT
CAAAATTTAATTTTTAATGAT---CAAATTTATAATAGTATTGTTACAACGCATGCTTTT
ATTATAATTTTTTTTGTTGTTATGCCTTTAATAATTGGTGGATTTGGAAATTGACTTACT
CCCATAATGTTAGGCGCAGCTGATTTAGCTTTTCCACGAATAAATAACATAAGTTTTTGA
CTTTTACCCCCTTCAATTATTTTATTAATTTTATCTAATTTTATAAATAGAAGTATTGGG
---ACTGGTTGAACTATCTATCCTCCTTTATCTTTAATGAGTTTTCACTCTGGATTTTCA
GTTGATTTATTAATTTTTTCTTTACATATTGCAGGAATTTCTTCTATTATAAGTTCTATT
AATTTTATTACAACTATTTTAAATATACGA---AATTATAGAATAAAACTAGAACAAATA
CCATTATTTATTTGATCAATTCTTATTACAACTGTATTATTATTGCTAGCTTTACCTGTA
TTAGCTGGAGCAATTACAATACTTTTAACAGATCGAAATTTTAATACTTCTTTTTTTGAC
CCTTTAGGAGGAGGAGACCCAATTTTATATCAACATTTATTT
>MYMCC344-11|Trombidiformes|Cunaxidae
--TTCTCTTTATTTTATATTTGGACTATGATCTGCATTTTTAGGAGCTTCTTTTAGTAGT
TTAATTCGATTAGAATTAATATTT---------------------------------CCT
CAAAATTTAATTTTTAATGAT---CAAATTTATAATAGTATTGTTACAATTCATGCTTTT
ATTATAATTTTTTTTGTAGTTATACCATTAATAATTGGAGGATTTGGAAATTGATTAACA
CCAATAATATTAGGAGTAGCAGATTTAGCTTTTCCTCGAATAAATAATATAAGATTTTGA
TTACTTCCTCCTTCAATTATACTTTTAATTTTATCTAGTTTTAATAATAGAAGTATTGGA
---ACTGGATGAACAATTTATCCTCCTTTATCTTTAATAAATTTTCATTCTGGATTTTCA
GTAGATTTATTAATTTTTTCATTACATATTGCAGGAATTTCTTCTATTATGAGTTCAATT
AATTTTATTACAACTATTTTAAATATACGA---AATTATAATATAAAAATAGAACAAATA
CCATTATTTATTTGATCTATTTTTATTACAACAGTACTATTACTTTTAGCTTTACCTGTA
TTAGCTGGTGCAATTACTATACTTTTAACAGATCGTAATTTTAATACTTCATTTTTTGAC
CCATTAGGTGGTGGAGATCCAATTTTATATCAACATTTATTT
>MYMCE062-12|Trombidiformes|Cunaxidae
--TTCACTATATTTTATATTTGGTTTATGGGCTGCATTTTTAGGTGCTTCTTTTAGAAGT
TTAATTCGATTAGAATTAATGTTT---------------------------------CCT
CAAAATTTAATTTTTAATGAT---CAAATTTATAATAGTATTGTAACAATTCATGCATTT
ATTATAATTTTTTTTGTAGTTATACCTCTTATAATTGGTGGATTTGGGAATTGACTTACT
CCAATAATATTAGGTGTAGCAGATTTAGCTTTTCCTCGTATAAATAACATAAGTTTTTGA
CTTTTACCTCCTTCTATTATATTATTAATTTTATCAAGTTTTACTAATAATAGAATTGGA
---ACAGGTTGAACTATTTATCCTCCTTTATCTTTAATAAGATTTCACTCAGGATTTTCA
GTTGATTTATTAATTTTTTCATTACATATTGCAGGAATTTCTTCAATTATAAGTTCTATT
AATTTTATTACAACTATTTTAAATATGCGA---AACTATAATATAAAATTAGAACAAATA
CCATTATTTATTTGATCAATTTTGATTACTACTATTTTATTACTTCTAGCTTTACCTGTT
TTAGCAGGAGCAATCACTATACTTTTAACAGATCGAAATTTTAATACCTCATTTTTTGAT
CCTTTAGGAGGTGGAGACCCTATTTTATACCAACACTTATTC
>CNFDD934-14|Trombidiformes|Cunaxidae
--TTCACTTTATTTTATATTTGGTTTATGGTCTGCTTTTTTAGGAGCTTCTTTTAGTAGT
TTAATTCGATTAGAATTAATATTT---------------------------------CCT
CAAAATTTAATTTTTAATGAT---CAAATTTATAATAGAATTGTCACAACACATGCTTTT
ATTATGATTTTTTTTGTTGTTATACCTTTAATAATTGGGGGGTTTGGAAATTGACTTACT
CCTATAATATTGGGCGCAGCTGATTTAGCTTTTCCACGAATAAATAATATAAGTTTTTGA
CTTCTTCCTCCTTCACTTACTTTATTGATTTTATCTAATTTTATAAATAGAAGAATTGGA
---ACAGGTTGGACTATTTATCCACCTTTATCTTTAATAAGATTTCATTCTGGATTTTCA
GTTGATTTATTAATTTTTTCTTTACATATTGCGGGAATTTCTTCTATTATAAGTTCTATT
AATTTTATTACAACTATTCTAAACATACGA---AATTATAGAATAAAATTAGAACAAATA
CCATTATTTATTTGATCAATTCTTATCACAACTATTTTATTATTATTAGCATTACCTGTA
TTAGCAGGAGCTATTACAATACTTTTAACAGACCGAAATTTTAATACTTCTTTTTTTGAT
CCTTTAGGTGGAGGAGATCCAATTTTATATCAACATTTATTT
>MYMCC454-11|Trombidiformes|Cunaxidae
--TTCATTATATTTTATATTTGGTCTATGGGCTGCATTTTTAGGTGCTTCTTTTAGAAGT
CTAATTCGATTAGAATTAATATTT---------------------------------CCT
CAAAATTTAATTTTTAATGAT---CAAATTTATAATAGCATTGTAACAATTCATGCGTTT
ATTATAATTTTTTTTGTTGTTATGCCTCTTATAATTGGGGGATTTGGAAATTGATTAACT
CCAATAATATTAGGGGCAGCAGATTTAGCTTTTCCTCGGATAAATAATATAAGATTTTGA
CTTTTGCCTCCTTCTGTAACATTATTAATTTTATCAAGTTTTACTAACAGTAGGATTGGA
---ACAGGTTGGACTATTTATCCTCCTTTATCTTTAATAAGATTTCATTCAAGATTTTCA
GTTGATTTATTAATTTTTTCACTTCATATTGCAGGAATTTCTTCAATTATAAGCTCTATT
AATTTTATTACAACTATTTTAAATATACGA---AATTATAGTATAAAATTAGAACAAATG
CCATTATTTATTTGATCAATTTTAATTACTACTCTTTTATTACTTTTAGCTTTACCTGTT
TTAGCAGGAGCAATTACTATACTTTTAACAGATCGAAACTTTAATACTTCATTTTTTGAT
CCTTTAGGAGGAGGAGACCCAATTTTATATCAGCATTTATTT
>SSWLE3967-13|Trombidiformes|Cunaxidae
--TAGTTTATATTTTATTTTAAGGATTTGAAGAGCTTTTTTAGGCTCTTCATTTAGAAGA
ATTATTCGATTGGAACTAATAATT---------------------------------CCT
GGAAATTTAATTTTTAACGAT---CAAATTTACAACTCAATTGTAACTTTACATGCATTT
ATTATAATTTTTTTTATAGTTATACCATTTATAATTGGGGGTTTTGGTAATATGTTAGTT
CCAATATTTTTAGGTTCTAATGATCTGACTTTTCCTCGACTTAATAATATGAGATTTTGA
ATATTACCTCCCTCTTTAATTTTATTGATATTAAGTTTATTTATTGGGGAAGGAAGAGGA
---ACAGGATGAACTGTTTATCCTCCATTATCATCATTAATATTTCATTTTTCTAATTCT
ACTGATTTTGTAATTTTTTCTTTACATATTGCAGGTGTGTCTTCTATTGCTAGGTCAATT
AATTTTATTGTGACTATTTTAAATTCTCGT---AGAAAACTTATGAGTTTAGAGCGAATA
TCATTATTTGTTTGAAGAGTTCTAATTACAACAATCCTATTATTATTATCATTACCAGTT
TTAGCTGGAGCCATTACTATATTATTAATAGACCGTAATTTCAATACAAGATTTTTTGAT
CCTATAGGAGGTGGTGATCCTATTTTATTTCAACATCTTTTT
>CNKJB741-14|Mesostigmata|Ascidae
--AACTTTATACTTTTTATTAGCTAGCTGATCCGGAGTTTTAGGCACAGCTCTAAGTATG
TTAATTCGTTTAGAACTTTCTCAA---------------------------------CCT
ATAAATTTTATTAACAATAGT---AATATTTATAATACTTTAGTTACTGCCCACGCCTTT
GTAATAATTTTTTTTATAGTAATGCCTGCAATAATCGGGGGATTCGGTAACTGACTTGTA
CCTTTAATAATCTCCGCCCCAGATATAGCCTTTCCTCGCATAAATAATATAAGTTTCTGA
CTGCTACCCCCTTCCTTAACCCTTCTTTTATTAACCTCAATTATTGATAATGGTGTAGGT
---ACTGGCTGAACCGTTTACCCCCCTCTTTCTAGAAATATTGCCCATAGAGGTGTATCC
GTAGATATTGCTATTTTTAGTCTTCATTTAGCAGGAATCTCTTCAATTTTAGGGGCTATT
AATTTTATCTCTACTATTTTTAATATACGA---GCTAAGGCTATAACTTGAGAACACATA
CCCTTATTTGTATGATCTGTTTTAATTACAGCTTTTCTTTTACTTTTAAGTTTACCAGTA
TTAGCCGGAGCTATTACTATATTATTAACCGACCGAAATTTTAATACATCTTTCTTTGAC
CCTAGAGGAGGAGGAGACCCTGTTTTATATCAACACTTATTT
>MYMCB545-11|Sarcoptiformes|Acaridae
----------------------------GGTCTGGCATACTAGGTACAAGTTTTAGTACT
CTTATTCGTTTTGAATTAACTCAA---------------------------------CCT
GGAGATTTTATAATAGACTTT---GACTACTATAATTCTGTGGTTACAGCCCATGCTTTT
ATTATGATTTTCTTTATAGTTATGCCTATTATGATGGGGGGTTTTGGTAATCTTTTGGTT
CCTGTTATAATTGGTGCTACTGACATAGCTTACCCTCGTCTTAACAACATAAGGTTTTGG
CTCCTTCCTCCCTCCCTGTCTCTTTTGATCAGGTCTGCTGTTGTGGGCTCTGGTGTGGGC
---ACCGGTTGGACGGTCTACCCCCCTCTCTCTAATGGTATTTTTCATTCTGGTCCTGCC
GTTGATTTTGGTATTCTTAGTCTTCACATTGCTGGTGTTTCTTCAATTTTAGGGGCTATT
AATTTTATTGTAACTATTTTTAACATGAAG---ACTTTGGGTATGACTTGGTCTAACGTA
CCTCTTTTTGTTTGGTCGGTTCTTATTACTTCTTTTCTTTTAGCTTTTTCTCTGCCTGTG
CTAGCTGCTGCCCTTACAATACTTCTTACAGATCGTAATTTTAATACCACTTTTTTTGAC
CCTGTGGGAGGGGGAGACCCCATTCTATATCAACATCTTTTT
>MYMCE127-12|Trombidiformes|Trombiculidae
--GACAATATATTTTATATTATCATTTTGATCAGGGGTAATAGGAACAAGATTGAGTTAT
ATTATTCGATTAGAATTAAGACAA---------------------------------GCT
GGAAATTTGATTGGAAATGAA---CAAATTTATAATTCTATTGTAACAAGACACGCATTT
ATTATAATTTTTTTTATAGTTATACCAGCAATAATTGGAGGTTTTGGAAATTGATTAATC
CCATTAATAATTGGAGCTCAAGATATAGCTTTCCCTCGTTTAAATAATATAAGATTTTGA
TTATTATTACCATCAATTAGAATACTAACTTTTTCAATATTTACAAGAATAGGAACTGGA
---ACTGGATGAACTATTTACCCTCCTTTATCTGGAAATATTTCTCATGGAAATCCATCA
ATAGATTTAACAATTTTCTCTCTACATTTAGCAGGTATTTCATCTATTTTAGGAGCTATT
AATTTTATAACTACAATTATAAATCTTCCT---TTTAAAATAATAAATTGAGAAATGATA
CCTTTATTTTCTTGAGCAATTTTTATTACAGCTATTTTATTATTATTATCTCTTCCAGTT
TTAGCTGGTGCAATTACAATATTACTTACTGATCGGAACTTTAATACAACCTTTTTTGAT
CCTATTGGAGGGGGGGACCCAATTTTATTCCAACATTTATTC
>MYMCE126-12|Trombidiformes|Trombiculidae
--AACAATATATTTTATATTATCATTTTGGTCAGGAGTAATAGGAACAAGATTGAGTTAT
ATTATTCGTTTAGAATTAAGACAA---------------------------------GCT
GGAAATTTGATTGGGAATGAA---CAAATTTATAATTCTATTGTTACAAGACACGCATTT
ATTATAATTTTTTTTATAGTAATACCAGCTATAATTGGAGGTTTTGGAAATTGATTAATC
CCATTAATAATTGGGGCTCAAGATATAGCTTTCCCTCGTTTAAATAATATAAGATTTTGA
TTATTATTACCATCAATTAGAATATTAACTTTTTCAATATTTACAAGAATAGGAACTGGA
---ACTGGATGAACTATTTACCCCCCTTTATCAGGAAATATTTCTCACGGAAATCCATCC
ATAGATTTAACAATTTTTTCTCTCCATTTAGCAGGTATTTCATCTATTTTAGGAGCTATT
AATTTTATAACTACAATTATAAATCTTCCT---TTTAAAATAATAAATTGAGAAATAATA
CCATTATTTTCTTGAGCAATTTTTATTACAGCTATTTTATTATTATTATCTCTTCCAGTT
TTAGCTGGTGCAATTACAATATTACTTACTGATCGAAACTTTAACACAACCTTTTTTGAT
CCTATTGGAGGAGGAGACCCAATTTTATTTCAACATTTATTC
>MSSCA3941-16|Mesostigmata|Laelapidae
--TACTCTATATATTATTTTTTCCTCTTGATCAGGATTTCTTGGTACAGCCTTAAGAATA
ATTATCCGAACAGAATTAGGTCAA---------------------------------CCT
GGATATTTAATTGGAGATGAT---CAAATTTTTAATGTTATTGTAACATCCCATGCTTTT
GTAATAATTTTTTTTATAGTTATACCCTCAATAATTGGAGGATTTGGTAATTGATTAACT
CCCTTATTTCTTGGATCCCCTGATATAGCTTTTCCCCGCCTCAACAATTTAAGTTTTTGA
TTATTAATTCCCTCTATTTTAATTCTTATATTTTCAAGTTTCATTGAAATAGGAGCTGGT
---ACAGGGTGAACAGTCTATCCCCCTCTTGCAAATAATATTTCCCATAGAGGACCTGCA
GTAGATTTAACTATTTTTAGACTTCATTTAGCAGGAGCTTCCTCTATTCTTGGAGCTATT
AATTTTATTTCAACTATTTTTAATATACGT---TCAAAATCTTTACTTCTAGAGCAAATT
CCTCTTTTTATTTGATCTGTTTTTATTACTACTATTCTTCTTCTTCTCTCCCTTCCTGTT
TTAGCTGGAGCTATTACAATACTTCTTTGTGATCGTAATTTTAATACATCTTTTTTTGAT
CCAAGAGGAGGAGGAGATCCTAT-------------------
>CHACB138-10|Trombidiformes|Cunaxidae
--CTCTCTTTATTTTATATTTGGGCTTTGATCTGCTTTTTTAGGAGCTTCTTTTAGTAGA
TTAATTCGATTAGAATTAATATTT---------------------------------CCA
CAAAATTTAATTTTTAATGAT---CAAATTTATAATAGTATTGTAACAATTCATGCATTT
ATTATAATTTTTTTTGTTGTCATACCACTAATAATTGGGGGATTCGGTAATTGATTAACT
CCTATAATACTGGGTGCAGCAGATTTAGCTTTTCCACGAATAAATAATATGAGATTTTGA
TTGTTGCCGCCATCAATTATATTGTTAATTTTATCAAGTTTTATAAATGTAAGTATTGGG
---ACAGGATGAACTATTTATCCTCCTTTATCTCTAATAAGGTTTCATTCTGGATTTTCA
GTTGATTTATTAATTTTTTCTTTACATATTGCAGGAATTTCTTCTATTATAAGATCTATT
AATTTTATTACAACTATTTTAAACATACGA---AATTATAATATAAAATTAGAACAAATA
CCATTATTTATTTGATCAATTCTTATTACTACTATTTTATTGCTGCTAGCATTACCTGTA
TTAGCTGGTGCAATTACTATACTTTTAACAGATCGAAATTTTAATACTTCTTTTTTTGAT
CCTTTAGGAGGTGGAGACCCAATTTTATACCAACATTTGTTT
>MYMCA310-11|Trombidiformes|Cunaxidae
--ATCTCTTTATTTTATATTTGGCTTATGGTCTGCTTTTTTAGGAGCTTCTTTTAGTAGT
TTAATTCGATTAGAGTTAATGTTT---------------------------------CCA
CAAAATTTAATTTTTAATGAT---CAAATTTATAATAGAATTGTTACTATTCATGCTTTT
ATTATAATTTTTTTTGTTGTTATACCATTGATAATTGGAGGATTTGGTAATTGATTAACT
CCCATAATATTAGGCGCTGCTGATTTAGCTTTCCCACGAATAAATAATATAAGATTTTGA
TTATTGCCTCCATCAATTACATTATTAATTTTATCTAGTTTTATAAATAGAAGTATTGGA
---ACTGGATGAACTATTTATCCTCCTTTATCTTTAATAAATTTTCATTCTAGATTTTCA
GTTGATTTATTAATTTTTTCTTTACATGTTGCAGGAATTTCATCTATTATAAGTTCTATT
AATTTTATTACAACTATTTTAAATATACGA---AATTATAGAATGAAATTGGAACAAATG
CCATTATTTATTTGATCTATTCTAATTACAACTATTTTATTACTTTTAGCTTTACCTGTG
TTAGCTGGAGCAATTACTATACTTTTAACAGATCGAAATTTTAATACTTCTTTTTTTGAT
CCTTTAGGAGGAGGTGATCCAATTTTATACCAACATTTATTT
>MYMCC455-11|Trombidiformes|Cunaxidae
--TTCTCTTTATTTTATATTTGGACTTTGATCTGCTTTTTTAGGAGCTTCTTTTAGTAGA
TTAATTCGATTGGAATTAATATTT---------------------------------CCA
CAAAATTTAATTTTTAACGAT---CAAATTTATAATAGTATTGTAACAATTCATGCATTT
ATTATAATTTTTTTTGTTGTTATACCATTAATAATTGGAGGATTTGGTAATTGATTAACT
CCTATAATATTAGGTGCAGCAGATTTAGCTTTTCCACGAATAAATAATATAAGATTTTGA
TTATTACCTCCATCAATTATATTATTAATTTTATCAAGCTTTATAAATAGAAGTATTGGA
---ACAGGATGAACTATTTACCCTCCTTTATCTTTAATAAGATTTCATTCTGGATTTTCA
GTTGATTTATTAATTTTTTCTTTACATATTGCAGGAATTTCTTCTATTATAAGATCTATT
AACTTTATCACAACTATTTTAAATATACGA---AATTATAATATAAAATTAGAACAAATA
CCATTATTTATTTGAGCAATTCTTATTACTACTATTTTATTATTATTAGCATTACCTGTA
TTAGCTGGTGCAATTACTATACTTTTAACAGATCGAAATTTTAATACTTCTTTTTTTGAT
CCTTTAGGAGGTGGAGACCCAATTTTATATCAACATTTATTT
>MYMCG569-12|Trombidiformes|Cunaxidae
--ATCTCTTTATTTTATATTCGGCTTATGATCTGCTTTTTTAGGAGCCTCTTTTAGCAGT
TTAATTCGACTAGAGTTAATATTT---------------------------------CCA
CAAAATTTAATTTTTAATGAT---CAAATTTATAATAGAATTGTAACTATTCATGCTTTT
ATTATAATTTTTTTTGTTGTTATGCCATTAATAATTGGAGGATTTGGTAATTGGCTAACT
CCCATAATATTAGGTGCTGCTGATTTAGCTTTTCCACGAATAAATAATATAAGATTTTGA
TTACTACCTCCATCAATTATATTATTAATTTTATCTAGTTTTATAAATAGAAGTATTGGA
---ACTGGATGAACTATTTATCCTCCTTTATCTTTAATAAATTTTCATTCTAGATTTTCA
GTTGATTTATTAATTTTTTCTTTACATATTGCAGGAATTTCGTCTATTATAAGTTCTATT
AATTTTATTACAACTATTTTAAATATGCGG---AATTATAGAATAAAATTAGAACAGATA
CCATTATTTATTTGGTCTATTCTAATCACAACTATTTTATTACTTTTAGCTTTACCTGTA
TTAGCTGGAGCAATTACTATACTTTTAACAGATCGAAACTTTAATACTTCTTTTTTTGAT
CCTTTAGGAGGAGGAGATCCAATTTTATATCAACATTTATTT
>MYMCE755-12|Trombidiformes|Cunaxidae
--GTCTCTTTATTTTATGTTTGGTTTGTGATCTGCTTTTTTAGGTGCCTCTTTTAGTAGC
TTAATTCGACTAGAGTTAATATTT---------------------------------CCA
CAAAATTTAATTTTTAATGAT---CAAATTTATAATAGAATTGTAACTATTCATGCCTTT
ATTATAATTTTTTTTGTTGTTATACCATTAATAATTGGGGGATTTGGTAATTGGTTAACT
CCTATAATATTAGGTGCTGCTGATTTAGCTTTTCCACGAATAAATAACATAAGATTTTGA
TTATTGCCTCCATCAATTACATTATTGATTTTATCCAGCTTCATAAATAGAAGTATTGGT
---ACTGGATGAACTATTTATCCTCCTTTGTCTTTAATAAATTTTCATTCTGGATTTTCA
GTTGATTTATTAATTTTTTCTTTACATGTTGCGGGAATTTCTTCTATTATAAGTTCTATT
AATTTTATTACAACTATTTTAAATATGCGA---AATTATAGAATAAAATTAGAACAAATA
CCATTATTTATTTGATCTATTTTAATCACAACTATTTTATTACTTTTAGCTTTACCTGTA
TTAGCTGGAGCAATTACTATACTTTTAACAGATCGAAATTTTAATACTTCTTTTTTTGAC
CCTTTAGGAGGAGGCGATCCAATTTTATATCAACATTTATTT
>CNPPH1064-12|Trombidiformes|Cunaxidae
--GTCACTCTATTTTATATTTGGTCTATGAGCGGCATTTTTAGGATCTTCCTTTAGAAGA
TTAATTCGACTAGAATTAATATTT---------------------------------CCA
CAAAATTTAATTTTTAATGAT---CAAATTTATAATAGTATTGTAACAACTCATGCTTTT
ATTATAATTTTTTTTGTTGTTATACCATTAATAATTGGGGGATTTGGTAATTGATTAATT
CCAATAATATTAGGAGCTGCAGATTTAGCTTTTCCTCGAATAAATAACATAAGATTTTGA
TTATTACCTCCATCAATTATATTGTTAATTATTTCTAATTTTTCTAATACGAGAATTGGA
---ACAGGATGAACTATTTATCCCCCCTTATCAACAATAAGATTTCATTCTGGATTCTCT
GTTGATTTATTAATTTTTTCATTACATATTGCTGGCTTATCTTCTATTATAAGATCTATT
AATTTTATTACAACTATTATAAATATACGA---ACACATAAAATAAAATTAGAACAAATA
CCTTTATTCTCATGATCAATTTTAATTACTACTATTTTATTACTTATGGCGTTACCTGTA
TTAGCAGGAGCAATTACTATATTATTAACAGATCGAAATTTTAATACTTCATTCTTTGAC
CCTTTAGGAGGAGGAGATCCAATTTTATACCAACATTTATTT
>MYMCE892-12|Trombidiformes|Tarsonemidae
--AACAATTTATTTTATTTTTAGAATTTGATCAGCTATAATAGGTATATCAATAAGAAAT
ATTATTCGTTTTGAATTAAGTATT---------------------------------CCA
GGAAATTTTATTGGGGAAGAT---CAAATTTATAATTCATTAGTTACAGCTCATGCTTTA
GTAATAATTTTTTTTATAGTAATACCAGCAATAATTGGAGGATTTGGTAATTGATTAATT
CCTATAATTTTATTATCTTGTGATATAGCTTTTCCACGAATAAATAATATAAGTTTTTGA
ATATTAATTTCTTCAATTTTATTATTAATTATTTCTATATTATGTTCCAAAGGTTCAGGT
---ACTGGATGAACTATTTATCCACCATTATCTTCAATTGAATATCATTTCGGTTCTTCA
ATAGATTTAACAATTTTATCACTTCATACTGCGGGAATTTCATCTATTATGAGATCTTTA
AATTTTTTATCTTCAATTTTAATTATACGA---CAAAAATCTATTTTCATTGAATTATGT
TCTTTATTTTCTTGAAGAATTATAATTACTACTTTCCTTTTATTATTAGCTTTACCAGTA
TTAGCTGGTGCTATTACTATATTATTAACTGATCGAAATTTTAATACATCATTTTTTAAT
CCTAATGGAGGCGGAGATCCTATTTTATTTCAACATTTATTT
>MYMCA317-11|Trombidiformes|Microtrombidiidae
--AACAATATATTTCGCAGCAGGTCTTTGAGCAGGGCTAATAGGCACAAGAATAAGACTA
ATCATTCGAATAGAATTAGCTCAA---------------------------------CCA
TCAAATATAATCGGAAGAGAC---CAAACATACAATGCAATTGTAACAGCACATGCCTTC
GTAATAATTTTCTTTATAGTTATACCAACAATAATAGGAGGATTCGGAAACTGGTTAATC
CCCCTAATAATAAAAGTCCCAGATATATCATTTCCTCGACTAAATAATATAAGCCTGTGG
CTCCTATTTCCATCTATATCTCTAATAACTATATCCATCTTTTCATCAAACGGTAGAGGA
---ACAGGATGAACAGTTTACCCACCTCTCTCAAGAAATCTAGCTCATATAGGATCTGCT
GTAGACGCTTCAATTTTCTCTCTTCATTTGGCTGGTGTCTCATCTATCTTAGGATCAATC
AACTTCCTAGCCACGGTATTCAACACATCA---CCAAAATACCAAGACTGATTCACCCTT
CCAATATTTATCTGATCAGTAGTATTCACAGCAATTCTACTAGTCCTATCCCTCCCAGTT
CTAGCAGGAGCCATCACAATATTATTAACAGATCGAAATTTCAATACTTCATTTTTCGAC
CCATCAGGAGGAGGGGACCCAATTTTATACCAACACCTATTT
>CNRMF3203-12|Trombidiformes|Smarididae
--AACAATATATATAATTATAGGAATATGATCAGGAATTATAGGAGTAAGATTAAGATCA
ATCATTCGAATAGAAATTTCTCAA---------------------------------CCT
GGAGAAAATTTTGCAGAAGAA---CAAATATATAATTCAATCGTAACTATACACGCATTC
ATTATAATCTTCTTCATAGTAATACCAATAATAATTGGAGGATTTGGAAATTGATTAGTA
CCAATAATAATTAGAGCACCAGACATAGCATTTCCACGAATAAATAACATAAGATTTTGA
CTACTACCACCATCACTAATATTAATAACAATAGCATCATTCTCGACAATAGGAATTGGA
---ACAGGATGGACAGTTTATCCACCTTTATCAGGAAATATAGCCCACGGCTCATATTCA
ATCGAAATAACAATCTTCTCCCTACACTTAGCAGGTGTTTCATCAATTTTAGGAGCAATT
AACTTTATAGTAACAATTATAAATATAAGA---AACAAAAACATAAAAACAATAAAAATT
CCCCTAATAGTATGATCAGTATTTGTTACAGCCATCTTATTATTATTATCGTTACCAGTT
TTAGCCGGAGCAATTACAATATTATTAACAGATCGAAATTTTAATACTAGATTTTTTGA-
------------------------------------------
>OPPHO2555-17|Trombidiformes|Smarididae
--AACTATATATATAATTATAGGATTATGATCAGGAATTGTAGGAATAAGATTAAGATCA
ATCATCCGAATGGAACTTTTTCAA---------------------------------CCA
GGAGAAAATATCGCAGACGAA---CAATTATACAACTCAATCGTAACTCTACATGCATTT
ATCATAATTTTTTTCATAGTAATACCAATAATAATTGGGGGATTTGGGAACTGATTAGCA
CCAATATTACTAACAGCCCCAGACATAGCATTCCCACGAATAAATAACATAAGATTTTGG
TTATTACCACCATCCCTAATAATAATGCTATTAGCTTCATCCCCAGATATAGGCATCGGT
---ACTGGATGGACAGTATATCCTCCTCTATCAGGAAATATAGCACACGGTAGATACTCA
ATCAAAATAACAATTTTCTCATTACATATGGCAGGAATCTCATCAATCCTAGGAGCAATC
AATTTCATAGCTACAATTATAAATATAAAG---AATAAAAACATAAGACCATTAAAAATG
CCCCTACTAGTATGATCAGTATATGCAACAGCATTGTTATTATTAATCTCACTACCAGTA
TTAGCAGGAGCTATTGCAATATTACTAACAGACCGAAATTTCAACACAAGATTTTTTGAA
CCATCCGGAGGTGGGGACCCAATCCTATACCAACACTTATTC
>CNSLN542-13|Trombidiformes|Smarididae
--AACTATATATATAATTATAGGAATATGATCAGGAATTCTAGGTGTAAGACTAAGATCA
ATCATCCGAATAGAACTTTCTCAA---------------------------------CCA
GGAGAAAATATCGCAGACGAA---CAATTATACAACTCAATCGTGACTCTACATGCATTT
ATCATAATTTTTTTCATAGTAATACCAATAATAATTGGAGGATTTGGAAATTGGTTAGTA
CCAATATTACTAACAGCCCCAGACATAGCATTCCCACGAATAAATAACATAAGATTTTGA
TTATTACCACCATCATTAATAATAATGCTATTAGCTTCATTCTCAAACATAGGAATCGGT
---ACTGGATGAACAGTATATCCTCCTCTATCAGGAAATATAGCACACGGTAGATACTCA
ATCGAAATAACAATTTTCTCATTACATATGGCAGGAATCTCATCAATCCTAGGAGCAATC
AATTTCATGGCTACAATTATAAACATAAAA---AATAAGAATATAAGACCATTAAAAATG
CCCCTAATAGCATGATCAGTATATGTAACAGCAGTGCTATTATTAATTTCACTACCAGTA
TTAGCAGGAGCTATCACAATATTACTAACAGACCGAAATTTCAACACAAGATTTTTTGAA
CCATCCGGAGGTGGGGACCCAATCCTATACCAACACTTATTC
>CNKJE2346-14|Trombidiformes|Smarididae
------------ATAATTATAGGAATATGATCAGGAATTCTAGGTGTAAGACTAAGATCA
ATCATCCGAATAGAACTTTCTCAA---------------------------------CCA
GGAGAAAATATCGCAGACGAA---CAATTATATAACTCAATCGTAACTCTACATGCATTT
ATCATAATTTTTTTCATAGTAATACCAATAATAATTGGAGGATTTGGAAATTGGTTAGTA
CCAATATTACTAACAGCCCCAGACATAGCATTCCCACGAATAAATAACATAAGATTTTGA
TTATTACCACCATCACTAATAATAATGCTATTAGCTTCATTCTCAAATATAGGAATCGGT
---ACTGGATGAACAGTATATCCTCCTCTATCAGGAAATATAGCGCACGGTAGATACTCA
ATCGAAATAACAATTTTCTCATTACATATGGCAGGAATCTCATCAATCCTAGGAGCAATC
AATTTCATGGCTACAATTATAAATATAAAG---AATAAGAATATAAGACCATTAAAAATA
CCTNTAATAGTATGATCAGTATATGTAACAGCAGTGCTATTATTAATTTCACTACCAGTA
TTAGCAGGAGCTATTACAATATTACTAACAGACCGAAATTTCAAC---------------
------------------------------------------
>CNLMR1771-14|Trombidiformes|Smarididae
--AACTATATATATAATTATAGGAATATGATCAGGAATTCTAGGTGTAAGACTAAGATCA
GTCATCCGAATAGAACTTTCTCAA---------------------------------CCA
GGAGAAAATATCGCAGACGAA---CAATTATACAACTCAATCGTAACTCTACATGCATTT
ATCATAATTTTTTTCATAGTAATACCAATAATAATTGGAGGATTTGGAAATTGGTTAGTA
CCAATATTACTAACAGCCCCAGACATGGCATTCCCACGAATAAATAACATAAGATTTTGA
TTATTACCACCATCACTAATAATAATGCTATTAGCTTCATTCTCAAATATAGGAATCGGT
---ACTGGATGAACAGTATATCCTCCTCTATCAGGAAATATAGCACACGGTAGATACTCA
ATCGAAATAACAATTTTCTCATTACATATGGCAGGAATTTCATCAATCCTAGGAGCAATC
AATTTCATGGCTACAATTATAAATATAAAA---AATAAGAATATAAGACCATTAAAAATA
CCCCTAATAGTATGATCAGTGTATGTAACAGCAGTGCTATTATTAATTTCACTACCAGTA
TTAGCAGGAGCTATTACAATATTACTAACAGACCGAAATTTCAACACAAGATTTTTTGA-
------------------------------------------
>OPPAM774-17|Mesostigmata|Digamasellidae
--AACTATTTATTTATTGTTTGCTTTTTGATCAAGTTTAATTGGTTCCGCAATAAGTTGA
ATTATTCGAATTGAACTAAGACAA---------------------------------CCA
GGGACTTATATTGGAAATGAT---CAAATTTACAATGTAATTGTTACTGCCCATGCTTTT
GTTATAATTTTTTTTATAGTTATACCTGCAATAATTGGAGGATTTGGTAATTGATTGACT
CCATTACTTATTAATAGTCCCGATATAGTATTTCCTCGAATAAATAATATAAGATTTTGA
CTACTACCCCCTAGATTATTTTTGTTATTAGTAAGTTCTATAATTGATATTGGAGTTGGA
---ACAGGATGAACTGTTTATCCTCCCCTAGCTAATAATATCAATCATAGAAGGATAGCT
ATTGATTTAGCTATTTTTAGATTACATCTTGCTGGGATTTCTAGAATTCTTGGCTCTATT
AATTTTATTACTACAATTTTAAATATGCGC---CCTAAAAACATAACATATGAGCGAATT
CCCTTATTTGTTTGATCTGTTTTTATCACTACAATTTTACTTTTATTAAGTTTACCTGTT
TTAGCAGGAGCAATTACGATACTTTTATTTGATCGAAATTTTAATACTTCTTTTTTTGAC
CCAAGGGGGGGAGGAGACCCTATTCTTTATCAACATTTATTT
>MYMCG029-12|Trombidiformes|Cunaxidae
--TACTTTATATTTTATTTTTAGAATTTGAAGAGCATTTTTAGGAGCTTCTTTTAGAAGA
TTAATTCGATTAGAATTAATAATC---------------------------------CCA
GGTAATTTAATTTTTAATGAT---CAAATTTATAATAGAATTGTAACTTTACATGCTTTT
ATTATAATTTTTTTTATAGTAATACCATTTATAATTGGAGGATTTGGAAATATATTGGTT
CCTATATTTTTAGGTGTTAATGATTTAACTTTTCCACGATTAAATAATATAAGATTTTGA
TTATTACCTCCTTCTCTAATTTTATTAATAATAAGATTCTTTACAGGTGGAAGAAGAGGA
---ACTGGGTGAACAATTTATCCACCTCTTTCTTCTTTAATATATCATTTTTCTATTTCA
ACTGATTTAGTGATTTTTTCTCTTCATATTGCTGGAGTTTCTTCTATTGCTAGATCAATC
AATTTTATTGTAACAATTTTAAATTCTCGA---AATAAATTATTATCTTTAGAACGAATA
TCATTATTTGTTTGAAGAATTTTAATTACAACTATTTTATTATTATTATCATTACCAGTA
TTAGCTGGAGCTATTACTATATTATTAATAGATCGAAATTTTAATACAAGTTTTTTTGAT
CCTATAGGAGGAGGAGATCCTATTTTATTTCAACATTTATTT
>CNWLL406-13|Trombidiformes|Cunaxidae
--TACTTTATATTTTATTTTTAGAATTNGAAGAGCATTTTTAGGAGCTTCTTTTAGAAGA
TTAATTCGATTAGAGTTAATAATT---------------------------------CCA
GGTAATTTAATTTTTAATGAT---CAAATTTATAATAGAGTTGTAACTTTACATGCTTTT
ATTATAATTTTCTTTATAGTTATACCATTTATAATTGGAGGATTTGGAAATATACTAGTT
CCCATATTATTAGGAGTTAATGATTTAACTTTTCCTCGATTAAATAATATAAGATTTTGA
TTATTACCTCCTTCTTTAATTCTTTTAATAATAAGATTTTTTGTAGGTAATAGAAGAGGA
---ACTGGATGAACAATTTATCCTCCTCTTTCCTCTTTAATATATCATTTTTCTATTTCT
ACTGATTTAGTGATTTTTTCCCTTCATATCGCTGGAATCTCATCTATTGCTAGATCAATT
AATTTTATTGTAACAATTTTAAATTCTCGA---AATAAATTATTATCTTTAGAACGAATA
TCTTTATTTGTATGAAGAATTTTAATTACAACAATTTTATTATTA---------------
------------------------------------------------------------
------------------------------------------
>MYMCG031-12|Trombidiformes|Microtrombidiidae
--AACAATATACTTCGCCTTCGGCCTATGGTCTGGAATGCTAGGTACAAGACTAAGACTA
ATCATTCGAATAGAGCTGGCTCAA---------------------------------CCA
ACTAATATAATTGGAAACGAC---CAAATCTACAACTCAGTGGTTACTGCCCATGCCTTC
GTCATAATTTTCTTCATAGTAATGCCCACTATAATGGGAGGGTTTGGGAATTGGCTAATT
CCCATAATAGTAAAGGCTCCAGACATAGCCTTCCCTCGGCTAAATAATATGAGCCTCTGA
TTATTAATCCCTTCAATATCTTTCATACTAATATCCATATTCTCCTCAAACGGAGCAGGG
---ACAGGGTGAACTGTGTATCCCCCCCTTTCGGGAAACTTAGCCCACATAGGGTCAGCT
GTAGACCTATCCATTTTCTCCCTGCATCTTGCGGGGATCTCATCCATTTTAGGATCTATT
AATTTTTTAGTGACAGTCTCTAACATGAGC---ACAGAATCCCAAGCCTGATACACTATC
CCAATATTTATCTGATCTGTAGTTTTCACTGCAATCCTACTAGTACTTTCCTTGCCAGTC
CTAGCGGGAGCAATCACCATACTCCTAACAGACCGAAACTTTAACACATCTTTTTTCGAC
CCTAGTGGGGGGGGAGACCCAATCCTATACCAACACCTATTC
>SSJAB3049-13|Trombidiformes|Erythraeidae
--ATCTCTTTACTTCTTATTAGGAACTTGATCAGGAATCATGGGACTAAGAATAAGAATA
ATCATCCGATTTGAATTAGGGCAA---------------------------------CCT
GGCCAACTAATTAGAAATGAC---CAATTATATAATTCTATAGTAACTTCGCATGCTTTC
ATCATAATTTTTTTTATAGTCATACCAATTATAATTGGAGGATTCGGAAACTGACTTGTC
CCTCTTATGCTAGGAGCTCCCGATATAGCATTCCCTCGTATAAATAACATAAGCTTCTGA
TTGCTCCCTCCTTCTCTAATAATACTTCTCATAGCCTCTTTTGCTTCAATAGGAGTAGGT
---ACTGGGTGGACAGTATACCCCCCTTTATCAGATCTGTGAGGACACAGCTCTTACTCA
ATCGAGATAACTATTTTCTCTCTTCATTTAGCAGGGGTATCTTCAATCTTAGGGGCTATC
AACTTTCTAGCAACCATTAAAAATATAAAA---AATAAATTCTTATCAATAGACAAAATT
CCTTTATTCGTATGATCAGTTATAGCAACAGCAATTCTCTTATTATTATCATTACCAGTA
CTAGCAGGAGCTATCACCATACTACTATCAGACCGAAATTTTAATACTTCATTTTTCGAT
CCTTCTGGGGGGGGAGACCCAATCCTATACCAACATCTTTTC
>CNWLE2570-13|Trombidiformes|Erythraeidae
--AACACTATACTTTATTCTAGGGGCATGAGCCGGGATTTTAGGATTAAGCCTAAGCGCA
ATCATTCGAATAGAATTAAGACAA---------------------------------CCA
GGCCAATTATTTTCCAGAGAC---CAGACTTACAACTCAATCGTAACCTCGCACGCTTTC
GTTATAATTTTTTTTATAGTCATACCGATTATAATTGGAGGTTTTGGTAATTGATTAGTT
CCAATAATAATCGGAGCTCCAGATATAGCCTTCCCACGAATAAATAATATAAGATTCTGG
CTACTTCCCCCAGCTTTATCTCTACTTTTAATAGCCTCCTTTTCAACTATAGGGGTCGGG
---ACAGGATGAACAGTCTATCCGCCATTATCTTCTAATTTAGCGCATAGATCCATATCT
ATCGAAATAACAATTTTTTCATTACACTTAGCAGGTGTCTCCTCAATTTTAGGAGCCATC
AATTTTTTAGCAACTATCAGCAACATAAAA---AGCAAAAATCTTTCAGCAGAAAAAACA
CCACTATTCGTAGTGGCAGTTGCCGTCACGGCTGTGTTACTCCTCCTTTCTTTACCAGTT
TTAGCCGGTGCCATCACTATACTTTTAACCGATCGAAATTTTAACACAACCTTTTTTGAC
CCCTCTGGAGGGGGAGACCCAATTCTTTACCAACACTTATTT
>CNWLE2569-13|Trombidiformes|Erythraeidae
--GACACTATACTTTATTTTAGGAGTATGAGCCGGGATTTTAGGATTAAGCCTAAGCGCA
ATCATTCGAATAGAATTAAGACAA---------------------------------CCA
GGCCAATTATTTTCTAGAGAC---CAGACTTACAACTCAATCGTTACCTCGCACGCTTTC
GTTATAATTTTTTTTATAGTCATACCAATCATAATTGGAGGTTTTGGTAATTGATTAGTT
CCGATAATAATCGGAGCTCCAGATATAGCCTTCCCACGAATAAATAATATAAGATTCTGA
TTACTCCCCCCAGCTTTATCTCTACTTCTAATAGCCTCGTTTTCATCTATAGGGGTCGGG
---ACAGGATGGACAGTGTACCCGCCATTATCTTCTAATTTAGCGCATAGATCCATATCT
ATCGAAATAACAATTTTTTCATTACACCTAGCAGGTGTCTCCTCAATTTTAGGAGCCATC
AATTTTTTAGCAACTATCAGCAACATAAAA---AGCAAAAATCTTTCGGCAGAAAAGACA
CCACTATTCGTAGTGGCGGTTGCCGTCACAGCTGTATTACTCCTCCTTTCCTTACCAGTT
TTAGCCGGTGCCATCACTATACTTTTAACCGATCGAAATTTTAACACAACCTTTTTTGAC
CCCTCTGGAGGGGGAGACCCAATTCTTTACCAACACTTATTT
>RRBFE004-15|Mesostigmata|Macrochelidae
--AACCCTATATTTTTTATTCTCCTTTTGAGCTAGAATATTAGGAACAGCTCTCAGAGTA
ATTATTCGTATCGAACTTAGACAA---------------------------------CCT
GGAAAATTTCTAGAAAATGAA---CAACTATACAATGTAATTGTTACAGCTCACGCCTTC
ATCATAATTTTTTTTGTAGTCATGCCCTCTCTAATTGGGGGATTTGGAAACTGACTAATC
CCTATGCTTATCTCAACTCCTGATATAGCTTTTCCTCGTCTTAATAACCTTAGATTCTGA
CTTCTACCTCCTTCTTTACTAATAATAACTTACTCTATAATTCTTGAGATAGGAGTTGGA
---ACTGGCTGAACACTTTACCCCCCTCTTTCAAGAAACATCTCACACAGAAGAAATGCA
GTAGATTTTATTATCTTTAGCCTGCATATTGCCGGAATTTCCTCTATTTTAGGCAGAATT
AATTTTATTTCCACTATTATAAATATACGA---CCTTCTAATATATCAATAGAACAAATG
CCTTTATTTATTTGAGCTTCTTTAATTACAACAATTTTATTGCTGTTATCCCTACCTGTA
TTAGCAGGTGCAATTACCATGCTATTAACAGACCGAAATTTTAATACTAGTTTTTTTGAC
CCTAGAGGAGGAGGAGACCCTATCCTTTATCAACACCTATTC
>WMAW095-17|Trombidiformes|Erythraeidae
--AACAATATACTTTGCTCTAGGAACATGATCAGGGCTTATAGGAGTTAGACTAAGATCA
ATTATTCGACTCGAATTAAGACAA---------------------------------CCA
GGACAATTAATTTCAAGAGAT---CAAACATATAATTCAGTAGTAACAGCACACGCATTC
ATCATAATCTTTTTTATAGTGATACCTATTATAATTGGTGGGTTTGGAAACTGACTTGTG
CCTATAATAATCGGGTCTCCAGATATAGCTTTCCCCCGAATAAACAACATAAGATTTTGA
CTACTGCCTCCATCCTTAACTTTATTATTAATGGCTTCATTCGCTTCAATAGGGGTTGGA
---ACAGGATGAACTGTTTATCCTCCTCTATCAGCTAATATAGCTCATAGATCGTACTCT
ATCGAAATAACAATCTTCTCTCTTCATCTAGCGGGGGTATCGTCAATTTTAGGAGCCATT
AACTTTTTAGCCACAATTAAAAATATAAAA---AACCCAAACTTATTCTTTGAAAAAATA
CCCCTATTTGTATGATCAGTTTTTGTAACAGCAATTTTACTATTACTATCACTACCTGTG
TTAGCAGGAGCCATTACAATACTACTAACAGACCGAAATTTCAATACATCATTTTTTGAC
CCAGCAGGAGGGGGTGATCCTATTTTATATCAACATTTATTT
>SSWLF3568-13|Trombidiformes|Erythraeidae
--AACCATATACTTTGCGCTAGGAGCCTGATCAGGCATCCTAGGGCTCAGCTTAAGAGCC
GTTATCCGCCTGGAACTAAGCCAA---------------------------------CCA
GGACAACTTCTAGCAAGAGAC---CAACTATACAACTCAATCGTCACTTCACACGCCTTT
GTGATAATTTTCTTTATAGTTATACCAATTATAATCGGAGGATTCGGTAACTGACTGGTC
CCCCTAATGATTGGAGCCCCAGACATAGCTTTCCCACGTATAAATAATATAAGATTCTGA
CTTCTCCCTCCTTCTATAATACTGCTACTAAGAGCTTCTTTCGCTTCAATAGGAGTAGGA
---ACAGGGTGAACAGTTTACCCACCCCTTTCTGGGAATATGGCCCACAGCTCATTTTCT
ATTGAAATAACTATTTTCTCACTTCACCTCGCCGGAGTGTCATCAATCCTAGGGGCCATC
AACTTCCTCGCAACAATTAGTAATATGAAA---AATCCTAATCTATATTTTGAAAAAATA
CCCCTTTTTGTCTGATCAGTTTTAGTAACTGCAATCCTACTACTTTTATCCTTGCCAGTT
TTAGCAGGAGCTATCACTATATTGCTAACAGATCGAAATTTTAACACTTCATTTTTCGAC
CCATCTGGAGGGGGAGACCCTATTCTTTACCAACATCTATTC
>CNPAK695-13|Trombidiformes|Erythraeidae
--TACGTTGTACTTTATTTTAGGGGCCTGATCAGGAATAATGGGCCTTAGTTTGAGAGCT
ATTATTCGTATAGAGTTAGGGCAA---------------------------------CCA
GGACAATTAATTTCCAATGAC---CAATTATATAACAGTATTGTTACAGCCCACGCATTT
ATTATAATTTTTTTCATAGTTATACCAATTATAATCGGTGGGTTTGGCAATTGATTAATA
CCAATTATAATTGGTGCCCCTGATATAGCATTTCCCCGTATAAACAATATAAGATTCTGA
CTTTTACCTCCCTCTTTAATGCTATTGGTCATAGCTTCATTTATCAACATAGGAGTTGGA
---ACAGGATGAACTCTATATCCTCCTTTATCAAGATACTTAGCTCACAGGTATGCCTCA
ATCGAGCTTTCCATTTTTTCCCTTCATCTCGCTGGAGCTTCCTCAATTTTAGGAGCAATT
AACTTTCTCACTACCTTTAAAAACATAAGC---AACAAAAACCTCTGATGGGATATAATC
CCATTATTTGTGTGAGCTGTAATTATTACAGTCATTCTTTTACTACTGTCCCTACCTGTG
CTAGCAGGAGCAATCACAATAC--------------------------------------
------------------------------------------
>CNKOB161-14|Trombidiformes|Erythraeidae
--AACAATATATTTCGCTTTAGGAGCATGATCAGGCATCATAGGAGTAAGACTCAGATCA
ATCATCCGATTAGAGCTAAGCCAG---------------------------------CCT
GGCCAACTTATATCTAGAGAT---CAAACATACAATTCTGTAGTAACAGCCCATGCTTTC
ATCATAATTTTCTTCATAGTCATACCTATTATAATTGGCGGATTCGGAAATTGATTAGTG
CCATTAATATTAGGATCCCCAGATATAGCTTTTCCACGAATAAACAATATAAGATTTTGA
CTTTTACCCCCATCCCTCTCACTCTTATTAATAGCATCTTTTGCTACAATAGGAGTTGGA
---ACTGGTTGAACAGTTTACCCTCCATTATCCGGTAATATAGCTCACAGATCATTTTCA
ATCGAAATAACTATCTTTTCACTTCACTTAGCGGGAGTATCCTCAATCCTAGGGGCAATT
AACTTCCTTGCAACAATTAAAAATATAAAA---AACCCCAACTTATTCTTTGAAAAAATA
CCTTTATTTGTTTGATCTGTACTAGTAACTGCAATCTTACTTCTTTTATCACTACCTGTT
TTAGCAGGGGCCATCACTATATTATTGACGGACCGAAATTTCAACACATCGTTTTTTGAC
CCTGCAGGAGGAGGAGACCCAATTTTATACCAACACCTTTTT
>CNFDD948-14|Trombidiformes|Erythraeidae
--AACTTTATATTTTATTTTAGGAGTGTGAGCTGGTGTTTTAGGACTAAGATTAAGAGCA
GTAATTCGTATAGAACTAAGCCAA---------------------------------CCT
GGCCAATTATTTTCCAGAGAC---CAAACATATAACTCAATTGTGACATCTCACGCTTTT
GTTATAATTTTCTTTATAGTGATGCCAATAATAATTGGAGGATTTGGAAACTGATTAGTA
CCAATAATAATTGGAGCGCCCGATATGGCCTTCCCACGAATAAATAACATAAGATTTTGA
CTTCTTCCACCATCCTTATCTCTTCTTTTAATAGCCTCATTTTCGTCTATAGGGGTAGGA
---ACCGGTTGAACGGTTTACCCTCCCTTATCTGCCAATTTAGCGCATAGTTCTATATCT
ATCGAAATAACAATTTTTTCGCTTCATTTAGCAGGAATCTCATCGATTTTAGGAGCTATT
AATTTTTTAGCCACAATTAGAAATATAAAA---AGAAAAAGACTATCAGCAGAGAAAACT
CCTTTATTCGTTGTATCAGTTATAGTCACTGCAATTTTACTTTTGTTATCCCTACCAGTA
TTAGCAGGAGCTATTACAATACTTCTGACCGACCGAAACTTTAACACAACATTTTTTGAT
CCTTCTGGAGGAGGAGACCCTATTTTATATCAACATTTATTC
>CHACA1151-10|Trombidiformes|Erythraeidae
--AACATTATATTTTATTTTAGGGGCATGATCAGGATTAATAGGGCTTAGTATAAGAATT
ATTATTCGTGCTGAACTAGCCCAA---------------------------------CCA
GGACAATTAATTGCTAACGAT---CAATTATACAATTCTATTGTCACAGCCCACGCCTTC
ATCATAATTTTCTTTATAGTTATACCGATTATAGTAGGAGGATTTGGTAATTGGTTAATA
CCAATTATACTTGGATCTCCAGACATAGCTTTCCCCCGTTTAAACAACATAAGATTCTGA
CTTTTACCTTTATCATTGTCTCTATTAGTGATAGCCTCTTTTTCTACAATGGGTGTGGGG
---ACCGGTTGAACCATATACCCTCCTTTGTCTAGTTATTTGGCACACAGAAGTATTTCA
ATTGAATTGTCAATCTTCTCGCTTCATCTAGCTGGAGCTGCTTCCATCTTAGGAGCAATC
AACTTTTTAACTACCTTTTTTAATATGACT---AATAAAAATCTATGATGAGACATGGTA
CCTTTATTTGTTTGATCAATTATAGTTACAGCGGTTTTACTTCTAATCTCTCTCCCCGTT
TTAGCAGGAGCTATCACTATACTCCTTTCCGATCGTAATTTTAACACTACATTTTTTGAT
CCTTCTGGAGGAGGAGACCCCATCATGTATCAACACTTATTT
>MYMCA029-11|Trombidiformes|Erythraeidae
--AACTATATACTTCGCTTTAGGAACATGATCTGGAATTATAGGAGTGAGAATAAGATCA
ATTATTCGATTAGAATTAAGCCAA---------------------------------CCA
GGACAATTATTAGCAAACGAT---CAAACATATAACTCAATTGTGACAGCGCATGCCTTT
ATTATAATTTTTTTTATAGTCATACCAATCATAATTGGGGGGTTTGGTAACTGATTAGTA
CCTATAATAGTAGGCTCACCAGATATAGCCTTCCCACGAATGAATAACATAAGATTTTGA
TTATTACCTCCCTCCCTATCCATGCTATTAATAGCATCGTTTGCAACAATAGGAGTGGGG
---ACAGGCTGAACAGTGTATCCTCCCCTTTCAAGAAACATAGCCCACAGATCATTTTCA
ATCGAAATAACAATCTTTTCTCTTCATTTAGCTGGAGTATCTTCAATTTTAGGAGCAATT
AATTTTCTAGCAACCATTAAAAATATAAAA---AGTTCAAACCTATTCTTCGAAAAAATA
CCACTCTTTGTTTGATCTGTAATGGTAACAGCAATCTTATTACTACTATCACTACCAGTA
TTAGCAGGAGCTATTACCATACTATTAACTGACCGAAACTTTAACACATCATTCTTTGAC
CCAGCAGGAGGGGGGGATCCTATTTTATATCAACATTTATTT
>MYMCC022-11|Trombidiformes|Erythraeidae
--AACAATATATTTTGCTTTAGGAACATGATCAGGAATCATAGGAGTTAGCCTCAGTTCA
ATCATTCGACTAGAATTAAGTCAA---------------------------------CCA
GGACAATTATTTTCAAGAGAC---CAAACTTACAACAGTATTGTAACTGCTCACGCATTT
GTTATAATTTTTTTTATAGTAATACCAATCATAATTGGAGGTTTTGGAAACTGACTAGTC
CCTTTAATAATTGGTTCTCCAGACATGGCTTTTCCACGTATAAATAATATAAGATTTTGA
CTTCTTCCTCCATCCTTAAATTTACTATTAATTGCATCATTTGCTTCCATAGGAGTAGGA
---ACAGGATGAACAGTTTACCCACCTTTATCAGCTAATATAGCTCATAGTTCTTTTTCT
ATTGAAATAACTATTTTTTCTCTCCATTTAGCAGGTGTTTCTTCAATTTTAGGAGCAATT
AATTTTTTAGCAACAATCAAAAACATGAAA---AACCCAAATCTTTTTTTAGAAAAATTA
CCTTTATTCGTTTGATCAGTATTCGTAACAGCAATTTTACTACTTCTATCTTTACCTGTT
TTAGCAGGAGCTATCACAATACTCTTAACAGATCGAAACTTTAATACATCATTTTTTGAC
CCCGCAGGAGGAGGAGACCCAATCTTGTATCAACACTTATTT
>MYMCC533-11|Trombidiformes|Erythraeidae
--ATCTCTATATTTCATACTAGGAACCTGATCAGGAGTAATAGGTCTAAGAATAAGAATA
ATTATTCGATTAGAACTAGGGCAA---------------------------------CCA
GGACAAACAATTGGGAATGAG---CAATTATACAACTCAATAATTACTTCTCACGCATTT
ATTATAATTTTTTTCATAGTAATACCAATTATAATTGGGGGATTTGGAAACTGACTAGTA
CCACTAATATTAGGAGCCCCAGACATAGCTTTCCCACGTATAAATAACATAAGATTTTGA
CTTCTACCTCCCTCTTTAATGCTCCTTCTGACAGCCTCATTAGCTTCTATAGGAGTGGGG
---ACAGGATGAACAGTATACCCTCCACTTTCAGACTTATGGGGGCACAGCTCTTTTTCA
ATTGAAATAACAATCTTCTCACTGCATTTAGCAGGAGTGTCTTCTATCTTAGGAGCTATT
AACTTTTTAGCTACAATTAAAAACATAAAA---AATAAATTCCTATCAATAGAAAAAATC
CCCTTATTTGTCTGATCAGTTATAGCTACAGCCATCTTATTACTACTATCTTTACCCGTA
TTAGCAGGAGCTATTACTATACTCCTTTCTGACCGAAACTTCAACACATCTTTTTTCGAT
CCCTCAGGAGGTGGGGATCCAATCCTTTATCAACACCTGTTT
>SWOJP207-15|Trombidiformes|Trombiculidae
--AACAATATATTTTATTTTAGCTTTTTGATCAGGAATTTTAGGAACAGCCCTAAGATTT
GTAATTCGGCTCCAATTAAAAGAA---------------------------------TTT
CATTCACAACTTTTATCAGAT---CAATTATATAACACAATTGTAACTGCTCACGCTTTT
GTAATAATTTTCTTCATAGTTATACCAGCAATAGTAGGAGGATTTGGGAACTGATTAATC
CCTTTAATACTTGGAGCCCAAGATATAGTATTCCCCCGACTTAATAATATAAGATTTTGG
TTATTAATCCCATCCCTTATTTTACTAATTATCTCTTTATTTACAGGTACAGGAGCAGGA
---ACAGGATGAACAATCTATCCCCCCCTCTCTAGAAACATTGCACATGGAAACAACTCT
ATAGATATTTTAATTTTCTCTCTTCATTTAGCTGGAATCTCTTCAATTCTGGGGGCCATT
AATTTTATAGTAACTATTTCCAATCTCCCA---CCATCAATAATAAAATGAGAACAAATA
CCTTTATTCTGCTGAGCTATTCTAGTAACATCATTTTTATTATTATTATCATTACCAGTA
TTAGCAGGAGGAATTACAATACTTCTTACAGATCGAAATTTTAATACTTCCTTCTTTGAC
CCTTCAGGAGGAGGAGATCCAATCTTATTCCAACATCTATTC
>MYMCA809-11|Trombidiformes|Tarsonemidae
--AACAATTTATTTTTTATTTAGAATTTGATCTGCTATAATAGGAATATCTTTAAGAAAT
ATTATTCGTTTTGAATTAAGTATT---------------------------------CCA
AATAAATTTATTGGTGATGAT---CAAATCTATAATTCTTTAGTTACTGCTCATGCTTTA
ATTATAATTTTTTTTATAGTTATACCAGCTATAATTGGAGGTTTTGGAAATTGATTAATT
CCTATAATTTTACTTTCTTGTGATATATCTTTCCCGCGTATAAATAATATAAGTTTTTGA
TTATTAATCACTTCTATTTTTTTATTAACATTTTCTATATTATCTTCTAAAGGTTCAGGA
---ACAGGATGGACTATTTATCCACCTCTTTCTTCAATTGATTATCATCATGGTTCTTCA
ATAGATTTAACTATTTTATCTCTTCATATAGCAGGTATTTCTTCAATTATAAGATCTTTA
AATTTTCTTTGTTCAGTTTTAATTATACGT---CAAAAATCAATTTTAATTGAAATATGT
TCCTTATTTTCTTGAAGAATTATAATTACTACTTTTCTATTAATTTTAGCTCTTCCTGTA
TTAGCTGGAGCTATTACAATGTTATTAACTGATCGAAATTTTAATACATCATTTTTTAAT
CCAAATGGAGGAGGAGATCCAATTTTATTTCAACACTTGTTT
>MYMCC425-11|Trombidiformes|Erythraeidae
--AACAATATATTTCACATTGGGAGCCTGATCAGGAATCCTAGGTGTAAGAATAAGATCA
ATCATCCGATTGGAACTAAGCCAA---------------------------------CCA
GGTCAACTTATTTCAAGTGAC---CAAACTTACAACTCTATCGTAACCGCACATGCATTC
ATTATAATTTTCTTTATAGTTATGCCTATTATAATTGGTGGATTTGGAAACTGACTAGTG
CCATTAATAGTTGGATCCCCAGACATGGCATTCCCACGAATAAATAATATAAGATTTTGA
CTTCTTCCTCCTTCACTAACTTTATTGTTAATAGCTTCGTTCGCATCCATAGGGGTAGGA
---ACAGGATGAACCGTTTACCCCCCTCTATCAGCCAACATAGCTCACAGCTCTTTCTCA
ATTGAAATAACAATTTTTTCACTCCACTTAGCGGGTGCTTCCTCTATTCTAGGAGCAATC
AACTTTTTAGCCACAATCAAAAATATAAAA---AATCCTAACTTGTTCTTTGAAAAAATA
CCCCTATTTGTTTGATCAGTACTAGTAACAGCAATCTTACTATTACTTTCACTACCAGTA
CTAGCAGGAGCAATTACGATACTATTAACAGATCGAAACTTCAACACATCATTCTTCGAT
CCCGCAGGAGGGGGAGACCCCATTTTATATCAACACCTATTC
>CHACA1152-10|Trombidiformes|Erythraeidae
--TACTTTATATTTTATTTTAGGAGCCTGATCAGGGATAATAGGGCTCAGTCTAAGAGCC
ATTATTCGTATAGAACTAGGCCAA---------------------------------CCA
GGTCAAATAATTTCCAATGAT---CAAATATACAACAGAATTGTTACAGCCCATGCCTTT
ATTATAATTTTCTTTATAGTTATACCTATTATAATTGGGGGCTTCGGAAATTGGTTAGTA
CCAATTATAATTGGTGCCCCAGACATAGCCTTCCCCCGTATAAACAATATAAGATTTTGA
CTTCTTCCTCCCTCACTAATGCTTCTAATTTTAGCCTCATTTGTTAATATAGGTGTAGGA
---ACAGGATGAACTCTGTATCCTCCATTATCAAGCTTTTTAGCCCACAGCTACGCTTCT
ATTGAGTTATCCATTTTCTCTCTACATCTTGCAGGAGCTGCTTCAATTTTAGGAGCAATT
AACTTCCTCACCACCTTTAAAAACATAAGC---AACAAAAATCTATGATGAGATATAATC
CCCTTATTCGTGTGAGCTATTATAATCACAGTTGTTCTTTTATTACTGTCTCTTCCAGTA
CTAGCAGGAGCAATCACTATACTTCTCATAGATCGTAACTTTAACACTACCTTCTTTGAC
CCTTCTGGGGGGGGAGACCCTATCATATATCAACATTTATTC
>MYMCE121-12|Trombidiformes|Erythraeidae
--TACTTTATATTTTATTTTAGGAGCCTGATCAGGGATAATAGGGCTCAGTCTAAGAGCC
ATTATTCGTATAGAGCTAGGGCAA---------------------------------CCA
GGTCAAATAATTTCCAATGAT---CAAATATACAATAGAATTGTTACAGCCCATGCCTTC
ATTATGATTTTTTTTATAGTTATACCTATTATAATTGGGGGTTTCGGAAATTGATTAGTA
CCAATTATGATTGGTGCCCCAGACATAGCATTTCCCCGTATAAACAATATAAGATTTTGA
CTTCTCCCCCCTTCACTAATACTTCTAATTTTAGCTTCGTTTGTCAATATAGGAGTAGGA
---ACAGGATGAACTATATATCCCCCATTATCAAGTTTTTTAGCCCACAGCTACGCTTCT
ATTGAATTATCTATTTTTTCTTTACACCTTGCAGGAGCAGCTTCAATTTTAGGAGCAATC
AACTTCCTCACCACCTTCAAAAACATAAGC---AACAAAAATCTTTGATGAGATATAATC
CCCCTATTTGTATGGGCTATTATAATCACAGTTGTTCTCTTATTGCTGTCTCTTCCAGTA
TTAGCAGGAGCAATCACTATACTTCTCATAGATCGTAATTTTAACACTACCTTCTTTGAT
CCTTCTGGGGGAGGAGATCCTATTATATATCAACATTTATTT
>CNPPH1067-12|Trombidiformes|Erythraeidae
--TACCTTATATTTTATTCTGGGTGCTTGATCAGGAATAATAGGGCTCAGCCTAAGAGCT
ATTATTCGTATAGAATTAGGTCAA---------------------------------CCA
GGTCAAATAATCTCCAACGAC---CAAATATATAATAGAATTGTTACAGCCCACGCCTTT
ATTATAATTTTTTTTATGGTTATACCTATCATAATTGGTGGTTTCGGAAACTGATTGGTG
CCAATCATAATCGGTGCCCCAGACATGGCGTTTCCCCGTATAAACAATATAAGATTTTGA
CTTCTTCCCCCCTCCTTAATACTCCTTGTTTTAGCATCTTTTGTTAATATAGGTGTTGGA
---ACTGGATGAACACTCTACCCTCCACTATCAAGATTTTTGGCCCACAGATACGCCTCT
ATTGAATTGTCCATTTTTTCTTTACATCTTGCAGGGGCTGCTTCAATTTTGGGGGCAATC
AATTTTCTCACTACATTTAAAAATATAAGT---AATAAAAATCTATGATGAGATATAATC
CCCTTATTCGTATGAGCTATCATAATCACAGTTATCCTTTTATTACTATCTCTTCCTGTT
TTAGCTGGAGCAATCACTATGCTTCTTATAGACCGCAATTTTAACACCACTTTCTTTGAT
CCATCGGGAGGGGGGGATCCAATCATATATCAACACTTATTT
>RRBAD081-15|Trombidiformes|Trombiculidae
--GACTATATATTTTATGTTAGCTTTTTGATCAGGGATTTTAGGTACAGCATTAAGGTTT
GTAATTCGTCTTCAATTGAAAGAG---------------------------------TTT
CATTCTCAATTATTATCAGAT---CAACTATATAATTCTATTGTAACTGCTCATGCTTTT
GTAATGATTTTTTTTATAGTTATACCAGCAATAGTAGGCGGGTTTGGAAATTGAATAATT
CCTTTAATATTAGGATCACAAGATATAGTTTTTCCACGTTTGAATAATATAAGATTTTGA
TTATTAATTCCTTCTCTTTTGCTTTTGGTTATTTCTTTATTTACTGGTACTGGGGCCGGT
---ACTGGATGAACTATTTATCCCCCTCTTTCAAGAAATATTGCTCATGGTAATAATTCA
ATAGATATTTTAATTTTTTCTTTACATTTGGCAGGTATTTCTTCTATTTTAGGAGCAATT
AATTTTATGGTAACTATTAGAAATCTTCCT---CCTTCTCTTATAAAATGAGAACAAATA
CCTTTATTTTGTTGATCAATTTTAGTGACTTCAATTCTTCTCCTTTTATCTTTACCAGTT
TTAGCTGGAGGAATTACTATACTTCTAAGGGATCGAAATTTTAATACTACTTTTTTTGAT
CCCTGTGGAGGCGGAGATCCAATTTTGTTTCAACATTTATTT
>GENSM392-15|Mesostigmata|Ascidae
--AACTTTATATTTTTTATTTTCTTTATGGGCAGGACTACTAGGAAGCTCTATAAGAATA
ATTATTCGCATCGAATTGGCCCAG---------------------------------CCT
AGGGGCTTAATCAAAGATGAT---CATATTTTTAATGTAATTGTAACAGCTCATGCCTTT
GTTATAATTTTTTTTATAGTTATACCTGCCATGATTGGAGGATTCGGAAACTGATTAATT
CCTCTAATATTAAACGTGCCTGACATAGCATTTCCTCGAATAAATAATATAAGATTTTGA
CTTCTTCCTTTTTCTTTAATATTTTTAATTTTTTCTTCTCTGATTGATGGAGGCGCTGGC
---ACGGGATGGACTGTTTACCCGCCTCTAGCAAGAAACATCTCACACAGGGGGGCATCT
GTTGATTTAGCTATTTTTAGTCTTCATATTGCTGGGGCAAGTTCAATTTTAGGATCTGTA
AACTTTATTTCCACAATCATAAACATACGC---CCAGTAAGAATATCACTAGAACGGCTC
TCACTTTTTGCATGATCTGTATTAATTACCACAATTCTCCTGTTATTAAGCCTTCCAGTT
TTAGCCGGAGCCATCACCATACTTCTTAGGGATCGAAATTTTAATACTACTTTTTTTGAT
CCTTGTGGAGGTGGTGACCCTGTTCTATACCAACATTTATTT
>MSSCA5241-16|Sarcoptiformes|Malaconothridae
--AACTTTATATTTCATTTTCGGTACGTGAGCTGGAATTCTAGGGGCTTCACTAAGAGCC
CTAATTCGATTAGAATTAGGTCAA---------------------------------CCG
GGCTCACTAATAGAAAATGAC---CAAATTTATAACACGATTGTTACAGCCCACGCATTC
GTGATGATTTTTTTTATGGTCATGCCTGTTATGATCGGTGGATTTGGTAATTGACTAGTT
CCAATAATAATTGGAGCTCAGGACATAGCCTTCCCACGTATAAATAACATAAGATTTTGA
CTACTTCCTCCTTCTCTGACTCTTCTTTCTTCCTCTGCCTTTGCAGGCACGGGTGCAGGA
---ACTGGGTGAACAGTCTACCCCCCTCTGGCCGGTAACTTATTTCATTCCGGAATCTCG
GTAGATCTCGCAATTTTTAGATTACATCTAGCTGGGGCATCTTCTATTCTAGGAGCCATC
AATTTCATTACTACCATCATAAATATACGA---TCCTCTTCAATAAACCTTGATTCAATT
CCACTATTTGTATGATCCGTACTAATTACTGCCGTTCTTTTGCTTCTATCTTTACCCGTT
TTGGCTGGGGCTATCACCATATTATTGACAGACCGAAACTTTAACACCTCCTTTTTTGAT
CCAACAGGAGGTGGAGACCCTATTT-----------------
>MSSCA5250-16|Sarcoptiformes|Tectocepheidae
--AACTCTATACTTTCTGTTAGGTGCTTGGGCAGGAGTCTTGGGATCAGCCCTAAGGGGT
CTGATCCGCTTGGAGTTAGGCCAA---------------------------------CCG
GGCTCCTTGTTTGAAAATGAT---CAAATTTACAACACTGTTGTTACTTCTCATGCATTT
GTTATAATTTTTTTTATGGTTATACCTGTAATGATCGGGGGGTTCGGCAACTGATTGGTA
CCTATGATAATTGGAGCTCAAGATATAGCATTCCCACGTATAAATAATATGAGTTTCTGG
CTTCTTCCCCCCTCTTTAATTCTTTTGTTAAGTTCTTCTTTTGGGGGTATAGGAGTAGGA
---ACTGGTTGAACGGTTTATCCTCCCTTAGCTGGAAATCTATTTCATTCTGGTATTTCT
GTAGATTTGGCTATTTTTAGTCTTCACCTTGCTGGTGCGTCTTCTATCCTGGGAGCTATC
AACTTTATTACTACTGTGGTCAACATGCGT---TCTTCCTGTGTTAGACTAGATAGTATT
CCTCTTTTTGTTTGGTCTGTACTAATTACAGCTGTACTTTTACTTTTATCTTTGCCTGTT
CTTGCTGGGGCAATTACTATGTTGTTGACTGATCGCAATTTCAACACTTCCTTCTTTGAT
CCTTCGGGGGGAGGGGACCCTAT-------------------
>TJSD007-14|Ixodida|Ixodidae
--AACTATATATTTAATTTTTGGTAGTTGATCAACCATAGTAGGGATATCGATAAGAATT
TTAATTCGAACTGAATTAGGTCAA---------------------------------CCC
GGCTCATTAATTGGTAATGAT---CAAATTTATAATGTAATTGTAACGGCCCATGCTTTC
ATTATAATTTTTTTCATAGTTATACCTGTAATAATTGGAGGGTTTGGAAATTGATTAATT
CCTTTAATATTAGGAGCACCTGATATAGCTTTCCCCCGAATAAACAATCTTAGATTTTGA
CTTTTACCCCCTTCTTTATTTTTGCTAATTAATTCCTCTTTAGTGGAAAGAGGAGCAGGA
---ACAGGGTGGACAGTTTATCCTCCCCTTTCATCTAACATCTCTCATTCAGGTGCTTCC
GTTGATATAGCAATTTTCTCTTTACACTTAGCTGGAATTTCTTCAATTTTAGGCGCTATT
AACTTTATTACAACAATTATCAATATACGT---TCCCCTGGAATATCTTTAGAACGAATA
CCTTTATTTGTTTGATCAGTTTTCATTACAGCAATTTTACTTCTTCTTTCTCTCCCAGTT
CTTGCTGGTGCAATTACTATATTATTAACAGATCGAAATTTTAATACCTCATTTTTTGAC
CCTTCTGGTGGAGGCGATCCTATTTTGTATCAACATTTATTT
>MSSCA4356-16|Sarcoptiformes|Nothridae
--AACTTTATACTTCATCTTCGGTGCCTGAGCCGGCATGCTCGGCTCTTCCCTGAGAGCC
ATTATCCGACTAGAGCTGGGTCAA---------------------------------CCC
GGCTCCTTACTGGAAAATGAT---CAAATCTACAACACCATTGTTACCGCCCATGCATTT
GTCATGATTTTCTTCATGGTAATGCCCGTAATGATCGGAGGGTTCGGAAACTGACTGGTC
CCCTTAATAATCGGAGCACAAGACATAGCCTTTCCACGTATAAATAATATGAGGTTTTGG
CTACTCCCCCCTTCTTTGACCTTTTTAACGGCATCTGGATTTGCCGGGATAGGAGCAGGG
---ACAGGATGAACAGTATATCCCCCACTGGCAGGAAATTTATTCCACTCTGGGATCTCA
GTAGACTTAGCAATTTTCAGATTACATTTAGCAGGTGCTTCATCCATTCTAGGAGCAATT
AACTTTATTACCACAATCATAAACATGCGT---TCCTCAACCAGAAGTTTAGATTCAATC
CCACTATTTGTATGATCAGTACTAATCACTGCAGTATTACTACTATTATCCTTACCTGTT
CTAGCAGGAGCTATCACCATACTATTAACAGACCGAAACTTTAACACTTCATTCTTTGAC
CCAACAGGAGGGGGAGATCCC---------------------
>MSSCA2915-16|Sarcoptiformes|Liacaridae
--GACTCTATACTTCATTTTTGGTGCTTGAGCAGGATTTTTAGGATCCGCATTAAGAGTT
CTAATTCGGTTAGAGTTAGGGCAA---------------------------------CCT
GGCTCCCTTTTAGAAAATGAT---CAAATCTACAATACCATTGTTACTGCTCATGCTTTT
GTGATAATTTTTTTCATAGTGATACCTGTCATAATTGGGGGATTTGGAAATTGGTTGGTT
CCTTTAATAATTGGAGCTCAAGATATAGCCTTCCCTCGAATAAATAACATAAGTTTTTGA
CTCCTTCCTCCTTCTTTGACTTTGCTAAGATTGTCGGCTTTTGCTGGCGCAGGTGCGGGA
---ACAGGCTGGACAGTTTATCCACCTTTGGCTAACAACGTATTCCATTCAGGAATCTCC
GTAGATTTAGCTATTTTTAGTCTTCATTTAGCAGGGATGTCTTCTATTTTGGGCGCAATT
AATTTTATCACTACTATTATAAACATGCGA---ATTCCTTTCTTAACCATAGATTCCATT
CCCTTATTTGTTTGATCCGTATTAATTACAGCTGTCTTATTATTACTATCACTACCCGTT
CTAGCGGGAGCTATCACAATATTATTAACTGATCGTAATTTTAATACTTCCTTTTTCGAT
CCAAGAGGAGGGGGCGACCCTATTT-----------------
>MSSCA5274-16|Mesostigmata|Macrochelidae
--CACCCTTTATCTTCTTTTTGCTGCTTGATCTTCAATATTAGGAACAGCTCTTAGAATA
ATCATTCGAATCGAATTAGGCCAG---------------------------------CCT
GGCTCTTTCATTGGAAATGAC---CAAATTTATAATGTTATTGTAACAGCACATGCTTTT
GTAATAATTTTTTTCTTGGTTATACCAGCTATAATTGGAGGATTTGGCAATTGAATAGTC
CCGATAATAATAAGAGCCCCAGATATAGCCTTCCCTCGACTAAATAATATAAGATTTTGA
CTACTTATCCCTTCTATATTTTTCATAATTTTATCCTCTTTAATTGAAAATGGAGCAGGA
---ACTGGATGAACAGTATACCCCCCCTTAGCTAATAATATTTCACATAGTGGAAGAGCA
GTAGACATAGCTATTTTTAGTCTCCATTTAGCAGGAGTATCTTCAATTCTAGGTAGTGTA
AATTTTATTAGAACTATCTTTAATATACGC---CCACCTAAAATAAAAATAGAACAACTC
CCTCTATTCGTTTGATCTGTACTTATTACCACAATCCTTCTTCTTCTATCCCTCCCCGTA
TTAGCAGGAGCTATTACAATATTATTAACAGATCGAAACTTCAATACTTCCTTTTTTGAC
CCTAGAGGAGGAGGAGACCCTATT------------------
>MSSCA4347-16|Sarcoptiformes|Carabodidae
--AACTATGTATTTCGTTTTCGGGAGATGGGCCGGACTCTTAGGATCCTCTCTAAGATCC
ATCATTCGACTTGAATTGGGACAG---------------------------------CCA
GGCTCTTTGCTAAGAAATGAC---CAAATCTATAATTCTATTGTTACTGCTCATGCTTTC
GTAATAATTTTCTTCATAGTAATGCCAGTAATAATCGGTGGTCTTGGTAATTGGCTAATC
CCTATAATAATAGGAGTACAAGACATAGCATTCCCTCGAATGAATAACATAAGATTTTGG
CTCCTTCCTCCTTCTCTTACCCTCTTATGTTTATCCTCAATGGCGGGCAATGGAGCCGGC
---ACTGGATGAACAGTGTACCCACCCTTAGGCAGGTACCTGTTTCATTCTGATTACTCA
GTAGACCTAGCTATCTTTAGATTGCATCTAGCTGGAGTGTCTTCAATTTTAGGATCTATT
AACTTTATCTCCACCGTAATTAACATACGA---ATCCGTGGCAACTCGCTCGAACTAATT
CCATTATTTGTATGATCTGTGGTAATTACTACAATCTTACTACTACTCTCCTTACCCGTT
CTTGCAGGTGCGATCACCATACTATTAACAGACCGAAACTTTAACACTTCATTTTTCGAT
CCCAGGGGTGGGGGTGATCCGATT------------------
>MSSCA2926-16|Sarcoptiformes|Tectocepheidae
--GACTTTGTATTTTATGTTAGGCGCCTGGGCGGGGGTCTTGGGGTCTGCCTTAAGAGGT
TTAATTCGCTTGGAGTTAGGCCAG---------------------------------CCA
GGCTCTTTATTTGAAAATGAT---CAAATTTACAATACTGTTGTGACTTCTCATGCATTT
GTAATAATTTTTTTTATGGTGATGCCTGTTATAATTGGAGGCTTTGGAAATTGACTCGTG
CCTGTAATGATCGGGGCTCAAGATATGGCATTCCCTCGTATGAATAACATAAGTTTTTGG
CTTCTCCCTCCTTCTCTGGTTCTTCTATTGAGCTCTTCCTTTGGGGGTATAGGAGTAGGA
---ACAGGTTGGACTGTTTACCCACCTTTAGCTGGAAATTTATTTCATTCTGGTATTTCC
GTAGATTTAGCTATTTTCAGTTTACACCTTGCTGGAGCATCCTCTATCCTTGGTGCTATC
AATTTTATTACTACTGTTATTAACATGCGT---TCTTCCTGTATTAGACTGGACAGCATC
CCTCTTTTTGTTTGATCTGTATTAATCACAGCTGTGTTATTACTCTTATCTTTGCCTGTT
CTTGCTGGGGCAATCACCATGTTGCTAACTGATCGTAATTTTAACACGTCCTTTTTTGAT
CCCTCCGGTGGAGGCGATCCTATTT-----------------
>WMAW088-17|Mesostigmata|Ascidae
--CACTTTGTATTTCTTATTTGCTAGTTGAGCAGGTATAGTGGGTTCTTCTATAAGTTTA
ATTATTCGGTTTGAGCTATCTCAG---------------------------------TTA
GGAGGCTTAATTGGGGATGAT---TTTATTTATAATGTTATTGTCACAGCTCATGCTTTT
GTTATGATTTTTTTTATAGTTATGCCTGCTTTAATTGGAGGGTTTGGTAATTGATTGGTT
CCTTTAATAATTGGAGCCCCTGATATGGCCTTTCCTCGAATAAATAATATAAGATTTTGA
TTGCTCCCGCCTTCTTTAATTTTATTGGTATTTTCTAGAGCCTTAGGAAGTGGTGCTGGC
---ACTGGTTGAACAGTTTATCCTCCTTTATCAAGAAGAGGTTTTCATAGAGGGGCCTCT
GTAGATTTAGTAATTTTTAGTTTGCATTTAGCAGGAGTTTCTTCAATTTTAGGGGCAATT
AATTTTATTTCTACAATTTTAAATATACGA---CCCAAGAGTATATCTTTAGAGCGGATG
CCTTTATTTGTTTGATCTGTTTTCATTACGGCTATTCTTTTGTTATTAAGTCTGCCTGTT
TTAGCCGGAGCAATTACTATGCTTCTTACAGATCGAAATTTTAATACTACTTTTTTTGAC
CCAAGAGGGGGAGGGGATCCTGTTTTGTACCAGCATTTATTT
>RRBAE011-15|Mesostigmata|Ascidae
--AACTTTATATTTTTTATTTTCTTTATGAGCAGGACTTCTAGGAAGCTCTATAAGAATA
ATTATTCGCATTGAATTAGCTCAG---------------------------------CCC
AGAGGCTTGATCAAAGATGAC---CATATTTTTAATGTAATTGTAACAGCCCATGCCTTT
GTTATAATTTTTTTTATAGTTATACCTGCTATAATTGGGGGGTTTGGGAATTGACTAATC
CCATTAATATTAAATGTGCCCGACATAGCATTCCCTCGAATAAATAATATAAGATTTTGA
CTTCTTCCCTTTTCTTTAATATTTTTAATTTTTTCTTCTCTAATTGACGGAGGCGCTGGC
---ACAGGATGAACTGTTTACCCGCCTTTAGCAAGAAATATTTCTCATAGAGGGGCTTCT
GTTGATTTAGCTATTTTTAGTCTTCATATTGCCGGAGCAAGTTCAATCTTAGGATCTGTG
AACTTTATTTCTACAATTATAAACATACGT---CCAGTAAGAATAACGCTAGAGCGGCTC
TCACTTTTTGCATGATCGGTACTAATTACCACAATTCTTCTATTATTAAGTCTTCCGGTT
TTAGCCGGAGCTATCACCATACTTCTCAGAGACCGAAATTTTAACACCACCTTCTTTGAT
CCGTGTGGGGGCGGTGACCCTGTTTTATACCAACATTTATTT
>CNWBE712-13|Trombidiformes|Erythraeidae
--AACAATATATTTTATTTTGGGGGCTTGATCAGGATTATTAGGGCTTAGATTAAGAGCT
ATTATCCGAATCGAACTAGGACAA---------------------------------CCA
GGGCAATGCTTCGGTAATGAC---CAAATGTATAATTCAATCGTGACAGCTCATGCCTTC
ATTATAATCTTCTTTATGGTTATACCAATTATAATTGGAGGTTTTGGAAACTGATTAATT
CCAATTATAATTGGAGCTCCAGATATGGCCTTTCCCCGTTTAAACAACCTAAGATTTTGA
ATACTACCCATATCTCTAATTCTTCTTTTATTAGCCTCCATAAGAACAATAGGAGTTGGA
---ACAGGATGAACAATATACCCACCCTTATCTGGTTATATATCGCACAGAAGTATCTCA
ATTGAAATAGCAATCTTTTCACTTCATATTGCAGGAGTGGGATCAATTCTAGGAGCTATA
AACTTTTTGACCACATTTTTTTGTATAAGT---AATAAAAATCTATGATGAGACATAATT
CCTTTATTTGTGTGAGGGGTAATAGTCACTGCAGTGCTTCTTTTAATTTCTCTTCCTGTC
CTAGCAGGAGCTATTACAATGCTTCTTTTTGATCGTAACTTTAACACTACTTTTTTTG--
------------------------------------------
>OPPHI1313-17|Trombidiformes|Erythraeidae
--AACAATATATTTTATTTTGGGGGCTTGATCAGGATTATTAGGGCTTAGACTAAGAGCT
ATCATCCGAATCGAACTAGGCCAA---------------------------------CCA
GGGCAATGCTTCGGTAACGAT---CAAATATATAATTCAATTGTTACAGCTCATGCCTTT
ATTATAATCTTCTTTATGGTTATACCAATTATAATTGGAGGTTTTGGAAACTGATTAATT
CCAATTATAATTGGAGCTCCAGATATAGCCTTTCCACGTATAAACAACTTAAGATTTTGA
ATACTACCCATATCTTTAATTCTTCTTTTATTAGCCTCCATAAGGACCATAGGAGTTGGA
---ACAGGATGAACAATATACCCACCCTTATCTAGTTATATGGCGCACAGAAGTATCTCA
ATTGAAATAGCAATCTTTTCACTTCATATAGCAGGGGTAGGGTCAATTCTAGGAGCTATA
AACTTTTTGACCACATTTTTTTGTATAAGC---AATAAAAATTTATGATGAGACATAATT
CCTTTATTTGTATGGGGAGTAATAGTCACTGCAGTGCTTCTTTTAATTTCTCTTCCTGTC
CTAGCAGGAGCTATTACAATGCTTCTTTTTGATCGTAACTTTAACACTACTTTTTTTGAC
CCAAGAGGAGGAGGAGACCCAATTATATATCAACATTTATTT
>MYMCA100-11|Trombidiformes|Hygrobatidae
--TACAATATATTTCATTTTCGGATCTTGAGCAGGCATAGTCGGAGCTAGACTTAGCAGT
ATTATTCGACTAGAACTTGGACAA---------------------------------CCT
GGAAGCTTACTAGGTAATGAC---CAAATTTATAATACAATAGTCACAGCACACGCTTTT
ATTATAATCTTTTTCATAGTCATACCCATAATAATCGGAGGTTTCGGAAATTGGTTAGTA
CCAATAATATTAAGTGCACCAGACATAGCTTTTCCTCGTATAAACAACATAAGATTCTGA
TTACTCCCTCCCTCTTTAATATTATTACTATCCAGTTCTTTAGCTTCCGTGGGGGCAGGT
---ACAGGATGAACCGTCTATCCCCCCCTGTCAGGAAATTTAGCACACAGAGGAGCTTCT
GTCGATTTAACTATTTTCTCCTTACATTTAGCTGGTATCTCGTCGATCCTAGGGGCCATC
AATTTTATGGTAACAATTTTAAATATGAAA---CCTACTTATATAGTATTAAACCAAATC
CCTTTATTCGTATGATCTATTTTTATCACGGTAATTCTTCTATTGCTATCCCTTCCTGTC
CTAGCTGGAGCGATTACTATACTCTTGACTGACCGAAACTTTAATACTTCTTTCTTTGAC
CCTGCGGGAGGGGGAGATCCTATCTTATACCAACATTTATTC
>CNPKO1321-14|Trombidiformes|Erythraeidae
------------------------------TCAGGATTAATAGGGCTTAGCCTAAGAGCC
ATTATTCGTATAGAGCTAGGTCAA---------------------------------CCA
GGCCAATGCATTGGTAATGAT---CAATTATATAACTCAATTGTAACAGCACATGCTTTT
ATTATAATCTTCTTTATGGTAATGCCAATCATAATTGGGGGGTTTGGAAACTGACTTATT
CCAATCATAATTGGAGCCCCAGATATAGCATTTCCTCGTCTTAATAATCTTAGCTTTTGG
CTACTCCCTATGGCCCTTATCCTTCTTATAATAGCTTCTATTAGAGGAATAGGAGTTGGT
---ACAGGCTGAACTATATACCCACCCCTATCTGGGTATATAGCACACAGAGGGCTCTCT
ATTGAAATAACAATCTTTTCATTACACCTTGCTGGTGCGGGCTCTATTCTAGGAGCAATC
AACTTTTTAACAACATTCTTCAATATAAAT---AACAAAAATTTATGATGGGACATAATT
CCACTGTTTGTGTGAGCAATTATAGTCACTGCAGTTCTTTTACTTATCTCCCTTCCTGTT
CTAGCGGGGGCAATTACTATACTTCTTTTCGATCGAAATTTTAATACAACCTTTTTTGAC
CCTAGTGGCGGAGGAGACCCAATTATATATCAACATTTATTT
>SSEID058-13|Trombidiformes|Erythraeidae
--AACAATGTATTTCATTTTGGGAGCATGGTCAGGGCTAATAGGTCTTAGCCTGAGAGTT
ATTATTCGTATAGAACTAGGTCAA---------------------------------CCT
GGTCAATGCATTGGTAATGAC---CAACTATATAACTCAATTGTCACAGCACATGCATTT
ATTATAATCTTTTTTATAGTGATACCAATTATAATTGGGGGATTTGGAAACTGACTTATC
CCAATCATAATTGGAGCCCCAGACATAGCGTTTCCTCGTATAAATAACTTAAGATTTTGA
CTACTCCCCATATCCCTTATTTTACTCTTAATAGCTTCTATTAGAAGCATAGGAGTCGGA
---ACAGGATGGACTATATATCCACCACTGTCTGGATACATGGCGCACAGAGGACTTGCT
ATTGAAATAACAATCTTTTCACTCCACCTAGCTGGTGCAGGATCCATTCTAGGGGCAATT
AACTTCTTGACTACTTTCTTCAACATAAAT---AACAAAAACCTTTGATGAGATATAATA
CCACTATTTGTATGAGCGGTAATAGTTACTGCAGTACTCTTGCTTATCTCCCTTCCCGTT
CTTGCAGGAGCAATTACCATACTTCTTTTTGACCGCAACTTTAATACTACTTTTTTTGAT
CCTAGGGGGGGAGGAGACCCAATTATATACCAACATTTATTC
>CNLMH707-14|Trombidiformes|Erythraeidae
--AACAATATATTTTATTTTGGGGGCATGATCAGGATTAATAGGGCTTAGCCTAAGAACT
ATTATTCGCATTGAACTAGGCCAA---------------------------------CCT
GGTCAATGCATTAGCAATGAT---CAACTATATAATTCAATTGTTACAGCACATGCGTTT
ATTATAATCTTCTTCATGGTTATACCAATTATAATTGGAGGGTTTGGAAACTGACTTATC
CCAATTATAATTGGAGCCCCAGATATGGCATTCCCTCGTCTTAATAATCTAAGCTTTTGA
TTACTTCCTATATCTCTCATTTTACTTATAATAGCCTCTATCAGAAGAATAGGTGTTGGA
---ACAGGATGAACAATATACCCTCCATTGTCAGGGAATATGGCGCACAGAGGAATATCA
ATTGAAATAACAATTTTCTCACTCCACCTTGCTGGTGCAGGTTCTATTCTAGGAGCAATC
AATTTTTTAACAACATTTTTCAACATGAAT---AACAAAAACCTCTGATGAGACATAATA
CCACTTTTCGTGTGATCAGTTATAGTTACTGCAGTACTTTTACTCATCTCCCTCCCTGTC
CTAGCAGGAGCAATTACTATACTCCTTTCCGATCGCAACTTTAATACAACTTTTTTTGAT
CCCAGCGGAGGGGGGGACCCAATCATATACCAACATTTATTT
>MSSCA4421-16|Mesostigmata|Parasitidae
--AACTATATATTTAATTTTTGCTGCTTGAGCCGGCATACTAGGAACAGCCTTAAGTATA
ATTATTCGAGCTGAATTAGGACAA---------------------------------CCC
GGGTCTCTTATTGGAGACGAC---CAAATCTACAATGTTGTAGTTACAGCTCATGCTTTT
ATTATAATTTTTTTTATGGTTATACCTGCCTTAATTGGGGGTTTTGGCAACTGACTAGTT
CCACTAATAGTCTCTGCACCAGATATAGCGTTTCCACGAATAAATAATATAAGTTTTTGA
CTCCTTCCCCCCTCTTTATTACTTCTTCTTAGCTCTTCAATAGTAGAGTCAGGGGCCGGA
---ACTGGATGAACCGTCTACCCCCCCTTAGCTAGTAATATGTCCCATAGAGGCGGAGCT
GTAGACCTGGCCATTTTTTCCTTACATTTAGCAGGAGTGTCTTCAATTTTAGGGTCAATT
AACTTTATTACTACTATTATAAATATACGC---CCCATAGAAATATCAATAGAACGAATA
CCTTTATTTGTATGATCTGTATTTATTACAACAATTTTATTGTTACTTTCTCTCCCAGTT
CTGGCCGGAGCCATCACAATGTTATTAACTGACCGTAACTTTAATACCTCTTTTTTTGAC
CCTAGAGGGGGAGGAGACCCT---------------------
>CNBAA463-12|Mesostigmata|Ascidae
--CACTTTATATTTTTTATTTTCTGCTTGAGCTGGCATAGTAGGGACTTCTATAAGCCTT
TTTATCCGCATCGCACTTTCTCAA---------------------------------AGA
GGAGGGCTATTAGGGGATGAC---ATATTATATAATGTTATTGTAACTGCCCATGCATTT
GTAATAATTTTTTTTATGGTCATGCCGGCAATAATTGGAGGTTTCGGTAATTGGTTAGTA
CCTTTAATAATTTCAGCTCCTGATATAGCTTTTCCACGAATAAATAATATAAGATTCTGG
CTTTTGCCAGTTTCTTTAACCCTTCTACTTTGCAGGGGCTTAGTTGACAGAGGAGCGGGA
---ACAGGTTGAACTGTTTACCCCCCTCTAGCAGGTAATATTGCTCACAGAGGAGTGGCC
GTCGATATGGCCATTTTTAGGCTTCATTTAGCGGGGGCTTCCTCTATTTTAGGGGCTATT
AATTTTATTAGAACTATTTTAAACATACGT---CCTGGTTATATAACTCTAGAGCGAATA
CCTTTATTTGTTTGATCTATTTTTATTACTGTAATTTTACTTCTTCTTAGACTGCCTGTT
TTAGCGGGGGCTATTACCATACTTTTAACCGATCGCAATTTTAATACCACATTTTTTGAC
CCCAGAGGAGGGG-----------------------------
>MYMCA619-11|Trombidiformes|Tarsonemidae
--AACAATATATTTTATTTTTGGAATTTGATCAGTAATGATAGGTATGTCATTAAGAAAT
ATTATTCGTATGGAATTAAGAATT---------------------------------CCC
AATAGGTTATTAAATGATGAT---CAAATTTATAATGTAGTAGTTACTGCACATGCTTTA
GTTATAATTTTTTTTATAGTTATACCAGTAATAATTGGAGGTTTTGGAAATTGATTAATT
CCATTAATTTTATTAAGTTGTGATATGGCTTTTCCTCGAATAAATAATATAAGTTTTTGA
TTAATTTTTTCTTCTATAATCCTAATATTTTTATCAATAATATCTTCAAAAGGATCCGGA
---ACAGGATGAACTATTTATCCTCCACTTTCTTCTGTAGAATTTCATTATGGTTCTTCT
ATAGATATTACTATTTTATCTTTACATTTAGCAGGTGCTTCTTCTATTATAGGATCATTA
AATTTTTTATCTTCTATTTTAATTATACGT---CAAAAATCTATTAAAATTGAACTACTA
AATTTATTTTCTTGAAGAATCTTAATTACTACTTTTTTATTATTATTAGCATTACCAGTC
TTAGCAGGTGCTATTACTATATTACTAACAGATCGAAATTTTAATACTTCTTTCTTCAAT
CCTGCTGGAGGAGGTGATCCTATTTTATTTCAACATTTATTT
>MSSCA2908-16|Sarcoptiformes|Suctobelbidae
--AACTCTTTACTTCATTTTTGGAGCTTGAGCAGGCCTTTTAGGGTCTTCCCTAAGAGCA
CTAATTCGATTAGAGTTAGGGCAG---------------------------------CCG
GGTTCTATAATAGACAACGAT---CAAATTTACAACACCATTGTCACAGCACATGCCTTT
GTAATAATTTTCTTTATAGTGATACCAATTATAATCGGAGGATTTGGTAATTGGCTAGTG
CCCATAATAATTGGAGCACAAGACATAGCTTTTCCACGAATAAACAACATAAGATTTTGG
TTGTTACCACCATCTTTAACTTTACTTTCTGTCTCAGCATTTTCTGGCGTAGGTGTTGGT
---ACCGGATGAACTGTTTATCCTCCTTTATCAGGTAATTTATTCCACTCTGGATTTTCA
GTAGACTTAGCAATTTTTAGTTTACATCTTGCAGGTGTTTCTTCAATCCTAGGAGCAATT
AACTTTATCACAACTATTATAAATATACGA---TCAAGATCAATAAATCTAGATTCTATC
CCATTATTTGTATGATCAGTATTAATTACTGCCGTATTATTACTACTATCCTTACCAGTT
TTGGCTGGAGCCATCACTATACTGTTAACAGACCGAAATTTTAATACAACTTTTTTTGAC
CCTTCCGGAGGAGGGGACCCTATCT-----------------
>RBCMA004-14|Sarcoptiformes|Achipteriidae
--GACTTTATATTTTGTTTTCGGAGCTTGAGCTGGGTTGTTAGGTTCAGCTCTCAGAGGC
CTAATCCGTCTAGAACTAGGCCAA---------------------------------CCC
GGTTCCTTAATAGAGAATGAC---CAAATTTACAATACTATTGTTACGGCCCATGCTTTC
GTCATAATCTTCTTTATGGTGATACCTGTTATAATTGGTGGTTTTGGGAATTGACTTATT
CCAATAATAATTGGGGCCCAAGACATAGCATTCCCACGAATAAATAACATAAGATTTTGG
TTACTTCCTCCATCTCTAACTTTACTTTCAACATCTGCATTTGCTGGCATAGGAGCAGGA
---ACGGGATGGACAGTTTACCCTCCGTTAGCTGGAAATTTATTCCATTCTGGTATTTCT
GTAGATCTGGCAATTTTCAGATTACATTTAGCTGGTGCTTCTTCTATTCTAGGAGCTATT
AATTTTATTACCACTATTTTAAACATACGT---TCGTCATCCGTTTCATTAGATTCAATT
CCGTTATTTGTATGATCTGTTTTAATTACTGCAGTTTTGTTGTTATTGTCCTTACCAGTA
CTAGCCGGAGCTATCACTATACTGCTTACCGATCGAAACTTCAATACTACTTTTTTTGAC
CCTTCTGGGGGCGGGGACCCAATTTTATACCAACACCTTTTT
>MSSCA4379-16|Trombidiformes|Eupodidae
--GACTTTATATTTCATTTTTGGTTTTTGGTCCGGTTTATTAGGAGCTTCAATAAGTATT
ATTATTCGAATAAAATTGGCTAAT---------------------------------CCT
GGTTTTATAGGTCAGAATGAT---CAAATTTATAATGTTATAGTTACTGCTCATGCTTTT
GTTATGATTTTTTTTATAGTGATGCCAGTTATAATTGGAGGTTTTGGAAATTGGTTAGTT
CCTTTAATAATTGGAGCTCCTGATATAGCTTTCCCTCGTATAAATAATATAAGTTTTTGG
TTACTACCCCCTTCTTTGATTATACTACTGTTATCTTCCTTTGCTGAAAGAGGGGCTGGA
---ACAGGTTGGACAGTTTATCCACCTTTGTCTAATTATTTGTTTCATGGGGGAATTTCT
GTAGACTTAACAATTTTTTCTCTTCACATAGCTGGTATTTCTTCAATTTTAGGAGCTATT
AATTTTATTACTACTATTATAAATATACGT---TTGTCTTGAATAACTTTTGAGCGCTTA
CCTTTATTTGTTTGGTCAGTATTAATTACTGCGGTTTTATTGTTGTTATCTTTACCCGTA
TTAGCAGGAGCGATTACTATGTTATTAACTGATCGAAATTATAATACGTCTTTTTTTGAC
CCTGCTGGCGGAGGAGACCCTATTT-----------------
>MSSCA4380-16|Trombidiformes|Eupodidae
--AACTTTATATTTCATTTTTGGTTTTTGATCTGGTTTATTAGGAGCTTCAATAAGTATT
ATCATTCGAATAAAATTGGCTAAT---------------------------------CCT
GGTTTTATAGGTCAGAATGAT---CAAATTTATAATGTGATAGTTACTGCTCATGCTTTT
GTTATGATTTTTTTTATAGTAATGCCAGTTATGATTGGAGGTTTTGGAAATTGGTTAATT
CCTTTAATAATTGGAGCTCCTGATATAGCTTTCCCTCGTATAAATAATATAAGTTTTTGG
TTATTACCCCCTTCTTTGATTATACTACTGTTATCTTCCTTTGCTGAAAGAGGGGCTGGA
---ACAGGTTGGACAGTTTATCCACCTTTGTCTAATTATTTGTTTCATGGGGGAATTTCT
GTAGACTTAACAATTTTTTCTCTTCACATAGCTGGTATTTCTTCAATTTTAGGAGCTATT
AATTTTATCACTACTATTATAAATATACGT---TTATCTTGAATAACTTTTGAGCGCTTA
CCTTTATTTGTTTGGTCAGTATTAATTACTGCGGTTTTATTGTTGTTATCTTTACCCGTA
TTAGCAGGAGCAATTACTATGTTATTAACTGATCGAAATTATAATACGTCTTTTTTTGAT
CCTGCTGGCGGAGGAGACCCt---------------------
>MSSCA4352-16|Sarcoptiformes|Carabodidae
--AACCATGTATTTTATTTTTGGGAGTTGGGCTGGAATTTTGGGGTCATCTTTAAGATTC
CTAATTCGTTTAGAATTAGGACAA---------------------------------CCT
GGTTCTCTCTTAAGAAATGAT---CAAGTTTATAATTCAATTGTAACTGCACACGCTTTC
GTGATGATCTTTTTTATAGTAATGCCAATCATGATCGGAGGATTCGGAAACTGGCTAATT
CCAGTAATAATAGGAGCACAAGATATGGCCTTCCCTCGTATAAATAACATAAGTTTTTGA
TTACTTCCACCATCTCTTTCCCTTTTGTGTTTATCAGCTTTAGCCGGAAATGGGGTAGGA
---ACGGGATGGACAGTTTACCCTCCCTTAGGGAGGTACATGTTTCATGCTGATTACTCT
GTAGATTTAGCAATTTTTAGTTTACATTTAGCTGGAATCTCATCAATTTTGGGATCTATT
AATTTTATTTCTACAGTAATTAATATACGT---CTTCCATCGTCATCTTTAGAACTAATT
CCCTTATTCGTGTGATCTGTAGTAATTACTACAATTCTTTTATTATTATCCCTTCCAGTT
TTAGCAGGAGCTATCACTATATTATTAACTGATCGGAACTTTAACACATCATTCTTTGAC
CCAGCCGGGGGTGGAGACCCAAT-------------------
>MSSCA4364-16|Trombidiformes|Bdellidae
--AACTATATATTTTATTTTCGGTGCCTGAGCTTCATTATTAGGGGCCTCTATAAGCATT
TTAATCCGGTTAGAGTTATCACAA---------------------------------CCA
GGTTCAATAATGGAAAATGAT---CAAGTTTATAACACTATTGTTACAGCTCACGCTTTT
GTGATAATTTTTTTCATAGTCATACCGATTATAATTGGCGGATTTGGTAATTGATTGATT
CCACTAATAATTGGATCACCAGATATAGCTTTTCCTCGTATAAACAATATAAGATTCTGG
CTTTTGCCACCTTCACTTTCTCTTTTATTAATTTCTTCATTCTCAAACAACGGAGCTGGT
---ACAGGTTGGACTGTTTACCCTCCTCTATCTTCTAGATTATCTCACCCAGGTATATCA
GTTGATTTAACAATTTTTTCTTTGCATTTGGCAGGAGTTTCTTCTATTCTAGGGGCTATT
AATTTTATGTCTACAATTATTAATATGCGT---AGACCTTATATGTTATTTGAACGAATC
CCTCTATTTGTATGATCAGTATTTATTACAGTATTGTTGCTATTGTTGTCTTTACCAGTC
CTTGCTGGGGCTATCACAATACTTCTAACTGATCGGAATTTTAATACTTCATTTTTTGAC
CCAATAGGGG--------------------------------
>SSWLF3585-13|Mesostigmata|Pachylaelapidae
--AACTTTGTATTTTATTTTTTCTTTATGGTCAGGAATAGTAGGATCTTCTTTAAGAATA
TTAATTCGGGCTGAATTAAGACAG---------------------------------CCG
GGCTGTTTAATTGGCGATGAT---ATAATTTATAATGTTATTGTGACTTCTCACGCCTTT
GTTATAATTTTTTTTATAGTTATACCAGCTATAATTGGCGGATTTGGAAATTGACTAGTT
CCTTTGATAATCTCAGCTCCAGATATAGCCTTTCCTCGAATGAATAATTTAAGATTTTGG
TTGTTACCCCCTTCATTATTTTTATTATTATTATCATCATTCATTGATAGGGGGGCTGGT
---ACTGGTTGAACTGTTTACCCCCCTTTATCAATAAATTTAAGGCATAGGGGGGTGTCA
GTTGATTTAGTTATTTTTAGGTTACATATAGCGGGTGTTAGTTCTATTTTAGGTTCAATT
AATTTTATTTCTACAATTTTGAATATACGC---CCTTTACGAATAAAATTAGAGCGGGTT
CCTCTTTTTGTTTGATCTGTTTTTATTACTACTGTTTTATTATTGCTTAGATTGCCTGTT
TTAGCTGGGGCTATTACTATATTATTAACCGATCGAAATTTTAATACAACTTTTTTTGAC
CCAAGGGGGGGAGGGGATCCGATTTTATACCAACATTTATTT
>MSSCA4164-16|Mesostigmata|Ascidae
--AACTTTATATTTTATTTTTGCTTTTTGATCTGGTCTTTTAGGAAGGTCTATAAGAATA
TTAATTCGATTAGAACTAATACAA---------------------------------TCT
GGAGGTTTAATAAAAGATGAT---CATATTTATAATGTAATTGTAACTGCTCATGCCTTT
GTCATAATTTTTTTTATAGTTATACCAGCTATAATTGGCGGTTTTGGTAATTGACTTGTT
CCTCTAATATTAAGTGCACCTGATATAGCTTTTCCTCGTATAAATAATATAAGATTTTGA
CTTTTACCTTTTTCTTTGATATTTTTAATTTTTTCATCTTTAATTGACGGAGGAGTTGGA
---ACTGGTTGAACTGTGTATCCTCCTCTAGCCAGTAACATTTCACATAGTGGTGCTTCA
GTAGATTTAGCTATTTTTAGGCTTCATATTGCAGGAGCAAGATCAATTTTAGGCTCTATT
AATTTTATTTCAACTATTATTAATATACGA---AATAATGAAGTAACAATAGAACTTATA
TCTCTTTTTGTATGATCTGTTTTTATTACAACAATTTTACTATTATTAAGATTGCCTGTA
TTAGCAGGGGCTATTACCATACTTTTGAGAGATCGTAATTTTAATACTTCTTTTTTTGAC
CCTTGTGGGGGGGGTGATCCTGTTT-----------------
>GMOFJ1378-15|Trombidiformes|Erythraeidae
--AACAATATATTTTATTTTGGGAGCATGGTCAGGGTTAATGGGGCTCAGATTAAGAGCT
ATTATTCGAATCGAACTAGGGCAA---------------------------------CCG
GGGCAATGTATTGGAAACGAC---CAATTATATAACTCAATTGTTACAGCCCACGCTTTT
ATTATAATTTTTTTTATAGTTATACCAATCATGATTGGTGGATTTGGTAATTGACTCGTT
CCAATTATACTTGGTGCCCCAGATATGGCATTTCCCCGTCTTAATAATTTAAGCTTTTGA
TTACTCCCGATATCCCTCATTTTATTAATTTTAGCTTCTATTTCATCGATGGGGGTGGGT
---ACAGGATGGACTATATATCCTCCTCTATCGAGTTATATAGCGCACAGGGGTCTTTCA
ATTGAACTGTCAATTTTCTCTCTTCATCTTGCAGGAGTAGGATCAATTTTAGGGGCAATC
AACTTTCTAACCACATTTGTCCATATAAAC---AACAAAAACCTTTGATGAGATATAGTT
CCTCTATTTGTTTGAGCAATTGTAGTCACCGCATTTCTATTATTGATCTCTCTACCTGTT
CTTGCCGGAGCAATTACCATACTTCTTATAGATCGGAATTTTAACACAACCTTTTTTGAT
CCTAG-------------------------------------
>CNGBO996-14|Trombidiformes|Erythraeidae
-------------------------------CCGGACTAATAGGATTAAGATTAAGCTCC
ATCATTCGTATTGAACTGGGTCAA---------------------------------CCT
GGGCAATGTATTGGGAATGAT---CAGCTTTACAATTCAATTGTAACAGCACATGCATTT
ATTATAATTTTTTTTATAGTCATACCAATTATGATTGGCGGATTTGGAAACTGATTGGTT
CCAATAATGCTTGGAGCTCCAGACATAGCCTTTCCACGACTTAACAATATAAGATTCTGA
CTACTCCCTATATCTCTCATTTTATTAATTTTAGCATCTTTCTCTTCTATGGGGGTAGGT
---ACTGGATGAACCATGTATCCACCTCTTTCGGGTTATATAGCACATAGAGGGCTAGCA
GTTGATTTATCAATCTTCTCACTACATCTTGCAGGAGTGGGATCTATTTTGGGAGCAATC
AATTTTTTGACTACTTTTGTTCATTTTAAT---AATAAGAACCTCTCGTGAGATATGGTT
CCTCTATTTGTGTGATCTATCGTAGTCACCGCATTTTTACTATTAATTTCTCTCCCCG--
------------------------------------------------------------
------------------------------------------
>CHACA971-10|Mesostigmata|Laelapidae
--AACCCTTTATTTAATTTTTTCGGCTTGGGCGGGAGCAGTAGGGGTGTCCTTAAGAATA
ATCATTCGGGCTGAACTAGGCTCA---------------------------------CCA
GGAGGTCTAATAAACGATGAC---CAAATTTATAATGTTATCGTTACATCTCATGCTTTT
GTAATAATTTTTTTTATAGTTATACCTGCAATACTTGGGGGGTTCGGTAATTGATTAGTA
CCTCTCCTTATTTCTGCCCCTGATATGGCTTTCCCTCGAATAAATAATATAAGTTTCTGA
CTTTTAATTCCTTCCTTAGTTTTCTTGTTAAGTTCATCTTTAATTGAAATAGGGGCAGGG
---ACAGGCTGGACAGTATACCCTCCCCTAGCCAGAAATTTAGCTCATAGTGGAGGCGCG
GTGGATCTTGCTATTTTTAGCCTACATCTGGCAGGAGTGTCATCTATTCTTGGGTCTATT
AATTTTATCACTACAATTTTAAATATACGC---TCCTATTCTATAAAAATAGAACAAATA
CCTTTATTTGTATGAAGAATTTTTATCACTACGATCCTTCTTTTACTATCCCTGCCTGTT
CTTGCAGGAGCAATTACTATACTTTTAACTGACCGAAATTTTAATACAAGTTTTTTTGAC
CCGAGAGGAGGAGGAGACCCAATTCTTTACCAGCATTTATTT
>SSWLE3964-13|Mesostigmata|Phytoseiidae
--AACCTTGTATTTTATTTTTGCAGTTTGAGCTGGAATAATTGGTACTTCTATAAGAATA
ATCATTCGTATAGAGCTTTCTCAA---------------------------------CCA
GGAAGTTTTTTAAAAGATGAT---CAAATTTACAATTCAATAATTACAGCTCATGCTTTA
ATTATAATTTTTTTTATAGTTATACCTGCTATAATTGGAGGATTTGGAAATTGACTAGTT
CCAATTATAATTAATGCCCCCGATATAGCATTTCCTCGAATAAATAATATAAGATTGTGA
CTTTTACCTCCTTCTCTTGTATTATTAAGATTCTCTTCTTTAATCGAAAACGGAGTGGGA
---ACAGGGTGAACTATTTACCCTCCTCTTTCAAGAAGAATTTTTCATAGAGGAATATCT
GTTGACTTAGCTATTTTTAGTTTACATTTAGCAGGAATCTCTTCCATTATAGGCTCTATT
AATTTTATTTCAACTATTATCAATATACGA---CCTTTAAAAATAAATATAGAAATAACT
CCCTTATTTGTATGAGCTGTTTTTATCACAACTATTCTTCTACTTTTATCTTTACCTGTT
CTAGCAGGTGCTATTACTATACTTTTAACTGATCGAAATTTTAATACTTGTTTTTTTGAC
CCAAGAGGAGGAGGTGATCCTATTTTATACCAACATTTATTT
>CNFDD873-14|Trombidiformes|Erythraeidae
--AACTATATACTTTATTTTGGGAGCATGATCAGGCCTGATAGGACTTAGTTTAAGGGCT
ATTATTCGTATTGAGCTGGGGCAA---------------------------------CCT
GGTCAATGTATTGGCAATGAC---CAACTATATAATTCAATTGTTACAGCACATGCATTT
ATTATAATTTTCTTCATGGTTATGCCAATTATAATTGGGGGATTTGGAAATTGACTTGTC
CCAATCATGCTTGGAACCCCAGACATAGCATTCCCTCGTCTTAATAATTTAAGATTTTGG
TTACTTCCTATAGCTCTTGTAATGCTATTAATAGCATCAATTAGAGGAATGGGAGTAGGA
---ACAGGATGAACTATATACCCTCCTCTATCTGGGTATATGGCTCACAGAAGGCTCTCG
ATTGAGATAACAATCTTTTCACTACACCTTGCCGGTGCAGGTTCTATTTTAGGGGCAATC
AACTTTCTGACCACATTCTTCAGCATAAGT---AATAAGAATCTGTGATGAGACATAATT
CCATTATTTGTATGATCAGTCATAGTTACTGCAGTGCTTTTACTTATCTCTCTTCCTGTT
TTAGCAGGGGCAATCACTATACTCCTTTTTGACCGCAATTTTAATACAACTTTTTTTGAT
CCCAGTGGGGGCGGAGA-------------------------
>CNRME4752-12|Trombidiformes|Erythraeidae
--AACCATGTACTTTATCTTGGGAGCATGGTCAGGATTAATAGGGCTTAGCTTAAGGGCT
ATTATTCGTATTGAACTAGGGCAA---------------------------------CCA
GGTCAATGTATTGGTAATGAT---CAACTATACAATTCAATTGTCACAGCACATGCATTT
ATCATAATCTTCTTCATAGTCATGCCGATTATAATTGGAGGGTTTGGAAATTGACTTATT
CCAATCATGCTGGGGGCTCCAGACATAGCATTCCCTCGTCTTAATAATTTAAGATTTTGG
CTACTACCTATAGCTCTTACAATACTATTAATAGCATCTATCAGAGGAATGGGTGTAGGA
---ACAGGATGAACTATATATCCACCCCTATCTGGGTACATAGCTCACAGAAGGCTCTCG
ATTGAAATAACAATCTTCTCCCTCCACCTTGCCGGTGCAGGTTCTATTTTAGGAGCAATC
AACTTTCTGACTACATTCTTCAATATAAAC---AATAAAAACCTGTGATGAGATATAATT
CCATTGTTTGTATGATCAGTTATAGTTACTGCAGTACTTTTACTTATCTCACTTCCTGTT
CTAGCAGGGGCAATCACTATACTCCTTTTTGACCGCAACTTTAATACAACTTTTTTTGAC
CCAAGAGGGGGAGGAGATCCAATCATATATCAACATTTATTT
>SSJAF8379-13|Trombidiformes|Erythraeidae
--GACAATATATTTTATTTTGGGGGCATGATCAGGATTAATAGGGCTTAGCCTAAGAACT
ATTATTCGTATCGAACTAGGTCAA---------------------------------CCA
GGTCAATGTATTGGTAATGAT---CAACTATATAATTCAATTGTCACAGCACATGCATTT
ATTATAATCTTCTTTATAGTTATACCAATTATGATTGGGGGGTTTGGAAACTGACTTATC
CCAATTATAATTGGAGCCCCAGATATAGCATTCCCTCGTCTTAATAATCTAAGCTTTTGA
TTACTTCCAATATCTCTCATTTTACTTATAATAGCTTCTATCAGAAGAATAGGTGTTGGA
---ACAGGTTGGACCATATACCCACCATTATCTGGATACATGGCACACAGGGGGCTATCC
ATTGAAATAACAATTTTCTCACTCCACCTTGCTGGTGCAGGCTCTATTCTAGGAGCAATC
AATTTTTTAACTACATTTTTCAACATAAAT---AACAAAAACCTTTGATGAGACATAATA
CCACTATTCGTGTGATCAGTTATAGTTACTGCAGTGCTTTTACTCATCTCCCTTCCTGTT
CTCGCAGGAGCAATTACTATACTCCTTTTCGATCGAAACTTTAATACAACTTTTTTTGAC
CCTAGAGGGGGGGGAGACCCAATTATATACCAACATTTATTT
>CNKJE2334-14|Trombidiformes|Erythraeidae
--AACAATATATTTCATTTTGGGAGCATGGTCAGGGCTAATAGGGCTTAGCCTAAGAGTC
ATCATTCGCATTGAACTGGGTCAA---------------------------------CCA
GGTCAATGTATCGGGAATGAT---CAACTATATAACTCAATTGTGACAACTCATGCTTTT
ATTATGATTTTTTTTATAGTTATACCAATTATAATTGGTGGATTTGGTAATTGATTAGTT
CCAATTATGCTTGGGGCTCCAGACATAGCCTTCCCCCGTCTTAATAACATAAGATTCTGA
CTACTTCCTATGTCCCTCATTTTATTGATTTTAGCCTCCACATCATCCATAGGAGTGGGT
---ACAGGATGAACAATATATCCCCCCCTATCAGGGTACATAGCACACAGAAGAATTTCT
ATTGAAATATCAATTTTCTCGCTTCATTTAGCAGGCGTAGGCTCAATTCTAGGTGCAATT
AACTTTTTGACTACATTTGTCCACATAAAT---AACAAAAATCTTTGATGAGATATAGTT
CCTCTGTTTGTGTGGGCTGTTATGGTTACAGCGTTTTTACTGTTAATCTCACTCCCTGTA
CTAGCAGGAGCAATCACTATATTATTATTAGATCGAAATTTTAACACAACCTTTTTTGAT
CCTAGAGGAGGAGGAGATCCTATTATGTATCAACATTTATTT
>CHACA517-09|Mesostigmata|Pachylaelapidae
--AACTTTGTATTTTATTTTTTCTTTATGGTCAGGAATAGTAGGGTCTTCTTTGAGAATA
TTAATTCGAGCTGAATTAAGACAG---------------------------------CCG
GGTTGTTTAATTGGCGATGAT---ATAATTTATAATGTTATTGTGACTTCTCATGCTTTT
GTTATAATTTTTTTTATAGTTATACCAGCTATAATTGGCGGATTTGGAAATTGACTAGTG
CCTTTGATAATCTCAGCTCCAGATATAGCTTTTCCTCGAATGAATAATTTAAGATTTTGG
TTGTTACCCCCTTCATTATTTTTATTATTATTATCATCATTCATTGATAGGGGGGCTGGT
---ACTGGTTGAACTGTTTATCCCCCTTTATCAATAAATTTAAGGCATAGGGGGGTGTCA
GTTGATTTAGTTATTTTTAGGTTGCATATAGCGGGTGTTAGTTCTATTTTAGGTTCAATT
AATTTTATTTCTACAATTTTGAATATACGT---CCTTTACGAATAAAATTAGAGCGAGTT
CCTCTTTTTGTTTGATCTGTTTTTATTACTACTGTTTTATTATTGCTTAGATTGCCTGTT
TTAGCTGGGGCTATTACTATATTATTAACCGATCGAAATTTTAATACAACTTTTTTTGAC
CCAAGGGGGGGAGGAGATCCGATTTTATACCAACACTTATTT
>MYMCC389-11|Mesostigmata|Pachylaelapidae
--AACTTTATATTTTATTTTTTCTTTGTGATCCGGAATAGTAGGAACATCTTTAAGAATA
CTAATTCGAGCAGAATTAGGGCAA---------------------------------CCA
GGTTGTTTAATTGGAGATGAT---ATAATTTATAATGTTATTGTTACTTCCCATGCTTTT
GTTATAATTTTTTTTATAGTAATGCCAGCTATAATTGGAGGCTTTGGTAATTGGTTGGTT
CCTTTAATAATTTCGGCTCCTGATATAGCTTTTCCACGAATGAATAATTTAAGATTTTGA
TTATTACCTCCTTCTTTATTTTTATTGTTATTATCATCATTTATTGATAGAGGGGCTGGG
---ACAGGTTGAACAGTTTACCCTCCTTTATCTATGAATTTAAGACACAGGGGAGTTTCA
GTTGATTTAGTAATTTTTAGTTTACATATAGCTGGGGTTAGATCTATTTTAGGGTCGATT
AATTTTATTTCAACAATTTTAAATATACGT---CCTTTAAGAATAAAATTAGAGCGTCTT
CCTCTTTTTGTTTGGTCAGTATTTATTACTACAATTTTATTATTATTAAGTTTACCAGTT
TTAGCCGGGGCAATTACTATACTATTAACAGATCGAAACTTTAATACAACTTTTTTTGAC
CCGAGAGGAGGAGGAGATCCTATTTTATACCAACATTTATTT
>ELPCG10093-17|Sarcoptiformes|Galumnidae
--AACCATGTATTTCATTTTTGGAGCTTGATCCGGTGTTATGGGTTCTGCCATAAGAATG
ATTATTCGACTAGAGCTTTCTCAA---------------------------------GCA
GGCCCGTGAATAGAAAACGAT---CAAATTTATAACACAATTGTCACAGCTCACGCATTT
GTAATAATTTTCTTTATAATCATACCTGTCATAATTGGAGGGTTTGGTAATTGATTGGTA
CCTCTTATAATTGGAGCCCCCGACATAGCCTTCCCCCGCATAAATAATCTAAGATTCTGA
CTTCTCCCCCCCTCTTTAACCTTGCTCACTATCTCAGCAATTAGTAGAACAGGGGTGGGA
---ACTGGATGAACGGTCTACCCCCCGCTATCCGGATCTGAGTTTCACTCAGGATTTGCC
GTAGACTTAGCAATTCTCAGCTTACATTTAGCTGGAATTTCTTCAATTCTAGGAGCGATT
AATTTTATTACTACTATTTTAAACATAAAA---AGTTATGGCACACAAATAAGAGAGATG
CCATTATTCGTCTGATCCATGTTAATCACCGCTTTTCTGTTGCTTTTATCCTTACCAGTG
CTAGCAGGAGCAATTACCATACTTTTAACGGACCGAAATTTTAATACCACTTTTTTCGAT
CCATCCGGTGGGGGGGACCCTCTTCTATACCAACACCTTTTT
>MSSCA2968-16|Sarcoptiformes|Nothridae
--AACTTTATACTTCATTTTTGGTGCCTGAGCTGGAATGCTAGGGTCATCACTGAGCGCC
ATTATTCGTTTGGAGTTAGGTCAA---------------------------------CCG
GGATCCCTCCTAGAAAATGAC---CAAATTTACAATACAATCGTCACTGCCCATGCCTTT
GTAATAATTTTTTTCATAGTAATACCCGTTATAATTGGAGGGTTTGGAAATTGGCTAGTT
CCCTTGATGATTGGGGCTCAAGATATGGCTTTCCCACGTATAAATAACATAAGATTCTGG
CTTTTACCTCCATCATTAACCTTCTTGACTGCATCAGGTTTTGCTGGGATGGGAGCTGGA
---ACGGGATGAACCGTGTATCCCCCTCTAGCCGGAAACTTATTTCACTCCGGAATCTCC
GTGGACCTAGCAATTTTTAGCCTCCACTTAGCGGGTGCTTCATCTATTTTAGGAGCAATT
AACTTCATCACCACAATCATAAACATACGA---TCCTCAACAAGAAGACTAGACTCGATC
CCCCTATTTGTATGATCAGTACTGATTACTGCAGTCTTACTGCTTCTTTCACTACCCGTT
CTAGCAGGTGCTATTACCATGCTATTAACCGACCGTAATTTCAACACCTCCTTCTTTGAC
CCCACAGGAGGGGGAGACCCTATCt-----------------
>MSSCA5256-16|Sarcoptiformes|Oribatulidae
--AACtTTATATTTTGTTTTTGGGGCTTGGGCTGGTCTATTGGGATCGGCGTTAAGAGGT
CTAATCCGATTGGAATTAGGGCAA---------------------------------CCC
GGATCCTTAATAGAAAATGAC---CAAATTTATAACACCATCGTCACAGCTCACGCTTTC
GTCATAATCTTTTTTATAGTCATGCCCGTAATAATCGGGGGGTTTGGAAATTGACTGGTC
CCCATGATAATTGGAGCTCAGGATATAGCCTTCCCACGAATGAATAACATGAGATTCTGA
CTTCTTCCCCCCTCTTTAACGTTACTATCCGTATCAGCTTTCGCCGGTGTGGGGGCAGGA
---ACGGGGTGGACTGTATACCCCCCCCTAGCCGGAAATCTGTTTCACTCTGGGATTTCT
GTAGATTTAGCCATTTTTAGACTTCATCTCGCAGGGGCCTCCTCAATTTTAGGAGCCATC
AATTTCATCACCACTATTTTAAACATGCGC---TCTTCTTCTTTAACTCTAGATACCATT
CCTTTATTTGTTTGATCTGTTTTAATCACAGCTGTACTTCTCTTGCTTTCACTACCAGTG
TTGGCTGGGGCTATCACTATGCTACTCACGGATCGAAATTTTAACACTTCTTTTTTTGAC
CCTTCGGGTGGGGGTGACCCAAT-------------------
>MSSCA4333-16|Sarcoptiformes|Eremobelbidae
--AACTTTATACTTTATTTTTGGGGCTTGGGCTGGACTTCTTGGGTCAGCCCTCAGAGCT
CTAATTCGGCTTGAATTAGGACAA---------------------------------CCC
GGATCTTTAATGGACAATGAT---CAAATTTACAACACAATTGTTACAGCACACGCCTTT
GTTATAATTTTCTTTATAGTTATACCTGTTATAATTGGAGGGTTTGGGAATTGGTTGGTT
CCAATAATAATTGGGGCTCAAGACATGGCATTTCCTCGTATAAATAATATAAGATTTTGA
CTACTGCCTCCTTCGCTCACTCTACTTTCATCCTCTGCTTTTGCTGGGCTAGGGGCTGGA
---ACTGGATGAACCGTTTATCCCCCATTAGCAAATAACCTATTTCATTCAAGAATCTCC
GTAGATCTTGCCATTTTTAGATTACATTTAGCAGGTGCCTCTTCTATCTTGGGAGCTATC
AATTTCATTACCACCATTATAAATATGCGT---TCAACTTCTATCACCCTAGATTCTATT
CCCCTATTTGTTTGATCTATTTTAATTACAGCTGTTCTGTTACTTTTATCTCTCCCTGTT
TTAGCCGGAGCTATCACCATATTACTTACCGATCGTAACTTTAACACGTCCTTTTTTGAT
CCATCGGGAGGAGGGGATCCCATT------------------
>MSSCA5193-16|Mesostigmata|Ascidae
--AACTTTATATTTTATTTTTGCTTTTTGATCTGGTCTTTTAGGAAGGTCTATAAGAATA
TTAATTCGATTAGAACTAATACAA---------------------------------TCT
GGAGGTTTAATAAAAGATGAT---CATATTTATAATGTAATTGTAACTGCTCATGCCTTC
GTCATAATTTTTTTTATAGTTATACCAGCTATAATTGGTGGTTTTGGAAATTGACTTGTT
CCTCTAATATTAAGTGCACCTGATATAGCTTTTCCTCGTATAAATAATATAAGATTTTGA
CTTTTACCTTTTTCTTTGATATTTTTAATTTTTTCATCTTTAATTGATGGAGGAGTTGGA
---ACTGGTTGAACTGTGTATCCTCCTTTAGCCAGTAACATTTCACATAGTGGTGCTTCA
GTAGATTTAGCTATTTTTAGGCTTCATATTGCAGGAGCAAGATCAATTTTAGGCTCTATT
AATTTTATTTCAACTATTATTAATATACGA---AATAATGAAGTAACAATAGAACTTATA
TCTCTTTTTGTGTGATCTGTTTTTATCACAACAATTTTATTATTATTAAGATTGCCTGTA
TTAGCAGGGGCTATTACCATACTTTTAAGAGATCGTAATTTTAATACTTCTTTTTTTGAt
CCTTGTGGAGGAGGCGATCCTGTTT-----------------
>RBCMA014-14|Ixodida|Ixodidae
--AACTATATATTTAATTTTTGGAAGCTGAGCAACTATAGTAGGAATATCTATAAGAATT
TTAATTCGGACTGAATTAGGTCAA---------------------------------CCT
GGATCATTAATTGGTAATGAC---CAAATTTATAATGTTATTGTAACAGCTCATGCTTTT
ATTATAATTTTTTTTATGGTAATACCTGTAATAATCGGTGGTTTTGGTAATTGGTTAATT
CCATTAATATTAGGGGCACCAGATATAGCTTTCCCTCGTATAAACAATTTAAGCTTCTGA
TTATTACCACCCTCTTTATTTTTATTAATTAATTCTTCTTTAGTAGAAAGGGGGGCAGGA
---ACAGGTTGAACAGTATATCCCCCACTTTCATCTAACATTTCCCATTCTGGTGCTTCT
GTTGATATAGCAATTTTTTCCCTTCATTTAGCAGGTATTTCTTCAATTTTAGGAGCAATT
AACTTTATTACAACAATTATTAATATACGA---TCTCCTGGAATATCTCTTGAACGCATA
CCATTATTTGTATGATCAGTTTTTATCACAGCAATTTTACTTCTTCTATCTCTTCCTGTT
CTTGCTGGCGCAATTACAATGTTATTAACAGACCGTAATTTTAATACTTCGTTCTTTGAC
CCTTCTGGAGGAGGTGACCCTATTTTATATCAACATTTATTT
>MSSCA2961-16|Mesostigmata|Zerconidae
--ATCCCTATATTTAATTTATAGAATGTGAACCAGAATATTAGGAATATCAATAAGAATA
ATTATCCGAATTGAACTTGGACAG---------------------------------CCT
GGATCCTTAATTAATAATGAC---CAAATTTACAACGTTATTGTAACAGCACATGCCTTT
ATTATAATTTTTTTTATAGTAATACCAATTATAATTGGAGGATTTGGAAACTGATTAATT
CCTTTAATAATAATATCTCCTGACATGGCGTTTCCTCGCATAAATAATATAAGATTTTGA
CTCCTCCCTCCTTCTTTAATTTTATTATTAAATTCATCCTTAGTAGAAAGAGGAGCAGGG
---ACAGGATGGACTGTTTACCCCCCTCTTTCTCATAATGTGTCTCATAGAGGTCTAAGA
GTAGACTTAGCTATTTTTTCTCTTCATTTAGCTGGAATCTCTTCAATTTTAGGCTCTATT
AATTTTATTGTAACAATTTTAAATATACGT---CCTAAAATACTTTCATTAGAAAAATTA
CCTTTATTTACTTGAGCCATTCTTATTACAACCATTTTATTACTATTAGCATTACCTGTA
TTAGCAGGTGCAATTACAATATTATTAACCGATCGAAACTTTAACACTTCTTTTTTTGAT
CCTAATGGAGGAGGAGACCCTATTT-----------------
>MSSCA5265-16|Trombidiformes|Bdellidae
--AACTATATATTTTGTATTCGGGGGTTGGGCAGCCATGTTAGGAACATCATTAAGAATT
TTGATTCGTTTAGAATTATCCCAA---------------------------------CCA
GGATCTATGCTTAATAATGAC---CAAATTTATAATACTATTGTAACAGCTCATGCTTTT
GTAATAATTTTTTTTATAGTTATGCCTATTATAATTGGGGGTTTCGGTAATTGATTAATT
CCAATTATAATTGGTGCTCCTGACATAGCTTTTCCTCGTATAAATAACATAAGATTTTGA
TTACTTCCTCCTTCTTTAATTCTTTTAATTATATCATCATTTACAAATATAGGTTCAGGA
---ACTGGTTGAACTGTTTATCCTCCTTTATCCTCTAATTTAAGTCATATCGGGATTTCA
GTTGATTTAACAATTTTCTCTCTTCATTTAGCTGGGGTTTCTTCTATTTTGGGGGCTATT
AATTTTATAACAACAATTATTAATATACGA---AGTCCAGATATATCCTTTGAACGAATT
CCTTTATTTGTTTGATCAATTTTCATTACTGTGTTATTATTACTTTTATCTTTACCTGTT
TTAGCTGGAGCCATCACTATATTATTAACTGATCGAAATTTTAATACTTCATTTTTTGAT
CCTATTGGAGGTGGAGATCCTATT------------------
>MSSCA4368-16|Trombidiformes|Bdellidae
--ATCCTTATATTTCTTATTTGGAGCTTGAGCCGCTTTACTGGGAACATCTTTAAGAGTA
ATAATTCGACTTGAATTATCTCAA---------------------------------CCA
GGATCAATAATAGAAAATGAT---CAAATTTATAATACTATCGTAACAGCACACGCATTT
GTAATAATTTTTTTCATAGTAATACCAATCATAATTGGAGGATTTGGAAACTGATTAATT
CCCCTAATAATTGGATCCCCGGACATAGCTTTCCCACGAATAAATAACATAAGATTTTGA
TTATTACCACCATCTCTATCCCTCTTGTTACTTTCCTCCTTTTCAGACAACGGAGCTGGA
---ACAGGGTGAACAGTATACCCACCCCTATCAATTAACACATTTCACTCAGGTGCATCA
GTAGATTTCACAATTTTCTCATTACATTTAGCCGGAGTATCATCAATTCTAGGAGCTATT
AATTTCATTACAACCATCATTAGAATACGA---GATTCAAAAATAACATTTGAACGTATT
CCATTATTTGTATGATCTGTATTCATTACTGTAATTCTTTTACTACTCTCACTACCTGTT
TTAGCTGGAGCCATTACAATATTATTAACAGATCGAAACTTCAACACATCATTTTTTGAT
CCAATCGGTGGAGGTGATCCAATCCt----------------
>MSSCA2903-16|Sarcoptiformes|Brachychthoniidae
--AACTCTCTATTTTATTTTCGGGATTTGAGCCGGTTTGTTAGGTTCAAGTTTAAGTATG
TTAATTCGTGTCGAATTAGGGCAA---------------------------------CCA
GGATCCCTATTGGAAAATGAT---CACATTTACAATGTGATCGTTACAGCTCACGCTTTC
GTCATGATTTTTTTTATGGTTATGCCAATTATGATTGGTGGATTCGGTAATTGACTGGTC
CCTTTGATAATCGGAGCTCCTGACATAGCTTTCCCTCGTATGAATAACATGAGGTTCTGA
TTATTGCCTCCTTCTTTATCTCTTTTAGCTATTTCTTCTTATTCAGGCACTGGTGCCGGG
---ACAGGATGGACAGTTTATCCTCCTTTGTCTGATTATGTCTATCACATAAATAATAGT
GTTGATTTAGCTATCTTTAGATTGCATTTAGCTGGTGCTTCTTCTATTTTAGGTGCCATT
AATTTTATTACTACAATCATTAACATACGA---GGTCTTTCAACTAATTTAGATAATGTT
CCTTTGTTTGTTTGATCTGTTTTTATTACTGCTATTCTTTTGCTTCTTTCTTTACCAGTA
TTGGCAGGTGCTATCACTATGTTGTTAACGGATCGAAATTTTAACACTACTTTTTTTGAT
CCTTCTGGTGGTGGGGATCCAATTT-----------------
>MSSCA2932-16|Sarcoptiformes|Suctobelbidae
--AACTTTATACTTCATATTTGGAGCTTGAGCAGGACTTTTGGGATCTGCTCTAAGAGCC
CTGATTCGATTAGAATTGGGACAA---------------------------------CCA
GGATCTCTAATAGGAAACGAC---CAAATTTACAATACTATTGTAACAGCACATGCATTT
GTAATAATCTTTTTCATAGTAATACCAATTATAATTGGAGGATTCGGTAATTGACTAGTA
CCCATAATAATTGGAGCTCAAGATATGGCTTTCCCACGTATAAATAACATAAGGTTTTGA
TTATTACCCCCTTCTTTAACTTTACTCTCAATTTCTTCTCTAGCTGGAGTAGGGGTTGGA
---ACAGGATGAACTGTTTACCCCCCCCTAGCAGGAAATTTATTTCATTCAGGGTTTGCT
GTAGATTTAGCAATTTTTAGTTTACATTTAGCTGGAATTTCATCCATTTTAGGGGCCATT
AATTTTATTACAACAATTATAAACATACGT---TCTTCCTCTATCACCTTAGACTCAATC
CCATTATTCGTTTGATCTGTTCTAATCACAGCTATTTTACTATTGCTATCTTTACCAGTT
TTAGCTGGAGCAATTACTATACTATTAACAGACCGAAATTTTAATACAACTTTCTTTGAC
CCATCGGGGGGAGGAGATCCTATTT-----------------
>MSSCA2920-16|Sarcoptiformes|Phenopelopidae
--AACTTTATATTTTATTTTTGGAGCCTGAGCTGGTTTACTAGGATCAGCTCTAAGCGGA
TTAATCCGCTTAGAGCTAGGTCAA---------------------------------CCA
GGATCTTTATTAGAAAATGAC---CAAATCTATAATACAATTGTGACAGCTCATGCTTTT
GTCATAATTTTTTTTATAGTTATGCCTATCATGATCGGAGGATTTGGAAATTGATTGGTT
CCTATAATAATTGGAGCCCAAGATATGGCATTTCCACGAATAAATAATATAAGATTTTGA
TTACTTCCTCCCTCATTATTTCTTCTTTCTTCTTCGGCATTTGCTGGAATAGGAGCTGGT
---ACAGGATGAACAGTATATCCTCCTTTAGCAAGAAATTTGTTTCACTCTGGAATTTCT
GTAGATCTGGCAATTTTTAGACTTCACATAGCCGGAGCTTCTTCGATCTTAGGAGCTATT
AATTTTATTACAACCATTTTTAACATACGT---TCCTCTTGTATAACATTGGATTCAATA
CCTTTGTTTGTATGATCAGTACTTATTACAGCTGTGCTTTTGTTACTATCTCTTCCTGTA
TTAGCAGGAGCTATCACTATGCTTCTTACAGATCGGAACTTTAATACAACGTTTTTTGAT
CCTTCCGGTGGAGGTGATCCGATCCTA---------------
>MSSCA2905-16|Sarcoptiformes|Damaeidae
--AACTTTATATTTCATCCTAGGAATTTGAGCTGGACTTTTAGGAAGTTCTCTCAGAGCA
ATTATTCGACTGGAGCTGGGTCAA---------------------------------CCA
GGATCTTTAATAGGAAATGAT---CAAATTTACAATTCAATTGTAACCGCCCACGCCTTC
GTAATAATCTTTTTTATAGTCATACCCGTCATAATCGGAGGTTTCGGAAACTGACTGGTT
CCCCTAATGATTGGAGCACAAGATATGGCATTCCCACGAATAAATAACATAAGATTTTGA
CTGCTACCACCCTCTCTAACCCTACTAATTCTATCCGCCTTTGCAGGAGTAGGGGCTGGA
---ACCGGTTGAACCGTTTATCCTCCTCTTTCAGATTCAATATTTCATTCTAACATTTCA
GTAGATTTAGCCATTTTTAGCTTACACTTAGCTGGTGCTTCTTCCATCCTAGGGGCCATT
AACTTTATTACTACCATTTTAAACATACGC---TCCTCTTCCATGTCAATGGATGCTATG
CCTTTATTTGTTTGATCCGTATTGATTACGGCAGTTCTTTTACTCCTATCCCTACCAGTT
CTAGCAGGGGCTATCACCATATTACTAACCGATCGAAACTTTAACACAACTTTTTTTGAT
CCATCCGGAGGAGGGGATCCTATTT-----------------
>MSSCA4168-16|Sarcoptiformes|Phthiracaridae
--GACGTTATATTTAATTTTTGGGTTTTGGTCAGCTTTAATAGGTACATCTCTCAGATCA
ATTATCCGGTTTGAATTAGGAGAA---------------------------------ATG
GGAAGAATAATAGGAAGTGAT---CAAGTGTATAACGTTTCGGTCACCTCACACGCTCTT
ATCATAATCTTTTTTATAGTTATACCAATTATAATTGGAGGTTTTGGGAATTGATTAATC
CCACTGATAATCGGGTCACAGGATATAGCCTTCCCCCGGATAAACAATATAAGGTTTTGG
TTGCTTCCCCCGTCACTTGTGCTTTTAATCATCTCCTCTTTTAGTGGGGCTGGAGTGGGA
---ACAGGATGGACAATTTACCCCCCTTTGTCAAGCATACTTTTCCATTCAGGGTTTAAC
GTGGACCTAGCTATTTTCAGGTTACACTTAGCCGGCGCTTCTTCCATCCTAGGTTCAATT
AATTTTATTTCAACTATTATTAATATAAAA---TCAAGTTATTCTAGTTTTGAGTGTATA
CCACTCTTTATTTGGTCCGTATTCATCACAACCATTCTTTTACTTTTGTCTCTTCCAGTG
TTAGCTGGCGCCATTACAATATTATTAATAGACCGAAATTTTAACACCACTTTTTTTGA-
------------------------------------------
>SSEIC4909-13|Mesostigmata|Trachytidae
--AACACTTTATTTAATACTAAGTCTTTGAGCTGGAATAGTAGGAACTGCCCTAAGAATA
ATTATCCGCACAGAATTAGGACAA---------------------------------CCT
GGATCCAGAATTAATGATGAC---CAAATTTTTAATGTAATTGTAACTGCCCATGCATTT
ATTATAATTTTTTTTATAGTTATACCAGCAATAATTGGAGGATTTGGAAACTGACTAATC
CCAATTATACTTGGAGCTCCAGATATAGCTTTTCCACGAATAAATAATATAAGATTTTGA
CTTTTACCACCTGCATTATCTTTACTTTTGATATCCTCCATAGTAGAATCAGGAGCAGGA
---ACTGGATGAACTGTTTATCCTCCTTTAGCATCAATTAATTTTCATTCAGGAGCAAGA
GTTGACTTAGCAATTTTTTCTCTACATATAGCAGGAATCTCATCCATTTTAGGAAGAATT
AATTTCATTACTACTATTATTAATATACGA---CCAAATTCAATAACTTCAGAACGAATT
CCTTTATTTGTTTGATCTGTATTATTAACCACTATTCTTTTACTTTTATCGTTACCAGTT
CTTGCTGGTGCAATTACAATATTATTGACTGACCGAAATTTTAATACTTCATTTTTTGAT
CCCACAGGAGGAGGAGACCCAATTTTATACCAACACCTATTT
>CHACA967-10|Mesostigmata|Ascidae
--AACTCTATATTTTTTATTTGCTCTTTGAGCTGGCACTCTAGGCACTTCAATAAGAATT
TTTATTCGAATTGAATTGAGACAG---------------------------------CCC
AGAAGAATAGCTAGAGATGAC---TCTATTTATAACATAATTATTACTGCCCATGCATTT
ATTATGATTTTTTTTATAGTAATACCAGCCATAATTGGAGGATTTGGTAATTGACTAGTG
CCTCTTCTAATTTCAGCTCCTGATATAGCTTTTCCTCGTATAAATAATCTTAGATTCTGG
CTTCTTCCCCCCTCTCTTACTCTATTAATTTTTTCAACGTTTATTGAAAGAGGGGTAGGA
---ACAGGTTGGACAATCTACCCCCCACTATCAAGAAATATAGCTCATAGAGGTGTAGCA
GTAGATTTAGTGATTTTTAGACTTCATTTAGCAGGAATCTCTTCTATTTTAGGAGCTATT
AATTTTATCTCAACTATTTTAAATATACGT---GCTAAAAACATAAACCTAGAACAAATT
CCTCTATTTGTTTGGTCTGTAATAATCACTGCTATTCTTCTTCTCTTAAGACTACCAGTA
TTAGCAGGATCTATTACAATACTTTTAACAGACCGAAATTTCAATACAAGATTCTTTGAC
CCAAGAGGTGGGGGAGACCCAATTTTATACCAACACCTATTT
>CHACB412-10|Mesostigmata|Ascidae
--AACTTTATATTTCTTATTCTCAATTTGAAGGGGTATCTTAGGAACCTCAATAAGAATA
TTTATTCGAATTGAATTGAGACAA---------------------------------CCC
GGAAGACTGTCTAATAATGAC---TCTATCTACAACTCTATCGTTACAGCCCATGCTTTT
ATTATAATTTTTTTTATAGTCATACCCGCAATAATTGGGGGATTTGGAAATTGACTAGTA
CCTATTCTTATTTCTGCCCCTGACATAGCTTTCCCTCGAATAAATAATTTAAGATTTTGA
CTACTACCTCCTTCACTCTCCCTTCTTCTAAGATCTGCTTTTATTGACAGAGGGGTGGGA
---ACGGGGTGAACTCTGTACCCCCCCCTTTCTAATAACATAGCTCACAGAGGGACTGCC
GTAGATTTAACTATTTTTAGACTTCACTTAGCCGGTATTTCTTCTATTTTAGGGGCAATT
AATTTTATCACAACAATCATTAATATACGA---GCTAAAAATATAAGATTAGAACTAACC
CCCTTATTTGTATGATCTGTTCTTATTACAGCAATCCTTCTACTGCTTAGATTGCCTGTA
CTAGCAGGAGCGATTACTATGCTTCTTACTGATCGTAACTTTAACACCAGATTCTTTGAC
CCAAGAGGGGGAGGAGACCCTATTTTATATCAACACTTATTC
>MYMCG220-12|Mesostigmata|Ascidae
--AACTTTGTATTTTTTATTCTCAATTTGAAGAGGCATCATAGGAACCTCAATAAGAATA
TTTATTCGAATTGAATTAAGACAG---------------------------------CCC
GGAAGACTGTCTAATAATGAC---TCCATCTACAACTCTATCGTTACAGCCCATGCTTTT
GTTATAATTTTTTTTATGGTCATGCCCGCAATAATTGGAGGGTTTGGAAATTGATTAGTA
CCTATTCTTATTTCTGCTCCTGATATGGCCTTTCCTCGGATAAATAATTTAAGATTTTGA
CTACTGCCTCCCTCCCTCTCCCTTCTTCTGAGATCTGCTTTTACTAACAGAGGGGTGGGG
---ACAGGATGAACTTTATACCCCCCCCTCTCAGCTAACCTAGCTCACAGAGGGACGGCC
GTAGATTTAACTATTTTTAGGCTACACTTAGCCGGCATCTCTTCTATCTTAGGAGCTATT
AATTTTATCACAACAATCCTCAACATACGA---GCTAAAAACATAAGATTAGAATTAACC
CCCTTATTTGTCTGGTCTGTTCTTATTACAGCAATCCTTCTATTGCTTAGATTACCTGTT
CTAGCAGGGGCAATTACTATACTTCTTACTGATCGTAACTTTAACACCAGATTTTTCGAC
CCAAGGGGAGGGGGGGACCCTATTTTGTATCAACACTTATTC
>MYMCE232-12|Mesostigmata|Ascidae
--AACCCTATACTTCTTATTCTCAATTTGAAGGGGTATTTTAGGGACATCAATAAGAATA
TTTATTCGAATCGAACTAAGACAG---------------------------------CCT
GGAAGACTGTCTAACAATGAC---TATATTTATAACTCTATTGTTACAGCCCACGCTTTT
GTCATAATTTTTTTTATAGTTATACCTGCAATAATTGGAGGGTTTGGAAATTGATTAGTA
CCTGTCCTTATTTCTGCTCCTGATATGGCTTTCCCTCGAATAAATAATTTAAGATTTTGA
CTACTGCCGCCATCCCTCTCGCTTCTTCTTAGATCTGCTTTTATTGACAGAGGGGTGGGA
---ACAGGATGAACTCTATACCCCCCCCTTTCAAATAATATAGCCCACAGGGGGATTACC
GTAGATTTAACTATTTTTAGACTCCACTTAGCAGGAATTTCTTCTATTTTAGGGGCAATT
AATTTTATCACAACAATTATTAACATACGA---CCTAAAAACATAAGATTAGAGTTAACC
CCCCTATTCGTTTGATCTGTGCTCATCACAGCAATCCTTCTATTACTTAGAATGCCCGTA
CTAGCAGGAGCAATTACTATACTTCTTACTGATCGTAACTTTAACACCAGATTTTTCGAC
CCTAGAGGAGGAGGAGACCCTATTTTATACCAACATCTATTC
>MYMCC946-11|Trombidiformes|Bdellidae
--AACTTTATATTTTTTATTTGGAATTTGGGCAGCCCTAATAGGAGCCGCTATAAGATTA
TTAATTCGATTTGAGCTTTCTCAA---------------------------------CCA
GGAGGAATAATAGAAAACGAT---CAAATTTATAATACTATTGTTACTGCTCATGCATTT
GTAATAATTTTTTTTATAGTTATACCAATTATAATTGGCGGATTTGGAAATTGATTAATT
CCTTTAATAATTGGAGCCCCTGATATAGCCTTCCCTCGAATAAATAATATAAGTTTCTGA
CTTCTTCCCCCTTCACTTTCTCTTCTTACTTTATCCTCTTTCTCTAACTCAGGAGCTGGA
---ACTGGATGAACTGTATACCCCCCCCTATCTTCTGGAACTGGACACATAGGGGCTTCT
GTAGATTTAACTATTTTCTCTCTTCATTTAGCTGGTATTTCCTCAATTTTAGGAGCTATT
AATTTTATAACAACTATCCTAAATATACGA---ACAGACAAATTAAAATTTGAACAAATT
CCCTTATTTGTATGATCAATTTTTATTACAGTCCTGCTGCTTCTCCTATCTCTTCCAGTT
TTAGCAGGAGCTATTACTATATTATTAACTGATCGAAACTTTAATACCTCTTTCTTTGAC
CCAATAGGAGGAGGAGATCCAATTCTATATCAACACTTATTC
>MYMCB110-11|Trombidiformes|Bdellidae
--AACTTTATATTTTTTATTTGGAATTTGAGCAGCTTTAATAGGAGCCGCTATAAGACTG
TTAATTCGATTCGAACTCTCACAA---------------------------------CCA
GGAGGAATAATAGAAAATGAT---CAAATTTATAATACTATTGTAACTGCCCATGCATTT
GTAATAATTTTTTTTATAGTTATACCAATTATAATTGGAGGATTTGGAAATTGATTAATT
CCTCTAATAATTGGAGCTCCTGATATGGCTTTTCCTCGAATAAACAATATAAGATTTTGA
CTACTTCCCCCCTCTCTATCCCTTCTTACCCTATCTTCTTTCTCTAACTCAGGAGCCGGA
---ACTGGTTGAACAGTATACCCTCCTTTATCTTCTGGAACTGGACACATAGGGGCTTCT
GTTGACTTAACTATTTTTTCTCTTCATTTAGCCGGAATTTCTTCAATTTTAGGCGCTATT
AATTTTATAACAACTATTTTAAATATGCGA---ACTGACAAATTAAAATTTGAGCAAATT
CCCTTATTTGTATGATCAATTTTTATTACAGTTCTCCTTCTTCTCTTATCTCTTCCAGTA
TTAGCAGGAGCTATTACTATACTATTAACTGATCGAAACTTTAATACTTCCTTCTTTGAT
CCAATAGGAGGAGGAGACCCAATCTTATACCAACATTTATTT
>MYMCE072-12|Trombidiformes|Bdellidae
--AACTTTGTACTTTTTATTTGGAATTTGAGCAGCCTTAATAGGAGCCGCTATAAGATTA
TTAATTCGATTCGAGCTTTCACAA---------------------------------CCA
GGAGGAATAATAGAAAACGAT---CAAATTTATAATACTATCGTAACTGCCCATGCATTT
GTAATAATTTTTTTTATAGTTATACCAATTATAATTGGTGGATTTGGAAATTGATTAATC
CCTTTAATAATTGGAGCCCCTGATATAGCCTTCCCTCGAATAAATAATATAAGATTTTGA
TTACTTCCCCCTTCTCTATCTCTTCTTACTTTATCTTCTTTTTCCAATTCAGGAGCTGGA
---ACTGGATGAACAGTTTATCCCCCTCTATCTTCTGGAATTGGACACATGGGGGCTTCT
GTCGACTTAACTATTTTTTCTCTTCATTTAGCAGGAATTTCTTCAATTTTAGGTGCTATT
AATTTTATAACAACTATCTTAAATATGCGA---ACTGACAAATTAAAATTTGAACAAATT
CCTTTATTTGTATGATCAATTTTTATTACAGTTCTCCTTCTCCTCCTATCTCTTCCAGTT
TTAGCAGGAGCTATTACTATATTATTAACTGACCGAAACTTTAATACTTCATTCTTTGAT
CCTATAGGAGGAGGAGATCCAATTTTATATCAACATCTATTT
>MYMCC325-11|Trombidiformes|Bdellidae
--AACTTTATATTTTTTATTTGGAATTTGAGCAGCCCTAATAGGAGCCGCCATAAGACTA
TTAATTCGATTCGAGCTTTCTCAA---------------------------------CCA
GGAGGAATAATAGAAAACGAC---CAAATCTATAACACTATTGTAACAGCCCATGCATTC
GTAATAATTTTTTTTATAGTAATACCAATTATAATTGGTGGATTTGGAAATTGACTAATT
CCTTTAATAATTGGAGCTCCTGACATAGCCTTCCCTCGAATAAATAACATAAGATTTTGA
CTTCTTCCCCCTTCTTTATCTCTTCTTACTTTATCCTCTTTTTCCAACTCAGGAGCTGGA
---ACAGGATGAACAGTATACCCTCCTTTATCTTCTGGAATTGGACATATAGGAGCTTCT
GTCGACTTAACTATTTTCTCTCTTCATTTAGCTGGAATTTCTTCAATTTTAGGTGCTATT
AATTTTATAACAACTATCTTAAATATACGA---ACTGATAAATTAAAATTCGAACAAATT
CCATTATTTGTATGATCAATTTTTATTACAGTCCTTCTACTTCTTCTGTCTCTTCCAGTT
TTAGCAGGAGCTATTACTATACTATTAACTGATCGAAATTTTAACACTTCTTTCTTTGAC
CCTATAGGTGGGGGAGATCCAATCTTATATCAACATCTATTC
>MYMCC128-11|Trombidiformes|Bdellidae
--AACTTTATACTTTTTATTTGGAATTTGAGCAGCTCTAATAGGAGCCGCTATAAGATTA
CTAATTCGATTCGAGCTTTCTCAA---------------------------------CCA
GGAGGAATAATAGAAAATGAT---CAAATTTATAACACTATTGTAACTGCTCATGCATTT
GTAATAATTTTTTTTATAGTAATACCAATTATAATTGGTGGATTTGGAAATTGATTAATT
CCTTTAATAATTGGAGCACCTGATATAGCCTTCCCTCGAATAAATAATATAAGATTTTGG
TTACTTCCTCCTTCACTATCCCTTCTTACTTTATCCTCTTTCTCTAACTCAGGAGCTGGA
---ACTGGATGAACAGTATACCCCCCCCTATCTTCTGGAACAGGACACATAGGGGCTTCT
GTAGATTTAACTATTTTCTCTCTTCATTTAGCTGGCATTTCATCAATTCTAGGAGCTATT
AATTTTATAACAACCATTCTAAATATACGA---ACTGACAAATTAAAATTTGAGCAAATT
CCATTATTTGTGTGATCAATTTTTATTACAGTACTTCTTCTTCTTTTATCTCTTCCAGTT
TTAGCAGGAGCTATCACTATACTATTAACTGATCGAAACTTTAATACTTCCTTCTTTGAC
CCAATAGGAGGAGGAGACCCAATTTTATATCAACACTTATTC
>MYMCF822-12|Trombidiformes|Bdellidae
--AACATTATATTTTTTATTTGGTTTATGAGCAGCTTTTTTAGGAGCTGCCTTAAGCCTT
CTAATTCGATTTGAACTTTCACAA---------------------------------CCA
GGAAGAATAATGGAAAATGAT---CAAATTTATAATACAATTGTAACAGCCCATGCTTTT
GTAATGATTTTTTTTATAGTTATGCCTATTATAATTGGCGGATTTGGTAACTGATTAATT
CCTCTCATAATTGGAGCTCCTGATATAGCTTTTCCACGGATAAACAACATAAGATTTTGG
CTTCTGCCACCTTCTTTATCGATTTTAATAATTTCTTCTTTCACCAATAATGGGACAGGA
---ACTGGATGAACTGTTTACCCACCTCTATCTGCATCTATTGGCCACATTGGATCATCA
GTCGACCTATCAATTTTTTCTCTTCATTTAGCTGGTATCTCATCAATTTTAGGAGCTATT
AATTTCATAACCACCATTTTAAATATACGA---ACTGAAAGTTTAAAATTTGAACAAATC
CCTCTTTTTGTATGGTCCATTTTTATCACAGTTCTTCTGCTCCTTTTATCATTACCCGTT
TTAGCAGGAGCTATTACAATACTTTTAACTGATCGTAATTTTAACACTTCATTTTTTGAT
CCTATAGGTGGAGGTGACCCAATTTTATACCAACATCTATTT
>MYMCE450-12|Trombidiformes|Bdellidae
--AACTTTATATTTTTTATTTGGAATTTGAGCAGCTCTAATAGGAGCCGCTATAAGACTA
TTGATCCGATTTGAACTCTCACAA---------------------------------CCA
GGAGGAATAATAGAAAATGAT---CAAATTTATAATACTATTGTAACTGCCCATGCATTT
GTAATAATTTTTTTTATAGTTATACCAATTATAATTGGTGGATTTGGAAATTGATTGATT
CCTCTAATAATTGGAGCTCCTGACATAGCCTTTCCTCGAATAAATAATATAAGATTTTGA
TTACTTCCCCCCTCTCTATCTCTTCTTACCCTATCCTCTTTCTCTAACTCAGGAGCTGGA
---ACTGGATGAACAGTGTATCCTCCCCTATCTTCTGGAACTGGTCACATAGGGGCTTCT
GTAGATTTAACTATTTTTTCTCTTCACTTAGCTGGAATTTCTTCAATCCTAGGCGCTATT
AATTTTATAACAACCATCTTAAACATACGG---ACTGAAAAATTAAAATTCGAACAAATT
CCCTTATTTGTATGATCAATTTTTATTACAGTTCTTCTTCTTCTTCTATCTCTTCCAGTT
TTAGCAGGAGCTATTACTATATTATTAACTGATCGAAACTTTAATACTTCTTTCTTTGAC
CCAATAGGTGGGGGAGATCCAATTTTATATCAACATTTATTT
>MYMCF281-12|Trombidiformes|Bdellidae
--CACTCTCTATTTTTTATTCGGGATATGGGCCGGCCTTCTAGGGTTAGCTCTAAGAATA
TTAATTCGATTTGAATTATCCCAA---------------------------------CCA
GGAAGAATAATAGAAAATGAT---CAAATCTATAACACCATCGTGACAGCTCACGCATTC
GTAATAATTTTCTTCATAGTAATACCAATCATAATCGGAGGATTTGGAAATTGATTAGTA
CCAATAATAATCGGAGCCCCCGACATGGCATTCCCCCGAATAAACAACATGAGATTCTGA
CTTCTACCCCCATCTTTATCCTTATTAATTATGTCCTCTATAGCCAACAGAGGAACTGGT
---ACAGGATGGACAGTTTACCCCCCCCTTTCCTCTTTAACTGGGCACGTCGGTTATGCT
GTTGACCTATCTATTTTCTCCCTACACTTAGCTGGAATCTCTTCAATCTTAGGGGCAATT
AATTTTATAACCACAATTATTAATATACGA---AGAAAAGGCATATCCTTCGAACAAATT
CCATTATTTGTATGGTCCATTTTTATCACTGTTTTATTGCTCCTACTATCCTTACCGGTA
CTTGCCGGAGCCATCACCATATTACTAACAGACCGAAATTTCAATACCTCATTTTTTGAC
CCAACCGGAGGGGGAGACCCAATTCTATATCAACATTTATTT
>SSWLE3971-13|Trombidiformes|Mideopsidae
--AACTCTATACTTCGCTTTTGGGGCTTGATCAGGAATAGTAGGAGCAAGATTAAGAAGA
CTTATTCGTTTAGAATTAGGCCAA---------------------------------CCA
GGAAGACTTCTTATAAGAGAT---CAAATTTACAACACTATTGTTACAGCTCATGCCTTT
GTTATAATTTTTTTTATGGTGATACCTATAATAATTGGGGGGTTCGGAAACTGACTAGTC
CCATTAATACTTAGAGCCCCAGATATAGCTTTCCCCCGAATAAATAACATAAGCTTTTGA
CTACTACCCCCATCATTAACTCTCTTGTTAACAAGCTCTTTTACATCAATAGGAGCTGGA
---ACTGGGTGAACAGTTTATCCCCCATTATCGAGAAATATGGCTCACGGAGGACCATCA
GTAGACCTAACTATTTTCTCTCTTCATTTAGCTGGGATTTCCTCAATTTTAGGGGCTATT
AACTTTATAGCCACAATTTTAAATATAAAA---CCAAAATCAATAAAAGTTGAACAAGTT
CCATTATTCGTTTGATCAATCTTTATCACAACCATTCTTTTATTATTATCTCTCCCAGTC
CTAGCAGGAGCTATTACAATACTATTAACCGACCGAAACTTTAATACTTCTTTTTTTGAC
CCAGCTGGAGGAGGAGATCCTATTTTATACCAACATTTATTT
>SSGBB1710-14|Mesostigmata|Trachytidae
--AACTCTATACTTAATTTTTAGTCTTTGAGCTAGAATACTAGGAACCGCTTTAAGAGTG
ATTATCCGAACTGAATTAGGTCAA---------------------------------CCA
GGCTCAAGAATTAATGATGAC---CAAATTTTTAATGTAATTGTTACAGCCCACGCATTT
GTTATAATTTTTTTCATAGTAATACCAGCTATAATTGGAGGTTTCGGAAATTGATTAATT
CCTCTTATACTTAGAGCTCCAGATATAGCTTTCCCACGAATAAATAATATAAGATTTTGA
TTACTCCCTCCAGCACTTTCTCTTCTTATATTATCTTCAATAATTGAAACTGGAGCAGGA
---ACAGGATGAACCGTATATCCTCCTCTAGCTTCTATTAATTTTCATTCAGGAGCAAGA
GTTGATCTAGCAATTTTTTCTCTTCATCTTGCAGGTATTTCATCAATTTTAGGAAGAATT
AATTTTATTACAACAATTATTAATATACGA---CCTACCTCAATAACTACTGAACGAATT
CCTTTATTTGTTTGATCAGTTCTATTAACAACTATTTTATTATTACTTTCTTTACCTGTC
TTAGCAGGAGCAATTACCATACTCCTTACTGACCGAAACTTCAATACTTCATTTTTTGAT
CCTACTGGTGGAGGAGACCCAATTTTATATCAACATTTATTT
>SSPRA1606-15|Mesostigmata|Trachytidae
--AACTCTTTATTTAATTTTTAGTTTATGAGCTGGAATAATAGGAACCGCCTTAAGAATT
ATTATTCGAACAGAATTAGGTCAA---------------------------------CCA
GGTTCAAGAATTAATGATGAT---CAAATTTTTAATGTAATTGTAACAGCACATGCTTTC
ATTATAATTTTTTTTATAGTTATACCAACAATAATTGGAGGATTTGGTAATTGACTTATT
CCTCTTATACTTGGAGCTCCAGATATAGCATTCCCACGAATAAACAATATAAGATTCTGA
CTTTTACCTCCTGCTTTATCTCTTCTTTTAATATCATCAATAGTTGAATCCGGAGCTGGA
---ACTGGATGAACAGTTTATCCTCCTTTAGCATCAATTAATTTTCATTCCGGAGCTAGT
GTTGATTTAGCAATTTTTTCCTTACATTTAGCAGGAATCTCATCAATCTTAGGAAGAATT
AACTTTATTACTACTATTATTAATATACGC---CCTTTTAATATAACTCCAGAACGTATT
CCTTTATTTGTATGATCAATTCTTCTTACAACTATTCTTCTTCTTTTATCTTTACCTGTA
TTAGCAGGTGCTATTACAATACTTCTTACAGACCGAAATTTCAATACTTCATTTTTTGAT
CCTACTGGAGGAGGTGATCCAATTTTATACCAACATTTATTT
>MYMCG367-12|Mesostigmata|Ascidae
--TACTCTCTATTTTTTATTTGCAAGATGAGCAAGAGTTTTAGGTACATCCCTCAGTATA
CTAATTCGAATTGAGCTCTCTCAA---------------------------------CCC
GGTAGAATCCTAAAAAATGAT---AATATCTATAATTCAATTGTTACAGCACACGCTTTT
ATTATAATTTTTTTTTTAGTTATACCTGCTATAGTTGGAGGATTTGGAAATTGATTAGTT
CCTCTTATAATTTCCGCTCCTGACATAGCTTTTCCTCGAATAAATAATATAAGTTTTTGA
CTTTTACCACCCTCTTTAACTTTATTATTAAGATCCTCTCTTATTGATAACGGAGTAGGA
---ACAGGTTGAACAGTATATCCCCCTTTATCGAGTAATATTGCCCACAGAGGTCTATCA
GTTGATTTAGCTATTTTTAGTTTACATCTAGCCGGAATTTCTTCTATTCTAGGAGCTATT
AATTTTATTTCAACAATTTTAAATATACGA---ACCTCTTCTATATCTTTTGAACAAATA
CCCTTATTTGTATGATCCATTTTTATTACTGCTTTTTTATTGTTACTAAGCCTCCCTGTA
CTAGCTGGAGCCATTACCATACTTTTAACAGACCGTAACTTCAATACCTCTTTTTTTGAC
CCAAGAGGAGGAGGAGACCCTATTTTATATCAACATTTATTT
>MYMCG522-12|Mesostigmata|Ascidae
--TACTCTTTACTTTTTATTTGCAAGTTGAGCTGGTGTACTCGGTACTTCTTTAAGTTTA
TTAATTCGTATTGAACTTTCCCAA---------------------------------CCT
GGTAGAATTCTAAATAATGAT---AGTATCTATAATACTATTGTTACTGCTCACGCTTTT
GTGATAATTTTTTTTATAGTTATACCTGCTATAATTGGAGGATTTGGTAACTGATTAGTT
CCTTTAATAATTTCAGCTCCAGATATAGCTTTTCCTCGGTTAAATAATATAAGATTTTGA
TTACTACCTCCTTCATTAACTTTACTTTTAACTTCTTCTATAATTGATAATGGTGTAGGT
---ACAGGTTGAACTGTATACCCCCCATTATCAGGGTCCCAAGCTCATAGAGGAGTTGCT
GTAGACTTAGCGATTTTTAGATTACATTTAGCAGGAATCTCATCTATTTTAGGAGCTATT
AATTTTATCACTACAATTATCAATATACGA---AATTATTTAATATCATGAGAACGTACT
CCATTATTTGTGTGATCTGTGTTAATCACAGCTTTTTTACTTTTAATGAGCTTACCCGTT
TTAGCAGGCGCTATCACTATACTTTTAACAGATCGAAATTTTAATACTTCATTTTTTGAT
CCTAGAGGTGGTGGGGACCCCGTATTATACCAACATCTATTT
>SSPRA1419-15|Mesostigmata|Trachytidae
-----TTTATACTTAATTTTTAGCCTATGAGCTGGAATATTAGGAACAGCTTTAAGAATA
ATTATTCGAACAGAATTAGGACAA---------------------------------CCA
GGCTCTAGAATTAATGATGAC---CAAATTTTTAATGTAATTGTTACTGCTCACGCTTTT
GTGATAATTTTTTTTATAGTTATACCAGCAATAATTGGTGGTTTTGGAAATTGGCTAGTT
CCATTAATATTAGGAGCTCCAGATATAGCTTTTCCACGAATAAATAATATAAGTTTTTGA
TTATTACCCCCTTCTTTATCCTTATTATTATTATCTTCAATAGTAGAAACTGGAGCCGGA
---ACAGGTTGAACTGTTTATCCTCCATTAGCTTCAATTAATTTTCATTCAGGAGCAAGA
GTTGATTTAGCAATTTTTTCTCTACATCTTGCTGGTGTATCTTCAATTCTTGGAAGAATT
AATTTTATTACAACTATTATTAATATACGC---CCATTTATTATAACTTCTGAACGAATT
CCACTATTTGTCTGATCAGTTCTTTTAACTACTATTCTTTTGTTACTTTCTCTTCCAGTA
CTTGCTGGAGCCATTACTATATTATTAACTGACCGAAATTTTAATACTTCTTTCTTCGAT
CCAACAGGAGGAGGAGACCCAATTTTGTACCAACATTTATTT
>CNGMG1669-14|Trombidiformes|Aturidae
--AACTTTATATTTTGCTTTTGGTATATGATCTGGTATTTTAGGGGCAAGATTAAGTATA
ATTATCCGTTTAGAATTAAGTCAA---------------------------------CCT
AGCTCGTATTTAGGAAACGAC---CAATTGTATAATACTATCGTAACTGCCCATGCTTTT
GTTATAATTTTTTTTATAGTAATACCAATAATAATTGGGGGATTCGGAAACTGATTAGTG
CCTATAATATTAGGTATTCCAGATATAGCTTTCCCACGAATGAATAATATAAGCTTTTGA
CTATTACCTCCGGCTTTAGTGCTATTATTGCTAAGATCTATAACTTCAATAGGAGCTGGT
---ACAGGTTGAACTGTTTATCCTCCTTTATCTAGTAATTTAGCACATGCTGGTACTTCT
GTAGATTTAGCTATTTTTTCTTTACATTTAGCGGGGGTTTCTTCGATTTTAGGAGCTATT
AATTTTTTAGTTACTACTATAAATATAAAA---ATAAAATATATAACCTTAGAACAAATA
CCTTTATTTGTAACCTCTGTTATTATCACAGCAATTTTATTACTTCTTTCTTTACCTGTT
TTAGCAGGAGGTATTACCATACTTTTAACAGATCGAAATTTTAATACGTCCTTTTTTGAC
CCAGCGGGAGGGGGAGATCTTATTCTTTATCAACATTTATTT
>MSSCA4941-16|Mesostigmata|Parasitidae
--TACAATATATTTAATTTTTGCAGCCTGAGCCGGGATGCTAGGAACAGCCTTAAGTATA
ATTATTCGAGCTGAACTAGGACAA---------------------------------CCC
GGTTCGCTTATTGGTGACGAT---CAAATTTATAATGTTGTAGTTACAGCACATGCTTTT
ATTATAATTTTCTTTATAGTAATACCTGCATTAATTGGTGGGTTTGGAAACTGATTAGTT
CCTCTGATAGTTTCAGCCCCTGATATGGCTTTCCCACGTATAAATAATATGAGTTTTTGA
CTTCTACCACCTTCTCTTTTACTCCTTCTTAGCTCATCTATAGTAGAATCAGGTGCCGGT
---ACCGGGTGAACAGTTTATCCTCCTCTAGCAGGTAATCTTTCTCATAGAGGTGGAGCA
GTTGACTTAGCTATTTTTTCACTTCACTTAGCAGGTATTTCTTCAATTCTAGGATCTATC
AATTTTATTACAACTATTATAAATATACGA---CCTAAGGAAATAACTATAGAACGAATG
CCCTTATTTGTTTGATCTGTTTTTATTACTACTATTTTATTGTTATTATCACTTCCAGTC
CTGGCAGGTGCTATTACAATACTTTTAACAGATCGAAATTTTAATACTTCTTTCTTTGAC
CCTAGTGGAGGAGGAGACCCAATT------------------
>SSWLD8342-13|Mesostigmata|Phytoseiidae
--TACATTATATTTTTTATTTTCCCTATGGGCCGGGTTGTTAGGAACTTCAATAAGAATT
TTAATTCGAATTGAATTATCTCAG---------------------------------CCT
GGTTTGTTTATTCAAAATAAT---CAATTATATAATGTTATTGTTACAGCACATGCTTTT
ATTATAATTTTTTTTATGGTTATGCCTGCAATAATTGGCGGGTTTGGAAATTGGCTAATC
CCTATTATAATTAATGCCCCAGATATAGCATTTCCTCGGATAAATAATATAAGTTTATGA
ATTTTACCTTTTTCGTTAATTTTATTAATTTTTTCTTCTATTATTGAAACAGGGGCAGGA
---ACTGGGTGAACAGTTTATCCTCCTTTGTCAGCAAAAAGATTCCATGGAAGAATTTCT
GTAGATTTGACTATTTTTAGTTTACATTTAGCAGGGATTTCTTCAATTATAGGGGCTATT
AATTTTATTAGTACAATTTTAAATATACGT---CCTAAAGAATTAAGGATAGAACAAATA
CCTCTTTTTGTGTGATCAATTTTTATTACTGTGATTCTTTTATTACTTTCTTTACCAGTA
CTAGCTGGTGCAATTACTATACTGTTAACAGATCGGAATTTTAATACAACTTTTTTTGAC
CCAAGAGGAGGGGGGGACCCTGTACTATACCAGCATTTATTT
>MSSCA958-16|Trombidiformes|Triophytydeidae
--AACAATATATTTTGCCTTTGGTATGTGAGCAGCTTTACTAGGAGCTTCTATAAGAGTA
TTAATTCGAATAAAGCTTGCACAT---------------------------------CCT
AATATGATAGGTCAAGTAGAT---CAAATTTATAATGTTACAGTTACTGCTCATGCATTT
GTAATAATTTTTTTTATAGTCATACCAATTATAATCGGAGGATTCGGAAATTGATTAGTC
CCTATAATAATTGGAGCCCCAGATATAGCATTCCCACGCATGAACAATATAAGATTTTGA
CTTTTACCCCCTTCTTTAATATTTTTGTTAATGTCCTCTTTTACAGACAATGGAAGAGGT
---ACTGGTTGAACAGTATATCCCCCCTTATCTAATCAATTATTTCATAGTGGTCAATCA
GTTGATTTAACCATTTTTTCTCTACATTTAGCTGGAATTTCTTCTATTCTAGGAGCCATT
AATTTTATTACAACTATTATTAATATACGA---TCTATCTCTTCTTCTTTTGAGCGAATC
CCACTCTTTGTATGAAGAGTCCTAATTACAGCTATTTTACTCTTACTCTCTCTACCTGTT
TTAGCTGGAGCAATTACAATATTATTAACAGACCGAAACTTTAACACTTCTTTTTTTGAT
CCTGCGGGGGGGGGAGACCCAAT-------------------
>CNJAD1850-12|Trombidiformes|Erythraeidae
--GACAATATATTTCATTTTGGGAGCATGGTCAGGATTAATAGGACTTAGCCTAAGAACT
ATTATTCGTATTGAACTAGGACAA---------------------------------CCT
GGTCAGTGTATTGGCAATGAC---CAATTATATAATTCGATTGTCACTGCACATGCATTT
ATTATAATCTTCTTTATGGTTATACCAATTATAATTGGAGGTTTTGGAAACTGACTTATT
CCAATTATAATTGGAGCCCCAGATATGGCATTCCCACGTCTTAATAACTTAAGCTTTTGA
TTACTTCCCATATCACTCATTTTACTGCTAATAGCTTCTATTAGAAGAATAGGAGTTGGG
---ACAGGATGAACTATATACCCACCATTATCTGGATATATAGCACACAGAGGACTCTCT
ATTGAAATAACAATTTTCTCACTTCATCTTGCTGGTGCAGGCTCTATTTTAGGAGCAATC
AATTTTTTGACTACATTTTTCAATATAAAT---AATAAAAACCTCTGATGAGACATGATA
CCACTATTCGTATGATCAGTTATAGTTACCGCAGTACTCTTACTTATCTCTCTTCCTGTT
TTAGCAGGAGCGATTACCATGCTTCTTTTCGATCGCAACTTTAATCCAACTTTTTTTGAT
CCTAGTGGAGGAGGAGATCCAATCATATACCAACATTTATTT
>MSSCA835-16|Trombidiformes|Erythraeidae
----------------------------------GACTCTTAGGACTTGCCCTAAGAGTC
CTGATCCGAATAGAATTAGCTCAA---------------------------------CCT
GGACAGCTTATTGGAAATGAT---CAGTTGTATAATTCAATTGTTACAGCCCATGCTTTT
GTGATAATCTTTTTCATAGTTATACCAATCATAATTGGTGGATTTGGAAATTGATTGGTA
CCAATCATAATTGGAGCTGCTGACATAGCTTTCCCTCGCCTAAATAACATAAGATTCTGA
NTACTCCCTTTATCTCTCACCCTGTTAATCATAGCTTCCCTATCATCTATAGGAGTGGGA
---ACAGGGTGGACTATATATCCCCCATTATCAGGATATATAGCTCATAGAAGAATTTCC
ATTGAACTATCAATTTTCTCTCTACACCTAGCAGGAGCAGGTTCAATTTTGGGAGCAATT
AACTTTTTAACTACATTTGCAAACATAAAT---AACAAAAACTTATGATGAGACACAATT
CCTCTATTTGTATGAGCGGTTGTAGTCACCGCAGTCCTATTATTAATTTCTCTTCCTGTT
CTAGCAGGAGCAATTACTATACTTTTATCAGATCGTAATTTTAATACCACTTTTTTTGAT
CCA---------------------------------------
>RBCMA364-15|Sarcoptiformes|Ceratozetidae
--AACTTTATACTTTATCTTTGGGGCTTGGGCTGGTTTATTAGGATCTGCTTTAAGAGGA
CTGATTCGTCTTGAACTTGGTCAA---------------------------------CCT
GGATCGTTAATAGAAAACGAT---CAGATCTATAATACAATTGTAACAGCTCATGCATTC
GTAATGATTTTTTTTATGGTAATGCCTGTGATAATTGGAGGATTTGGTAACTGGTTGGTA
CCTATAATAATTGGGGCTCAGGATATAGCCTTTCCTCGAATAAACAACATAAGATTTTGG
TTACTCCCACCTTCTTTAGCTTTACTATCTTCTTCTGCATTTGCCGGTATGGGGGCAGGT
---ACCGGTTGGACCGTTTATCCACCCTTAGCCGGAAATTTATTCCATTCAGGATTTTCT
GTTGATTTGGCTATTTTCAGGCTGCACTTAGCTGGGGCTTCATCTATTTTAGGGGCTATT
AATTTTATTACTACTATTATAAACATACGG---TCCTCTTCTATTACTTTAGACTCAATT
CCCTTATTTGTGTGATCTGTTTTAATTACAGCTGTTCTACTCCTTTTGTCACTTCCTGTC
TTAGCTGGTGCTATTACCATATTACTCACAGACCGTAATTTTAATACATCATTTTTTGAC
CCATC-------------------------------------
>MSSCA652-16|Mesostigmata|Zerconidae
--AACTCTTTATTTTATTTTTAGTTTATGAACAAGAATATTAGGTATAGCTCTTAGCTTA
ATTCTTCGAATTGAATTAGGGCAA---------------------------------CCA
GGACCGTATATTAGAAATGAT---CAACTTTATAATGTTATTGTTACTTCTCATGCTTTT
ATTATAATTTTTTTTTTAGTTATACCAATTATACTTGGAGGATTTGGTAACTGATTAATT
CCTTTAATAATAAATTCTTCAGATATAGCTTTTCCTCGACTTAATAATATAAGATTTTGA
CTTCTTCCTCCTTCTTTAATTTTACTTTTAACTTCTTCAATAATTGAATCTGGGTCTGGA
---ACAGGTTGAACTGTTTATCCTCCTTTATCTAATAATATTTCACATAGAAGAATATCT
GTAGATTTAACAATTTTTTCTCTTCATTTAGCTGGTATTTCTTCAATTATAAGATCTATT
AATTTTATTGTAACTATTTTAAATATACGC---AATAAAACTTTAAATTTTGAAAAATTA
CCTTTATTTATTTGAAGAATTTTTATTACAACTATTTTATTATTATTAGCTTTACCTGTT
TTAGCTGGAGCTATTACAATATTATTAACAGATCGAAATTTTAATACTTCTTTTTTTGAC
CCTAGAGGAGGAGGGGATCCT---------------------
>CNROP536-13|Sarcoptiformes|Galumnidae
--AACCCTATATTTCATTTTTGGAGCCTGAGCAGGACTACTTGGATCGGCTTTAAGAAGA
TTAATTCGATTAGAGTTGGGGCAA---------------------------------CCC
GGATCTTTGATAGATAATGAC---CAAATTTACAATACTATTGTAACAGCCCATGCTTTC
ATCATAATTTTTTTTATAGTGATACCGATTATGATTGGTGGATTCGGAAATTGATTAGTA
CCATTAATGATTGGAGCACAAGATATAGCTTTTCCACGGATAAATAACATAAGATTCTGA
CTCCTGCCTCCCTCTTTAATTTTACTTTCTTCTTCAGCATTTGCAAGAGTAGGGGTAGGA
---ACCGGCTGAACGGTTTACCCCCCATTAGCCGGTAATCTTTTCCACTCAGGAAGATCT
GTAGACTTAGCAATCTTTAGTTTACATTTAGCTGGGGCATCCTCTATTCTTGGTGCTATC
AATTTTATTACTACTATTATAAATATACGT---TCATCTTCAGTTACTTTAGATTCTATC
CCTTTATTTGTGTGATCAGTACTAATTACAGCCATTTTGTTGTTGCTTTCATTGCCTGTA
TTAGCAGGGGCTATCACTATACTATTAACAGATCGTAATTTTAATACAACATTTTTTGAT
CCTTCAGGAGGA------------------------------
>CNLMR1772-14|Sarcoptiformes|Chamobatidae
--AACTCTTTATTTTATTTTTGGAGCATGAGCTGGGTTGCTAGGATCTGCCTTAAGAGGG
CTAATCCGTTTAGAACTAGGTCAA---------------------------------CCA
GGATCATTAATAGAAAACGAT---CAAATTTATAATACTGTAGTGACAGCCCATGCTTTT
GTAATAATTTTTTTTATAGTTATACCTGTAATAATTGGAGGATTCGGAAATTGATTGGTT
CCTATAATAATTGGGGCTCAAGACATAGCATTTCCTCGAATAAATAACATAAGATTTTGA
CTTCTTCCTCCTTCTTTAGCTTTACTTTCATCTTCGGCTTTTGCTGGAATAGGAGCAGGC
---ACTGGTTGAACAGTTTACCCTCCTTTGGCTGGAAATTTATTTCACTCAGGAATTTCT
GTTGATTTAGCAATTTTCAGTTTACATCTAGCAGGAGCTTCATCTATTCTAGGGGCTATT
AATTTCATTACCACAATTTTAAACATACGT---TCTTCTTCCATAACTTTAGATTCAATT
CCTTTATTTGTTTGGTCTGTGCTTATTACTGCGGTTCTTCTTCTTTTGTCTTTGCCTGTA
TTAGCAGGAGCAATTACAATACTATTAACAGATCGAAATTTTAATACCTCATTCTTTGAT
CCTT--------------------------------------
>CNFDC552-14|Sarcoptiformes|Oribatulidae
--CACTTTATATTTCATTTTTGGGGCTTGAGCAGGACTATTAGGATCCGCTTTAAGAGGG
CTAATTCGACTAGAGCTAGGACAA---------------------------------CCC
GGCTCTTTAATAGAAAATGAT---CAAATTTATAATACCATTGTAACTGCCCACGCTTTT
GTTATAATTTTTTTTATAGTGATACCAGTAATAATTGGGGGATTCGGGAATTGATTGGTT
CCTATAATGATCGGAGCACAAGACATGGCCTTTCCTCGTATAAATAATATAAGATTTTGG
CTTTTGCCCCCCTCTCTAGCGCTTCTTTCTAGCTCTGCCTTTGCTGGAATGGGTGTCGGG
---ACAGGCTGAACGGTATACCCCCCTTTGGCAGGAAATCTCTTTCACTCTGGGATTTCA
GTAGACTTAGCTATTTTTAGCTTACATCTCGCAGGGGCTTCTTCAATTTTAGGAGCGATT
AACTTTATTACTACAATTTTAAACATGCGG---TCCTCATCTTTAACACTAGATTCTATC
CCCTTATTTGTGTGATCGGTGTTAATCACTGCAGTACTGCTACTGCTATCTTTACCCGTA
TTAGCAGGAGCCATCACAATACTATTGACAGACCGGAACTTTAATAC-------------
------------------------------------------
>CNKJQ925-14|Sarcoptiformes|Carabodidae
--AACTATGTATTTTATCTTTGGAAGTTGAAGAGGAATTCTTGGATCTTCCTTAAGATTT
CTAATCCGGTTAGAACTAGGTCAA---------------------------------CCT
GGTCCATTTTTATCAAATGAT---CAGATGTATAATTCAATTGTAACGGCTCATGCCTTT
GTTATAATTTTTTTCATAGTAATACCGATTATAATTGGAGGACTTGGAAATTGACTTGTT
CCTATAATAATAGGAGCGCAAGATATGGCATTTCCACGAATAAATAATATAAGATTTTGG
TTATTGCCTCCTTCACTTTCATTACTATGTTTATCTATGGTATCTGGGAACGGTGTTGGT
---ACAGGATGAACTGTTTATCCACCTCTTAGAAGTTTTAGATTTCATTCTGATTATTCA
GTAGATTTAGCAATTTTCAGATTACATCTAGCAGGAATTTCATCTATTCTTGGATCAATT
AACTTTATTTCAACAGTAATTAACATAAAA---TTCCCCAAAACATCATTAGAATTAATT
CCATTATTTGTATGATCAGTTATAATTACAACAATTTTACTGTTATTATCTTTACCAGTT
TTGGCTGGTGCTATTACAATACTGTTAACCGATCGTAATTTTAACACTTCATTTT-----
------------------------------------------
>MSSCA4706-16|Mesostigmata|Parasitidae
--CACTATATACTTAATTTTTGCTGCTTGAGCAGGCATACTAGGAACTGCTCTTAGTATA
ATTATCCGGGCAGAACTTGGGCAG---------------------------------CCC
GGGTCCCTTATTGGAGATGAC---CAAATCTATAATGTTGTTGTTACTGCGCATGCTTTT
ATTATAATTTTTTTTTTAGGTTTTCCAACCCTAATTGGGGGTTTTGGTAATTGACTAGGT
CCATTAATAGGTTTTTCCCCCGATATAGCTTTCCCTTGTTTAAACAATATAAGTTTTTGG
TTATTACCGCCATCACTTTTAATTTTTTTTAGCTTGTCTTTAGTTGAATCCGGGGGTGGA
---ACAGGATGGAATGTTTTCCCTCCTTTTCCCAGAAATATCTTTTCTAGGGGAGCAGGT
GGTGACTTGGGTATTTTTTCACTTCATCTTGCAGGAGTTTCATCTATTTTAGGATTTATT
AATTTTATTACAACCATTATAAATATACGC---CCAAAGGAGATATCTCTTGAACGAGTG
CCTTTATTTGTTTGATCTGTATTTATTACAACTATCCTGCTT------------------
------------------------------------------------------------
------------------------------------------
>HPPPF990-13|Mesostigmata|Parasitidae
--AACAATATATCTTATTTTTGCTGCTTGAGCCGGTATACTAGGAACAGCTCTAAGTATA
ATTATTCGTGCCGAACTAGGACAA---------------------------------CCA
GGGTCCTTAATTGGGGATGAC---CAAATTTATAATGTAGTTGTTACAGCTCACGCTTTT
ATTATAATTTTTTTTATAGTAATACCAGCATTAATCGGAGGATTCGGTAACTGACTAGTT
CCATTAATACTATCAGCCCCTGACATGGCCTTTCCCCGTATAAATAATATAAGTTTTTGA
CTACTTCCCCCCAGTCTTTTACTACTTCTTAGATCTTCTTTAGTAGAGTCAGGAGCAGGG
---ACCGGATGAACAGTTTACCCGCCTTTAGCGGGTAACATCTCACACAGAGGAGGAGCT
GTAGACCTAGCAATCTTTTCTTTGCACCTAGCCGGTGTATCATCTATCCTAGGCTCAATC
AACTTTATTACTACAATTATAAACATACGA---CCCAAGGAAATAACTATAGAACGAATG
CCTCTTTTTGTTTGATCTGTATTTATTACAACAATCCTTCTTCTTTTATCTCTCCCTGTT
TTAGCAGGAGCAATCACTATATTATTAACCGACCGTAACTTTAACACCTCCTTCTTTGAC
CCAAGTGGGGGAGGTGATCCAATCTTATACCAACATCTTTTT
>HPPPD1481-13|Mesostigmata|Parasitidae
--AACTATATACTTAATTTTTGCTGCTTGAGCCGGAATATTAGGAACCGCTCTAAGTATA
ATTATTCGAGCTGAGCTAGGGCAG---------------------------------CCA
GGGTCCTTAATTGGAGATGAC---CAAATTTATAACGTCGTTGTTACTGCTCACGCATTT
ATCATAATTTTTTTTATAGTAATACCTGCTTTAATTGGGGGTTTTGGTAATTGACTAGTA
CCTTTAATAGTATCAGCCCCAGATATAGCATTCCCACGAATAAATAATATGAGCTTCTGA
CTTTTACCACCCTCCCTTCTTCTCCTGCTAAGATCATCTATAGTAGAATCGGGGGCCGGC
---ACAGGTTGGACTGTTTATCCTCCTCTAGCAGGGAATATTTCCCATAGAGGCGGAGCT
GTTGATCTTGCCATTTTTTCTCTACATCTAGCAGGTGTTTCATCTATTTTGGGGTCCATT
AACTTTATTACAACCATTATAAACATACGA---CCAAAAGAAATAAGTATAGAACGAATA
CCTCTGTTTGTATGGTCTGTATTTATCACAACAATTTTACTTCTTTTATCTTTGCCTGTT
CTAGCAGGAGCTATCACAA-----------------------------------------
------------------------------------------
>CNSLO986-13|Sarcoptiformes|Scheloribatidae
--AACCCTATACTTTCTTTTTGGAGCTTGAGCCGGATTAATGGGCTCTGCCCTTAGCGCT
ATTATCCGATTGGAACTGGCTCAG---------------------------------CCT
GGCTCCTTTCTCGAAAATGAT---CAAATCTACAACACAATCGTTACCGCTCACGCTTTT
GTTATAATCTTCTTTATGGTGATACCCGTGATGATTGGGGGATTTGGAAACTGACTAATC
CCTCTCATGGTAGGGGCACAGGACATGGCTTTCCCACGAATAAACAACATAAGATTTTGG
CTTTTGCCTCCCTCTCTGACTCTCCTGTCTATATCAGCCTTCGCAGGGACTGGAGCTGGT
---ACCGGCTGAACCGTTTACCCCCCTTTGGCAGGAAATCTTTTCCATTCAGGAATTTCA
GTCGACTTAGCAATCTTCAGTCTCCATTTAGCTGGTGCGTCCTCCATTCTAGGAGCAATT
AATTTTATCTCCACAATTACGAATATACGT---TCATCTTTTATAAACCTAGATATGATC
CCGCTATTTGCATGATCTGTTTTAATCACGGCAGTGCTTCTACTGCTATCTCTTCCCGTC
TTAGCGGGAGCTATCACGATACTTCTCACAGACCGAAATTTTA-----------------
------------------------------------------
>MSSCA4642-16|Trombidiformes|Tydeidae
--AACAATATACTTTGGATTAGGGTTATGAGCAGGTCTATTAGGAGCTTCCATAAGAATT
ATTATCCGATTAAAATTATCTCAC---------------------------------CCA
TTCTTCTTAGGTCAAAATGAC---CAAATTTTCAATGTGCTGGTGACAGCCCACGCCTTC
ATTATAATTTTTTTTATAGTTATACCTATTATAATTGGAGGATTCGGAAACTGATTAGTT
CCACTAATACTAGGAGCCCCAGATATAGCATTCCCCCGTATAAACAATATAAGCTTCTGA
TTACTACCACCATCTCTTTCCTTATTATTATTTTCATCATTTACAGATATAGCGGCAGGA
---ACTGGTTGAACGGTTTACCCCCCTCTCTCGAATCAAACCTTTCACGGAGGTTCATCA
ATTGACCTAACTATTTTTTCACTCCATTTAGCGGGAGCCTCATCAATCTTAGGGGCTATT
AACTTCATCACTACTATCATAAATATACGA---CCTTACATAATCTCCTTTGAACGACTT
TCTTTATTTACTTGATCTGTGCTGGTGACAGCTATTCTACTATTGCTCTCACTTCCAGTA
TTAGCTGGAGCTATTACTATATTACTAACAGATCGAAACTTTAACACTTCTTTCTTTGAC
CCAATTGGGGGAGGTGATCCAATCCTA---------------
>CNGBG1818-14|Trombidiformes|Limnesiidae
--AACATTATACTTTGCTTTAAGAGCATGATCAGGTATACTAGGAACAAGTTTAAGAACA
ATTATTCGATTAGAATTAGGCCAA---------------------------------CCA
GGCAGCTTATTAGCAAATGAT---CAAGTTTATAACTCTATCGTAACAGCTCATGCATTT
GTTATAATTTTTTTTATAGTAATACCAATAATAATTGGTGGTTTCGGAAATTGGCTGGTA
CCACTAATATTAAGCTCCCCAGACATAGCTTTTCCACGAATAAACAACATAAGATTTTGA
CTTCTTCCTCCCTCTCTGACCCTATTATTATCAAGCTCTATGATATCAATAAGAGCTGGA
---ACAGGATGAACAGTTTATCCCCCATTGTCTAGAAATTTAGCTCATAGAGGACCAGCA
GTTGATTTAACAATCTTCTCTCTTCATTTAGCAGGTGTATCTTCTATCTTAGGTGCAATC
AATTTTTTAGCTACTATTTGCAATATGAAG---CCTAAAAATATATTAACAGACCAAATT
CCACTATTTGTATGATCAATCCTTGTTACAGCCATTTTATTATTACTATCTCTCCCAGTT
TTAGCTGGAGCTATTACAATGCTTTTAACAGACCGAAATTTTAATACATCATTTTTTGAC
CCAGCGGGAGGAGGAGACCCAATTTTATATCAACATCTTTTC
>HPPPF997-13|Mesostigmata|Melicharidae
--AACTTTATATTTTATTTTTTCTTTATGATCCGGAATAGTGGGTACTTCTTTTAGAATG
TTAATTCGAATAGAATTGTCTCAA---------------------------------CCT
GGTGTCTTAATTGGTGATGAT---CAAATTTATAATGTAATTGTTACGGCTCATGCTTTT
ATTATAATTTTTTTTATAGTTATACCAGCTTTAATTGGAGGTTTTGGTAATTGATTAGTA
CCTTTAATATTATCTGCTCCTGATATAGCTTTTCCTCGTATAAATAATATAAGATTTTGA
TTGTTACCTCCTTCTTTAACTTTTTTAATTATATCTTCAATAATTGAGTCTGGGGTAGGG
---ACAGGTTGAACTGTTTATCCTCCTTTATCAAGAATTATATTTCATAGAGGAAGAGCA
GTTGATTTATCTATTTTTTCTTTACATTTAGCTGGAATTTCTTCTATTTTAGGTTCAATT
AATTTTATTTGTACTATTTTAAATATACGT---TCAAATAATTTTCATATAGAGCAAATA
TCTTTATTCGTATGATCAGTTTTTATTACTACTATTTTATTATTATTAAGATTACCAGTA
TTAGCTGGAGCTATTACAATGTTATTAACAGATCGAAATTTTAATACAAGATTTTTTGAT
CCTAGAGGTGGTGGAGATCCTGTTTTATACCAACACTTATTT
>CNPKF2062-14|Mesostigmata|Digamasellidae
--GACATTATATATAATTTTTTCTCTATGGTCAGGAATAGTAGGTACTTCTTTAAGAACA
ATCATTCGTATCGAACTAGGTCAA---------------------------------CCT
GGTAGCTTAATTAAAGATGAT---CAAATTTATAACACAATTGTTACTGCTCATGCTTTT
GTTATAATTTTTTTTATAGTTATACCAGCTATAATTGGAGGATTTGGAAATTGGTTAATT
CCATTAATAATTGGAGCCCCAGATATAGCGTTCCCACGAATAAATAATATAAGGTTTTGA
TTTTTACCTCCAAGATTAATATTTCTTTTAATAAGAAGAATAATTGAAAGAGGAGTTGGA
---ACTGGATGAACAGTGTACCCCCCTTTATCCAGAAATATAAGGCACAGAGGTAATGCT
GTAGATATGTCTATTTTTAGACTACATTTAGCAGGAGTGTCAAGAATTTTAGGATCTATT
AATTTCATTAGAACAATTTTAAATATACGT---GTTGATTCTTTAACATTAGAACGTACT
CCGTTATTTGTATGATCTGTATTCATTACTACAATCTTATTATTATTAAGCCTTCCTGTA
TTAGCTGGAGCTATCACTATGCTTTTAATAGACCGTAATTTTAATACAACCTTTTTTGAT
CCAAGAGGAGGAGGGGATCCAGTTTTGTATCAACATTTATTC
>CNJAD1827-12|Trombidiformes|Anystidae
--AACTATGTATTTCTATTTTGGGATATGATCAGGAATATTAGGTGCTGCAATAAGACTT
TTAATTCGTTTAGAGTTAACTCAA---------------------------------CCA
GGTTCCCTTTTAGAAAATGAT---CAAATTTATAATACAATTGTAACTGCTCATGCTTTC
GTTATAATTTTTTTTATAGTAATGCCTATTATAATTGGAGGATTTGGTAATTGATTAGTT
CCTATTATAATTGGAGCCCCAGATATAGCTTTTCCCCGAATAAATAACATAAGATTTTGA
TTGTTACCTCCTTCTTTATCTCTTTTAATATTATCAGCTTTCACTTCAAAAGGAAGAGGA
---ACTGGATGAACTGTTTATCCACCACTATCTAATAACATGTCTCATTCTGGTGCATCT
GTGGACTTAACCATTTTTTCACTTCATTTAGCGGGAATTAGATCTATTTTAGGGGCTATT
AATTTTATAACTACTATTATTAATATAAAA---ACTCCTTATTTAAGTTTTGAACAAATC
CCTTTATTTGTATGATCAGTTTTTATTACTACTATCTTATTACTTCTTTCTTTACCTGTT
TTAGCAGGTGCTATTACTATACTTCTTACAGATCGTAATTTTAATCCTTCTTTTTTTGAT
CCTATTGGGGGAGGAGATCCAATCTTATATCAACATTTATTT
>MSSCA967-16|Sarcoptiformes|Oppiidae
--GACACTCTATTTTATCTTCGGTGCTTGGGCTGGGATGCTAGGCTCAGCTCTAAGAGGA
CTGATTCGGTTAGAATTAGGACAA---------------------------------CCA
GGTTCCTTAATAGAAAATGAC---CAAATTTATAACACAATCGTTACTGCACATGCTTTT
GTTATAATTTTTTTCATAGTTATGCCAATTTTAATTGGAGGTTTTGGAAATTGACTAGTG
CCTCTTATAATCGGAGCCCAAGACATAGCGTTTCCACGTATAAACAATATGAGATTTTGG
CTGCTTCCACCTTCTCTTTCTTTATTATCTATCTCAGCTTTTGCTGGTGCGGGGGTAGGT
---ACCGGATGAACCGTTTACCCCCCCTTAGCCGGAAATCTCTTTCATTCTGGTATTTCT
GTAGATCTAGCCATTTTTAGTTTACATTTAGCTGGAGCTTCTTCAATTTTAGGAGCAATT
AATTTTATTACTACAATCATAAACATACGG---TCTTCTTCTCTTACTTTAGACGCTATC
CCATTATTTGTGTGATCTGTTTTAATTACTGCAGTACTACTGCTGTTATCTTTACCAGTT
CTAGCAGGAGCTATCACAATATTATTAACAGATCGAAACTTTAACACAACCTTTTTTGAT
CCATCTGGAGGAGGGGATCCTATTT-----------------
>SSWLD8270-13|Sarcoptiformes|Oribatulidae
--AACTTTATATTTTGTTTTTGGGGCTTGGGCTGGTCTCTTGGGATCGGCGTTAAGAGGT
TTAATCCGACTAGAGTTGGGGCAA---------------------------------CCG
GGATCCTTAATAGAAAATGAC---CAAATTTATAACACTATCGTTACAGCTCACGCTTTC
GTTATAATCTTTTTTATGGTCATGCCCGTAATAATCGGGGGATTTGGAAATTGACTTGTT
CCTATGATAATTGGAGCTCAGGATATGGCCTTTCCACGTATAAATAATATGAGATTCTGA
CTTCTCCCCCCCTCCCTAACGTTATTATCCGCATCAGCTTTCGCCGGTGTCGGGGCAGGA
---ACGGGATGGACTGTGTATCCTCCCCTAGCCGGAAACTTGTTTCACTCTGGGATTTCA
GTAGATTTAGCCATTTTTAGACTTCATCTCGCAGGGGCCTCCTCCATTTTAGGGGCCATC
AATTTCATCACCACTATTTTAAATATGCGC---TCTTCTTCTTTAACTTTAGATGCCATT
CCTTTGTTTGTTTGATCTGTTTTAATCACAGCTGTACTCCTATTACTTTCACTACCAGTG
CTGGCTGGAGCTATCACTATGCTACTCACGGATCGAAATTTTAACACTTCTTTTTTTGAT
CCTTCGGGTGGAGGTGACCCAATTCTCTATCAACATTTGTTT
>SSWLD8237-13|Sarcoptiformes|Oribatulidae
--AACTTTATATTTTGTTTTTGGTGCTTGGGCTGGTCTCTTGGGATCAGCGCTAAGAGGT
TTAATCCGATTGGAATTGGGGCAG---------------------------------CCG
GGATCCTTAATAGAAAATGAC---CAAATTTATAACACCATCGTCACAGCTCACGCTTTC
GTCATAATCTTTTTTATGGTCATGCCCGTAATAATCGGGGGGTTTGGAAATTGGCTTGTC
CCTATGATAATTGGAGCTCAGGATATAGCCTTCCCACGTATAAATAATATGAGATTTTGA
CTTCTCCCCCCCTCCTTAACGTTATTATCCGCGTCAGCTTTCGCCGGTGTCGGGGCAGGA
---ACGGGATGAACCGTATACCCTCCCCTAGCCGGAAACCTGTTTCACTCTGGGATTTCG
GTAGATTTAGCCATTTTTAGACTTCATCTCGCAGGGGCCTCCTCTATTTTAGGGGCCATT
AATTTCATCACCACTATTTTAAACATGCGC---TCTTCTTCTCTAACTCTGGATGCCATT
CCTTTGTTTGTTTGATCTGTTTTAATCACAGCTGTACTCCTATTACTTTCACCACCAGTG
CTGGCTGGGGCTATCACTATACTACTCACGGATCGAAATTTTAACACTTCTTTTTTTGAT
CCTTCGGGTGGGGGTGATCCAATTCTCTACCAACATTTATTT
>SSWLD8263-13|Sarcoptiformes|Oribatulidae
--AACTTTATATTTTGTTTTTGGTGCTTGAGCTGGTCTCTTGGGATCAGCGCTAAGAGGT
TTAATCCGATTAGAATTGGGACAG---------------------------------CCG
GGATCCTTAATAGAAAATGAC---CAAATTTATAACACCATCGTCACAGCTCACGCTTTC
GTCATAATCTTTTTTATGGTCATGCCCGTAATAATCGGGGGGTTTGGAAATTGACTTGTC
CCTATGATAATTGGAGCTCAGGATATGGCCTTTCCACGTATAAACAATATGAGATTTTGA
CTTCTCCCCCCCTCCTTAACGTTATTATCCGCATCAGCTTTCACCGGTGTCGGGGCAGGA
---ACAGGATGGACTGTGTATCCTCCCCTAGCTGGAAACCTGTTTCACTCTGGGGTTTCA
GTAGATTTAGCCATTTTTAGACTCCATCTCGCAGGGGCCTCCTCTATTTTAGGGGCCATT
AATTTCATCACTACTATTTTAAACATGCGC---TCTTCTTCTCTAACTCTAGATGCCATT
CCTTTGTTTGTTTGATCTGTTTTGATCACAGCTGTACTTCTGTTACTCTCACTACCAGTG
CTGGCTGGGGCTATCACTATACTACTCACGGATCGAAATTTTAACACTTCTTTTTTTGAT
CCTTCGGGTGGGGGTGATCCAATTCTCTACCAACATTTATTT
>SSWLD8213-13|Sarcoptiformes|Oribatulidae
--AACTTTATATTTTGTTTTTGGTGCTTGAGCTGGTCTCTTGGGATCAGCGCTAAGAGGT
TTAATCCGATTAGAATTGGGGCAG---------------------------------CCG
GGATCCTTAATAGAAAATGAC---CAAATTTATAACACCATCGTCACAGCTCACGCTTTC
GTCATAATCTTTTTTATGGTCATGCCCGTAATAATCGGGGGGTTTGGAAATTGACTTGTA
CCTATGATAATTGGAGCTCAGGATATGGCCTTCCCACGTATAAATAATATGAGATTTTGA
CTTCTCCCCCCCTCCTTAACGTTATTATCCGCATCAGCTTTCGCCGGTGTCGGGGCTGGA
---ACAGGATGGACTGTGTATCCTCCCCTAGCCGGAAACCTGTTTCACTCTGGGGTTTCA
GTAGATTTAGCCATTTTTAGACTTCATCTCGCAGGGGCCTCCTCTATTTTAGGGGCCATT
AATTTCATCACCACTATTTTAAACATACGC---TCTTCTTCTCTAACTCTAGATGCCATT
CCTTTGTTTGTTTGATCTGTTTTAATCACAGCTGTACTTCTGTTACTTTCACTACCAGTG
CTGGCTGGGGCTATCACTATACTACTCACGGATCGAAATTTTAACACTTCTTTTTTTGAT
CCTTCGGGTGGGGGTGATCCAATTCTCTACCAACATTTATTT
>SSWLD8255-13|Sarcoptiformes|Oribatulidae
--AACTTTATATTTTGTTTTTGGTGCTTGAGCTGGTCTCTTGGGATCAGCGCTAAGAGGT
TTAATCCGATTAGAATTGGGGCAG---------------------------------CCG
GGATCCTTAATAGAAAATGAC---CAAATTTATAACACCATCGTCACAGCTCACGCTTTC
GTCATAATCTTTTTTATGGTCATGCCCGTAATAATCGGGGGGTTTGGAAATTGACTTGTC
CCTATGATAATTGGGGCTCAGGATATGGCCTTCCCACGTATAAATAATATGAGATTTTGA
CTTCTCCCCCCCTCCTTAACATTATTATCCGCATCAGCTTTCGCCGGTGTTGGGGCAGGA
---ACAGGATGGACTGTGTATCCTCCCCTAGCCGGAAACCTGTTTCACTCTGGGGTTTCA
GTAGATTTAGCCATTTTTAGACTTCATCTCGCAGGGGCCTCCTCTATTTTAGGGGCTATT
AATTTCATCACCACTATTTTAAACATGCGC---TCTTCTTCTCTAACTCTAGATGCTATT
CCTTTGTTTGTTTGATCTGTTTTAATCACAGCTGTACTTCTGTTACTTTCATTACCAGTG
TTGGCTGGGGCTATCACTATACTACTCACAGATCGAAATTTTAACACTTCTTTTTTTGAT
CCTTCGGGTGGGGGTGATCCAATTCTCTACCAACATTTATTT
>SSWLD8299-13|Sarcoptiformes|Oribatulidae
--AACTTTATATTTTGTTTTTGGCGCTTGGGCTGGTCTCTTGGGATCAGCGCTAAGAGGT
TTAATCCGATTGGAATTGGGGCAG---------------------------------CCG
GGATCCTTAATAGAAAATGAC---CAAATTTATAACACCATCGTCACAGCTCACGCTTTC
GTCATAATTTTTTTTATGGTCATACCCGTAATAATCGGGGGGTTTGGAAATTGACTTGTC
CCTATGATAATTGGAGCTCAGGATATGGCCTTCCCGCGTATAAATAATATGAGATTTTGA
CTTCTCCCCCCCTCCTTAACGTTATTATCCGCATCAGCTTTCGCCGGTGTCGGGGCAGGA
---ACGGGATGGACCGTTTACCCTCCCCTAGCCGGAAACCTGTTTCATTCTGGGATTTCA
GTAGATTTGGCCATTTTTAGACTTCATCTCGCAGGGGCCTCCTCTATTTTAGGGGCCATT
AATTTCATCACCACTATTTTAAACATGCGC---TCTTCTTCTCTAACTCTAGATGCCATT
CCTTTGTTTGTTTGATCTGTTTTAATCACAGCTGTACTCCTATTACTTTCACTACCAGTG
CTGGCTGGGGCTATAACTATGCTACTCACGGATCGAAATTTTAACACTTCTTTTTTTGAT
CCTTCGGGTGGGGGTGATCCAATTCTCTACCAACATTTATTT
>UAWM127-14|Trombidiformes|Aturidae
--AACTCTTTATTTTGGGTTAGGAAGATGAGCTGGTATAATAGGAGCAAGTTTAAGAACC
ATTATCCGATTAGAATTAGGTCAA---------------------------------CCG
GGATCCTTAGTTGGAAACGAC---CAAATTTATAACACCATTGTGACTGCTCATGCTTTT
ATTATAATTTTTTTTATAGTAATGCCTATTATAATCGGAGGATTTGGAAACTGATTAGTA
CCATTAATGATTTCAGCTCCAGATATAGCTTTCCCTCGAATAAATAATATAAGATTTTGA
CTACTTCCGCCATCTTTAATTTTACTAGTAACAGGATCAATAACTTCTATAGGAGCTGGA
---ACAGGATGAACTGTCTACCCACCTTTGTCAGGAAATTTAGCTCATTCAGGCTCTTCT
GTTGATTTAACCATTTTTTCGTTACATTTAGCAGGAATTTCTTCGATTTTAGGGGCAATT
AACTTTATGGCTACCATTTTAAATATAAAA---CCTAATTCAATAAAACTAGAACAAATA
CCTTTATTTGTATGATCAATTTTTATCACAACCATCCTTCTTTTACTATCTCTACCGGTT
TTAGCCGGTGCTATTACTATACTTTTAACTGATCGAAACTTTAACACATCATTTTTTGAC
CCTGCAGGAGGAGGTGACCCTATCTTATACCAACATTTATTT
>MSSCA4985-16|Sarcoptiformes|Peloppiidae
--TACTTTATACTTCATTTTTGGTGCCTGAGCTGGAATACTAGGCTCCGCTTTAAGAGCC
CTTATCCGACTAGAGCTCGGACAA---------------------------------CCC
GGATCCTTAATAGAAAACGAT---CAAATTTATAACACTATTGTAACCGCTCATGCCTTC
GTCATAATCTTCTTTATGGTAATACCTGTGATAATCGGAGGGTTTGGCAACTGACTAGTG
CCTATAATAATTGGAGCTCAAGACATGGCCTTCCCCCGAATAAATAATATAAGATTCTGA
CTACTACCCCCCTCCTTAACCTTACTTTCAGCTTCAGCTTTTGCTGGCAGTGGTGCTGGC
---ACAGGATGAACTGTCTATCCGCCACTTGCCGGAAACTTATTCCACTCCGGGATCTCA
GTAGATCTCGCAATTTTCAGTTTACATTTAGCAGGTGCCTCCTCAATCCTAGGTGCTATT
AACTTCATCACAACTATTATGAATATGCGA---CCTACATCCATAGCCCTAGACTCAATT
CCACTATTCGTGTGATCTGTCTTAATCACAGCTGTACTACTTTTACTTTCTTTACCTGTT
CTAGCCGGAGCTATCACAATACTACTGACTGACCGTAACTTTAACACAACATTCTTCGAT
CCCGCAGGAGGGGGGGACCCTAT-------------------
>MSSCA3636-16|Sarcoptiformes|Oribatulidae
--TACTTTATACTTTATTTTCGGGGGATGAGCTGGTATGTTGGGTTCTGCTTTGAGTGGA
TTAATCCGGTTAGAATTAGGTCAA---------------------------------CCT
GGATCCCTCATGGAAAACGAC---CAAATCTATAATACTATTGTTACTGCTCATGCTTTT
GTTATAATCTTTTTTATGGTTATACCAATTATAATTGGAGGCTTTGGTAATTGACTAGTA
CCAATAATAATTGGGGCTCAAGATATAGCGTTTCCTCGTATGAATAATATGAGATTTTGA
TTACTGCCCCCTTCTTTGACCCTTCTATCCGCTTCCGCTTTTGCTGGGGTGGGGGCAGGT
---ACTGGGTGAACTGTTTATCCTCCTCTTGCTAGCAATTTGTTTCATTCAGGAATTTCT
GTGGATTTGGCTATTTTTAGCCTGCACCTAGCTGGTGCTTCTTCTATTTTGGGGGCTATT
AATTTTATTACTACTATTTTAAATATGCGC---TCTTCTTCTATTACTTTGGATTCCATT
CCTTTATTTGTATGATCGGTGCTTATTACTGCTGTTTTGCTTCTGCTATCTCTTCCTGTC
TTAGCCGGAGCTATTACTATGCTTCTTACTGATCGTAATTTCAATACTTCCTTTTTTGAT
CCGTCAGGAGGTGGGGATCCTATTt-----------------
>MSSCA973-16|Mesostigmata|Veigaiidae
--AACTATATATTTAATTTTTGCTGCATGAGCCGGAATAGCCGGAACTGCCCTAAGAATG
ATTATTCGAGCAGAATTAGGCCAA---------------------------------CCT
GGAACCTTAATTGGAGATGAC---CAAATCTACAACGTAGTGGTAACTGCTCACGCTTTT
ATTATAATTTTTTTTATAGTTATACCTGCCCTAATTGGAGGATTTGGAAATTGATTAGTC
CCTATTATAATCTCCGCTCCTGATATAGCCTTCCCCCGAATAAACAACATAAGATTTTGA
TTGCTTCCCCCCTCACTACTGCTATTGTTAAGATCCTCCTTAATTGAATCTGGGGCAGGA
---ACAGGTTGAACGGTTTATCCTCCCCTAGCTAACAATATTTCTCATAGAGGAAGAGCA
GTAGACTCTGCTATTTTTTCTCTTCATCTTGCCGGCGCATCTAGAATTTTGGGTTCAATT
AATTTTATTACTACAATTATAAATATACGA---CCTCAAAATATAAAGATAGAGCAAATT
CCTCTGTTTGTTTGATCTGTATTTATCACAACTATTCTTTTACTCCTATCCCTTCCAGTT
CTAGCTGGGGCTATTACTATACTTTTAACAGACCGAAACTTTAACACATCTTTCTTTGAC
CCAAGAGGAGGAGGAGATCCTATTT-----------------
>MSSCA901-16|Sarcoptiformes|Parakalummidae
--AACTCTTTACTTTGTTTTGGGGGGGTGAGCAGGGATTTTGGGGTCTGCCCTTAGGGGA
CTCATTCGCCTAGAGCTAGGACAA---------------------------------CCT
GGATCCTTAATGGAAAACGAC---CAGATTTACAACACAATTGTAACTGCTCACGCTTTC
GTGATAATCTTCTTTATAGTAATGCCAGTTATAATCGGAGGTTTTGGAAACTGGTTGGTT
CCAATCATAATCGGGGCTCAGGACATAGCCTTCCCCCGTATAAATAATATGAGATTTTGG
CTTCTGCCCCCATCTCTGACCTTTTTATCACTTTCGGCCTTTGCGGGGATAGGGGCCGGA
---ACTGGGTGAACTGTATACCCCCCCCTGGCTAGAATAATATACCATTCGGGGGTATCT
GTTGATCTCGCTATTTTTAGTCTTCATTTGGCAGGAATTTCTTCAATCTTGGGGGCTATT
AATTTTATTACCACAATCTTAAATATGCGA---TCTTCCTCCATAACTCTGGATTCGATT
TCTTTATTTGTTTGGTCCGTTTTCATTACAGCAGTGCTTTTGTTACTATCTCTGCCAGTT
CTGGCCGGTGGTATTACAATACTGTTAACGGACCGAAATTTCGAAACCTCTTTCTTTGAC
CCCTCTGGGGGGGGTGACCCTAT-------------------
>MSSCA602-16|Sarcoptiformes|Tectocepheidae
--AACGTTATATTTTATATTGGGAGCTTGAGCCGGGTTGATAGGATCTTCTTTAAGTGGA
TTAATTCGTTTAGAACTAGGACAG---------------------------------CCT
GGATCCCTACTTGGAAATGAC---CAAATTTATAATACTATTGTAACAGCCCACGCATTT
GTGATGATTTTCTTCATGGTTATGCCTATCATAATCGGAGGTTTTGGTAACTGACTAGTT
CCTATAATAATCGGAGCTCAAGATATAGCATTCCCTCGTATAAATAACATAAGATTTTGA
TTGCTACCTCCTTCATTAATGTTTCTATCTATCTCTTCCTTTGCAGGAGTAGGAGTTGGT
---ACTGGATGAACTGTGTATCCTCCTCTTTCTAGGGGAATATTTCATGCTGGATTTTCA
GTAGACTTGGCTATTTTTAGACTGCATTTAGCTGGGGCTTCTTCTATTTTAGGGGCTATC
AATTTTATTACAACTATTTTAAACATGCGA---TCTCTCTTTATCAGATTAGACAGAATT
TCTTTATTTGTATGATCTGTATTAATTACTGCTGTTCTTTTATTATTGTCACTACCAGTT
TTAGCTGGGGCTATTACCATATTGTTAACAGATCGAAATTTTAATACTTCTTTTTTTG--
------------------------------------------
>MSSCA3567-16|Mesostigmata|Zerconidae
--AACAATATATATCTTATTTAGCCTATGAACTAGAATACTAGGAATATCTTTAAGTATT
ATTATTNGAATTGAACTAGGGTTT---------------------------------CCA
GGAACCTTAATTAATAATGAT---CAAATTTATAACGTAATTGTTACTTCTCATGCTTTT
ATTATAATTTTTTTTTTAGTAATACCAATTATAATTGGAGGATTTGGAAACTGATTAGTC
CCTTTAATAATAATATCCCCTGATATAGCATTCCCTCGACTTAATAATATAAGATTTTGA
CTTTTACCTCCTTCACTATTACTTTTAATAAACTCTTCAATTATTGAAAGAGGCACTGGA
---ACAGGATGAACAGTATATCCCCCTCTTTCAAATAATATATCACATAGAGGTATAAGA
GTAGATTTAGCTATTTTTTCTCTTCATATAGCAGGAATTTCTTCAATTTTAGGAGCAATT
AATTTTATTGTTACAATTATAACTATACGC---TCAAAATATAACCCTATAAATAATTCT
CCTTTATTTATTTGAGCTATTTTTATTACAACTATTTTACTACTTTTAGCTTTACCAGTC
TTAGCCGGAGCTATTACAATACTATTAACAGATCGAAATTTTAATACTTCATTTTTTGAC
CCTAATGGAGGAGGAGACCCTAT-------------------
>MSSCA3626-16|Trombidiformes|Ereynetidae
--AACATTATATTTTGTATTTGGTATTTGATCAGCCTTATTAGGTGCAAGAATAAGAATT
ATTATTCGTATTAAATTAATCCAC---------------------------------CCA
TCATTCATAGGGCAAAATGAT---CAAATCTTCAATACAATAGTCACAGCCCATGCCTTT
GTAATAATTTTTTTTATAGTAATACCAATTATAGTAGGAGGATTTGGAAATTGACTAGTA
CCAATAATAATCAGAGCTCCAGATATAGCATTCCCACGTATAAATAATATAAGTTTCTGA
TTATTACCCCCATCAATTATTTTATTAATATTATCTTCTTTTACTAATAGAGGAGCAGGA
---ACAGGATGAACTGTATACCCACCACTTTCAAATCAAGCATTCCACGATGGATTAGCA
GTAGATTTAACAATTTTTTCTTTACATTTAGCCGGAATTTCATCTATTCTAGGAGCTATT
AATTTTATTACCACTATTATAAACATACGT---CCAAAAAAAATAACTTTTGAACGAATT
CCTTTATTTGTATGATCTATCTTCATTACTGCCATTTTATTACTACTATCACTACCAGTG
TTAGCAGGAGCAATTACTATATTATTAACTGATCGAAACTTTAATACTTCATTTTTTGaT
CCTGCAGGAGGAGGAGAtCCAATCCTA---------------
>MSSCA4902-16|Trombidiformes|Penthalodidae
--AACGTTATACTTTGCATTTGGAATATGATCAGGGTTATTAGGAGCATCAATAAGAATC
ATTATTCGTATGAAATTAGCTAAT---------------------------------ACA
ACATTCATAGGACAAAACGAT---CAAATCTACAATGTAATAGTAACAGCCCACGCATTT
ATCATAATTTTTTTCATAGTAATACCAATTATAATTGGGGGATTTGGGAATTGATTAGTA
CCTATCATAATCGGAGCTCCGGATATGGCATTCCCACGAATGAACAACATAAGATTTTGA
TTACTACCCCCTTCAATTTCAATAATAGTAATGTCATCATTTACTGATGTAGGTGCAGGA
---ACTGGATGGACAGTCTACCCACCTTTGTCAAATAGAATATTTCATAGAGGTCCGTCA
GTAGATCTAGCAATTTTTAGTCTTCATTTAGCGGGGATTTCATCAATCCTAGGAGCAATT
AATTTTATTACAACTATTTTAAATATGAAA---ACATCAATAGTGAATTCAGAAAAAACA
CCTCTATTTGTATGATCAGTGATAATCACTGCAATCCTACTATTGTTGTCTCTACCAGTT
TTAGCAGGAGCAATCACAATATTATTAACAGATCGTAACTTTAACACTTCATTCTTTGAC
CCTGCTGGAGGAGGAGACCCTATTT-----------------
>MSSCA3616-16|Sarcoptiformes|Oribatulidae
--AACTTTGTATTTTGTTTTTGGGGCTTGGGCTGGTCTCTTGGGATCTGCGCTAAGAGGT
TTAATCCGATTGGAATTGGGGCAA---------------------------------CCA
GGATCCTTAATAGAAAACGAC---CAAATTTATAACGCCATCGTTACAGCTCACGCTTTC
GTTATAATCTTTTTTATGGTCATGCCCGTAATAATCGGGGGATTCGGAAATTGGCTTGTT
CCTATGATAATTGGAGCTCAGGACATGGCCTTCCCACGTATAAATAATATGAGATTCTGA
CTTCTCCCTCCCTCCTTAACTTTACTATCTGCATCAGCTTTCGCCGGTGTCGGGGCAGGA
---ACGGGATGGACTGTATACCCTCCCCTAGCCGGAAATCTTTTTCACTCTGGGATTTCA
GTAGATTTGGCCATTTTTAGACTTCATCTTGCAGGTGCCTCTTCCATTTTAGGAGCCATC
AATTTCATCACCACTATTTTAAATATGCGC---TCTTCTTCTTTAACCCTAGACTCCATC
CCTCTGTTTGTTTGATCTGTTTTAATCACAGCTGTACTTCTGTTACTTTCACTACCAGTG
CTGGCTGGGGCTATCACTATGCTACTCACGGATCGAAATTTTAATACTTCTTTTTTTGAC
CCTTCGGGGGGGGGTGACCCAAT-------------------
>HPPPF1010-13|Sarcoptiformes|Autognetidae
--AACTTTATATTTTATCTTTGGGGCTTGGGCTGGCCTTCTTGGGTCTGCTTTAAGTGCT
CTTATTCGATTAGAGCTCGGTCAG---------------------------------CCA
GGATCCCTAATAGAAAATGAC---CAAATCTATAACACTATTGTGACAGCACATGCTTTT
GTTATAATTTTTTTTATAGTTATACCAGTTATAATTGGGGGATTTGGAAATTGACTAGTT
CCTATAATAATTGGAGCACAAGATATGGCTTTTCCTCGAATAAATAATATAAGATTTTGA
CTTTTACCTCCTTCTTTGACTCTACTTTCTGCCTCTGCGTTTGCTGGAGCTGGTGCTGGA
---ACAGGATGGACCGTTTACCCCCCTTTGGCTGGAAACATATTTCATTCAGGGTTCTCC
GTGGATTTAGCAATTTTTAGGTTACACCTCGCCGGTGCCTCTTCTATCTTAGGTGCGATT
AACTTTATCACAACCATTGCAAACATACGC---TCTTCCTCAACACAATTAGATTCAATT
CCTTTATTTGTTTGGTCCGTTCTAATTACAGCTGTTCTCTTACTGCTATCTTTACCGGTT
TTAGCTGGGGCTATCACCATACTTCTCACAGACCGAAATTTTAACACTTCTTTTTTTGAC
CCTTCCGGTGGAGGAGACCCCATTCTGTACCAACACTTATTC
>SSWLD8235-13|Sarcoptiformes|Eremaeidae
--AACTTTATACTTCATTTTTGGAGCCTGGGCTGGTTTATTGGGTTCTGCACTAAGAGCC
TTGATTCGGTTAGAGCTAGGTCAA---------------------------------CCA
GGATCCTTGATAGAAAACGAT---CAAATTTACAATACTATTGTAACTGCTCACGCTTTT
GTTATAATTTTTTTTATAGTAATACCAGTAATAATTGGAGGGTTCGGAAATTGACTAGTA
CCAATAATAATTGGGGCTCAAGATATGGCGTTTCCTCGAATAAATAACATAAGTTTTTGG
TTGCTACCTCCTTCTCTTACCTTACTTTCTGCCTCTGCTTTCGCAGGAATGGGTGCCGGA
---ACAGGTTGAACTGTGTACCCCCCTCTAGCCGGGAATTTATTTCATTCAGGATTTTCT
GTGGACCTAGCAATTTTCAGATTACATTTAGCAGGTGCTTCCTCTATTCTGGGAGCAATT
AATTTTATTACTACAATTATAAATATACGG---TCATCTTCTATGACCTTAGATTCTATT
CCCCTATTTGTCTGATCCGTATTAATTACTGCTGTCTTATTGTTACTTTCTTTACCTGTA
TTAGCTGGGGCTATTACTATGTTACTAACAGACCGTAATTTCAATACCTCCTTTTTTGAC
CCTTCTGGAGGGGGAGACCCAATTCTTTACCAACATTTATTT
>MSSCA923-16|Trombidiformes|Rhagidiidae
--AACATTATACTTCGCTTTCGGACTTTGATCAGCCTTATTGGGAGCATCCATAAGTATC
CTAATTCGAATAGAACTAGGGCAA---------------------------------CCA
GGATCCATAATACAAAACGAT---CAAATTTATAACACTATTGTAACAGCACACGCCTTC
GTTATAATTTTCTTCATAGTTATACCCATTATAATTGGAGGCTTTGGAAATTGATTAGTG
CCTATAATGATTGGGGCTCCAGATATAGCATTCCCACGAATAAATAATATAAGCTTCTGA
TTATTACCTCCATCTCTGTCATTACTATTAATATCAGCTTTCACTAGAGCAGGAGTAGGA
---ACTGGATGAACCGTTTACCCCCCACTATCAAGAAACATTGCCCATCCGGGAGGAGCA
GTAGACTTAGGTATTTTCTCACTCCACTTAGCTGGGATCTCATCAATTCTAGGAGCCATT
AATTTCATAACCACTATTATTAACATACGA---TCCCCAGCCATATCATTCGAACGAATC
CCTTTATTTGTCTGATCAGTTTTCATCACAGCTCTTCTATTATTATTATCATTACCTGTT
TTAGCAGGAGCCATTACTATACTTTTAACAGATCGAAATTTTAATACATCTTTCTTTGAC
C-----------------------------------------
>RBCMA359-15|Sarcoptiformes|Tenuialidae
--AACTCTGTACTTTGTATTTGGGGCTTGAGCTGGCCTTCTAGGCTCCGCCCTTAGTGCT
CTAATTCGATTAGAGCTAGGACAA---------------------------------CCA
GGATCCTTAATAAATAATGAT---CAGATTTATAACACCATCGTAACTGCTCATGCTTTC
GTTATAATCTTTTTTATGGTTATACCAGTAATGATTGGAGGCTTTGGTAATTGACTAGTC
CCGATAATAATTGGGGCACAAGACATAGNCTTCCCTCGAATAAATAACATAAGATTTTGG
TTACTTCCTCCCTCTTTAACGTTACTTTCCACCTCAGCCTTTGCAGGGATAGGAGCAGGA
---ACGGGATGAACTGTTTACCCTCCCCTTGCAGGAAATCTCTTTCATTCCGGTATTTCA
GTAGACCTCGCTATTTTCAGTCTACACTTAGCAGGGGCCTCCTCTATCTTAGGAGCCATT
AATTTTATTACTACCATTTTAAATATACGA---TCTTCCTCAATAACGCTAGACTCCATC
CCCTTATTTGTATGGTCTGTTTTAATTACTGCAGTTTTACTTTTACTATCCCTTCCAGTA
TTAGCCGGAGCTATCACTATGCTTCTTACGGATCGTAATTTTAATACTTCATTTTTTGAT
CCTTCAGGAGGAGGAGACCCAATTCTTTACCAACACTTATTT
>MSSCA3568-16|Mesostigmata|Zerconidae
--CACTTTATACCTTATTTTTAGAATGTGAACAAGTATACTAGGTATATCTATAAGAATT
ATTATTCGTATTGAATTAGGCGCT---------------------------------CCT
GGGACATTAATTAATAATGAT---CAAATTTATAATGTAATTGTAACAGCACATGCTTTT
ATTATAATTTTTTTTATAGTAATACCAATTATAATTGGAGGATTTGGAAACTGATTGATT
CCTTTAATACTAATAATTCCTGATATAGCTTTTCCTCGAATAAATAATATAAGATTTTGA
CTTCTTCCTCCCTCATTAATTTTATTATTAAATTCTTCAATAATTGAATCTGGTACAGGA
---ACAGGATGAACTGTATATCCTCCTCTTTCTATTAATATCTCGCATAGTGGAATAAGA
GTAGACATATCTATTTTTTCTTTACATTTAGCAGGAATTTCTTCTATTTTAGGAGCTATT
AATTTTATTGTAACAATTATAAATATACAT---CCTAAAATAATAAATTTAGAAAAATTT
CCTCTATTTATTTGATCAATTTTAATTACAGTAATTTTATTACTTTTAGCTTTACCAGTT
TTAGCAGGAGCTATTACTATATTATTAACAGATCGTAACTTTAATACTTCTTTTTTTGAC
CCTAATGGAGGAGGAGATCCTATT------------------
>UAWM109-14|Trombidiformes|Hydrodromidae
--AACAATTTACTTCGCCTTTGGTGCTTGATCAGGTATATTAGGAGCCAGCCTTAGAACA
CTCATTCGACTTGAATTAGGACAA---------------------------------CCA
GGGTCATTAATTGGTAATGAT---CAAATTTATAACACAATTGTAACAGCTCACGCATTC
ATTATAATTTTCTTTATAGTTATACCTATAATAATTGGAGGATTCGGAAACTGATTAGTA
CCTCTTATGCTCAGAGCACCAGATATAGCGTTCCCACGAATAAATAATATAAGATTTTGA
CTTTTACCTCCTTCTTTAACTCTCCTGGTTATAGGTTCATTCACTTCAATAGGAGCAGGA
---ACCGGATGAACAGTTTATCCACCTCTATCAAGAAACATTTCCCATAGAGGACCATCC
GTAGATTTAAGTATCTTTTCACTTCATTTAGCTGGAATCTCCTCAATCTTAGGAGCTATT
AATTTCATAGCTACAATCATAAATATAAAA---CCAAAATCTATAAAGCCTGAACAAATA
CCTCTCTTCGTATGATCAATTTTTATCACAACCATCTTACTCCTTCTATCACTTCCTGTT
TTAGCAGGAGCTATCACCATATTACTTACAGATCGAAACTTTAACACCTCATTTTTTGAC
CCAGCTGGAGGGGGAGACCCAATTTTATACCAACATCTTTTT
>CNPKF2084-14|Sarcoptiformes|Scheloribatidae
--AACTCTTTATTTTATATTTGGTGCCTGATCAGGACTAATAGGGTCAGCCTTAAGAGGA
CTAATTCGACTTGAACTAGGCCAA---------------------------------CCA
GGGTCACTATTAGAAAACGAT---CAAATTTACAATACAATTGTCACAGCTCATGCCTTT
GTTATGATTTTCTTTATAGTAATGCCCATTATAATTGGCGGATATGGTAATTGGCTAGTA
CCCATTATAGTTGGAGCTCAAGATATAGCCTTTCCACGAATAAACAACATAAGATTTTGA
CTTTTACCGCCTTCTCTATCCCTTCTGTCCTTATCTGCATTTGCAGCATCTGGTGTTGGG
---ACTGGATGGACAGTCTATCCGCCCCTAGCAAGCAACCTTTTTCATTCAGGAATCAGG
ATTGATCTAGCAATCTTCAGTTTACATTTAGCAGGAATCTCATCTATTTTAGGAGCTATT
AACTTTATCACAACTATCCTAAACATACGA---TCCTCCTCGATAACATTAGATAGAATA
CCCCTATTTGCATGGTCTGTCTTGATTACCGCGGTTCTTCTACTCCTATCTTTACCGGTA
TTAGCAGGAGCCATCACCATGCTATTAACAGACCGAAATTTTAACACTTCATTCTTTGAC
CCATCCGGCGGAGGAGATCCAATTTTATACCAACACCTATTT
>MSSCA3572-16|Trombidiformes|Rhagidiidae
--AACTTTATATTTTGCATTCGGACTATGATCAGCACTATTAGGTGCCTCTATAAGAATT
ATAATTCGAATAGAATTAGGTCAA---------------------------------CCA
GGGTCAATAATACAAAATGAT---CAAATCTATAACACAATTGTAACAGCCCACGCATTC
GTCATAATCTTCTTTATAGTTATACCGGTAATAATCGGAGGTTTCGGAAATTGATTAGTT
CCAATAATAATTGGAGCACCGGATATAGCTTTCCCTCGAATAAATAACATAAGATTTTGA
TTGTTACCCCCTTCTCTCTCTCTACTCTTAATATCAGCATTTACCAGCGCTGGAGTTGGA
---ACTGGGTGAACAGTTTATCCACCGCTTTCAAGAAACATCGCCCATCCAGGTGGAGCA
GTAGACTTAGGAATCTTTTCTCTCCATTTAGCAGGTGTATCTTCAATTCTAGGAGCAATC
AATTTTATAACAACAATTATTAACATACGA---TCTCCATCAATATCATTTGAACGAATT
CCTTTATTTGTTTGATCAGTATTTATTACTGCCCTACTACTTCTTTTGTCCCTCCCAGTA
CTAGCTGGAGCAATTACAATACTATTAACAGATCGAAATTTTAATACCTCATTCTTTGAC
CCAGCAGGGGGAGGGGACCCTATTT-----------------
>CNGMD1760-14|Mesostigmata|Trematuridae
--AACTATATATTTAGTTTTTAGCGCCTGATCTGGTATGTTGGGTACTGCCCTCAGAGTT
ATTATTCGAACAGAACTCGGACAG---------------------------------CCC
GGCTCAATAATTGGTGACGAC---CAAATTTTTAATGTAATTGTAACCGCACATGCTTTT
ATTATAATTTTTTTTATAGTTATACCCGCAATAATCGGTGGATTTGGAAATTGACTAGTA
CCCCTTATACTTGGGGCCCCAGACATGGCCTTCCCCCGTATGAACAATATAAGCTTCTGA
TTACTGCCCCCATCTTTAACACTATTATTAATATCCTCTATGGTAGAATCAGGGGCAGGA
---ACCGGGTGAACAGTATACCCGCCTTTGGCCGCCAATATTTCACACAGAGGTGCTAGA
GTAGATCTCGCCATTTTCTCACTTCATCTGGCTGGGGTGTCCTCAATTTTAGGCTCTATT
AATTTTATTACAACCATTATAAACATACGA---TCTCATGAAATAACAATAGAACGTGTA
CCACTTTTCGTGTGATCTGTCTTACTAACAACAATTCTTCTTTTACTCTCTCTTCCAGTC
TTAGCCGGAGCCATCACTATGCTATTAACAGATCGTAACTTCAATACTGCATTTTTTGAC
CCTGCTGGAGGAGGTGACCCAATTTTATACCAACACCTATTC
>SSWLD8236-13|Mesostigmata|Parasitidae
--AACACTTTATTTAATTTTTGCTGCTTGATCAGGAATACTAGGAACTGCTTTAAGAATA
ATTATTCGAACAGAATTAGGAACT---------------------------------CCT
GGCTCATTAATCGGAGACGAC---CAAATTTATAATGTAGTAGTAACTGCTCATGCTTTT
ATTATAATTTTTTTTATAGTTATACCTGCTTTAATTGGAGGATTTGGTAATTGATTAATT
CCTTTAATAATTTCTGCACCTGATATAGCTTTTCCTCGTATAAATAATATAAGATTTTGA
CTCCTCCCTCCTTCTATCTTACTACTCTTATTATCCTCATTAATTGAAAATGGAGCTGGA
---ACTGGTTGAACTGTTTATCCTCCATTAGCTAGAAATATCTCCCATAGAGGAGGAGCT
GTAGATTTAACAATTTTTAGTCTTCATTTAGCAGGAGTATCCTCAATTCTAGGAGCTATT
AATTTTATTTCAACAATTTTAAATATACGA---ACAAAATTATTAACATTAGAACGAATG
CCTTTATTTGTTTGATCCATCTTTATTACTACAATTTTATTACTATTATCACTCCCTGTT
TTAGCTGGAGCAATTACAATATTATTAACAGACCGAAATTTTAACACCTCTTTTTTTGAC
CCTAGAGGAGGAGGAGATCCTATTCTCTATCAACATTTATTT
>MSSCA3628-16|Trombidiformes|Eupodidae
--ATCATTATATTTCGTTTTCGGTCTATGAGCTGCTTTATTAGGAGCTTCTATAAGAATA
TTTATTCGAATAAAATTAGGTAGC---------------------------------CCT
AACTTAATAGGACAAAATGAC---CAATTTTATAATGTTATAGTTACAGCCCATGCTTTT
GTAATAATTTTTTTCATAGTTATACCTATTATAATTGGAGGATTCGGAAATTGACTTGTT
CCGATCATAATTAATGCTCCAGACATGGCTTTTCCCCGTATAAATAACATAAGATTCTGA
TTATTACCTCCTTCACTTATACTCTTAATTATGTCTTCACTATCAAACTCTGGAGCAGGA
---ACAGGATGAACAGTTTATCCACCCTTATCTAATCAAATATTCCACAGAGGGTCTTCT
GTTGATTTAACAATTTTTTCTCTTCACATAGCTGGAATCTCTTCAATTCTAGGAGCAATC
AACTTTATTACTACAATTATAAATATGCGA---TCTAAAATAATAAATTTTGAACGAATA
CCTCTATTCGTATGATCAGTTTTTATTACTGCAATTTTACTTCTTCTATCTTTGCCAGTA
TTAGCCGGTGCTATTACAATACTTTTAACAGATCGAAACTTTAATACATCATTCTTTGAT
CCAGCTGGAGG-------------------------------
>CNGBG1845-14|Trombidiformes|Erythraeidae
--AACCTTATATTTTATTTTAGGAGCTTGAGCAGGAATCTTAGGACTAAGATTAAGAGCT
ATCATCCGAATAGAACTAAGACAA---------------------------------CCT
GGCCAACTTTTTTCCAGAGAC---CAAACCTATAACTCAATTGTAACTTGCCATGCTTTT
ATCATAATCTTTTTTATAGTAATACCAATAATAATTGGTGGGTTTGGAAATTGACTAATT
CCAATAATAGTAGGAGCTCCAGATATAGCCTTTCCTCGAATAAACAACATGAGATTTTGA
TTATTGCCACCAGCAATAATTCTTATTATTTTAGCTTCTTTCTCTTCAATAGGAGTAGGA
---ACAGGATGGACAATTTACCCTCCATTATCATCAAACATAACACATAGCACAATAGCT
ATCGAAATGACTATTTTCTCTCTCCATATGGCGGGAATCTCTTCAATTCTTGGAGCAATT
AATTTTTTAGCTACAATTTTAAACATAAAA---AGAAAAAGCCTTTCAAGAGAAAAAACC
CCATTATTTGTTGTGTCAGTAATAGTAACTGCAATTCTTCTTTTACTTTCTCTACCTGTT
TTAGCAGGAGCTATCACAATACTTCTAACAGATCGAAATTTTAACACAACTTTTTTTGAC
CCCTCAGGAGGGGGGGACCCAATCTTATACCAACATTTATTT
>CNGBG1805-14|Sarcoptiformes|Ceratozetidae
--AACGCTTTATTTTATTTTTGGCGCTTGAGCCGGTTTACTAGGTTCAGCTTTAAGGGGT
CTGATTCGATTAGAATTAGGGCAA---------------------------------CCT
GGCTCACTTATGGAAAATGAC---CAAATTTATAACACTATTGTAACAGCTCATGCTTTT
GTAATAATTTTTTTTATAGTAATACCAGTAATAATTGGGGGATTTGGAAACTGATTGGTG
CCTATAATAATTGGAGCCCAAGACATAGCATTCCCTCGTATAAATAATATAAGTTTTTGA
TTACTTCCCCCTTCTTTAGCTTTGCTATCCTCTTCAGCATTTGCTGGGATAGGAGCGGGA
---ACAGGGTGAACTGTTTACCCGCCTTTAGCAGGAAACTTATTTCATTCAGGATTTTCT
GTAGATCTTGCTATTTTCAGTTTACACTTAGCAGGAGCCTCTTCTATTTTGGGGGCTATT
AATTTTATTACCACTATTTTGAACATACGT---TCTTCCTCAATAACTTTAGATTCTATC
CCTTTATTCGTGTGATCTGTGCTGATTACTGCAGTTTTACTTCTTCTATCTCTTCCAGTT
TTAGCAGGGGCTATCACAATACTACTTACAGACCGTAATTTTAACACATCCTTTTTTGAT
CCATCCGGGGGAGGAGATCCTATTTTATACCAACATTTATTT
>UAWM111-14|Trombidiformes|Pionidae
--AACTCTTTACTTCGCCTTTGGGAGATGATCAGGTATATTAGGAGCAAGAATAAGAACA
ATTATCCGATTAGAATTAGGTCAA---------------------------------CCT
GGCTCATTAATTGAAAATGTT---CAAGTCTACAACACTATGGTGACTGCTCATGCTTTC
GTCATAATTTTTTTTATGGTTATACCTATAATAATCGGAGGTTTTGGGAATTGATTAGTT
CCTTTAATATTAAGAGCTCCAGATATAGCATTTCCTCGAATAAATAATATAAGATTTTGA
TTACTCCCCCCTTCTATTGTCCTTTTAACTTCAAGCTCCTTAGTATCAATAGGAGCAGGA
---ACAGGATGAACTGTTTACCCCCCTCTTTCAGGTAACCTTGCCCACAGAGGACCTTCT
GTTGATATAGCTATTTTTTCACTTCATTTAGCAGGTGTTTCCTCTATTCTAGGAGCTATT
AATTTTATGGCAACAATTTTAAATATAAAA---CCTAGACACATAAAACTTGAACAAATA
CCTTTATTTGTTTGATCAATTTTTATTACTGTTATTCTTCTTCTTCTTTCTTTACCTGTT
TTAGCAGGAGCTATTACTATATTATTAACTGATCGAAATTTTAATACATCTTTCTTTGAT
CCTGCTGGGGGAGGAGATCCTATTTTATATCAACATTTATTT
>UAWM110-14|Trombidiformes|Pionidae
--AACTCTTTACTTCGCCTTTGGAAGATGATCAGGAATATTAGGAGCAAGAATAAGAACA
ATTATCCGACTAGAATTAGGTCAA---------------------------------CCT
GGCTCATTAATTGGAAATGAT---CAAGTTTACAACACTATGGTAACTGCTCATGCTTTC
GTCATAATTTTTTTTATAGTTATACCTATAATAATCGGAGGTTTTGGAAATTGATTAGTT
CCTTTAATACTAAGAGCTCCAGATATAGCATTCCCTCGAATAAATAATATAAGATTTTGA
TTACTCCCCCCTGCTATTATCCTTTTAACTTCAAGCTCCTTAGTATCAATAGGAGCAGGA
---ACAGGATGAACTGTTTATCCCCCTCTTTCAGGTAACCTTGCCCACAGAGGACCTTCT
GTTGATATAGCTATTTTTTCACTTCATTTAGCAGGTGTATCCTCTATTCTAGGGGCTATT
AATTTTATGGCAACAATTTTAAATATAAAA---CCTAGACATATAAAACTTGAACAAATA
CCTTTATTTGTATGATCAATTTTTATTACTGTTATTCTTCTTCTACTTTCTTTACCTGTT
TTAGCAGGAGCTATTACTATACTATTAACTGATCGAAACTTTAATACATCTTTCTTTGAC
CCTGCTGGGGGAGGAGATCCTATTTTATACCAACATTTATTT
>MSSCA855-16|Trombidiformes|Rhagidiidae
--AACTCTATACTTCGCTTTCGGAATTTGATCAGCTCTTCTAGGAGCATCTATAAGAATT
ATAATTCGAATAGAACTGAATCAA---------------------------------CCG
GGTTCAATAATGGGAAATGAT---CAAATTTACAACACAATTGTAACAGCCCATGCATTT
GTAATAATTTTTTTCATAGTCATACCAATTATAATCGGAGGATTTGGAAATTGACTAGTC
CCCATAATAATTGGAGCCCCGGACATAGCATTCCCTCGAATAAATAACATAAGATTTTGG
TTATTACCCCCTTCTTTATCACTTTTACTAATATCTGCTTTTACAAGAACAGGAGTAGGA
---ACCGGTTGAACTATTTATCCTCCTTTATCTCATAGAATAGCTCATCCAGGAGGAGCA
GTAGATTTAAGTATTTTATCCCTACATTTAGCAGGAGTTTCTTCGATTCTAGGAGCAATT
AATTTTATTACAACCATTATTAACATACGA---TCAAAGTCTATATCATTTGAAAAAATT
CCTCTATTTGTATGATCAGTTTTCATCACAGCTTTTCTATTACTACTATCTCTCCCCGTA
TTAGCAGGAGCAATTACAATATTATTAACCGATCGAAATTTTAATACATCTTTTTTTGAC
CCAGC-------------------------------------
>MSSCA4905-16|Trombidiformes|Tydeidae
--GACAATATATTTTATTTTCGGTATTTGGTCAGGAATTGTAGGAGCTTCTATGAGACTA
ATAATTCGAATAAAACTCTCACAT---------------------------------GCC
TCTTTATTCGGTCAAAATGAT---CAAATTTATAATGTAATAGTGACTGCCCACGCATTT
GTAATAATTTTTTTTATGGTTATACCTATTATAATCGGAGGGTTTGGAAATTGAATAATT
CCAATAATACTAATAGTACCTGATATAGCTTTTCCACGTATAAATAATATGAGATTCTGA
CTACTACCTCCAGCCATCTCTATACTACTAATATCGTCACTTACAGATGTAGGAGCAGGA
---ACAGGTTGGACAGTATACCCCCCCCTATCGTCACAACTATATCATAGAAACGGAGCA
GTAGATTTTACTATCTTTTCTCTTCATTTAGCAGGAATTTCTTCAATTTTAGGGGCCATT
AACTTTATTACAACAATTTTGAATATACGA---TCAAAATTAATAAGTTTTGAGCGAATC
CCACTATTTTTATGATCAATTTTAATTACAACAGTACTGCTACTCTTATCATTACCCGTA
TTAGCAGGAGCAATCACAATACTATTAACAGATCGAAATTTCAATACATCTTTTTTCGAt
CCAGCAGGTGGGGGTGATCCAAT-------------------
>MSSCA807-16|Trombidiformes|Eupodidae
--AACTTTATATTTCATTTTTGGGTTCTGAGCAGCCTTATTAGGAGCTTCTATAAGAATG
TTTATTCGAATAAAATTAGGAAGT---------------------------------CCT
AATTTAATAGACCAAAATGAT---CAAATTTATAATGTAATGGTAACAGCACATGCTTTT
GTAATAATTTTTTTTATAGTTATACCAATTATAATTGGAGGATTTGGTAATTGACTAGTA
CCTATTATAATTGGAGCTCCCGACATAGCTTTTCCACGAATAAATAACATAAGATTTTGA
CTTTTACCTCCTTCTTTAATATTATTAATTATATCATCTATTATTAATAGAGGAGCAGGA
---ACTGGTTGAACAGTTTACCCCCCTTTATCTAGACAAATATTCCATAGCGGATCTTCA
GTAGATTTAACAATTTTTTCCTTACATATAGCTGGAATTTCTTCTATTTTAGGAGCCATC
AATTTTATTACAACCATTATAAATATACGA---TCAAAAATAATAAACTTTGAACGTATA
CCTTTATTCGTATGATCAGTAATAATTACAGCTATCCTATTATTATTATCATTACCTGTC
TTAGCTGGAGCTATTACTATACTTTTAACAGATCGAAATTTTAACACTTCTTTCTTTGAT
CCAGCCGGAGGTGGAGACCCTATTT-----------------
>MSSCA805-16|Trombidiformes|Eupodidae
--AACTTTATATTTTATTTTTGGATTTTGAGCAGCTTTATTAGGTGCTTCTATAAGAATA
TTTATTCGAATAAAATTAGGAAGT---------------------------------CCT
AATTTAATAGATCAAAATGAT---CAAATTTATAATGTTATAGTAACAGCACATGCTTTT
GTAATAATTTTTTTTATAGTTATACCAATTATAATTGGAGGCTTTGGAAATTGACTAGTA
CCTATCATAATTGGAGCTCCTGATATAGCTTTTCCACGAATAAATAATATAAGATTTTGA
CTTTTACCACCTTCTTTAATATTACTAATTATATCTTCTATTATTAACAGAGGAGCAGGA
---ACTGGTTGAACAGTTTATCCTCCTTTATCAAGACAAATATTTCACAGCGGATCTTCA
GTAGATTTAACTATTTTTTCTTTACATATAGCAGGAATTTCTTCTATTTTAGGGGCAATT
AATTTTATCACAACTATCATAAATATACGA---TCAAAAATAATAAACTTTGAACGTATA
CCTTTATTTGTATGATCAGTAATAATTACAGCTATCTTACTATTACTATCATTACCTGTC
TTAGCCGGAGCTATTACAATACTTCTAACAGATCGAAATTTTAACACCTCATTTTTTGAT
CCAGCCGGAGGTGGGGATCCTATTT-----------------
>MSSCA630-16|Trombidiformes|Eupodidae
--AACATTATATTTTGTTTTTGGGTTATGAGCTGCTTTATTAGGGGCCTCTATAAGTATA
TTTATTCGAATAAAATTAGGAAGC---------------------------------CCT
AATCTAATAGGACAAAATGAC---CAATTTTATAATGTTATAGTTACAGCTCATGCTTTT
GTGATGATTTTCTTTATAGTAATACCTATTATAATTGGAGGATTCGGGAATTGACTAGTA
CCAATCATAATCAATGCTCCAGACATAGCATTTCCTCGTATAAATAATATGAGATTTTGA
TTATTACCTCCTTCTCTTATACTTTTAATTATATCTTCATTATCAAATTCTGGAGCGGGA
---ACAGGATGAACAGTCTACCCTCCCTTATCAAATCAAATGTTTCACAGAGGCTCTTCT
GTTGACTTAACAATTTTCTCCCTACACATAGCCGGAATCTCTTCAATTTTAGGAGCAATT
AACTTCATTACAACTATTATGAATATGCGA---TCTAAAATAATAAATTTTGAACGAATA
CCTTTATTCGTATGGTCAGTATTTATTACCGCAATCTTACTTCTTCTATCTTTACCAGTA
TTAGCGGGTGCTATCACAATACTTTTAACAGATCGAAATTTTAATACATCATTCTTTGAT
CCAGCGGGGGGAGGAGACCCTATTT-----------------
>MSSCA4662-16|Trombidiformes|Pygmephoridae
--AACAATATATTTTGGATTAGGAATTTGATCCGCCATGCTAGGAACTTCCTTAAGAAAT
ATTATTCGATTAGAACTTAATCAA---------------------------------CCT
GGTTCAATACTAGAAAGAGAT---CAAACTTTTAATTCAATTGTAACAGCTCATGCTTTT
ATTATAATTTTCTTTATAGTAATACCTACTATAATTGGAGGTTTTGGAAATTGACTAATT
CCTATAATGATATCTACCCCAGATATAGCTTTCCCACGAATAAATAATATAAGATTCTGA
CTTCTACTATCTTCTTTAATCCTTTTATCTACTTCTCTTATTGTTTCTCAAGGAAGAGGA
---ACAGGATGAACTGTCTATCCCCCTTTATCAAATGTTATTTTTCACTCTGGAAATTCA
GTTGATCTTGCCATTTTTTCTCTTCACTTAGCTGGAGCCTCTTCAATTATAAGATCACTT
AATTTTATTATTACTATTTTAAATATAAAG---CCAAAGACAATGTCATTAGAATATATT
CCACTATTTGCCTGAAGTGTTCTTCTAACTACAATTCTTCTTCTATTAGCTCTCCCAGTA
TTAGCTGGAGCTATTACAATACTATTAACAGATCGAAATTTTAATACTTCATTCTTTGAT
CCTAGTGGGGGAGGAGATCCAATTT-----------------
>SSWLD8239-13|Mesostigmata|Phytoseiidae
--AACTCTTTATTTTATTTTTTCTTTGTGAGCAGGTGTTTTAGGAGTTTCTTTAAGATTA
GCTATTCGAGTAGAATTAATACAG---------------------------------CCT
GGTTTATTTTTTAAAGATGAA---CAAGTTTATAATGTGATTGTTACTTCTCATGCATTT
GTGATGATTTTTTTTATAGTTATACCCGCGATAATTGGGGGATTTGGTAATTGATTAGTT
CCTGTGATGATTAACTCCCCTGATATGGCTTTTCCTCGAATAAATAATATAAGATTTTGA
CTTTTACCTCCTTCTTTATTGTTTTTAATTTTATCTTCTTTTATTGAGGGGGGTGCAGGC
---ACAGGGTGAACAGTTTATCCCCCTCTTTCTAGTAAGCTTTTTCATAGAAGGGTGTCT
GTAGATTTTGCTATTTTTAGTTTGCATTTAGCTGGAGTTTCTTCTATTATAGGAGCTATC
AATTTTATTAGAAGTGTTTTAAATATACGC---CCTAAAAGTATAAAGATAGAGCGAGTT
TCGTTATTTGTTTGGTCTGTTTTTATTACTGCTATTCTTCTTCTTTTATCTTTGCCTGTA
TTAGCAGGGGCGATTACTATATTATTGACAGATCGAAATTTTAATACTACTTTTTTTGAT
CCGGTAGGGGGAGGTGACCCTGTTTTGTACCAGCATTTATTT
>MSSCA844-16|Trombidiformes|Bdellidae
--CTCTTTATATTTTTTATTCGGAGCTTGAGCAGCCCTTTTAGGAACCTCCCTAAGATTG
CTAATTCGTTTAGAATTATCCCAA---------------------------------CCT
GGTTCAATGATAGAAAATGAC---CAAATTTACAATACAATTGTAACTGCACATGCATTC
GTTATAATTTTCTTTATAGTCATACCCATTATAATTGGCGGATTTGGAAATTGACTTATC
CCTCTTATAATTGGATCACCAGATATAGCTTTTCCACGAATAAATAATATAAGATTTTGA
CTTTTACCTCCTTCCTTATCCTTACTTCTTATGTCTTCTTTTTCAGATTCAGGATCTGGG
---ACAGGTTGGACCGTTTATCCACCTCTATCAACCCACATGTTCCATTCAGGAGCTTCT
GTTGACTTAACTATTTTTTCTCTCCATTTAGCAGGTGTCTCCTCAATTTTAGGAGCTATC
AACTTTATCACCACAATTATTAATATACGA---TCATCTAAAATATCATTTGAACGAATT
CCTTTATTTGTCTGATCAGTTTTCATCACTGTAATTCTTCTTCTCCTTTCTTTACCTGTT
CTAGCTGGGGCAATTACGATACTTCTAACAGATCGAAATTTTAATACTTCATTTTTTGAT
CCTATGGGGGGAGGTGACCCTATTT-----------------
>MSSCA3587-16|Sarcoptiformes|Ceratozetidae
--AACACTTTATTTTATTTTTGGCGCTTGAGCCGGTTTATTGGGCTCAGCTTTAAGAGGT
CTAATTCGATTAGAATTAGGACAA---------------------------------CCT
GGTTCACTTATGGAAAATGAT---CAAATTTATAACACTATTGTTACGGCCCATGCTTTC
GTAATAATTTTTTTTATGGTAATACCAGTAATAATTGGAGGATTTGGGAACTGATTGGTA
CCTATAATAATTGGAGCGCAAGATATAGCGTTTCCTCGTATAAATAATATAAGTTTTTGG
TTGCTTCCTCCTTCTTTAGCTTTGTTATCCTCTTCAGCATTTGCTGGGATAGGAGCAGGA
---ACAGGATGAACTGTTTACCCACCTTTAGCAGGAAACCTGTTCCATTCAGGATTTTCC
GTAGATCTTGCTATTTTCAGTTTACACTTAGCAGGCGCCTCTTCTATTTTAGGTGCTATT
AATTTTATTACCACTATTCTTAATATACGT---TCCTCCTCAATAACTTTAGATTCCATT
CCTTTGTTTGTGTGATCTGTATTAATTACTGCAGTTCTACTTCTTTTATCCCTTCCAGTC
TTAGCAGGGGCCATCACTATACTACTTACAGACCGTAATTTTAACACTTCTTTTTTTGAT
CCGTCCGGGGGAGGGGATCCTATT------------------
>CNGBG1822-14|Trombidiformes|Unionicolidae
--GACATTATACTTTGCTTTCGGAAGCTGATCAGGAATACTGGGAGCAAGTTTAAGAGCT
ATCATCCGCCTAGAACTAGGACAA---------------------------------CCT
GGTTCATTAGTAGGAAATGAC---CAAATCTATAACACTATCGTTACCGCACATGCATTT
ATCATAATCTTCTTTATAGTAATACCCATAATAATTGGAGGGTTCGGAAACTGATTAGTA
CCTTTAATAATTAGAGCTCCAGATATAGCCTTCCCACGTATAAATAATATAAGCTTTTGA
CTTCTTCCTCCAGCTCTAATTTTACTTTGCACAGGGTCAATAACAAATATAGGAGCCGGA
---ACAGGATGGACTGTCTATCCCCCTCTATCAGGTAATATTGCACACGGAGGGGTCTCT
GTAGACCTATCAATCTTCTCTTTACATCTAGCAGGTATTTCCTCAATCTTAGGAGCAATT
AATTTTATGGCAACTATTCTAAACATAAAA---CCAAAATTCATAAAAATAGAACAAATG
CCCCTCTTTGTATGGTCAATTTTCATTACGGTCATTCTTCTTCTTCTTTCCTTACCTGTA
CTAGCTGGAGCTATCACAATATTATTAACAGACCGAAATTTTAATACATCTTTCTTCGAC
CCAGCTGGAGGAGGAGACCCTATCTTATATCAACATCTTTT-
>MSSCA3594-16|Sarcoptiformes|Phthiracaridae
--ATCTTTATACTTACTTCTTGGTGTGTGATCTGGGGTTATAGGTACGTCTTTGAGAAGG
ATTATCCGGTTTGAATTAGGTCAA---------------------------------CCT
GGTTCAATATTAAGTAATGAT---CAGGTTTACAATGTTTCTGTTACTTCTCATGCTCTT
ATTATAATTTTTTTTACTGTTATGCCAATTATAATCGGTGGTTTTGGAAATTGGTTAATT
CCTTTGATAATTGGATCTCAGGATATAGCTTTTCCTCGTATAAACAATATGAGTTTTTGG
CTTTTGCCCCCTTCTTTGTTGTTTTTAATGATTTCTTCTGTTAGGGGTTCTGGTGTAGGT
---ACTGGTTGGACAATTTATCCGCCTTTATCGGGGGTTCTTTTTCATTCTGGTTTTTCG
GTAGATTTGGCTATTTTTAGTCTTCATCTAGCTGGGGTTTCTTCTATTCTTGGTGCTATT
AATTTTATCTCTACTGTTTTAAATATGAAA---TCTTGTTTTATGAGGTTTGACTGTATG
CCTCTTTTTATTTGGTCAGTTTTTATTACTGCTGTTCTTTTGTTACTTTCTCTTCCTGTG
TTGGCTGGTGCTATCACTATGTTGCTTCTTGATCGAAATTTTAATACTACGTTTTTTGAC
CCTTCTGGAGGAGGAGATCCAATT------------------
>MSSCA4924-16|Mesostigmata|Laelapidae
--CACTATTTACATCCTTTTCTCTTTATGATCAGGAATTCTAGGTACTGCTCTAAGAATA
ATTATTCGAATTGAACTAGGTCAA---------------------------------CCT
GGTTCATTTATCAATGATGAT---CAAATTTACAATACTATTGTCACTTCCCACGCCTTT
GTTATAATTTTTTTTATAGTTATACCTGCAATAATCGGAGGGTTTGGAAATTGATTAACA
CCTATATTTATTAATACGATAGATATAGCGTTTCCCCGCCTTAATAACCTAAGCTTTTGA
CTATTAATCCCTTCTTTATCCTTTTTAATCTTTTCATCTTTCATTGAAAGTGGAGTAGGT
---ACAGGATGGACTGTTTACCCTCCTCTTTCTAGAAACCTTAGCCATAGAGGAAGCTCT
GTTGACTTAGCTATCTTTAGACTCCATTTAGCAGGTATTTCTTCTATCCTAAGATCTATT
AATTTTATATCAACTATTATTAATATACGC---CCTAATAAACTTTTTATTGAACATATA
CCACTTTTTATTTGATCAATTTTTATTACCACTATTCTCCTTCTTCTTAGACTACCAGTA
TTAGCAGGAGCAATTACTATACTCCTTACCGATCGTAACTTTAATACTTCTTTTTTTGAC
CCTAATGGGGGTGGTGACCCTAT-------------------
>MSSCA811-16|Trombidiformes|Eupodidae
--AACTTTATATTTTATTTTTGGATTTTGAGCAGCCTTATTAGGAGCCTCTATAAGAATA
TTTATTCGAATAAAGTTAGGAAGC---------------------------------CCA
AATTTAATAGACCAAAATGAT---CAAATTTATAATGTTATAGTAACAGCACATGCTTTT
GTAATAATTTTTTTCATAGTCATACCAATTATAATTGGGGGATTTGGAAATTGACTAGTT
CCAATTATAATCGGAGCACCTGACATAGCTTTCCCTCGAATAAATAATATAAGATTTTGA
CTTTTACCCCCTTCTTTAATACTACTAATTATATCATCTATTATTAATAGAGGAGCAGGA
---ACTGGATGAACCGTTTATCCCCCTTTGTCTAGACAAATATTTCATAGAGGTTCTTCA
GTAGATTTAACAATTTTTTCCCTACATATAGCAGGAATCTCTTCTATTTTAGGTGCTATT
AATTTCATTACAACTATTATAAATATACGA---TCAAAAATAATAAATTTTGAACGTATA
CCTTTATTTGTATGATCAGTAATAATTACAGCCATTTTACTATTATTATCATTACCTGTA
CTAGCGGGAGCTATTACAATACTTCTAACAGATCGAAATTTTAATACTTCTTTCTTCGAT
CCAGCTGGAGGAGGAGATCCTATTT-----------------
>MSSCA809-16|Trombidiformes|Eupodidae
--AACTTTATATTTTATTTTTGGATTTTGAGCAGCTTTATTAGGAGCCTCTATAAGAATA
TTTATTCGCATAAAATTAGGAAGT---------------------------------CCA
AATTTAATAGACCAAAATGAT---CAAATTTATAATGTTATAGTAACAGCTCATGCTTTT
GTAATGATTTTTTTTATAGTTATACCTATCATAATTGGAGGATTTGGAAATTGATTAGTC
CCTATCATAATTGGAGCCCCTGATATAGCTTTCCCACGAATAAACAATATAAGCTTCTGA
CTTTTACCCCCTTCTTTGATATTATTAATTATATCATCTATTATTAATAGAGGAGCAGGA
---ACTGGATGAACTGTTTATCCTCCATTATCTAGACAAATATTTCACAGAGGTTCTTCA
GTAGATTTAACAATCTTCTCCCTTCACATAGCAGGAATTTCTTCTATTTTAGGAGCTATT
AATTTTATTACAACTATCATAAATATACGA---TCTAAAATAATAAACTTTGAACGTATA
CCCCTATTTGTATGATCAGTAATAATCACAGCTATTTTACTACTACTATCATTACCTGTA
TTAGCAGGAGCTATTACAATACTTCTGACAGATCGAAATTTTAATACTTCTTTTTTTGAC
CCAGCTGGAGGAGGAGATCCTATTT-----------------
>MSSCA806-16|Trombidiformes|Eupodidae
--AACTTTATATTTTATTTTTGGATTTTGAGCAGCCTTATTAGGAGCTTCTATAAGAATA
TTTATTCGAATAAAATTAGGAAGC---------------------------------CCA
AATTTAATAGACCAAAATGAT---CAAATTTATAATGTTATGGTAACAGCACATGCTTTT
GTAATAATTTTTTTTATAGTTATACCAATTATAATTGGAGGATTTGGAAATTGACTAGTT
CCAATTATAATCGGAGCACCTGACATAGCTTTCCCTCGAATAAATAATATAAGATTTTGA
CTTTTACCTCCTTCTTTAATACTACTAATTATATCATCTATTATTAATAGAGGAGCAGGA
---ACTGGATGAACCGTTTATCCTCCTTTGTCTAGACAAATATTTCATAGAGGTTCTTCA
GTAGATTTAACAATTTTTTCTCTACATATAGCAGGAATTTCTTCTATTTTAGGAGCTATT
AATTTTATTACAACTATCATAAATATACGA---TCAAAAATAATAAATTTTGAACGTATA
CCTTTATTTGTATGATCTGTAATAATTACAGCCATTTTACTATTACTATCATTACCTGTA
CTAGCAGGAGCTATTACAATACTTCTAACAGATCGAAATTTTAATACTTCTTTCTTCGAT
CCAGCTGGAGGAGGAGATCCTATTT-----------------
>NGNAB1564-13|Trombidiformes|Erythraeidae
--ATCCTTATATTTCGCTCTAGGAGCATGATCAGGAATATTAGGTCTTAGCTTTAGAGCA
ATCATTCGACTTGAACTAAAACAA---------------------------------CCA
GGTCAACTAATTAGAAATGAT---CAACTATACAATTCAATCGTTACTGCACATGCATTT
ATTATAATCTTTTTTATAGTTATACCAATTATAATTGGAGGGTTTGGTAATTGACTGGTA
CCAATTATATTAGGAGCACCAGACATAGCCTTTCCACGGATAAACAACATAAGATTCTGA
TTATTACCACCAGCTCTAATTTTACTAATCACCGCATCATTTGCTCCCATGGGAGTAGGG
---ACAGGATGAACAGTATACCCGCCACTATCAAGAAATCTAGGACACAGATCACTATCT
ATCGAAATAACAATCTTCTCATTACATTTAGCCGGAATCTCATCAATCCTAGGAGCAATT
AACTTCCTAGCAACAATCTTTAACATAAAA---AATCCAAACATCTCCCTAGATAAAATC
CCACTATTTGTTTGAGCTGTAGTAACAACCGCCATCTTACTATTGCTATCATTACCAGTA
TTAGCAGGGGCTATTACTATATTACTAACAGACCGAAACTTTAACACATCATTTTTTGAT
CCATCAGGAGGAGGTGACCCAATCCTATATCAACATTTATTC
>MSSCA3647-16|Trombidiformes|Tydeidae
--AACTATGTATTTTATCTTCGGAGTATGATCAGGATTAGTAGGGACTAGTATAAGAGTA
CTAATTCGAATAAAACTATCCCAC---------------------------------CCA
TCTATATTTTCTCAAAATGAT---CAAATATATAATACACTAGTAACAGCCCACGCATTT
ATTATAATCTTCTTTATAGTCATACCTATTATAATCGGAGGATTTGGTAACTGATTAGTA
CCAATTATGCTAGGAAGAATAGATATAGCTTTTCCACGACTCAATAACATAAGATTCTGA
TTACTACCCCCATCTATTTCACTTTTAATCATATCCTCCTTTACTGACACAGGAGCCGGA
---ACAGGTTGAACAGTATACCCCCCTCTCTCGAGATTTCCTTTTCACAACAATACATCT
GTAGATCTAACCATTTTTTCCTTACACTTAGCAGGAATCTCATCAATTCTAGGAGCTATT
AATTTCATTACTACTATTTTAAACATACGC---CCTAAAATAATAACATTCGAACGAATC
CCACTATTTTTATGATCCATTATAATTACAACTATCTTACTTCTTCTATCTCTTCCAGTA
CTAGCTGGAGCAATTACAATATTATTAACAGATCGAAACTTTAACACCACATTCTTTGAT
CCAGCTGGAGGAGGAGACCCAATCCT----------------
>MSSCA4649-16|Trombidiformes|Tydeidae
--AACTATATATTTTATCTATGGAATTTGATCAGGATTAGTAGGTACTTCAATAAGAATA
ATAATCCGAATAAAATTATCCCAC---------------------------------CCA
TCTCTATTTTCTCAAAATGAT---CAAATATACAACGTTTTAGTCACAGCCCACGCCTTT
ATCATAATTTTTTTTATAGTAATACCAATCATAATCGGAGGATTTGGCAACTGACTAGTA
CCTATTATACTTGGAAGAATAGACATAGCCTTCCCCCGACTAAACAACATAAGCTTCTGA
CTACTGCCCCCCTCAATCTCATTACTTATTATATCCTCTTTTACTGATACAGGCGCCGGA
---ACTGGTTGAACAGTTTACCCCCCCCTCTCAAGAATCATGTTCCATAATAACACATCT
GTAGATTTAACCATTTTTTCCTTACACCTCGCTGGAATTTCCTCAATTTTAGGTGCAATC
AATTTTATTACAACCATTATAAACATACGA---CCTTATATAATAACATTCGAACGAATT
CCATTATTCCTATGGTCTATTATAATCACCACAATTTTACTACTACTATCACTACCAGTT
CTTGCAGGAGCAATTACAATACTCCTTA--------------------------------
------------------------------------------
>MSSCA836-16|Trombidiformes|Erythraeidae
--TACTTTATATTTTATTTTAGGAGCCTGGTCAGGGATAATAGGGCTCAGTTTAAGAGCC
ATTATTCGTATAGAACTAGGGCAA---------------------------------CCA
GGTCAAATAATTTCCAATGAT---CAAATATATAATAGAATTGTTACAGCCCATGCCTTC
ATTATAATTTTCTTTATAGTTATACCGATTATAATTGGAGGTTTCGGAAATTGATTAGTA
CCAATTATAATCGGTGCACCAGACATGGCATTCCCCCGTATAAATAATATAAGATTTTGA
CTTCTCCCTCCTTCGCTAATACTTCTAGTTTTAGCCTCATTTGTTAATATAGGAGTGGGA
---ACAGGATGAACACTATATCCTCCATTATCAAGCTTTTTAGCTCACAGCTACGCTTCT
ATTGAACTATCCATTTTTTCTTTACATCTTGCAGGAGCTGCTTCAATTTTAGGAGCAATT
AACTTCCTCACCACCTTCAAAAACATAAGC---AACAAAAATCTATGATGAGATATAATT
CCTCTATTCGTGTGAGCTATTATAATCACAGTAGTTCTCCTATTATTATCACTTCCAGTT
CTAGCAGGAGCAATCACTATACTTCTTATAGATCGCAACTTTAACACTACCTTCTTTGAC
------------------------------------------
>SSPAA7953-13|Trombidiformes|Erythraeidae
--TACATTATATTTTATGTTGGGGGCCTGATCAGGAATAATAGGCCTTAGCCTAAGATCA
ATTATTCGTATAGAATTGGGGCAA---------------------------------CCA
GGTCAAATATTCTCCAACGAC---CAAATATATAATAGAATTGTAACAGCCCACGCCTTT
ATCATAATTTTCTTTATAGTTATACCCATTATAATCGGTGGTTTTGGAAACTGATTGATC
CCAATTATGATTGGAGCTCCAGACATAGCCTTCCCCCGCATAAACAATATAAGCTTCTGA
CTTCTTCCACCCTCTTTAATGCTATTAATTTTAGCCTCATTTGTTAATATAGGGGTTGGG
---ACAGGTTGAACGATATACCCACCTCTGTCAAGATTTTTAGCTCATAGATATGCTTCC
ATTGAACTATCCATTTTTTCTTTACATTTAGCAGGAGCTGCTTCAATTTTGGGAGCAATC
AATTTTCTCACTACATTTAAAAATATAAGT---AATAAAAACCTCTGGTGAGATATAATC
CCTTTATTTGTATGAGCTGTTATAATCACAGTTATTCTTTTATTATTATCTCTTCCAGTA
CTAGCTGGTGCGATTACTATACTTCTCATGGACCGTAACTTTAACACTACTTTCTTCGAC
CCTTCAGGA---------------------------------
>UAWM086-14|Trombidiformes|Limnesiidae
--AACACTTTATTTTGCTTTAAGAGCATGAGCTGGAATGCTAGGGACAAGTTTAAGAACA
ATTATCCGTCTAGAATTAGGGCAA---------------------------------CCA
GGTAGATTACTTTCAAACGAT---CAAGTTTACAACGCTATTGTGACAGCACACGCTTTC
GTTATAATTTTTTTTATAGTTATACCTATAATAATTGGAGGATTTGGAAACTGGTTAGTT
CCGCTAATATTAAGCTCACCAGATATAGCATTCCCACGTATAAACAATATAAGATTTTGA
CTTCTTCCACCATCGCTTACTCTGCTTCTATCAAGATCACTAATGTCTATAAGAGCTGGA
---ACAGGGTGAACAGTTTACCCACCCTTATCAAGAAACTTAGCCCATAGAGGGCCAGCT
GTAGATTTAACAATTTTTTCACTTCATTTAGCAGGAGTTTCTTCAATTTTAGGAGCAATT
AACTTTTTAGCCACTATTTGTAATATAAAG---CCAAAAAATATATTAACAGATCAGATT
CCCTTATTTGTTTGATCCATCCTAGTAACAGCTATTTTATTGCTACTATCCCTCCCAGTT
TTAGCAGGAGCTATCACAATGCTTTTAACAGATCGAAATTTTAATACATCATTTTTTGAC
CCAGCTGGTGGAGGAGACCCAATTTTATATCAACACCTTTTC
>MSSCA4947-16|Sarcoptiformes|Phthiracaridae
--GACGTTATATTTAATTTTTGGGTTTTGATCAGCTTTAATAGGTACATCTCTCAGATCA
ATTATCCGGTTTGAGTTAGGGCAA---------------------------------ATG
GGAAGAATAATAGGAAGTGAT---CAAGTATATAACGTTTCGGTAACCGCTCACGCTCTT
ATCATAATCTTTTTTATAGTCATACCAATTATAATTGGAGGTTTTGGGAATTGATTGATC
CCACTGATAATCGGGTCACAGGATATAGCCTTCCCCCGAATAAACAATATAAGATTTTGG
TTGCTACCCCCCTCACTCGTGCTTTTAATCATCTCCTCTTTTAGAGGGGCGGGGGTGGGA
---ACAGGATGAACAATTTACCCTCCTTTGTCAAGTATACTTTTCCATTCAGGATTTAAC
GTGGACCTAGCTATTTTCAGGTTACACTTAGCNGGCGCTTNTTCCATCCTAGGTTCAATT
AATTTTATTTCAACTATTATTAATATAAAG---TCAAGTTATTCTAGTTTTGAGTGTATA
CCACTCTTTATTTGGTCCGTGTTCGTCACAACCATTCTTTTACTTTTGTCTCTTCCAGTG
TTAGCTGGCGCCATTACAATATTATTAATAGACCGAAATTTTAATACCACTTTCTTTGAC
CCCTCCGGAGGGGGGGACCCTATT------------------
>MSSCA3622-16|Trombidiformes|Pygmephoridae
--GACAATGTATTTCGGCTTAGGAATTTGATCTGCCATATTAGGTACATCACTAAGAAAC
ATCATTCGATTAGAACTAAATCAA---------------------------------CCG
GGATCAATACTCCAAAACGAT---CAAATTTACAATTCAATTGTGACAGCACATGCCTTT
ATCATAATTTTTTTTATAGTAATACCAACAATAATCGGAGGATTTGGAAATTGGTTAATT
CCAATGATAATAATAACTCCAGACATAGCATTCCCTCGAATAAATAACATAAGATTCTGA
CTTTTACTATCATCATTAGCTCTTTTACTATCCTCGATAATAGCTTCTCAAGGAAGAGGA
---ACAGGATGAACAGTATACCCTCCATTGTCAAACCAAATTTCTCACTCTGGAATATCA
GTTGATTTCACAATTTTATCATTACACTTGGCTGGAACATCCTCTATCATAAGATCCTTA
AATTTTATTATTACAATCTTAAATATAAAA---CCAAAAACAATATTTATAGAATTCATC
CCTTTATTCGCATGAAGAGTTCTACTAACTACTATTTTATTACTATTAGCCTTACCTGTT
CTAGCAGGAGCTATTACCATACTTCTTACAGACCGAAATTTCAATACATCTTTCTTCGAT
CCAAGAGGGGGAGGGGATCCAAT-------------------
>MSSCA3646-16|Trombidiformes|Tydeidae
--AACTATATACTTTATTTTCGGGGTATGATCAGGTCTAGTAGGAACTAGCATAAGAGTA
CTAATCCGAATAAAACTATCACAC---------------------------------CCC
TCAATATTTTCCCAAAATGAT---CAAACTTACAATACACTAGTAACAGCCCATGCATTT
ATTATAATTTTTTTTATAGTTATACCTATTATAATTGGAGGATTCGGAAATTGACTAGTA
CCAATTATGCTAGGAAGAATAGATATAGCTTTTCCACGACTCAATAATATAAGATTTTGG
CTCTTACCTCCTTCAATTTCACTTCTAATTATGTCCTCTTTTACTGATACAGGAGCTGGT
---ACTGGTTGAACAGTATACCCACCCCTCTCAAGATTTCCTTTCCATAACAATACATCA
GTAGACTTAACTATTTTCTCCCTTCATCTAGCCGGAATTTCTTCAATTCTCGGAGCAATC
AATTTTATCACCACTATCTTAAATATACGA---CCTAAAATAATAACATTCGAACGTATT
CCACTATTTCTATGATCCATCATAATTACAACTATCTTACTTTTACTTTCATTACCAGTA
TTGGCAGGAGCAATTACAATGCTATTAACAGATCGAAATTTTAACACAACATTTTTTGAC
CCAGCCGGAGGAGGAGACCCAAT-------------------
>UAWM087-14|Trombidiformes|Arrenuridae
--AACACTATACTTTGCATTCGGGGCATGATCAGGGATAGTAGGCGCTAGACTTAGAAGA
CTGATTCGCTTAGAACTAGGACAA---------------------------------CCC
GGAAGACTGATCTTTAATGAC---CAAATTTATAACACTATTGTCACAGCGCACGCTTTT
ATCATGATCTTCTTTATGGTAATACCCATAATAATCGGAGGATTTGGGAATTGATTGCTT
CCTATCATACTAAGAGCTCCAGATATAGCTTTTCCTCGAATAAATAATATAAGATTCTGG
CTACTCCCCCCTTCTTTAGCTCTTCTTCTTTCTAGATCTCTTACATCAATAGGAGCTGGA
---ACTGGATGAACAGTTTACCCACCCTTAGCAAGTAATATTGCTCATTCAGGCCCATCA
GTAGATCTAGCCATCTTCTCTCTTCATCTGGCAGGGGTCTCTTCTATCTTAGGGGCTATC
AACTTTATAGCAACGACCATTAATATAAAA---CCAACTTCCATACAAACTGATAAAATT
CCCCTTTTTGTTTGATCAATCTTTATTACTACAATCCTTCTTCTTTTATCACTGCCAGTT
TTAGCAGGAGCTATTACTATACTTTTAACTGATCGAAATTTCAACACCTCTTTCTTTGAC
CCAGCAGGAGGAGGAGACCCGATTTTATATCAACATCTATTC
>MSSCA799-16|Trombidiformes|Rhagidiidae
--AACATTATATTTTGCATTCGGATTATGATCAGCCCTTCTAGGTGCATCAATAAGAATC
TTAATTCGAATAGAACTAGGCCAA---------------------------------CCC
GGATCAATAATACAAAATGAT---CAAATTTATAACACCATTGTAACAGCGCATGCTTTC
GTAATAATTTTCTTCATAGTAATACCTATCATAATCGGAGGATTCGGAAATTGACTAGTT
CCAATAATAATCGGAGCCCCTGACATAGCATTTCCACGAATAAATAACATAAGATTTTGA
CTACTTCCCCCATCTCTTTCCCTACTCCTTATGTCTGCTTTTACTAGAGCTGGAGTAGGA
---ACAGGATGAACAGTTTACCCTCCTCTCTCAAGAAACATGGCCCACCCAGGAGGAGCA
GTAGATCTAGGAATTTTCTCACTTCATTTAGCTGGAATCTCCTCAATCCTCGGAGCAATC
AATTTCATAACAACCATCATCAATATACGA---TCCCCTTCAATATCCTTTGAACGAATC
CCCCTATTCGTTTGATCAGTATTTATCACAGCCTTATTACTTTTACTTTCCCTTCCAGTA
TTAGCAGGAGCAATTACAATACTTTTAACAGACCGAAACTTTAATACTTCCTTCTTTGAC
CCAGCTGGAGGAGGAGATCCAATTT-----------------
>CNGMD1798-14|Trombidiformes|Scutacaridae
--AACAATATATTATAGATTAGGAATTTGATCTGCTCTTTTAGGAACTTCACTAAGAAAT
ATTATTCGATTAGAACTTAATCAA---------------------------------ACT
GGATCATTAGTAGAAAATGAT---CAAATTTATAATTCAATTGTAACTGCACACGCTTTT
ATTATAATTTTCTTTATAGTTATACCTACAATAATTGGAGGATTTGGAAATTGAATTATT
CCTTTGATAATACTAACCCCTGATATATCATTNCCACGAATAAACAATATAAGATTTTGA
CTTCTAATCTCATCTTTAATAATACTGATTTCATCNATAATTTCTAATCAGGGAAGAGGA
---ACAGGGTGAACAATTTATCCTCCGNTATCTAATCAAATTTCTCATTCAGGATTTTCA
GTAGACATAACTATTTTATCTCTTCATATTGCAGGAATCTCATCAATTATAAGATCACTA
AATTTTATTATTACAATTTTTAATATAAAA---CCCAAAACTATATTATTAGAAAATATT
TCCCTATTTGCATGAAGTATCTTTATTACCACAATGCTACTTTTGTTAGCTTTACCAGTT
CTTGCAGGAGCAATTACTATACTTTTAACAGATCGAAATTTTAATACATCTTTCTTTGAT
CCAATGGGAGGAGGAGATCCTAT-------------------
>SSWLA5297-13|Trombidiformes|Tydeidae
--AACAATATACTTTATCTTCGGAATTTGGTCAGGAATAGCAGGCATATCTATAAGAGTA
TTAATTCGTATAAAACTTTCACAC---------------------------------CCT
TCATTATTCGGGCAAAATGAT---CAAATATATAATGTCACAGTAACTGCCCACGCTTTC
ATCATAATCTTTTTTATAGTCATACCAATCATAATTGGGGGTTTTGGTAATTGATTAGTA
CCCATCATACTAGGGAGAATAGACATAGCTTTCCCACGACTAAATAACATGAGATTTTGA
TTGCTACCCCCATCAATCTCCCTATTACTTATATCATCATTTACAGATACAGGCGCAGGA
---ACAGGGTGAACAGTTTACCCCCCTCTCTCATCACAGACTTTCCACAATAATACAGCA
GTAGATTTAACTATTTTTTCACTTCACTTAGCTGGGATTTCATCTATTTTAGGGGCAATT
AATTTTATTTCAACAATTCTAAGAATACGA---CCAAACCTAATGTATTTCGAACGAATT
CCTTTGTTTATCTGGTCTATTCTAATTACAACAATTTTACTACTCCTCTCACTTCCAGTA
TTAGCAGGGGCTATTACCATACTATTGACAGATCG-------------------------
------------------------------------------
>UAWM067-14|Trombidiformes|Arrenuridae
--AACTCTATACTTTGCTTTCGGAGCCTGATCAGGGATGGTGGGGGCAAGCCTCAGAAGC
TTAATTCGACTAGAACTAGGACAA---------------------------------CCT
GGAAGACTCATATTTAATGAT---CAAGTCTATAACACTATCGTAACGGCCCACGCTTTT
GTCATAATCTTTTTTATAGTCATACCTATAATAATCGGAGGATTCGGAAACTGACTTCTT
CCCTTAATGCTAAGAGCCCCAGATATAGCATTCCCACGTATAAATAACATAAGTTTCTGA
TTACTCCCCCCTTCTCTGACCCTTCTTCTGTCAAGATCATTTACATCCATAGGGGCTGGA
---ACAGGCTGAACAGTATACCCCCCATTAGCTAGTAATATCGCCCACTCTGGACCATCA
GTAGACTTAGCAATCTTTTCACTTCATTTAGCTGGAGTATCGTCAATTCTAGGGGCCATT
AACTTCATAGCAACAACTATCAATATAAAA---CCTTCCTCAATAAAAACTGACAAAATC
CCTTTATTTGTTTGATCTATTTTCATCACTACTATTCTCCTTCTTTTATCTTTACCTGTT
CTAGCAGGAGCTATTACCATATTACTAACAGATCGAAACTTTAACACTTCATTCTTTGAC
CCTGCTGGGGGGGGAGATCCTATTCTGTACCAACATTTATTT
>UAWM068-14|Trombidiformes|Arrenuridae
--AACACTTTATTTTGCCTTTGGAGCATGATCTGGAATAGTAGGAGCAAGATTAAGAAGC
TTAATCCGACTAGAATTAGGACAA---------------------------------CCT
GGAAGATTATTATTTAATGAC---CAAGTTTACAACACTATTGTTACAGCCCATGCTTTT
ATTATAATTTTCTTTATAGTCATACCAATGATAATCGGAGGATTTGGAAACTGACTTCTC
CCTCTTATATTAAGAGCTCCTGATATAGCTTTTCCACGAATAAACAATATAAGATTCTGA
CTTTTACCACCTTCTATCAGCCTCCTGTTATCAAGATCATTTACTTCTATAGGGGCAGGA
---ACTGGATGAACAGTTTATCCACCATTAGCAAGAAATATTGCTCACTCAGGTCCATCA
GTAGACCTAGCAATTTTTTCTCTTCACTTAGCAGGAGTATCCTCTATTTTAGGGGCTATT
AATTTCATAGCAACAACTATTAATATAAAA---CCATCCTCAATAAAAACAGATAAAATC
CCTCTATTTGTTTGGTCAATCTTTATTACTACTATTCTTCTTCTTCTATCTCTACCAGTT
TTAGCCGGAGCTATCACTATGCTACTAACAGATCGAAACTTTAACACATCATTCTTTGAT
CCAGCAGGAGGAGGAGACCCAATTCTATATCAACATTTATTT
>UAWM120-14|Trombidiformes|Lebertiidae
--AACATTATATTTTGCTTTTGGAGCTTGATCAGGAATAATTGGAGCTAGATTAAGAACT
TTAATTCGCCTAGAATTAGGACAA---------------------------------CCT
GGAACACTTCTAGGAAGTGAT---CAAATTTATAATACAATTGTAACAGCTCATGCCTTT
GTTATAATCTTCTTTATAGTAATACCAATAATAATCGGAGGATTTGGAAATTGACTAGTT
CCCTTAATAATCAGAGCACCAGATATAGCCTTCCCACGAATAAATAATATAAGATTTTGA
TTACTTCCACCTTCTTTAATTTTATTACTTACTAGATCTTTTACATCCATAGGAGCAGGA
---ACAGGTTGAACAGTTTATCCACCTTTATCAGGAAACTTAGCTCATGCTGGACCATCA
GTAGATTTAACAATTTTCTCTCTTCACTTAGCAGGAATCTCATCCATTTTAGGAGCTATT
AATTTTATAGCAACGATTATCAATATAAAA---CCAAAAAGAATAAAAATAGAACAAGTA
CCACTATTTGTATGATCAATCTTTATTACAGTTATTTTATTATTACTTTCTCTTCCAGTT
TTAGCTGGAGCCATTACTATACTCTTAACAGATCGAAACTTTAATACATCATTCTTTGAT
CCAGCTGGAGGAGGAGATCCTATCTTATATCAACATTTATTT
>MSSCA928-16|Sarcoptiformes|Nanorchestidae
--TACTCTTTATTTTATATTTGGTCTATGAGCGGCTTTACTTGGAACTAGTATGAGAATG
TTAATTCGTCTTGAACTAGGTCAG---------------------------------CCT
GGATCATTATTTGAAAATGAT---CAGATTTACAACACTATTGTAACTGCCCATGCTTTT
GTAATAATTTTTTTTATAGTTATGCCTATTATGATTGGGGGCTTTGGTAATTGACTGGTT
CCTATTATAATTGCAGCCCCAGACATAGCTTTTCCCCGGATAAATAATATGAGATTTTGA
TTGTTACCCCCTTCTTTGTCATTATTATTATTATCTTCTTTTTCTGGAATAGGGGCAGGT
---ACTGGTTGAACTGTTTACCCTCCTTTATCTAATAATTTATTTCATGGAAGATCTTCA
GTAGATTTGACTATTTTTTCATTACATTTAGCTGGTATTTCTTCTATTTTAGGGGCAATT
AATTTTATTACTACTATTTTAAATATACGA---ACTTCAGTTATAAATTTAGAAAGAACT
CCTCTGTTTGTTTGATCCGTTTTAATTACGGCTGTGTTATTGCTATTATCTTTACCTGTA
TTAGCTGGGGCTATTACTATGCTTTTAACAGATCGAAATTTTAATACTTCCTTTT-----
------------------------------------------
>MSSCA810-16|Trombidiformes|Tydeidae
--TACTTTATACTTCGGATTTGGATTATGATCAGCTCTATTAGGAGCTTCCATAAGATTA
TTCATTCGAATAAAATTAGGAAAT---------------------------------CCT
GGAATAATAGAACAAAATGAC---CAAATTTATAATGTAATAGTAACAGCTCACGCTTTC
ATTATAATTTTTTTCATAGTCATACCAATCATAATTGGAGGATTCGGAAATTGACTAGTA
CCAATCATAATTGGAGCACCAGACATAGCATTTCCACGCATAAATAACATAAGATTCTGA
TTACTACCCCCATCCTTATCTTTCCTAATTATATCTTCTTTCTCAGACATAGGTGCAGGA
---ACAGGATGAACAGTTTATCCACCTTTGTCTAACCAATTATTTCACAGAGGAAATTCA
GTTGATTTAACCATTTTCTCACTTCACATAGCAGGAGTATCTTCCATCTTGGGAGCCATT
AACTTCATTACTACTATTTTAAATATACGA---AATAAAAAAATATCATTTGAAAATTTA
CCATTATTCGTATGATCTGTTATAATCACCGCTATTCTATTACTTCTTTCATTACCCGTA
TTAGCAGGTGCTATTACAATACTATTAACTGACCGAAATTATAACACTTCCTTCTTTGAT
CCCGCAGGAGGAGGAGAtCCTAT-------------------
>MBIOH711-13|Trombidiformes|Tetranychidae
--AACTATGTATTTTTTATTTAGATTATTTTCAGGACTTATAGGGACTTCAATAAGAATT
ATTATTCGATTAGAACTAATAACA---------------------------------CCA
GGATCATTAATTCAAAATGAT---TTTATTTATAATTCAATAGTTACAACGCACGCTATA
ATTATAATTTTTTTTATAGTTATACCAGCTATAATTGGAGGATTTGGAAATTGATTGATT
CCTTTAATAATTAATACTGTAGATTTATGTTTTCCGCGAGTAAATAATATAAGATTTTGA
TTGCTAATTCCTTCTTTAATATTAATAATTTCTTCATCCATAAAAAGTGTTTTAAATGGA
---GTGGGTTGAACAATATATCCCCCCCTAACTTCAATTCAATATTTTATGTCTTCCTCT
ATTGAAATAATAATTTTTTCTTTACATATTGCAGGAATTTCTTCAATTGCCAGATCTATT
AATTTTATTTCAACTATTCTATTAATAAAA---AATAAAAATTATTTTTTAAGAAATTTA
ACTTTATTTTCTTTATCAATTTTAATTACTACATTTTTACTTTTATTAGCATTACCTGTC
TTAGCAGGAGCAATTACAATAATTTTAATAGATCGAAATTTTAATACATCATTTTTTGAT
CCAAGAGGAGGAGGAGACCCAATTTTATATCAACATTTATTT
>CNPPI1277-12|Trombidiformes|Scutacaridae
--AACAATATATTTTGGATTAGGAATTTGATCAGCTATACTAGGAACCTCACTAAGAAAT
ATTATTCGATTAGAATTAAACCAA---------------------------------CCA
GGATCATTATTAGAAAATGAT---CAAATTTATAATTCAATTGTAACAGCACATGCTTTT
ATTATAATTTTTTTTATAGTTATACCTATTATAATTGGAGGATTTGGAAACTGATTAATT
CCATTAATAATAACAACACAAGATATAGCATTTCCTCGAATAAATAATATAAGATTTTGA
TTACTTCTTTCTTCATTAATTCTTCTTATCTCCTCAATAATTTCTTCCCAAGGAAGAGGA
---ACTGGATGAACAATTTATCCCCCATTGTCGAATCAAATTTCCCATTCAGGACTTTCA
GTAGATCTAACTATCTTATCTCTCCATTTAGCTGGAGCTTCTTCAATCATAAGTTCATTA
AATTTTATTATTACAATTATTAATATAAAA---CCTATAATTATATGATTAGAACATATT
CCATTATTTGCCTGAAGAGTATTAATTACAACAATTTTATTATTATTAGCATTACCTGTT
TTAGCTGGTGCAATTACAATACTATTAACAGACCGAAATTTTAATACTTCATTTTTTGAT
CCAAGAGGAGGAGGGGATCCAATTTTATATCAACATTTATTC
>HPPPF998-13|Trombidiformes|Pygmephoridae
--AACAATATATTTTATTTTAGGAATCTGATCAGCAATACTAGGAACTTCATTAAGAAAT
GTTATTCGTCTTGAACTAAATCAA---------------------------------CCA
GGATCATTATTAGAAAACGAC---CAAATCTATAACTCTATCGTAACAGCTCATGCCTTC
ATTATAATTTTTTTTATAGTAATACCAACTATAATTGGAGGATTTGGAAATTGACTAATC
CCTATAATAATAATAACACCAGATATAGCTTTTCCACGAATAAATAATATAAGATTTTGA
TTACTTTTATCCTCTCTTGTTTTACTAATTTCATCAATACTTGCCTCACAAGGAAGAGGA
---ACAGGTTGAACAGTTTATCCTCCATTATCCAATCAAATTTCACACTCAGGATCATCA
GTAGATTTAACAATTTTATCCCTTCATTTAGCGGGAGCTTCTTCAATTATAAGATCTTTA
AATTTTATTATCACCATTTTAAATATGAAG---CCCAAAACTATATACTTAGAACATGTC
CCATTATTTGCATGAAGAGTCTTACTAACAACAATTTTGTTATTATTAGCTTTACCAGTA
CTAGCAGGAGCTATTACAATACTACTAACTGATCGAAACTTTAACACATCATTCTTCGAT
CCTAGAGGAGGAGGAGACCCAATTTTATATCAACATTTATTT
>MSSCA3625-16|Trombidiformes|Scutacaridae
--AACAATATATTTTGGGTTAGGAATTTGATCAGCTATATTAGGAACTTCTTTAAGAAAT
ATTATTCGATTAGAATTAAACCAA---------------------------------CCA
GGATCATTACTAGAAAATGAT---CAAATTTATAATTCAATTGTAACAGCACATGCTTTT
ATTATAATTTTTTTTATAGTTATACCAATTATAATTGGAGGATTTGGAAATTGATTAATT
CCAATAATAATAATAACACAAGATATAGCATTTCCACGTATAAACAATATAAGATTTTGA
TTACTTTTATCATCTTTAATTCTCCTTATCAGTTCAATAATTTCTTCTCAAGGAAGAGGA
---ACTGGGTGAACAGTATACCCGCCATTATCAAATCAAATTTCTCACTCGGGAATCTCA
GTAGATTTAACTATTTTATCTCTTCATCTGGCTGGAGCATCATCAATTATAAGATCATTA
AATTTTATTATTACAATTATTAATATAAAA---CCATTAACCATATGATTAGAACATATA
CCTCTATTTGCTTGAAGAGTATTAATTACAACAATTTTATTACTATTAGCACTACCAGTT
TTAGCTGGAGCAATTACAATACTATTAACAGACCGAAATTTTAATACTTCATTTTTTGAT
CCAAGAGGAGGAGGAGATCCAATTC-----------------
>SSWLD8284-13|Trombidiformes|Bdellidae
--ATCTTTGTATTTTTTATTTGGAATTTGAGCAGCCCTAATAGGAGCTGCTATAAGACTA
TTAATTCGATTCGAGCTTTCACAA---------------------------------CCA
GGAGGAATGATAGAAAATGAT---CAAATTTATAACACTATTGTAACTGCCCATGCATTT
GTAATAATTTTTTTTATAGTTATACCAATTATAATTGGTGGATTTGGAAATTGATTAATT
CCTCTTATAATTGGAGCCCCCGATATAGCCTTTCCTCGCATAAATAATATAAGATTTTGA
TTACTTCCCCCCTCTTTATCTCTTCTTACTTTATCCTCTTTTTCTAACTCAGGAGCTGGG
---ACTGGATGAACAGTGTACCCCCCCCTATCCTCCGGAATTGGACATATAGGGGCTTCT
GTCGACTTAACTATTTTCTCTCTACATTTAGCTGGAATTTCTTCAATTTTAGGTGCTATT
AATTTTATAACAACTATCTTAAATATACGA---ACTAATAGAATAAAATTTGAGCAAATT
CCCTTATTTGTCTGATCAATTTTTATCACAGTTCTCCTACTTCTTTTATCTCTTCCAGTT
TTAGCAGGAGCTATTACTATGCTATTAACCGATCGAAACTTTAACACTTCTTTCTTTGAC
CCTATAGGAGGAGGGGACCCAATTTTATATCAACATTTATTC
>UAWM135-14|Trombidiformes|Hygrobatidae
--AACCATATACTTAGCTTTCGGAACATGGGCAGGCGTATTAGGAGCAAGCTTTAGTCTC
CTAATCCGAATAGAACTCTCTCAA---------------------------------CCA
GGAGGATTTCTAAAAAATGAA---CAGCTATACAACACTATCATCACATCACACGCTTTC
GTCATAATTTTCTTTGCCGTCATGCCAATTTTAATTGGAGGTTTCGGAAATTGACTCGTA
CCAATTATAATAAACTACCCAGATATAGCTTTCCCACGAATAAATAACATAAGATTTTGA
CTCCTTCCCCCCTCACTATTCCTTCTAATTTCAAGCTCGATTGTAGGGATAGGAGCAGGA
---ACAGGATGAACAGTATATCCTCCTTTGTCTGATAGTGACTTCCACACAGACATCTCA
GTAGATTTAATGATTTTCTCCCTCCACCTAGCAGGAATCTCTTCCATTTTAGGAGGTATC
AATTTCTTCATAACAATAACAGTTGAAAAA---ATAACATGAAAAAGAGCCATAAAAATC
CCCTTATTTGTCTGAGCAGTAGCTTTCACAGGTTTATTAATTATTCTATCTCTACCAATT
TTAGCAAGAGGAATCACAATGCTCTTAACAGATCGAAACCTTAATAGCTCATTTTTTGAC
CCTTCAGGAGGAGGTGATCCAATCTTCTTTCAACACATTTTC
>UAWM134-14|Trombidiformes|Hygrobatidae
--AACAATATATCTAGCTTTCGGAACATGATCAGGAGTCTTAGGTGCAAGATTCAGATTA
CTAATTCGAATAGAACTATCTCAA---------------------------------CCA
GGAGGATTAATAAAAAATGAA---CAACTTTATAATACAATCATCACCTCACACGCCTTC
ATCATAATCTTCTTCGCTGTAATACCCATTTTAATTGGAGGATTTGGAAATTGATTAATT
CCAATTATAATAAACTATCCAGACATAGCTTTCCCACGAATGAATAATATAAGATTCTGA
CTACTACCACCATCATTACTTTTACTAATCTCAAGATCAATTGTAGGAATAGGTGCAGGA
---ACAGGATGAACAATTTACCCACCTTTATCAGACAGAGATTTCCATACAGATCCATCA
GTCGATTTAATAATCTTTTCACTTCATCTAGCTGGTATTTCATCAATCCTAGGAGGAATC
AACTTTTTCATGACAATAACAGTAGAAAAA---CTTACATGAAAAAATTCAATAAAAATT
CCAATATTTGTTTGAGCAGTTACCTTCACAGGACTTTTAATTATCTTATCTCTACCAATT
TTAGCAAGAGGAATCACAATACTTCTAACAGACCGAAATTTAAACAGATCTTTCTTTGAT
CCATCAGGAGGAGGAGACCCAATTTTCTTTCAACACATTTTC
>CNSLN500-13|Trombidiformes|Smarididae
---ACTATATATATAATTATAGGAATATGATCAGGAATTCTAGGAGTAAGACTAAGATCA
ATCATCCGAATAGAACTTTCTCAA---------------------------------CCA
GGAGAAAATATCGCAGACGAA---CAATTATACAACTCAATCGTAACTCTACATGCATTT
ATCATAATTTTTTTCATAGTAATACCAATAATAATTGGAGGATTTGGAAATTGATTAGTA
CCAATATTACTAACAGCCCCAGACATAGCATTCCCACGAATAAATAACATAAGATTTTGA
TTATTACCACCATCCTTAATAATAATGCTATTAGCTTCATTCTCAAATATAGGAATCGGT
---ACTGGATGGACAGTATATCCTCCTCTATCAGGAAATATAGCACACGGTAGATACTCA
ATCGAAATAACAATTTTCTCATTACATATGGCAGGAATCTCATCAATCCTAGGAGCAATC
AATTTCATGGCTACAATTATAAATATAAAA---AATAAGAATATAAGACCATTAAAAATG
CCCCTAATAGTATGATCAGTATATGCAACAGCAGTGTTATTATTAATTTCACTACCAGTA
TTAGCAGGAGCTATTACAATATTACTAACAGACCGAAATTTCA-----------------
------------------------------------------
>CNSLO1066-13|Trombidiformes|Smarididae
---ACTATGTATATAGTTATAGGAATATGATCAGGAATTCTAGGTGTAAGACTAAGATCA
ATCATCCGAATAGAACTTTCTCAA---------------------------------CCA
GGAGAAAATATCGCAGACGAA---CAATTATACAACTCAATCGTAACTCTACATGCATTT
ATCATAATTTTTTTCATAGTAATACCAATAATAATTGGAGGATTTGGAAATTGGTTAGTA
CCAATATTACTAACAGCCCCAGACATGGCATTCCCACGAATAAATAACATAAGATTTTGA
TTATTACCACCATCACTAATAATAATACTATTAGCTTCATTCTCAAATATAGGAATCGGC
---ACTGGATGAACAGTATATCCTCCTCTATCAGGAAATATAGCACACGGTAGAAGCTCA
ATCGAAATAACAATTTTCTCATTACACATAGCAGGAATTTCATCAATCCTAGGAGCAATC
AATTTCATGGCTACAATTATAAATATAAAA---AATAAGAATATAAGACCATTAAAAATA
CCCCTAATAGTATGATCAGTATATGTAACAGCAGTGCTATTATTGATTTCACTACCAGTA
TTAGCAGGAGCTATTACAATATTACTAACAG-----------------------------
------------------------------------------
>CNPKF2120-14|Mesostigmata|Digamasellidae
--AACAATCTACTTAATTTTTgccTTttGAGCTGCCATAATtgGCTCTGCAATAAGAATA
AtTATTCGTATCGAACTAAGCCAa---------------------------------CCA
GGAGGATTCATAAACAATGAA---CAAATTTATAATATAATCGTAaCAGCaCATGCTTTA
ATTATAATTTTTTTTATAGTAATACCTGCTATAATTGGAGGATTTGGTAATtGACTAACT
CCATTATTTTTAAGGTGTCCtGATATAGCTTTTCCTCGAATAAATAATATAAGATTTTGA
TTaCTCCCTCCTAGTTTATTATTATTAATAATAAGATCAATAATTGATACTGGAGTTGGA
---ACTGGTTGAACTATTTATCCTCCTCTCGCTAATAATTTAAATCATAGAAGATTTGCA
ATAGACTTAGCTATTTTTAGCCTTCATATTGCGGGAATTTCTAGAATTTTAGGTTCTATT
AATTTTATTTCTACAATTTTAAATATACGA---CCTAAACATATAAAATATGAACAAATC
CCTTTATTTATTTGAGCTGTATTTACAACAACTATTTTACTTTTATTAAGATTGCCCGTT
CTTGCTGGTGCAATTACAATACTTTTATTTGATCGAAAtttTAACTCTTCTTTTTTtGAC
CCAAGAGGAGG-------------------------------
>CNGBG1842-14|Trombidiformes|Erythraeidae
--AACTTTATATTTCATTTTAGGAGTTTGAGCCGGAATTTTTGGATTAAGACTAAGAGCT
ATTATCCGAATAGAGCTAAGCCAA---------------------------------CCA
GGACAATTATTTTCTAGAGAT---CAGACTTACAATTCAATTGTGACTTCGCATGCATTT
GTAATAATTTTTTTTATAGTTATACCAATTATAATCGGAGGGTTTGGTAATTGATTAATT
CCAATAATAATCGGAGCACCAGATATAGCTTTCCCACGAATAAACAATATAAGATTTTGA
TTACTTCCCCCAGCGTTATCATTATTGATTATAGCCTCTTTATCAACTATAGGAGTAGGG
---ACAGGATGAACAGTTTATCCCCCTTTATCTTCTAATCTAGCGCACAGATCTATATCA
ATCGAAATAGCAATCTTTTCTCTTCACTTAGCAGGAGTATCGTCAATTCTAGGAGCTATT
AACTTTTTAGCCACCATCAGCAATATAAAA---AGAAAAAACCTTTCGGCGGAAAAAACA
CCCTTATTTGTAGTGGCCGTAGCAATTACAGCTATTCTATTACTTTTATCTTTACCAGTT
TTAGCTGGAGCCATTACTATACTATTAACTGATCGAAATTTTAATACAACTTTCTTTGAC
CCTTCTGGGGGGGGAGACCCAATTCTTTACCAACACTTATTT
>UAWM088-14|Trombidiformes|Arrenuridae
--AACATTATATTTCGCATTTGGAGCTTGATCAGGAATGGTTGGTGCAAGTCTTAGAAGT
CTCATTCGATTTGAATTAGGGCAA---------------------------------CCA
GGAAGATTACTAGGAAACGAC---CAAATTTATAACACAATCGTAACAGCTCATGCATTC
GTCATAATCTTCTTTATAGTTATACCAATTATAATTGGAGGATTTGGTAATTGGCTAGTT
CCTCTAATATTAGCAGCCCCAGATATGGCCTTTCCACGAATAAACAACATAAGATTTTGA
TTACTCCCCCCAGCCTTGACTCTTCTATTAACTAGATCTTTAACTTCTTCAGGAGCAGGA
---ACAGGATGAACTGTTTATCCTCCTCTTTCAAGAAATATCGCCCACGGAGGACCTTCA
GTAGATATAGCCATCTTTTCCCTACACCTAGCAGGTGTATCTTCAATTTTAGGGGCAATT
AATTTTTTAGCTACAATCATAAATATGAAA---CCCAAACATATAAAATATGATCGAATT
CCCCTCTTTGTAATTTCAATCTTTATTACAGTTATCCTTCTTCTTCTTTCATTACCTGTA
TTAGCAGGTGCTATTACAATACTTTTAACTGACCGGAACTTCAACACTTCATTTTTTGAC
CCAGCAGGAGGTGGGGATCCAATTTTATACCAACACCTATTT
>MSSCA813-16|Trombidiformes|Tydeidae
--AACATTATATTTCATTTTTGGGTTATGGTCAGGAATATTAGGAGCATCAATAAGTCTT
TTTATTCGAATAAAACTAGGAAAC---------------------------------CCA
GAAATAATAGGACAAAATGAT---CAAATTTATAATGTAATAGTAACAGCTCATGCATTT
GTAATAATTTTTTTCATAGTAATACCAATTATAATTGGGGGATTCGGAAACTGGTTAGTC
CCAATTCTAATTAATGCCCCAGATATAGCTTTCCCTCGAATAAATAACATAAGATTCTGA
CTTTTGCCCCCTTCTCTTATGTTATTAATTATATCTTCGTTTAGAGAAATAGGAGCAGGA
---ACAGGTTGAACAGTTTATCCACCTTTATCAAACCAAATATTTCACGCAGGAAATTCA
GTAGATATAACAATTTTTTCACTTCACATAGCAGGGGTATCTTCCATTTTAGGAGCAATT
AATTTTATTACTACAATTATTAATATACGA---TCAAAAACAATAAAATTTGAAAATATT
CCACTATTTGTATGATCAGTTATAATTACAGCAATTTTATTATTACTATCTTTACCTGTA
TTAGCAGGAGCAATTACTATACTACTAACAGATCGAAACTACAATACTTCATTTTTTGAT
CCAGCAGGAGGAGGAGATCCAATTT-----------------
>MSSCA818-16|Mesostigmata|Microgyniidae
--AACAATATATCTAATTTTTAGAGCATGAGCTGGTATAGCTGGAACAGCCTTAAGAGTA
ATTATCCGAACAGAATTAGGACAA---------------------------------CCA
GGATCAACAATTGGAGATGAC---CAAATTTATAATGTTGTAGTAACTGCACATGCTTTT
GTTATAATTTTTTTTATAGTAATACCTGCTATAATTGGAGGATTTGGAAATTGATTAATT
CCATTAATAATCAGAGCCCCAGACATAGCTTTCCCACGTATAAACAATATAAGATTTTGA
CTTTTACCCCCCTCTTTACTATTATTACTAACTTCTTCACTAGTAGAATCAGGAGCAGGA
---ACAGGTTGAACAGTTTATCCTCCGTTAGCATCAAATATATCACATAGAGGAGCTAGA
GTAGATTTAGCCATTTTTTCCCTTCATTTAGCTGGAATTTCTTCAATTTTAGGATCTATC
AATTTTATTACAACTATTATAAATATACGC---CCCCTAGAAATGTCCATAGAACGAATT
CCATTATTTGTTTGATCTGTACTTTTAACAACTATTCTTTTATTATTATCTTTACCTGTA
TTAGCTGGTGCAATTACTATATTATTAACAGATCGTAATTTTAACACCTCATTTTTTGAt
CCTGCTGGAGGAGGAGACCCTATTT-----------------
>SSPAA7988-13|Sarcoptiformes|Malaconothridae
--AACTCTTTATTTCATTTTTGGGACATGATCTGGCATCTTGGGAGCTTCACTTAGAGCG
CTAATTCGACTAGAACTTGGTCAA---------------------------------CCA
GGATCATTAATAGAAAACGAT---CAAATTTATAATACAATTGTTACTGCGCATGCCTTC
GTTATAATTTTCTTCATAGTCATGCCCGTAATGATTGGGGGATTCGGTAATTGACTAGTC
CCTTTAATAATCGGAGCTCAAGACATGGCTTTCCCACGAATAAATAATATAAGTTTCTGG
CTTCTCCCGCCCTCACTAACACTCTTGTCATCCTCTGCCTTCGCTGGAGTAGGAGCTGGA
---ACTGGATGAACGGTATATCCTCCCCTAGCTGGGAATCTTTTTCATTCTGGCATCTCA
GTAGATCTAGCTATTTTCAGCCTGCATTTAGCTGGAGCCTCTTCCATTCTGGGGGCTATT
AATTTCATTACTACCATCATAAACATACGA---TCGTCTTCAATAAATTTAGATTCGATT
CCTCTGTTCGTATGATCTGTTCTTATCACCGCAGTACTACTGCTATTATCTTTACCAGTA
TTGGCTGGGGCTATTACAATGCTATTGACTGATCGAAACTTCAACACTTCTTT-------
------------------------------------------
>UAWM128-14|Trombidiformes|Hygrobatidae
--AACTCTTTATTTTATCTTTGGTTCTTGATCGGGGATGATTGGAGCTAGCCTTAGAAGC
CTTATTCGACTAGAGCTAGGGCAA---------------------------------CCA
GGAACATTAATAGGAAATGAC---CAGATTTACAATACAATAGTTACTGCTCACGCTTTC
ATCATAATTTTTTTTATGGTAATACCTATAATAATTGGGGGTTTTGGAAATTGATTAGTA
CCTCTTATAATCAGAGCTCCTGATATGGCATTTCCTCGAATAAATAATATAAGCTTTTGA
CTTTTACCCCCCTCTATTATGCTTCTTCTTTCGAGTTCTATAACTTCTATGGGAGCTGGG
---ACTGGGTGAACAGTTTACCCCCCATTATCCATGAACTTAGCGCATAGCGGCCCCTCA
GTCGACTTAACAATTTTTTCTTTGCATTTAGCTGGGATCTCTTCTATTTTAGGAGCAATT
AACTTTATGGTTACTTTAATTAATATGAAA---CCAAAACATATAGACTTCAGTCAAGTG
CCTTTATTTGTTTGGTCAATTTTTATTACAGTCATTCTCCTTTTACTATCCCTCCCAGTA
TTGGCCGGAGCTATTACAATACTTTTAACCGATCGAAATTTTAATACATCTTTTTTTGAC
CCTTCTGGGGGAGGAGACCCAATTTTATATCAACATTTATTT
>CNGBG1869-14|Trombidiformes|Arrenuridae
--AACATTATACTTCACTTTTGGGGCATGATCAGGCATAATTGGAGCTAGACTTAGAAGC
CTAATCCGCCTAGAATTAGGACAA---------------------------------CCA
GGAAGACTTTTAGGAAATGAC---CAAATTTACAACACAATTGTAACAGCGCACGCTTTT
ATTATAATCTTTTTCATAGTTATACCAATCATAATCGGAGGATTTGGAAATTGGTTAGTC
CCTCTAATATTAGCAGCCCCAGATATGGCCTTCCCTCGGATAAATAACATAAGATTCTGA
CTCCTACCCCCAGCCTTAACCTTACTACTCTCAAGATCATTAGCATCAGCAGGAGCAGGA
---ACCGGATGAACAGTCTATCCACCCCTTTCAAGTAACATCGCCCATGGGGGCCCATCA
GTAGATATAGCCATCTTCTCTTTACACCTAGCTGGTGTATCATCAATCCTAGGGGCTATC
AATTTCTTAGCTACCATTATAAATATAAAA---CCTAAACACATAAAGTACGACCGAATT
CCTTTATTTGTAGTATCTATCTTCATTACAGTCATTCTTCTTCTCCTATCGTTACCCGTT
TTAGCAGGTGCCATTACTATACTACTAACAGACCGAAACTTTAATACATCTTTCTTCGAC
CCAGCAGGTGGAGGAGATCCCACTCTTTACCAACATTTATTT
>MSSCA3585-16|Trombidiformes|Rhagidiidae
--AACATTATACTTTGCATTCGGACTATGATCAGCCCTATTAGGAGCATCCATAAGAATT
TTAATTCGAATAGAACTAGGACAA---------------------------------CCA
GGATCAATAATACAAAATGAT---CAAATTTATAATACAATTGTAACTGCTCACGCTTTT
GTAATAATTTTTTTCATAGTAATACCAATTATAATTGGAGGATTCGGAAACTGATTAGTT
CCAATAATAATCAATGCTCCCGACATAGCATTCCCACGAATAAATAATATAAGATTTTGA
TTACTACCCCCTTCTTTAACTCTTCTCTTAATATCCTCATTTACTAGAGCTGGAGTAGGA
---ACCGGATGAACAGTTTACCCTCCTCTTTCTAGAAATATTGCCCACCCAGGTGGGGCA
GTAGATTTAGGAATTTTCTCCCTACACTTAGCAGGTATTTCATCAATTCTAGGAGCAATC
AATTTCATAACTACAATTATTAATATACGT---CCATCATCAATAACATTTGAACGAATC
CCCCTATTTGTTTGATCAGTTTTCATTACAGCCCTACTTCTTCTTTTATCCCTACCTGTA
CTAGCAGGAGCCATCACAATATTACTAACAGATCGAAATTTTAACACATCATTTTTCGAC
CCAGCTGGAGGAGGAGACCCCATTT-----------------
>MSSCA626-16|Trombidiformes|Rhagidiidae
--AACATTATACTTTGCATTCGGATTATGATCAGCCCTACTAGGAGCCTCCATAAGAATT
TTAATTCGAATAGAATTAGGACAA---------------------------------CCA
GGATCAATAATACAAAACGAT---CAAATTTATAATACAATTGTAACTGCCCACGCATTT
GTAATAATTTTTTTTATGGTTATGCCAATCATAATCGGAGGTTTCGGAAACTGACTAGTT
CCGATAATAATCAATGCCCCAGATATAGCTTTCCCACGAATAAATAACATAAGATTTTGA
TTACTCCCACCCTCCTTAACTCTTCTTTTAATATCCTCATTCACCAGAGCCGGAGTAGGA
---ACCGGATGAACAGTTTATCCACCACTTTCTAGAAACATTGCTCATCCTGGAGGAGCA
GTAGATTTAGGAATTTTCTCTTTACATCTAGCTGGTATTTCATCAATTCTAGGAGCAATC
AATTTCATAACCACAATTATTAATATACGC---CCATCATCAATGACATTTGAACGAATT
CCACTATTTGTCTGATCAGTTTTCATTACCGCCTTACTTCTTCTTTTATCCCTCCCCGTT
CTAGCAGGAGCTATTACAATATTATTAACAGATCGAAACTTTAATACATCATTTTTTGAT
CCAGCCGGAGGAGGAGACCCAATTT-----------------
>MSSCA4939-16|Mesostigmata|Zerconidae
--AACTTTATATCTAATTTTTAGCTTATGAACAAGAATATTAGGAATATCTATAAGAATA
ATTATCCGTATTGAATTAGGCCAA---------------------------------CCA
GGAACATTTATTAATAATGAT---CAAATTTATAATATAATTGTAACTGCACATGCTTTT
ATTATAATTTTTTTTATAGTAATACCAATTATAATTGGCGGTTTTGGAAATTGATTAATC
CCATTAATAGTAATAACCCCTGATATAGCATTTCCTCGAATAAATAATATAAGATTTTGA
CTTTTACCTCCTTCTTTATTATTACTTTTAATATCTTCAATAATTGAATCTGGAGTTGGA
---ACAGGATGAACTGTTTATCCTCCTTTATCTAATAGAGTATTTCATAGTGGAATAAGT
GTTGATTTAGCTATTTTTTCCCTTCACTTAGCAGGAATTTCTTCTATTTTAGGGGCTATT
AATTTCATTGTAACAATTATTAATATACGA---ACTTCAATTATTTCAATAGAAAAATTA
CCTTTATTTATTTGAGCTATTTTAATCACAACTATTTTATTAATATTAGCACTTCCAGTT
CTTGCTGGAGCTATTACAATATTATTGACAGATCGAAATTTTAATACTTCTTTTTTTGAT
CCTAATGGTGGTGGAGATCCAATTT-----------------
>MSSCA639-16|Mesostigmata|Trachytidae
--TACTATATATTTAATTTTTAGATCTTGAGCAGGCATAGCTGGAACTGCCCTAAGAGTC
ATTATTCGCACAGAATTAGGACAA---------------------------------CCA
GGATCAACAATTGGAGATGAT---CAAATTTTTAACGTAATTGTAACAGCTCACGCTTTC
GTAATAATTTTCTTTATAGTTATACCTGCTATAATTGGAGGTTTCGGAAACTGATTAGTT
CCATTACTATTAGGAGCCCCAGATATAGCTTTTCCTCGTATAAATAATATAAGATTTTGA
TTACTTCCTCCTTCTCTAATTCTTTTGATATCTTCCTCTATAGTAGAGGCAGGAGCAGGT
---ACAGGATGAACAGTATATCCTCCTCTTGCTTCAAATATTTCTCATAGAGGAGCCAGA
GTAGATCTAGCTATTTTTTCTCTTCATTTAGCAGGTGTATCATCTATTTTAGGTTCAATT
AATTTCATTACAACAATTATTAATATACGA---TCAACAGAAATAAATTTGGAGCGGATT
CCTTTATTTGTTTGATCAGTTTTACTTACTACAATTCTTCTATTATTATCTTTACCTGTT
CTCGCCGGAGCTATTACTATACTTCTTACTGATCGAAACTTCAATACATCTTTTTTTGAT
CC----------------------------------------
>MSSCA4669-16|Trombidiformes|Erythraeidae
--ATCATTATATTTCATATTAGGCACATGGTCAGGAGTAATAGGACTAAGAATAAGAATA
ATTATTCGATTAGAACTAGGTCAA---------------------------------CCA
GGACAAACAATTGGAAACGAG---CAATTGTACAATTCAATAATTACATCACACGCATTC
ATCATAATTTTCTTTATAGTCATACCCATTATAATCGGAGGGTTTGGGAACTGATTGGTA
CCACTTATATTAGGTGCTCCAGACATAGCTTTCCCACGTATAAATAATATAAGATTCTGA
CTTCTTCCTCCCTCTCTAATGCTTCTTGTAACAGCTTCATTCGCTTCTATAGGAGTAGGA
---ACTGGATGAACTGTATACCCTCCTTTATCAGACTTATGGGGGCATAACTCTTACTCA
ATTGAAATAACAATTTTCTCACTTCATCTAGCAGGAGTCTCATCTATTTTAGGAGCAATC
AACTTCTTAGCGACAATTAAAAACATAAAA---AATAAATTCCTATCAATAGAAAAAATC
CCTCTATTTGTTTGATCTGTAATAGCTACGGCCATCTTATTACTACTATCATTACCAGTA
TTAGCAGGTGCTATTACAATACTCCTCTCAGATCGAAACTTTAACACATCCTTTTTTGAC
CCCTCAGGAGGGGGGGACCCAATCCT----------------
>SSWLD8285-13|Sarcoptiformes|Tectocepheidae
--AACGTTATATTTTATACTAGGTGCCTGGGCAGGGATTTTAGGTTCCGCTTTAAGGGGA
CTAATTCGTTTAGAGTTGGGACAG---------------------------------CCG
GGGTCTTTGTTTGAAAATGAT---CAGATTTATAACACTGTTGTTACTTCTCATGCCTTT
GTTATAATTTTCTTTATAGTAATGCCGGTAATGATTGGGGGATTTGGGAACTGGTTGGTT
CCTATAATGATTGGAGCACAAGATATGGCATTCCCTCGTATAAATAATATGAGGTTTTGG
CTCCTCCCTCCTTCTTTAACTCTTTTATTAAGATCTTCTTTTGGGGGGATAGGTGTAGGT
---ACTGGTTGGACGGTTTATCCTCCTTTAGCTGGTAATTTGTTCCATTCTGGTATTTCT
GTCGATTTGGCTATTTTTAGCCTTCATCTTGCAGGAGCTTCTTCTATTCTTGGTGCTATT
AACTTTATTACTACCGTGATTAACATACGT---TCCTCCTGTGTGAGATTGGATAGTATC
CCTCTCTTTGTTTGGTCCGTGCTAATTACGGCCGTACTGTTGCTTTTGTCTTTACCTGTT
CTTGCTGGGGCAATTACGATATTGTTAACTGACCGTAATTTCAATACATCTTTTTTTGAC
CCTTCAGGAGGAGGGGACCCCATTTTATATCAGCATCTCTTT
>MSSCA821-16|Mesostigmata|Digamasellidae
--AACCCTTTACATGATTTTTTCTTTATGGTCTGGCATATTAGGAACTTCATTAAGAATA
ATTATTCGAGTCGAACTAGGTCAA---------------------------------CCG
GGGCCTCTTATTGGAGATGAT---CAAGTTTATAATACTATTGTTACTGCACATGCTTTT
GTTATAATTTTTTTTATGGTTATACCAGCTATAATAGGCGGATTCGGTAACTGATTAATT
CCGTTAATAATTGGAGTTCCAGACATAGCTTTCCCACGACTAAATAATATGAGATTCTGG
TTTTTACCTCCAAGATTATTACTTCTCATTATAAGAAGTTTAATTGATAGTGGAGTTGGG
---ACAGGATGAACTGTATACCCTCCTTTATCTAGTAATATTAGACATAGAGGTAGAGCC
GTAGACGTATCCATTTTTAGGCTTCATTTAGCTGGTATTTCAAGAATTTTAGGCTCAATT
AACTTCATCTCCACAATTTTAAATATACGA---GTAGACTCCTTAATTATAGAACGAATT
CCTTTATTTGTTTGATATGTATTAATTACTACAATCTTGTTACTACTAAGACTTCCTGTC
TTAGCTGGAGCTATTACCATACTTCTTATAGACCGAAATTTCAATACAACCTTTTTTGAC
C-----------------------------------------
>CNGMG1665-14|Trombidiformes|Eupodidae
-----------------------------------tTTATTAGGAGCTTCAaTAAGAATT
ATTATTCGAATTAAACTATCGAAT---------------------------------CCC
GGGTTTTTAGGCCAAAGGGAT---CAATTATATAATTCTTTAGTAACTTCACACGCTTTT
GTGATAATTTTTTTCATAGTGATACCAATTATAATTGGGGGTTTTGGTAATTGATTAGTG
CCATTAATAATTGGGGCTCCTGATATAGCTTTCCCACGAATAAATAATATAAGGTTTTGA
TTACTCCCCCCTTCCTTGATATTATTACTATTATCCTCTTTTGCTGAAAGAGGAATAGGT
---ACAGGGTGAACTGTTTATCCACCTTTGTCAAATTATTTATTTCATGGGGGTATTTGT
GTAGATTTAGCCATCTTTTCCTTACATATAGCAGGTATTTCTTCAATTTTAGGAGCTATT
AATTTTATTTGCACAATTATTAATATGCGG---AATAAATTTATAACCTTCGAACGTATA
CCTTTATTTCCTTGATCTGTATTGATTACCGCTATTCTATTGTTATTATCATTACCTGTA
TTAGCTGCAGCTATTACAATACTATTAACCGATCGTAATTATAATACATCATTTTTTGAT
CCTACTGGAGGAGGAGACCCTATTTTATACCAACATTTGTTT
>MSSCA851-16|Trombidiformes|Eupodidae
--AACTTTATATTTTATTTTTGGATTTTGATCAGGGTTATTAGGTGCTTCGATAAGTATT
ATTATTCGATTAAAATTAATAAAC---------------------------------CCT
GAGTTTTTAGGACATAATGAT---CAAATTTATAATGTTATAGTTACTTCACATGCTTTT
GTAATAATTTTCTTTATAGTTATACCAATTATGATTGGAGGTTTTGGAAATTGATTAGTG
CCAATAATAATTGGAGCTCCAGATATAGCTTTTCCACGTATAAATAATATAAGATTTTGA
TTATTACCTCCTTCTTTGTTAATATTGATTTTATCATCTTTTTCTGAAAGTGGTGCTGGA
---ACAGGGTGAACAGTCTATCCTCCCTTATCAAATTATTTGTTTCATGGTGGAATATCT
GTTGATTTGACTATTTTTTCTTTACATTTAGCTGGAATATCTTCAATTTTAGGGGCTATT
AATTTTATTACTACTATTTTGAATATACGT---TCTAGTTACATAACTTTTGAACGTCTT
CCTTTATTTGTTTGATCTGTTTTAATTACTGCTGTTTTATTATTATTGTCTTTACCAGTT
TTAGCTGGAGCTATCACTATATTATTAACTGATCGAAATTTTAATACTTCGTTTTTTGAT
CCTGCTGGAGGAGGAGATCCTATTT-----------------
>CNGMD1784-14|Mesostigmata|Melicharidae
--AACTTTATATTTTATTTTTTCTTTGTGGGCGGGGATAGTCGGGACTTCCTTAAGAGTC
TTAATCCGTTTGGAGCTTTCCCAA---------------------------------CCT
GGGGTTTTAATTGGGGATGAC---CAAATTTACAATGTTATTGTTACAGCACATGCTTTT
GTTATAATTTTTTTTATGGTTATACCTGCTTTGATTGGGGGGTTTGGAAATTGGTTGGTT
CCTTTAATAATTTCTGCCCCTGATATAGCTTTTCCCCGAATAAACAATATAAGTTTCTGA
CTTTTACCCCCCTCTTTAAGTTTATTATTATTTTCCTCTTTAGTAGAATCCGGAGTGGGT
---ACAGGTTGAACTGTTTACCCTCCTTTGTCTAGTATTTTGTACCACAGAGGGGCTGCT
GTGGATCTTTCTATTTTTTCTTTACACTTAGCCGGAATTTCTTCTATTTTAGGTTCTATT
AATTTTATTTGTACAATTTTAAATATACGA---GCTAAATCTATAGACTTAGGCCAAATA
CCTTTGTTTGTTTGGTCTGTTTTTATTACTACAGTTTTATTATTACTTAGTCTTCCTGTA
CTAGCGGGGGCTATCACAATACTTTTAACAGATCGAAATTTTAATACTAGGTTTTTTGAC
CCAAGGGGTGGAGGGGACCCAGTTCTTTATCAGCATTTATTT
>CNPKF2135-14|Trombidiformes|Eupodidae
--AACATTATATTTTATTTTTGGTTTTTGATCAGGATTATTAGGTGCTTCTATAAGAATT
ATTATTCGAATAAAGCTTTCAAAT---------------------------------CCT
GGGTTTATAGGACAAAATGAT---CAGATTTATAACGTTACGGTTACTGCTCATGCTTTT
GTAATAATTTTTTTTATGGTAATACCAATTATGATTGGGGGGTTTGGAAATTGATTAGTC
CCTGTAATAATTGGTGCTCCTGATATGGCTTTCCCCCGAATAAATAATATAAGATTTTGA
TTATTACCACCTTCTATTATAATATTGATATTATCATTTTTTGCTGAAAATGGAGCTGGG
---ACTGGATGAACTGTTTATCCTCCTTTGTCTAATTATTTATTTCATGGAGGTATCTCT
GTTGACTTAACAATTTTTTCTTTACATATAGCTGGTATATCATCTATTTTAGGGGCCATT
AATTTTATTACAACTATTTTAAATATACGA---ATAAAAATGATGACTTTTGAACGGTTA
CCATTATTTGTTTGATCAGTTTTAATTACAGCAGTGCTATTATTGTTATCTCTTCCTGTT
TTAGCTGGAGCTATTACTATATTATTAACAGATCGAAATTATAATACTTCTTTTTTTGAT
CCTGCTGGAGGAGGAGATCCAATTTTATATCAGCATTTATTT
>MSSCA4906-16|Trombidiformes|Eupodidae
--ATCTTTATATTTTATTTTTGGTTTTTGATCAGGATTACTAGGAGCTTCGATAAGAATT
ATTATTCGAATAAAATTATCTAAC---------------------------------CCT
GGGTTTATAGGCCAAAATGAT---CAAATTTATAATGTAATAGTAACTGCTCATGCTTTT
GTAATAATTTTTTTTATAGTTATACCAATCATAATTGGAGGATTTGGAAATTGATTAGTC
CCTTTAATAATTGGTGCTCCTGATATAGCATTCCCTCGAATAAACAATATAAGTTTTTGG
CTTCTTCCTCCTTCCTTGATAATATTATTATTATCTTCTTTCGCAGAAAGAGGTTCAGGA
---ACAGGTTGAACTGTTTACCCTCCTTTATCTAATTATTTATTCCATGGGGGAATTTCA
GTAGACTTAACTATTTTTTCTCTTCATATAGCTGGAATCTCTTCTATTTTAGGAGCAATT
AATTTTATTACCACAATTATTAATATACGA---ATAAAATTAATATTATTTGAACGTTTA
CCTTTATTTGTTTGATCTGTATTAATTACAGCTGTATTATTATTATTGTCATTACCAGTT
TTGGCAGGTGCTATTACAATATTATTAACAGATCGAAATTATAATACATCTTTTTTTGAt
CCTGCAGGGGGAGGAGATCCTGTTT-----------------
>CNGMG1668-14|Trombidiformes|Eupodidae
---ACTTTATATTTTATTTTTGGATTTTGGTCAGGTTTATTAGGAGCTTCTATAAGAATT
ATTATTCGAATAAAGTTAGCTAAT---------------------------------CCT
GGGTTTATAGGACAAAATGAC---CAAATTTATAATGTTATAGTAACTGCTCATGCATTT
GTCATAATTTTTTTTATAGTAATACCTATTATAATTGGGGGTTTCGGTAATTGATTAGTT
CCTTTAATAATTGGGGCTCCAGATATGGCTTTCCCTCGTATAAATAATATAAGCTTTTGA
TTACTTCCACCTTCTTTAATAATGTTATTATTATCTTCTTTTGCTGAAAGAGGAGCTGGA
---ACAGGATGGACTGTTTATCCTCCTTTGTCTAATTATTTATTTCATGGCGGAATTTCT
GTTGACTTAACAATTTTTTCTCTACATATAGCTGGTATTTCTTCTATCTTAGGAGCCATT
AATTTTATTACTACAATTTTAAATATACGA---ATAAAATGAATATCTTTTGAACGTTTA
CCTTTATTTGTTTGATCAGTTTTAATTACTGCAGTTTTACTATTGCTTTCTTTACCTGTA
TTAGCAGGAGCTATTACAATACTCTTAACAGATCGAAATTATAATACATCATTTTTTGAT
CCTGCTGGAGGAGGGGACCCTATTTTGTATCAACATTTATTT
>SSWLF3064-13|Sarcoptiformes|Nanorchestidae
--TACTCTTTATTTTATCTTTGGATTCTGGTCTGCTTTTTTGGGTACTTCTTTTAGTTCT
TATATCCGTATAGAGCTTAGACAG---------------------------------CCT
GGGGGTTTCTTTTGTTTTGAT---CACGTTTACAATGTTGTTGTAACCTCTCATGCTTTT
ATTATGATTTTTTTTGCGGTAATACCAATTATAATAGGTGGGTTTGGTAATTGGTTGGTA
CCTTTAATAGTGGGTAGACCTGATATAGCCTTCCCTCGTATAAACAATATGAGTTTTTGG
CTTCTTCCGCCTTCACTTTTTCTTATGGTTATCTCCTCTTTTTTTTCTGTTGGTTCTGGC
---ACAGGTTGAACTGTCTATCCACCTCTTTCTTCTTACTTGGGCCACCCTGGTGTATCT
GTGGATCTTAGAATTTTTTCTTTACATTTAGCTGGTATCTCCTCTATCCTTGGCGCTATC
AACTTTATTACAACAATCTTTAATATACGT---ATGGGTGGGGTTAGAATAGACACGGTT
TCTCTTTTTGCTTGGTCTGTTCTTGTAACTGCTTTTCTGTTACTTTTTTCTTTACCTGTT
CTTGCTGGTGGTATCACTATACTGTTAT--------------------------------
------------------------------------------
>CNPKF2069-14|Mesostigmata|Digamasellidae
--AACTATTTATTTAATTTTTGCTTTTTGGGCAAGATTAGTTGGTTCAGCTATAAGATGA
ATCATTCGGATTGAATTAAGACAA---------------------------------CCT
GGGACTTTTATTGGAAACGAC---CAAATTTATAACGTAATTGTAACTGCACATGCTTTT
GTTATAATTTTTTTTATAGTTATACCAGCTATAATTGGTGGATTTGGTAATTGACTAACT
CCTTTACTTATTAATAGGCCAGATATAGTATTTCCTCGAATAAATAATATAAGTTTTTGA
CTTCTTCCTCCCAGTTTACTATTATTAATAATAAGATCTTTTATTGATACAGGAGCAGGG
---ACAGGTTGAACAGTCTATCCTCCATTAGCTAATAATATTAATCATAGTAGAATAGCT
ATTGATTTAGCTATTTTTAGTTTACATATTGCTGGTATTTCTAGAATTTTAGGTTCTATT
AATTTTATTACAACAATTTTAAATTTACGA---CCAAAAGCAATAATTTATGAGCGAATT
CCATTATTTATTTGATCAGTTTTCATTACAACAATTCTTCTTTTATTAAGATTACCTGTT
TTAGCAGGAGCTATTACTATATTGCTATTTGATCGAAATTTTAATACTTCTTTTTTTGAT
CCTAGTGGAGGAGGAGACCCGATTCTTTATCAACATTTATTT
>UAWM076-14|Trombidiformes|Unionicolidae
--GACCTTATACTTCGCCTTTGGTAGCTGATCAGGAATATTAGGAGCAAGCCTCAGAGCT
ATTATCCGACTAGAATTAAGACAA---------------------------------CCT
GGGTCTTTAGTAGGTAATGAT---CAAATTTATAACACAATTGTAACCGCCCATGCTTTT
ATTATAATTTTTTTTATAGTGATACCGATACTTATCGGAGGCTTCGGAAACTGATTAGTC
CCCCTCATAATTAGAGCCCCAGACATAGCTTTCCCTCGAATAAATAATATAAGATTTTGA
TTACTCCCACCCGCCTTAACTTTACTATGCTCTGGTTCCCTAACCAACATAGGGGCTGGG
---ACAGGGTGAACCGTCTATCCACCTTTATCAGGAAATATCGCACATGGTGGTGCTTCA
GTGGACCTTTCAATCTTTTCCCTCCATTTAGCAGGTATCTCCTCAATTTTAGGAGCCATT
AATTTCATAGCTACTATTTTAAACATAAAA---CCAAAGTTTATAAAAATAGAACAAATA
CCTCTGTTTGTTTGGTCTATCTTTATCACAGTAATCTTATTACTTCTATCCCTACCCGTT
TTAGCGGGGGCCATCACTATACTGTTAACTGACCGAAACTTTAATACATCATTTTTTGAC
CCTGCAGGGGGGGGGGACCCAATCTTATATCAACACCTATTT
>UAWM075-14|Trombidiformes|Unionicolidae
--AACCTTATATTTCGCCTTTGGGAGATGATCAGGAATATTAGGAGCAAGACTTAGAGCT
ATTATTCGACTAGAATTGGGGCAA---------------------------------CCT
GGGTCTTTGGTAGGGAATGAT---CAAATTTATAACACAATTGTAACCGCCCATGCTTTT
ATCATAATTTTTTTTATAGTAATACCGATACTTATCGGAGGTTTCGGAAACTGATTAATT
CCTCTCATAATTAGAGCCCCAGACATAGCTTTCCCTCGAATAAATAACATAAGATTTTGG
TTACTCCCCCCCGCCTTAATTTTACTATGTACTGGCTCCCTAACCAACATAGGAGCCGGA
---ACAGGATGAACTGTTTACCCGCCTTTATCAGGGAATATTGCGCATGGGGGTGTTTCA
GTGGACCTTTCAATCTTTTCCCTTCATTTAGCAGGTATCTCCTCAATTTTAGGGTCTATT
AATTTTATAGCTACTATTTTGAATATAAAA---CCAAAGTTTATAAAAATAGAACAAATG
CCCCTATTTGTTTGATCTATTTTTATCACAGTAATCTTATTACTTCTATCCCTACCGGTT
TTAGCAGGAGCCATTACTATATTATTAACAGACCGAAACTTTAATACATCATTCTTTGAC
CCTGCGGGGGGAGGAGACCCAATCCTATACCAACACCTATTT
>UAWM116-14|Trombidiformes|Unionicolidae
--AACCTTATACTTCGCCTTTGGTAGATGATCAGGAATAATAGGAGCAAGACTCAGAGCT
ATTATTCGGCTAGAATTAGGGCAA---------------------------------CCT
GGGTCTTTAGTAGGAAATGAT---CAAATTTATAATACAATTGTAACCGCCCACGCTTTT
ATTATAATTTTTTTTATAGTAATACCAATACTTATCGGAGGTTTCGGAAACTGATTAATC
CCCCTCATAATTAGAGCCCCAGACATAGCTTTCCCTCGAATAAATAACATAAGATTTTGA
TTACTCCCTCCCGCCTTAATTTTACTATGCACTGGCTCCCTAACCAACATAGGGGCCGGA
---ACAGGGTGAACTGTTTACCCGCCTTTATCAGGAAATATTGCACATGGGGGTGTTTCA
GTGGACCTTTCAATCTTTTCCCTTCATTTAGCAGGCATCTCCTCAATTTTAGGGTCTATT
AATTTTATAGCTACTATTTTAAATATAAAA---CCAAAGTTTATAAAAATAGAACAAATG
CCCCTATTTGTTTGGTCTATTTTTATCACAGTAATCCTATTACTTCTATCCCTACCAGTT
TTAGCAGGAGCCATCACTATATTATTAACAGACCGAAACTTTAATACATCATTCTTTGAC
CCTGCGGGAGGAGGAGACCCAATCTTATACCAACACCTATTT
>UAWM117-14|Trombidiformes|Unionicolidae
--AACCTTATACTTCGCCTTTGGTAGATGATCGGGGATAATAGGAGCTAGACTCAGAGCT
ATTATTCGACTAGAATTAGGACAA---------------------------------CCT
GGGTCTTTAGTAGGAAATGAT---CAAATTTATAATACAATTGTAACCGCCCACGCTTTT
ATTATAATTTTTTTTATAGTAATACCGATACTTATCGGAGGTTTCGGAAACTGATTAATC
CCCCTCATAATTAGAGCCCCAGACATAGCTTTCCCTCGAATAAATAACATAAGATTTTGA
TTACTCCCTCCCGCCTTAATTTTACTATGCACTGGCTCCCTAACCAACATAGGAGCCGGA
---ACAGGGTGAACTGTTTACCCGCCTTTGTCAGGAAATATTGCGCATGGGGGTGTTTCA
GTAGACCTTTCAATCTTTTCCCTTCATTTAGCAGGTATCTCCTCAATTTTAGGGTCTATT
AATTTTATAGCTACTATTTTAAATATAAAA---CCAAAGTTTATAAAAATAGAACAAATA
CCCCTATTTGTTTGGTCTATTTTTATCACAGTAATCTTATTACTTCTATCCCTACCAGTT
TTAGCAGGAGCCATCACTATATTATTGACAGACCGAAACTTTAATACATCATTCTTTGAC
CCTGCGGGAGGAGGAGACCCAATCTTATACCAACACCTATTT
>UAWM118-14|Trombidiformes|Unionicolidae
--AACCTTATATTTCGCCTTTGGTAGATGATCAGGGATAATAGGAGCAAGACTCAGAGCT
ATTATTCGACTAGAATTAGGGCAA---------------------------------CCT
GGGTCTTTAGTGGGAAATGAT---CAAATCTATAATACAATTGTAACCGCCCACGCTTTT
ATTATAATTTTTTTTATAGTAATACCGATACTTATCGGAGGTTTCGGAAACTGATTAATC
CCCCTCATAATTAGAGCCCCAGACATAGCTTTCCCTCGAATAAATAACATAAGATTTTGA
TTACTCCCTCCCGCCTTAATTTTACTATGCACTGGCTCCCTAACCAACATAGGGGCCGGA
---ACAGGGTGAACTGTTTACCCACCTTTGTCAGGAAATACTGCGCATGGGGGTGTCTCA
GTGGACCTTTCAATCTTTTCCCTTCATTTAGCAGGTATCTCCTCAATTTTAGGGTCTATT
AATTTTATAGCTACTATTTTAAATATAAAA---CCAAAGTTTATAAAAATAGAACAAATG
CCCCTATTTGTTTGGTCTATTTTTATCACAGTAATCTTATTGCTTCTATCCCTACCAGTT
TTAGCGGGAGCCATTACTATATTATTAACAGACCGAAACTTTAATACATCATTCTTTGAC
CCTGCGGGAGGAGGAGACCCAATCTTATACCAACACCTATTT
>UAWM055-14|Trombidiformes|Hydrachnidae
--CTCCCTTTATTTTACATTCGGTCTATGGTCAGGGCTTGTGGGTGCAAGCCTCAGAGCT
ATTATCCGTTTGGAGTTATCACAA---------------------------------CCA
GGGTCTCTTTTAATGAACGAC---CAACTTTATAACAGAATTGTAACAGCCCATGCATTT
ATTATAATTTTCTTTATAATTATACCTGTAATAATCGGAGGGTTTGGTAATTGGCTTATC
CCAATAATAATTAAAGCCCCAGATATAGCTTTCCCCCGTATAAATAATATAAGATTTTGA
CTTTTACCTCCATCTTTAATTCTTTTAATCTCAGGTCCTTTATTTTCAATAGGGGCTGGA
---ACAGGATGAACAGTTTACCCTCCCCTGTCAGGAAACATTGCCCACAGAGGCCCCTCA
GTAGACCTATCAATTTTTTCCCTCCACTTAGCTGGAATCTCGTCCATTTTAGGTGCTATT
AATTTTATGACAACTATTCTCAATATAAAA---CCTACCCATTTAAAGTATGAGCAAATT
TCTTTATTCGTATGATCAATCTTTATCACAGTTACTCTCCTACTCCTTTCTTTACCAATC
TTGGCAGGAGCTTTAACAATATTGCTAACAGACCGAAATTTTAATACTTCTTTTTTTGAT
CCAGCTGGGGGAGGAGATCCTATTTTATATCAACATTTATTT
>MSSCA3655-16|Mesostigmata|Parasitidae
--AACAATATATTTAATTTTTGCAGCTTGAGCAGCCATACTAGGAACTGCTATAAGAATA
ATTATTCGAACTGAATTAAGTCAA---------------------------------CCA
GGGTCTCTTATTGGAGACGAC---CAAATTTATAACGTTACAGTAACAGCTCATGCTTTT
ATCATAATTTTTTTTATAGTTATACCAGCTTTAATTGGGGGGTTTGGAAACTGATTAACC
CCTCTAATAGTAATAGCTCCTGACATAGCTTTTCCTCGCATAAATAATATAAGTTTTTGA
CTTCTCCCCCCCGCTTTAATCCTTCTTCTAAGATCTTCTTTAGTCGAATCAGGGGCAGGG
---ACGGGCTGAACAGTTTATCCACCCCTAGCTAGAAATCTATATCACAGAGGGGGGGCT
GTCGATCTAACGATTTTCTCCTTACACCTCGCAGGTGTATCCTCCATCTTAGGGTCAATT
AACTTTATTACTACTATTATAAATATACGC---CCAGCAAGTATAAATATAGAACGGGTC
CCTCTATTCGTATGGTCTGTTCTTATTACTACAATCTTATTACTACTATCTCTACCAGTG
TTAGCTGGGGCTATTACAATACTTTTAACAGACCGAAATTTTAATACAACATTTTTTGAC
CCAAGTGGCGGAGGGGACCCT---------------------
>SSWLD8378-13|Sarcoptiformes|Ceratozetidae
--AACTCTATACTTTGTTTTTGGAGCTTGGGCTGGTTTACTAGGGTCAGCTCTTAGCGGT
TTAATTCGGCTAGAGCTAGGACAG---------------------------------CCA
GGGTCTTTATTAGAAAATGAC---CAGATTTACAACACAATTGTAACAGCTCATGCTTTC
GTAATAATTTTTTTTATAGTTATACCAGTAATAATTGGAGGGTTTGGTAATTGGTTAGTT
CCAATAATAATTGGGGCACAAGACATAGCTTTTCCACGTATAAATAACATAAGATTCTGA
CTCTTACCTCCATCACTAGCCTTGCTATCTTCATCAGCTTTTGCAGGAATAGGAGCAGGA
---ACAGGTTGAACAGTGTACCCACCTTTAGCAGGAAATCTTTTTCACTCAGGATTTTCT
GTAGATTTAGCCATTTTTAGCCTTCATTTAGCAGGAGCATCTTCTATTTTAGGAGCTATC
AATTTCATCACTACCATTTTAAACATACGA---TCTTCTTCCATAACATTAGATTCTATT
CCTTTATTCGTCTGATCTGTACTAATTACTGCTATCTTGTTATTGTTATCTCTCCCAGTT
TTGGCAGGAGCTATCACTATGCTTTTAACAGACCGAAACTTCAATACTACCTTCTTTGAT
CCTTCTGGAGGAGGAGACCCTATCCTATACCAACATTTATTT
>HPPPC1182-13|Mesostigmata|Dinychidae
--TACAATATACTTAATTTTCAGTGCATGAGCAGGAATAGTAGGAACAGCCATAAGAGTA
ATTATTCGAACAGAATTAGGTCAA---------------------------------CCA
GGGTCTATAATTGGGGATGAC---CAAATTTTTAATGTTATCGTAACAGCCCATGCTTTT
ATCATAATTTTCTTTATAGTAATACCGGCAATAATCGGTGGATTCGGTAATTGATTAGTC
CCTTTAATATTAGGAGCTCCAGATATAGCTTTCCCACGAATAAATAATATAAGTTTCTGG
TTACTCCCTCCATCTTTAATTTTGTTAACTTCATCTTCTTTAGTAGAAGCTGGAGCAGGA
---ACAGGTTGGACTGTTTATCCCCCTTTAGCAAGAAGTATTTCACATAGAGGAGCAAGA
GTAGATTTAGCAATTTTCTCCCTTCATTTAGCCGGTATTTCATCAATTTTAAGTTCGATT
AACTTTATTACAACCATTTTAAATATACGG---TCTATAGAAATAACAATAGAACGAATC
CCACTATTTGTCTGATCAGTATTATTAACTACTATTCTTCTTCTTCTTTCTTTACCAGTA
TTAGCAGGGGCTATTACAATACTTCTAACAGACCGAAATTTTAATACATCATTCTTTGAC
CCAACAGGGGGAGGAGACCCTATTTTATACCAACACTTATTT
>CNGBG1813-14|Trombidiformes|Pionidae
--AACTTTGTACTTCGGATTCGGTAGCTGGGCAGGAATGCTAGGAGCAAGCATAAGCACA
ATTATCCGACTAGAATTAGGCCAA---------------------------------CCA
GGGTCTCTCATCAGAAACGAT---CAAATATATAATACTATTGTAACCGCCCATGCATTT
GTTATGATTTTCTTTATGGTGATACCTATAATAATCGGAGGATTTGGGAATTGATTAGTC
CCCCTTATGCTTAGAGCCCCAGATATGGCATTCCCTCGCATAAACAATATAAGCTTTTGA
TTACTCCCACCTTCAATTATCCTTTTAACAACAAGCTCTCTAACAGCATTAGGGGCAGGG
---ACAGGCTGAACAGTATATCCCCCCCTATCAGGAAATTTGGCTCACAGAGGGCCCTCC
GTTGATTTAACCATTTTCTCCCTTCATCTCGCAGGTGTATCCTCAATTTTAGGGGCTATT
AATTTTATAGCGACAATTTTAAATATAAAA---CCTAAGCACATAAAGCTAGAGCAAATG
CCTCTATTTGTCTGATCCATTTTTATTACCACCATTCTTCTACTTCTATCCTTACCCGTA
TTAGCTGGGGCTATTACTATACTACTAACAGATCGTAACTTTAATACTTCATTTTTCGAC
CCCGCCGGAGGTGGGGACCCTATCCTATATCAACACTTATTC
>CNGBG1852-14|Trombidiformes|Pionidae
--AACTTTGTACTTCGGATTCGGTAGCTGGGCAGGAATGCTAGGAGCAAGCATAAGCTCA
ATTATCCGACTAGAATTAGGCCAA---------------------------------CCA
GGGTCTCTCATCGGAAACGAT---CAAATATATAATACTATTGTAACCGCCCATGCATTT
GTTATGATTTTCTTTATGGTGATACCTATAATAATCGGAGGATTTGGAAATTGATTAGTC
CCCCTTATGCTTAGAGCCCCAGATATAGCATTCCCTCGCATAAACAATATAAGCTTTTGA
TTACTCCCACCTTCAATTATCCTTTTAACAACAAGCTCTCTAACAGCATTAGGAGCAGGG
---ACAGGCTGAACAGTATATCCCCCCCTATCAGGAAATTTGGCTCATAGAGGGCCCTCC
GTTGATTTAACCATTTTCTCCCTTCATCTCGCAGGTGTATCCTCAATTTTAGGGGCTATT
AATTTTATAGCAACAATTTTAAATATAAAA---CCTAAGCACATAAAGCTAGAACAAATG
CCTCTATTTGTCTGATCCATTTTTATTACCACCATTCTTCTACTTCTATCCTTACCCGTG
TTAGCTGGGGCTATTACTATACTACTAACAGATCGTAACTTTAATACTTCATTTTTCGAC
CCCGCCGGAGGTGGGGACCCTATCCTATATCAACACTTATTC
>MSSCA904-16|Mesostigmata|Trematuridae
--AACAATATATCTAGTATTTAGCGCTTGAGCAGGAATATTAGGAACTGCCCTAAGTGTT
ATCATTCGAACAGAACTAGGCCAA---------------------------------CCA
GGGTCTATGATTGGAGACGAC---CAAATTTTCAATGTAATTGTAACAGCCCACGCATTC
GTAATAATTTTTTTTATAGTTATACCAGCTATAATTGGAGGCTTCGGAAATTGACTGGTG
CCACTAATACTTGGCGCACCTGATATAGCATTTCCCCGTATAAATAATATAAGCTTTTGA
CTGTTACCTCCATCACTTACATTGCTATTAATATCATCCTTAGTAGAATCTGGGGCTGGC
---ACAGGATGAACAGTATATCCACCATTAGCCGCTAATATCTCTCACAGTGGCGCTAGT
GTTGATTTAGCTATTTTTTCGCTGCATTTAGCAGGAGTATCCTCTATTTTAGGTTCAATT
AATTTTATCACCACTATTATAAACATACGA---TCTTATGAAATAACCATAGAACGAGTC
CCTTTATTTGTATGATCAGTACTTCTTACAACTATTTTACTATTATTATCTCTACCTGTA
CTAGCTGGAGCTATCACAATACTCTTAACTGACCGAAACTTTAATACATCATTCTTTGAT
CCTGCCGGAGGAGGAGACCCAATTT-----------------
>MSSCA903-16|Sarcoptiformes|Damaeidae
--AACTTTATACTTTATTTTAGGGGGGTGAGCAGGCTTACTGGGAAGTTCCTTAAGAGCA
ATTATCCGTTTAGAATTGGGGCAA---------------------------------CCA
GGGTCTCTTATAGGCAATGAT---CAAATTTACAATTCTATTGTGACAGCTCACGCCTTC
GTCATAATTTTTTTTATAGTGATACCAGTTATAATTGGAGGATTCGGAAACTGATTGGTG
CCTTTAATGATTGGAGCGCAAGATATGGCGTTTCCTCGCATAAATAACATAAGATTTTGG
CTTCTCCCCCCTTCCTTAACTTTATTAATTATATCTGCTTTTGCTGGGGTGGGAGCCGGA
---ACCGGGTGGACTGTATACCCTCCTCTGTCTGATTCTCTATTTCATTCAAATATCTCA
GTGGATTTAGCTATTTTTAGCTTACACTTAGCAGGAGCCTCTTCCATTTTAGGAGCCATT
AACTTTATTACTACTATTTTAAATATGCGC---TCTTCTTCTTTGAGGTTAGATGCAATA
CCCTTATTTGTGTGATCCGTTTTGGTAACTGCTGTGCTTTTATTATTATCTTTGCCGGTT
TTAGCAGGAGCTATCACAATACTACTTACAGATCGAAATTTCAATACAAGATTTTTTGAT
CCTGTTGGAGGAGGGGACCCTATTT-----------------
>CNGBI1615-14|Sarcoptiformes|Oribatulidae
--AACTTTATACTTCGTTTTCGGAGCCTGAGCGGGCCTTCTCGGATCTGCTTTAAGAGGG
CTAATTCGATTAGAGTTAGGACAG---------------------------------CCG
GGCTCTTTAATAGAGAACGAT---CAAATTTATAATACAATCGTTACTGCCCATGCTTTT
GTAATAATCTTTTTCATGGTTATGCCTGTAATAATTGGAGGTTTCGGAAACTGACTTGTA
CCTATAATAATCGGAGCTCAAGATATGGCTTTCCCCCGTATAAATAACATGAGTTTTTGA
CTTCTTCCCCCTTCACTAACCTTACTCTCGGCTTCAGCTTTTGCGGGGGTTGGGGCTGGT
---ACGGGGTGAACTGTGTATCCACCATTGGCTAGAAACTTATTTCATTCTGGTATTTCG
GTAGACTTAGCTATTTTCAGTTTACATCTCGCTGGAGCTTCTTCTATTCTAGGAGCCATT
AATTTTATCACAACTATTTTAAACATGCGT---TCTTCCTCCCTTACCTTGGATTCAATT
CCACTTTTTGTGTGATCAGTGTTAATTACCGCGGTATTACTATTACTGTCCCTACCAGTA
CTTGCAGGTGCAATTACAATACTGCTCACAGACCGGAATTTTAATACTTCTTTTTTTGAT
CCTTCTGGGGGAGGAGACCCAATCTTATACCAACATCTTTTT
>MSSCA3611-16|Sarcoptiformes|Punctoribatidae
--TACTTTATATTTTGTTTTTGGAGCTTGGGCAGGGTTACTAGGATCCGCATTAAGAGGG
CTAATCCGACTCGAACTAGGCCAA---------------------------------CCT
GGCTCTTTATTAGAAAATGAT---CAAATTTATAACACTATTGTTACGGCTCATGCTTTT
GTTATAATTTTCTTTATAGTGATGCCTATCATAATTGGGGGTTTCGGAAATTGACTAGTT
CCTATAATAATCGGGGCACAAGATATAGCTTTCCCACGCATAAATAACATAAGATTTTGG
CTTCTTCCACCATCTTTGTTATTACTTTCTTCTTCAGCTTTTGCTGGAATGGGAGCAGGA
---ACTGGATGAACAGTTTACCCCCCATTGGCCGGAAATCTTTTTCATTCTGGAATTTCT
GTAGACTTGGCAATTTTTAGTCTTCATCTAGCTGGGGCTTCTTCTATTTTGGGGGCTATT
AATTTTATCACTACAATTCTAAACATGCGT---TCTTCTTCAATAACTCTGGATTCAATT
CCTTTATTTGTTTGATCGGTATTAATTACTGCTGTTTTACTGCTTTTATCATTGCCAGTG
CTCGCTGGGGCAATCACCATGCTATTAACAGACCGAAATTTCAATACTTCTTTTTTTGAC
CCTTCTGGTGGGGGAGACCCAAT-------------------
>MSSCA3596-16|Sarcoptiformes|Carabodidae
--AACTATATATTTTGTTTTTGGAAGATGGGCCGGTCTGTTGGGATCCTCCCTAAGGTCC
ATTATTCGACTTGAATTGGGACAG---------------------------------CCT
GGCTCTTTACTAAGGAATGAC---CAAATTTACAACTCCATCGTTACTGCCCATGCTTTT
GTGATGATTTTTTTCATGGTAATGCCAGTGATAATCGGTGGCCTTGGAAACTGGCTAATT
CCTATAATAATAGGAGTGCAAGACATGGCATTTCCTCGCATAAACAACATAAGATTCTGA
CTCCTCCCACCTTCTCTTACTCTCTTGTGTCTGTCTTCAATAGCAGGTAACGGAGCAGGT
---ACTGGATGAACGGTATACCCCCCACTGGGGGGGTATCTATTCCACTCTGACTACTCA
GTGGATTTAGCTATCTTTAGCTTACATTTGGCCGGGGTGTCTTCAATTTTAGGGTCTATT
AACTTTATTTCTACCGTAATTAATATACGA---ATCCGTAGCAATTCACTTGAATTAATC
CCATTATTTGTATGATCCGTAATTATTACTACAATCCTGCTATTACTTTCATTACCTGTT
CTCGCAGGTGCGATTACCATACTATTAACAGACCGTAACTTTAACACTTCATTCTTTGAT
CCTAGCGGAGGAGGGGATCCTATT------------------
>NGNAB1563-13|Mesostigmata|Ascidae
--TACACTATATTTTTTATTTGCAAGATGAGCAGCTATAGTTGGCTCTTCAATAAGCTTA
TTTATTCGAATTGAGCTTTCCCAG---------------------------------CCA
GGCACTTTTATCGGAGATGAT---TCTATTTACAATGTAATTGTTACAGCTCACGCTTTT
GTTATAATTTTTTTCTTAGTTATGCCCAGAATAATTGGAGGCTTCGGGAATTGATTAGTG
CCATTAATGATCAGAGCACCAGACATAGCTTTTCCTCGAATAAATAACATAAGATTTTGA
CTTTTACCCCCTTCTTTAACTCTGCTTATATGCTCAAGAATAGTAGACAGAGGTGTAGGT
---ACGGGTTGGACCGTATACCCTCCCTTAGCAGGAAATATAGGACATAGAGGAGTTTCT
GTAGATCTTGCTATTTTTAGGCTTCATTTAGCCGGTATTAGTTCAATTTTAGGCGCTATT
AATTTTATTTCAACAATTTTAAACATACGA---GCTAAGAATATAACTCTTGAACAAATA
CCACTATTTGTCTGATCTGTATTTATTACTGCTATTTTATTACTTTTAAGACTGCCTGTC
TTAGCAGGAGCTATTACTATATTATTAACAGACCGAAATTTTAATACTACTTTTTTTGAC
CCCAGTGGAGGAGGGGACCCTGTTTTATATCAACATCTATTT
>CNSLO1093-13|Mesostigmata|Phytoseiidae
--CACTTTATACTTTCTATTTGGACTATGAGCCGGAATATTAGGTTCCGCTATAAGAATA
CTAATTCGAATCGAATTATCCCAA---------------------------------CCA
GGCTCTTTTTTAAAAAACGAT---CAGACCTATAATGTATTAGTCACATCCCACGCATTT
GTTATAATTTTCTTTATAGTTATACCTATTATAATTGGAGGATTTGGAAATTGATTAATT
CCTATTATAATAAATGCTCCAGATATAGCTTTTCCTCGAATAAATAACATAAGATTTTGA
TTATTACCAGTTTCTTTATCCTTATTAATTTTATCTTCTTGAGTAGAAAGAGGAGCTGGC
---ACAGGGTGAACCATTTACCCCCCTCTTTCTACTTCTTTATTTCACAGAAGTATATCT
GTAGACATGACTATTTTTAGATTACACTTAGCTGGAATTTCTTCAATCATAGGTGCCATT
AATTTTATCTGCACTATTATTAATATACGT---CCAAAAAACCTAAAATTAGAACAAATT
TCCTTATTCTCCTGGTCTATCTTAATTACAGCGATCTTATTACTTTTGTCTTTACCTGTT
TTAGCTGGAGCTATCACAATATTACTTACAGACCGGAACTTTA-----------------
------------------------------------------
>MSSCA3659-16|Mesostigmata|Phytoseiidae
--CACATTATATTTCATACTAGCTTTTTGATCAGGAACCTTAGGCACTTGTATAAGAAAT
ATTATTCGAACTGAACTCTCTCAA---------------------------------CCA
GGCCCTATTCTTCATAACAAT---CAACTTTATAATGTAATTGTTACTTCTCATGCTTTT
TTAATAATTTTCTTTATAGTCATACCGATAATAATTGGAGGTTTTGGTAATTGATTTACA
CCTATTTTAATCAATGCCCCAGATATAGCTTTCCCACGGATAAATAATATAAGATTTTGA
CTATTGCCCCCTTCTTTACTATTATTATTAATATCCTCTTTTACAGAAAGGGGGGCGGGC
---ACAGGTTGAACTATTTACCCTCCTTTATCTTCTATTTCATTTCACGGAAATAAATCT
GTGGATATAACAATTTTTAGTTTACATCTAGCTGGTATCTCTTCCATTATAGGCTCTATT
AATTTTATTACTACAATTCTAAACATACGG---CCTAAAAATATAAAATTAGAAAAAATA
CCCTTATTCATCTGATCTATTTTAATTACTACAATTTTATTACTTCTATCGTTACCTGTA
CTAGCAGGCGCTATCACAATACTATTAACAGATCGAAATTTTAATACTTCATTTTTTGAC
CCTAGAGGAGGAGGAGACCC----------------------
>UAWM078-14|Trombidiformes|Pionidae
--AACCCTTTACTTCGGATTCGGAAGCTGATCTGGTATACTTGGTGCAAGTATAAGAACA
ATTATTCGATTAGAACTAGGGCAA---------------------------------CCA
GGCTCTCTCTTAGGCAATGAC---CAAATTTATAACACCATTGTAACCGCTCATGCCTTT
GTCATAATCTTCTTTATAGTTATACCTATAATAATCGGTGGGTTTGGGAACTGGCTTGTC
CCCCTTATATTAAGAGCCCCAGATATAGCTTTCCCTCGAATAAATAATATAAGCTTTTGA
CTCCTCCCCCCATCTTTAATTTTATTAATCACAAGATCTTTAACCGCTATAGGTGCAGGA
---ACAGGTTGAACTGTTTATCCTCCTTTATCTAGTAACTTAGCCCACAGAGGTCCTTCA
GTTGACTTAACCATTTTCTCTCTACATTTAGCAGGAATCTCTTCTATTCTAGGAGCTATT
AACTTTATAGCAACTATTTTAAATATAAAA---CCAAAATATATAAAACTAGAGCAAATA
CCTTTGTTTGTTTGATCCATCTTTATCACAACAATTCTTCTACTTTTATCCTTGCCTGTT
CTAGCAGGAGCAATTACCATACTTCTAACTGATCGAAATTTTAACACTTCATTTTTTGAC
CCAGCTGGGGGTGGAGATCCAATCCTTTATCAACATCTTTTT
>MSSCA3606-16|Sarcoptiformes|Ceratozetidae
--AACTCTTTATTTTATCTTTGGAGCTTGGGCAGGCCTTTTAGGGTCAGCATTAAGAGGG
TTAATCCGGTTAGAACTAGGCCAA---------------------------------CCA
GGCTCTTTAATAGAAAATGAC---CAAATTTACAACACTATTGTTACAGCTCACGCTTTC
GTAATGATTTTTTTCATGGTTATACCTGTTATAATTGGAGGATTCGGAAACTGGCTTGTG
CCAATAATAATCGGAGCTCAGGACATAGCCTTTCCTCGAATAAATAACATAAGATTTTGA
CTTCTTCCCCCCTCTTTAATATTACTTTCATCATCTGCATTTGCTGGGATGGGGGCAGGC
---ACTGGTTGAACTGTGTACCCACCATTGGCTGGAAATTTATTTCATTCTGGTTTCTCA
GTAGATCTTGCTATTTTTAGCCTTCATCTAGCCGGGGCTTCCTCTATTTTAGGAGCAATT
AATTTTATCACTACTATTATAAATATACGA---TCTTCCTCGATAACTTTAGATTCTATC
CCATTATTTGTTTGATCAGTACTGATTACTGCTGTTCTTTTGCTTTTATCTTTACCAGTC
TTAGCTGGGGCCATTACTATACTGTTAACGGACCGAAACTTTAACACTTCTTTTTTTGAT
CCCTCTGGAGGAGGAGATCCT---------------------
>MSSCA3599-16|Sarcoptiformes|Carabodidae
--AACTATATACTTTGTTTTTGGTAGATGAGCCGGTTTACTGGGATCCTCTCTTAGATCT
ATCATTCGACTTGAATTGGGACAG---------------------------------CCA
GGCTCTTTACTAAGAAATGAT---CAAATTTATAACTCCATTGTCACTGCACATGCTTTT
ATTATGATTTTTTTTATAGTAATACCAGTAATAATCGGAGGACTTGGTAATTGGTTAATT
CCTATGATAATAGGAGTTCAAGACATGGCATTCCCTCGAATAAATAACATAAGATTTTGA
CTCCTCCCCCCATCTCTTACCCTTTTGTGTCTGTCCTCAATGGCAGGAAATGGGGCTGGT
---ACTGGTTGAACCGTGTACCCTCCCTTAGGAAGGTATTTATTTCACCCTGACTATTCG
GTAGACCTAGCTATCTTCAGTTTACACTTGGCTGGAGTATCTTCAATTTTAGGCTCTATT
AACTTCATTTCTACCGTAATTAACACACGA---ATCCGTAGAAATTCACTTGAACTAATT
CCATTATTTGTGTGATCTGTTGTTATTACCACAATCCTATTACTTCTTTCCTTACCCGTT
CTTGCAGGAGCAATTACTATATTATTAACAGATCGTAACTTCAACACTTCTTTCTTTGAC
CCTAGGGGGGGTGGAGATCCAATTT-----------------
>MSSCA3600-16|Sarcoptiformes|Galumnidae
--AACTTTATATTTTATTTTCGGAGCATGAGCAGGTCTTTTAGGATCTGCTTTGAGGAGG
TTAATCCGATTAGAGCTAGGACAA---------------------------------CCA
GGCTCTCTGATAGAAAACGAT---CAAATTTATAACACTGTTGTCACAGCTCATGCTTTT
GTCATAATTTTTTTTATAGTTATGCCTGTAATAATCGGGGGTTTCGGGAACTGGTTGGTC
CCTTTAATGATTGGGGCCCAGGATATAGCTTTCCCTCGAATAAATAACATAAGATTTTGA
TTACTCCCACCTTCACTAATTTTACTCTCATCTTCTGCTTTTGCCGGGGTGGGAGCTGGT
---ACGGGTTGAACTGTTTATCCTCCTTTAGCAGGAAATTTGTTTCATTCGAGAAGGTCG
GTAGATTTAGCTATTTTTAGGTTACATCTGGCAGGAGCCTCCTCTATTCTCGGAGCTATT
AATTTTATCACTACCGTTATGAACATGCGT---TCTTCCTCGGTTACCTTAGATTCTATT
CCTTTATTTGTATGATCAGTGTTAATCACAGCAATTCTTTTATTGTTATCTTTACCAGTG
CTAGCAGGAGCTATCACTATACTATTAACAGATCGAAACTTTAACACGACATTCTTTGAC
CCTTCGGGAGGGGGAGACCCCAT-------------------
>MSSCA4652-16|Trombidiformes|Tetranychidae
--TACTATATATTTTATTTTTAGTTTATTTTCTGCTTTAGTAGGATCTTCTTTTAGAATT
ATTATTCGTATAGAATTAATACAA---------------------------------CCG
GGTTCTTTAATTCAAAATGAT---TTTATTTATAATTCTTTTATTACAATTCATGCTATA
ATTATAATTTTTTTTATAGTTATACCCGCTATAATTGGAGGGTTTGGAAATTGATTAATT
CCTATAATAATTAATACAATAGATTTATGTTTTCCACGATTAAATAATATAAGATTTTTA
CTTTTAATTCCTTCTTTAATTTTAATAATTTCTTCTTCAATAAAAGGAGTTTTAAATGGG
---GTAGGTTGAACTATATATCCTCCTTTAACATCTCTACAATATTTTATATCTTCTTCA
ATTGAAATAATAATTTTCTCTTTGCATATTGCAGGATTATCTTCAATTGCAAGATCTATT
AATTTTATTTCTACTATTTTATTAATAAAA---AATAAAAATTTTTTTTTATATAATTTA
ACTTTATTTTCAATTTCCATTTTAATTACTACTTTTTTATTATTATTAGCATTACCTGTA
CTAGCAGGAGCTATTACTATAATTTTAATAGATCGAAATTTTAACACCTCTTTTTTTGAC
CCTGGAGGAGGAGGAGACCCTAT-------------------
>MSSCA3589-16|Sarcoptiformes|Ceratozetidae
--AACTTTATATTTCATTTTCGGGGCTTGGGCAGGCCTGTTAGGGTCAGCTCTTAGAGGA
CTAATCCGGTTAGAGCTTGGCCAG---------------------------------CCG
GGTTCTTTAATAGAAAATGAT---CAGATTTATAATACAATCGTGACTGCTCATGCGTTT
GTTATGATTTTTTTCATAGTTATGCCTGTAATAATTGGAGGATTTGGAAATTGGCTAGTT
CCTATAATGATTGGGGCTCAAGACATGGCATTCCCCCGTATGAATAACATAAGATTTTGA
CTTCTCCCACCCTCTTTGATACTTCTCTCTTCTTCGGCATTTGCAGGGATGGGGGCAGGA
---ACGGGATGGACTGTTTACCCCCCGTTAGCAGGAAACTTATTTCATTCAGGAATTTCA
GTAGACTTAGCTATCTTTAGATTACATTTAGCTGGGGCTTCTTCTATCCTAGGGGCTATC
AATTTTATTTCTACAATTTTAAATATACGA---TCTTCTTCTCTAACTTTAGATTCCATT
CCTTTATTTGTATGGTCGGTTTTGATCACAGCTGTACTACTTCTTCTTTCTCTTCCGGTT
TTGGCTGGAGCTATCACAATACTACTCACAGACCGAAATTTCAATACATCATTTTTTGAT
CCTTCTGGAGGCGGGGACCCCATC------------------
>MSSCA887-16|Sarcoptiformes|Eremaeidae
--TACTTTGTACTTTATCTTCGGTGCTTGAGCAGGTCTGTTAGGATCAGCTCTTAGAGCT
CTTATCCGACTTGAGCTTGGGCAA---------------------------------CCG
GGTTCTTTAATAGAGAATGAT---CAAATTTATAACACTATTGTGACAGCTCATGCTTTT
GTAATAATTTTTTTTATGGTTATACCGGTAATGATCGGAGGTTTTGGCAATTGACTAGTC
CCTATAATGATTGGTGCTCAAGATATAGCCTTTCCCCGAATAAACAACATGAGATTCTGG
TTGTTACCCCCATCCCTAACACTTCTGTCTGCTTCTGCTTTTGCTGGAATAGGTGCAGGA
---ACTGGTTGGACGGTTTATCCTCCTCTGGCAGGAAACTTATTTCATTCAGGATTTTCT
GTAGATCTAGCTATCTTTAGCTTGCATTTAGCTGGAGCTTCTTCAATTCTAGGAGCAATC
AATTTCATCACCACCATTATAAACATACGT---TCCTCTTCGATAACCTTAGATTCGATT
CCATTGTTTGTTTGATCAGTATTAATTACAGCAGTACTTCTTTTGTTATCTCTTCCAGTT
CTGGCTGGAGCGATTACAATGCTACTAACAGATCGAAACTTTAATACTTCTTTTTTTGAC
CCAGCCGGGGGGGGAGATCCTATTT-----------------
>MSSCA4971-16|Sarcoptiformes|Eremaeidae
--AACTTTATATTTCATCTTTGGTGCTTGGGCTGGCCTGTTAGGATCTGCTCTTAGTGCA
TTAATTCGATTAGAATTAGGACAG---------------------------------CCG
GGTTCTTTGATAGAAAATGAT---CAAATCTATAACACAATTGTCACGGCCCACGCTTTT
GTAATAATTTTTTTTATAGTTATACCCGTGATAATTGGTGGCTTTGGTAATTGATTAGTT
CCTATAATAATTGGAGCTCAAGATATGGCTTTCCCTCGAATAAATAATATAAGATTTTGA
TTGTTACCACCTTCTTTAGCTTTACTTTCAGCTTCTGCTTTTGCAGGTATGGGTGCTGGA
---ACTGGTTGAACAGTGTATCCACCTTTAGCAGGAAATCTTTTTCATTCAGGATTTTCA
GTAGATTTAGCAATTTTTAGTCTTCATTTAGCTGGAGCTTCTTCTATTTTAGGGGCTATC
AACTTTATCACGACAATCATAAATATACGT---TCTTCATCTATAACATTAGATTCAATT
CCTTTATTTGTGTGATCCGTACTAATCACAGCTGTTTTATTGTTACTTTCTTTACCAGTG
TTAGCTGGAGCTATCACTATATTATTGACGGATCGTAATTTCAACACTTCCTTTTTTGAC
CCATCCGGAGGAGGAGACCCCAT-------------------
>MSSCA607-16|Sarcoptiformes|Haplozetidae
--AACTTTATATTTTATTTTTGGTGCTTGGGCAGGACTTCTTGGTTCTGCTCTAAGAGGT
CTAATCCGATTAGAATTAGGGCAG---------------------------------CCC
GGTTCTTTAATAGAAAATGAT---CAAATTTATAATACGATTGTAACAGCTCATGCTTTC
GTAATAATTTTTTTTATAGTTATGCCAGTAATAATTGGGGGATTCGGGAACTGACTGGTA
CCAATAATGATTGGAGCTCAGGACATGGCCTTTCCTCGGATAAATAACATGAGGTTCTGA
CTCCTTCCCCCTTCTTTGACTCTTCTTTCCGCTTCAGCATTTGCCGGAATAGGAGTAGGT
---ACTGGGTGAACAGTCTATCCTCCCTTAGCAGGAAATTTATTTCACTCAGGGATCTCA
GTAGACTTAGCCATTTTTAGTTTACATTTGGCTGGAGCCTCTTCAATTCTAGGAGCTATT
AATTTTATCACCACTATTTTAAATATACGA---TCTTCTTCCCTAACACTAGATTCAATC
CCGCTGTTTGTCTGATCAGTGCTCATTACAGCCGTTCTTCTATTACTTTCACTACCTGTA
TTAGCCGGGGCTATTACAATACTCTTAACCGATCGAAACTTCAACACTTCCTTTTTTGAC
CCATCCGGAGGGGGGGATCCTATT------------------
>MSSCA4613-16|Sarcoptiformes|Tectocepheidae
--GACTCTTTATTTCGTTTTTGGGGCTTGAGCAGGGTTGTTAGGATCAGCTCTTAGGGGT
TTGATTCGTTTGGAGTTAGGACAA---------------------------------CCC
GGTTCTTTGCTTGAAAATGAT---CAAATCTATAATACAATTGTTACAGCCCATGCTTTC
GTTATGATCTTTTTCATGGTTATGCCTGTAATAATTGGTGGATTCGGTAATTGATTGGTT
CCCTTAATGATTGGAGCACAGGATATAGCCTTTCCTCGTATGAATAACATGAGATTCTGG
TTACTTCCCCCATCTCTTTTTCTTTTATCTTCTTCTGCTTTTGCTGGTATGGGGGCTGGA
---ACCGGGTGGACCGTTTATCCTCCCTTAGCTGGAAATCTCTTTCACTCTGGCTTTTCT
GTTGACTTAGCTATTTTTAGGTTGCACCTAGCTGGAGCTTCTTCTATTTTGGGGGCTATT
AACTTTATTACTACCATTATGAATATACGT---TCTTCTTCAATGACTTTGGATTCTATT
CCCTTATTTGTTTGGTCAGTATTAATTACGGCTGTTTTACTTTTGCTGTCTCTTCCAGTC
TTAGCAGGTGCGATTACTATGCTTTTGACTGATCGGAATTTTAACACTTCTTTTTTTGAT
CCTTCGGGGGGGGGAGATCCCATTT-----------------
>MBIOH713-13|Mesostigmata|Laelapidae
--TACTTTATATTTCATTTTTTCTATTTGAGCTAGATTCTTAGGTACTGCATTAAGTCTA
ATTATTCGTCTTGAATTAGGTTCT---------------------------------CCT
GGTTCTCTAATTGGAGACGAC---CAAATTTATAATACCATCGTTACCTCTCATGCTTTT
GTAATAATTTTTTTTATAGTTATACCAGCTATAATTGGAGGATTCGGAAATTGACTAACT
CCTATTTTACTTTCAACTCCAGATATAGCTTTCCCACGATTAAATAATTTAAGATTTTGA
ATATTAATCCCTTCTATTTCTCTACTAATTTTAGCTTCATTTATCGAAAGCGGAGCAGGT
---ACAGGTTGAACAGTTTATCCTCCTCTTTCTAATAATATTTCTCACAGAGGGGCTGCT
GTAGATATATGTATCTTTAGCCTTCATCTAGCAGGTATTTCTTCTATTTTAGGATCTATT
AATTTTATTACTACAATTTTTAATATACGA---CCTTCAAATATAAGATTCGAACGAACT
CCTTTATTTATTTGGTCAGTTCTTATTACTACAATTCTTTTATTACTTAGACTTCCTGTT
TTAGCAGGAGCTATCACTATACTTTTAACAGATCGAAATATAAACACCTCATTTTTTGAT
CCTAGAGGAGGAGGAGATCCTATTTTATACCAACATCTATTT
>CNPKF2133-14|Trombidiformes|Eupodidae
--AACATTGTATTTTATTTTTGGTTTTTGATCAGGGTTATTAGGTGCTTCTATAAGAATT
ATTATTCGAATAAAGCTTTCAAAT---------------------------------CCT
GGTTTTATAGGGCAAAATGAT---CAGATTTATAACGTTACGGTTACTGCTCATGCTTTT
GTAATAATTTTTTTTATGGTAATACCAATTATGATTGGGGGGTTTGGAAATTGATTAGTC
CCTGTAATAATTGGTGCTCCTGATATGGCTTTCCCCCGAATAAATAATATAAGATTTTGA
TTATTACCACCATCTATTATAATATTAATATTATCATTTTTTGCTGAAAATGGGGCTGGG
---ACTGGATGAACTGTTTATCCTCCTTTGTCTAATTATTTATTTCATGGAGGTATTTCT
GTTGACTTAACTATTTTTTCTTTGCATATGGCTGGTATATCATCTATTTTAGGGGCCATT
AATTTTATTACAACTATTTTAAATATACGA---ATAAAAATGATGACTTTTGAACGGTTA
CCATTATTTGTTTGATCAGTTTTAATTACAGCAGTGCTATTATTATTATCTCTTCCTGTT
TTAGCTGGAGCTATTACTATACTATTAACAGATCGAAATTATAATACTTCTTTTTTTGAT
CCTGCTGGAGGAGGAGATCCAATTTTATACCAGCATTTATTT
>CNSLO1082-13|Trombidiformes|Eupodidae
--GACATTATATTTTATTTTTGGATTTTGATCAGGACTTTTGGGGGCTTCTATAAGAATT
ATTATTCGAATGAAGCTTTCTAAT---------------------------------CCT
GGTTTTATAGCTCAAAATGAT---CAATTTTATAATGTTACAGTTACTGCTCATGCATTT
GTAATAATTTTTTTTATAGTAATACCAATTATGATTGGGGGATTTGGAAATTGATTGGTT
CCTGTAATAATTGGAGCTCCCGATATAGCTTTCCCTCGAATAAATAATATAAGATTTTGA
TTGTTGCCCCCTTCTATTATAATGCTAATATTATCATTTTTTGCTGAAAATGGCTCAGGT
---ACTGGATGAACTTTGTATCCTCCATTATCTACTTATTTATTTCATGGGGGAATTTCT
GTTGATTTAACAATTTTTTCTCTTCATATGGCTGGAATATCTTCTATTTTAGGAGCAATT
AATTTTATCACAACTATTTTAAATATACGA---ATAAAAATAATGACTTTTGAACGTCTA
CCTTTATTTGTCTGATCGGTGCTAATTACAGCTTTTTTGTTATTATTATCGCTACCTGTT
TTAGCTGGTGCTATTACTATATTGTTAACAGATCGGAATTATA-----------------
------------------------------------------
>CNSLO1091-13|Trombidiformes|Eupodidae
--AACTTTATATTTTATTTTTGGGTTTTGATCAGGTTTATTAGGGTCATCTATAAGAATT
ATTATTCGAATAAAACTTTCTAAT---------------------------------CCT
GGTTTTATGGGTGAAAATGAT---CAAATTTATAATGTAACAGTAACTGCCCATGCATTT
GTGATAATTTTTTTTATAGTTATACCAATTATAATTGGGGGTTTTGGAAATTGATTAGTT
CCTGTTATAATTGGAGCTCCTGATATAGCTTTTCCTCGTATAAATAATATAAGATTTTGA
CTATTACCTCCTTCTATTATAATACTAATAATATCTTTTTTTGCTGAAAATGGGTCAGGT
---ACTGGATGGACTGTTTACCCTCCTCTATCTAATTATTTATTTCATGGGGGAATTTCT
GTTGATTTGACAATTTTTTCTTTACATATAGCTGGTATATCTTCTATTTTAGGGGCTATT
AATTTTATTACTACTATTTTAAATATACGA---ATAAAATTAATAACTTTTGAACGATTA
CCCTTATTTGTTTGGTCAGTATTAATTACAGCTTTTTTATTGCTATTATCTCTTCCAGTT
TTAGCTGGTGCTATTACTATACTATTGACAGATCGAAATTATA-----------------
------------------------------------------
>CNPKF2079-14|Trombidiformes|Eupodidae
---ACATTATATTTTATTTTTGGGTTTTGATCGGGTTTACTAGGGGCTTCTATAAGAGTT
ATTATTCGAATAAAGTTATCTAAT---------------------------------CCT
GGTTTTATAGGACAAAACGAT---CAAATTTATAATGTTACAGTAACTGCTCATGCATTT
GTAATAATTTTTTTTATAGTAATACCAATTATAATTGGAGGGTTTGGAAATTGACTAGTT
CCTGTAATAATTGGGGCTCCTGATATAGCTTTCCCTCGTATAAATAATATAAGATTTTGA
TTATTACCTCCTTCTGTTATAATATTAATATTATCATTATTTGCTGAAAATGGGGCGGGT
---ACTGGATGAACTTTATATCCGCCATTATCAAATTACTTATTTCATGGCGGAATTTCC
GTTGATTTAACTATTTTTTCTTTGCATATAGCTGGTATATCCTCTATTTTAGGGGCTATT
AATTTTATTACCACTATTTTGAATATGCGA---ATAAAAATAATAACTTTTGAACGTTTA
CCTCTATTTGTTTGATCTGTATTAATTACAGCTGTATTATTATTATTATCTCTCCCTGTT
TTGGCTGGAGCTATTACTATATTATTGACAGACCGAAATTACAATACTTCTTTTTTTGAT
CCTGCTGGGGGAGGGGATCCAATTTTATACCAACATTTGTTT
>RBCMA061-14|Mesostigmata|Varroidae
--AACTATTTATTTTATTTTTAGTTTATGATCAGGAGTTTTAGGAATAATATTAAGTCTA
TTAATTCGTGTAGAGTTAGGTCAA---------------------------------CCT
GGTTCTTTTATTGGAGATGAT---CAGATTTATAATACTATTGTTACTTCTCATGCTTTT
GTAATAATTTTTTTTATAGTTATACCTGCTATAATTGGAGGTTTTGGTAATTGGTTAGTT
CCTTTAATAATTTCTGCACCAGATATAGCTTTTCCACGTTTAAATAATATAAGTTTTTGA
TTATTAGTACCTTCTCTTAGTTTATTAATTTTTTCTTCTTTTATTGAAAGTGGAGTAGGT
---ACAGGTTGAACGGTTTATCCTCCTTTATCAGGAAATTTATTTCATAGAGGTGTAGCA
GTTGATTTAGGAATTTTAAGTTTGCATTTAGCTGGAATCTCCTCTATTATAAGATCTATT
AATTTTATTGCTACTATTTTAAATATACGT---GTAAAGGGGATAAATCTTGAAATAATG
CCTTTATTTGTATGGTCTGTTTTTATTACTACTATTTTATTATTATTATCTTTGCCTGTT
TTAGCTGGAGCTATTACAATATTGTTAACAGATCGAAATTTTAATACTACATTTTTTGAT
CCTAGAGGTGGTGGTGATCCTATTTTATATCAACATTTATTT
>UAWM077-14|Trombidiformes|Pionidae
--TACCCTATACTTTGGTTTTGGTAGCTGATCTGGAATACTTGGTGCAAGCATAAGAACA
ATTATCCGATTAGAATTAGGACAA---------------------------------CCT
GGTTCTCTTTTAGGAAACGAT---CAAATTTATAACACAATTGTAACAGCTCATGCTTTC
GTCATAATCTTTTTTATAGTAATACCCATAATAATCGGAGGATTCGGAAATTGATTAGTT
CCCCTAATATTAAGAGCTCCAGACATAGCTTTCCCTCGAATAAATAATATAAGCTTTTGA
CTTCTTCCTCCTTCATTAATTTTATTGATTACAAGATCTTTAACTGCTATAGGTGCAGGA
---ACAGGATGAACTGTTTATCCTCCTTTATCAAGAAATTTAGCTCATAGAGGTCCTTCA
GTTGATTTAACAATTTTCTCCCTTCATTTAGCTGGAATTTCTTCTATTCTAGGAGCAATT
AACTTCATAGCTACTATTCTGAATATAAAG---CCAAAGCATATAAAACTGGAACAAATA
CCTTTATTTGTATGATCAATTTTTATTACAACAATTTTATTACTATTATCTTTACCTGTT
TTAGCAGGAGCTATTACTATACTTCTGACTGACCGAAATTTTAATACCTCATTCTTTGAC
CCAGCAGGAGGAGGAGATCCTATTCTTTATCAACATCTCTTC
>MSSCA922-16|Sarcoptiformes|Nanorchestidae
--AACTTTCTATTTTATATTTGGTTTATGAGCTGCTTTACTAGGTACTAGAATAAGTATA
TTAATTCGTTTAGAATTGGGTCAA---------------------------------CCT
GGTTCTTTATTTGAAAATGAT---CAGATTTATAATACAATTGTTACTGCTCACGCTTTT
GTGATGATTTTTTTTATAGTTATACCTATTATAATTGGTGGATTTGGGAATTGATTGGTT
CCTATTATGATTGCTGCTCCTGATATAGCTTTTCCTCGTATAAATAATATAAGTTTTTGA
TTACTTCCCCCATCTTTGTCTTTATTATTATTATCTTCTTTTTCTGGTATAGGAGCAGGA
---ACGGGGTGAACAGTTTATCCTCCTTTATCTAATAATTTATTCCATGGGAGATCTTCT
GTGGATTTAACTATTTTCTCTTTACATCTAGCTGGAATTTCTTCTATTTTAGGGGCTATT
AATTTTATTACTACTATTTTAAATATACGT---ACATCAGTCATAAATTTAGAAAGAACT
CCTTTATTTGTTTGGTCGGTTTTAATTACAGCTGTGTTGTTATTGTTATCTTTACCTGTT
TTAGCGGGGGCTATTACCATACTTTTAACAGATCGTAATTTTAATACATCATTTTTTGAC
CCATCCGGGG--------------------------------
>MSSCA4989-16|Sarcoptiformes|Phenopelopidae
--AACTTTATATTTCATTTTTGGAGCTTGAGCAGGCCTTCTCGGATCAGCTCTAAGAGGA
TTAATTCGATTAGAACTTGGTCAG---------------------------------CCT
GGTTCTTTACTTGAAAATGAT---CAAATTTATAATACTGTAGTTACAGCTCATGCCTTT
GTAATAATCTTTTTTATAGTAATACCAATTATAATTGGAGGATTTGGAAATTGATTAGTA
CCAATAATAATTGGAGCTCAAGACATAGCTTTTCCACGAATAAATAATATAAGATTTTGA
TTACTTCCTCCGTCTTTAGCCTTACTATCTGCCTCTGCTTTTGCTGGTATAGGAGCAGGA
---ACTGGTTGAACAGTTTACCCTCCTTTATCCGGTAATATGTTCCATTCTGGATTTTCA
GTTGACTTAGCAATCTTTAGATTACATTTAGCAGGAGCTTCTTCAATTTTAGGAGCAATT
AATTTCATTACAACAATTCTTAATATACGA---TCTTCTTCTGTGACTTTAGACTCAATT
CCTTTATTTGTGTGATCTGTATTAATTACTGCTGTGCTTCTACTTCTTTCTTTACCAGTT
CTTGCGGGAGCAATTACTATACTATTAACAGATCGAAATTTTAACACATCTTTTTTTGAt
CCTTCAGGAGGGGGCGATCCAAT-------------------
>MSSCA913-16|Mesostigmata|Laelapidae
--AACTCTCTATCTAATTTTTGCTGCTTGAGCAGGAATAATTGGTCTTAGACTAAGAATA
ATTATTCGATCTGAACTTGGAACA---------------------------------CCA
GGTTCTATTATTTTAGACGAT---CAAATTTATAATGTTACTGTAACTTCCCATGCTTTT
GTAATAATTTTTTTTATAGTTATACCAGCCATACTTGGAGGTTTTGGTAATTGACTTATT
CCTTTAATAATTTCTGCTCCTGATATAGCTTTCCCTCGAATAAATAACTTAAGATTCTGA
TTATTAATTCCATCTTTCTTTTTATTAATAATTTCTTCAATTATTGAAACAGGAGCCGGA
---ACAGGATGAACAGTTTATCCCCCTCTAGCAAGAAACATATCACATAGAAGTTGTGCA
GTTGACCTAGCTATTTTTAGTCTTCACCTAGCAGGTGTAAGATCTATTCTAGGTTCTATT
AATTTTATTTCTACAATTATTAATATACGA---CCAAAAAATATATCTTTAGAACAAATA
CCTTTATTTGTATGAAGAATTTTAATTACCACTATTCTTCTTTTACTTTCACTTCCAGTT
TTAGCTGGAGCTATTACTATACTTCTATCAGATCGAAATTTTAATACTAGATTTTTTGAC
CCTAGAGGAGGAGGAGATCCAATCCTT---------------
>MSSCA3634-16|Trombidiformes|Pygmephoridae
--TACAATATATTTTGGCTTAGGTATTTGATCAGCTATACTAGGTACTTCCTTAAGAAAC
ATTATTCGTTTAGAATTAAATCAA---------------------------------CCA
GGTTCTATATTACAAAGAGAT---CAAACTTTTAACTCTATCGTTACAGCACACGCCTTT
ATTATAATTTTCTTTATAGTAATACCAACTATAATCGGAGGTTTTGGAAATTGATTAATT
CCTATAATGATATCCACCCCAGATATAGCTTTTCCACGAATAAATAATATAAGATTTTGA
CTACTTCTCTCATCCTTAATTTTATTATCTACATCTCTAATTGTTTCTCAAGGAAGAGGA
---ACAGGTTGAACAGTATATCCCCCATTGTCTAATGTAATTTTTCATTCTGGAAACTCT
GTAGACTTAGCAATTTTTTCTCTTCATTTAGCAGGGGCCTCTTCAATTATAAGCTCTTTA
AATTTTATTATTACAATTCTAAATATAAAA---CCCAAAACTATTTCTTTAGAATATATC
CCATTATTTGCTTGAAGTGTACTTTTAACCGTAATCCTCCTGTTATTAGCCCTTCCAGTC
TTAGCAGGAGCTATCACTATACTTCTCACAGATCGAAATTTTAATACATCTTTTTTTGAC
CCTAGAGGAGGAGGCGATCCTATT------------------
>MSSCA852-16|Trombidiformes|Eupodidae
--AACTTTATATTTTATTTTTGGATTTTGGTCTGGAATATTAGGAGCTTCTATAAGTATT
ATTATCCGAATAAAATTAGCCAAT---------------------------------CCA
GGTTTTATATATAATAATGAT---CAAATTTATAATGTTATAGTTACTTCCCATGCCTTT
GTTATAATTTTTTTTATAGTAATACCTATTATAATTGGAGGCTTTGGCAATTGATTAGTA
CCTCTTATAATTGGTGCTCCTGATATAGCTTTTCCTCGGATAAATAACATAAGTTTTTGA
ATATTACCTCCTTCATTATTAACTTTACTATTGTCTTCTTTTGCTGAAGGAGGAGTGGGA
---ACTGGATGAACTGTTTACCCCCCTTTATCAAATTATTTATTTCACGGAGGGATCTCT
GTAGATTTAACTATTTTTTCTTTACATATAGCAGGAGTCTCATCCATCTTAGGAGCTATT
AATTTTATTAGCACAATTTTAAATATACGA---ATAAGTATAATAAATTTTGAGCGTTTA
CCTTTATTTGTATGATCAGTATTAATTACTGCAATTTTATTATTACTATCTCTTCCTGTA
TTAGCAGGAGCTATTACTATATTATTAACAGATCGAAATTATAATACTTCATTTTTTGAT
CCTGCAGGAGGTGGAGATCCAATTT-----------------
>CNGBI1636-14|Mesostigmata|Ascidae
--ACTTTTATATTTTTTATTTGCAATTTGATCTGGTATCTTGGGAAGATCAATAAGTATG
TTTATTCGAATTGAACTAAGACAA---------------------------------CCA
GGTATTTTAATTGGTGATGAT---AATATTTATAATACTTTGGTTACAGCACATGCATTT
GTAATAATTTTTTTTATAGTTATACCTGCCATAATTGGAGGTTTTGGTAATTGATTGATC
CCTTTAATAATTTCTGCTCCTGATATAGCTTTTCCTCGAATAAATAATATGAGATTTTGA
CTACTTCCCCCTTCGTTAACTTTTTTAATTCTATCTTCTATAATTGATAGAGGTGTGGGA
---ACTGGTTGAACTGTATACCCTCCTTTAGCAAATAATTTATTTCATAGGGGTGTTTCA
GTTGATTTAGCTATTTTTAGGTTACATTTAGCAGGAATTAGATCTATTTTAGGTTCAATT
AATTTTATTACTACAATTTTAAACATACGA---AAAAATATAATTTTTATAGAACGTCTA
CCCTTATTTGTTTGATCTGTTTTTATTACAACAATTTTATTATTATTGAGACTGCCTGTT
TTAGCAGGTGCAATTACTATACTTTTAACAGATCGTAATTTTAATACTTCCTTTTTTGAT
CCAAGTGGAGGTGGTGATCCTGTCCTATACCAACATTTATTT
>CNGBI1629-14|Mesostigmata|Ascidae
--TACTTTATATTTTTTATTTGCAATTTGATCTGGTATCTTGGGAAGATCTATAAGTATA
TTTATTCGAATTGAATTAAGACAA---------------------------------CCA
GGTATTTTAATTGGTGATGAT---AATATTTATAATACTTTGGTTACAGCACATGCATTT
GTAATAATTTTTTTTATAGTTATACCTGCCATAATTGGAGGTTTTGGTAATTGATTGATC
CCTTTAATAATTTCTGCTCCTGATATAGCTTTTCCTCGAATAAATAATATGAGATTTTGA
CTGCTTCCCCCCTCGTTAACTTTTTTAATTCTATCTTCTATAATTGATAGAGGTGTGGGA
---ACTGGTTGAACTGTGTATCCTCCTTTAGCAAATAATTTATTTCATAGAGGGATTTCA
GTTGATTTAGCTATTTTTAGATTACATTTAGCAGGAATTAGATCTATTTTAGGTTCAATT
AATTTTATTACTACAATTTTAAACATACGA---AAAAATATAATTTTTATAGAACGTCTA
CCCTTATTTGTTTGATCTGTTTTTATTACAACGATTTTATTATTATTAAGACTGCCTGTT
TTAGCAGGTGCAATTACTATACTTTTAACAGATCGTAATTTTAATACTTCCTTTTTTGAT
CCAAGTGGAGGTGGTGATCCTGTCCTATATCAACATTTATTT
>CNGMD1791-14|Mesostigmata|Dinychidae
--TACAATATATTTAGGTCTTAGAGCTTGATCAGGTATACTAGGAACTGCCTTGAGAGTT
CTTATTCGTACAGAATTAGGACAA---------------------------------CCA
GGTCCTACTATTGGAGACGAT---CAAATTTTCAATGTTATTGTTACAGCACATGCCTTC
ATTATAATTTTTTTTATAGTAATACCAGCTATAGTAGGTGGATTTGGTAATTGACTAGTT
CCATTAATAATTGGTGCCCCAGATATAGCTTTCCCACGGATAAATAATATAAGTTTTTGA
CTTCTTCCCCCTTCTTTAATTCTTTTAATTTCTTCTTCTTTAGTAGAATCAGGAGCTGGT
---ACAGGTTGAACTGTTTATCCACCTTTAGCTTCAAATATCTCTCATAATGGAGGAAGT
GTAGATCTTGCTATTTTTTCTCTTCATTTAGCTGGTTTATCTTCTATTTTGGGCTCAATT
AATTTTATCACAACAATCTGTAATATACGA---TCATATAGAATATCAATAAATCAAATA
CCTTTATTTGTATGATCAATTTTTTTAACTACTATTCTTTTATTATTATCTTTACCAGTA
CTAGCTGGAGCTATTACAATATTACTAACAGACCGAAATTTTAATACTTCTTTCTTTGAT
CCTGCTGGAGGAGGAGATCCCATTTTATACCAACATCTTTTT
>MSSCA875-16|Sarcoptiformes|Gymnodamaeidae
--AACTCTTTACTTTTTATTCGGAACCTGAGCCGGAATCATAGGCTCAGCTTTAAGGGCT
TTGATTCGGTTAGAGTTAGGTCAA---------------------------------CCA
GGTTCTATAATAGAAAATGAT---CAAATTTATAACACTATTGTAACAGCTCACGCTTTC
GTTATAATTTTCTTTATAGTTATGCCTGTAATGATTGGGGGATTCGGAAATTGGCTAGTG
CCCATAATAATTGGAGCACAAGACATAGCTTTTCCACGAATAAACAATATAAGATTTTGG
CTACTTCCTCCTTCTCTTACATTATTATCAGCCTCTGCTTTTGCAGGAATAGGAGCTGGA
---ACCGGCTGAACAGTCTATCCCCCTTTAGCAGGAAATCTATTTCATTCAGGAATTTCT
GTCGATTTAGCTATTTTTAGACTTCATTTAGCAGGAGCTTCTTCTATTTTAGGAGCTATT
AATTTTATTACTACTATCCTAAATATACGA---TCTTCTACCATATCTTTAGATTCAATT
CCATTATTTGTATGATCTGTTTTAATTACTGCAGTACTTTTATTATTATCACTACCTGTC
TTAGCAGGTGCTATCACAATATTGCTCACAGATCGAAACTTTAATACCTCATTTTTCGAT
CCAACCGGAGGAGGGGATCCTATTT-----------------
>SSWLD8345-13|Sarcoptiformes|Eremaeidae
--AACTTTATACTTTATTTTTGGGGCCTGAGCCGGTTTATTAGGTTCTGCATTAAGGGCC
TTAATCCGTCTAGAGTTAGGACAA---------------------------------CCA
GGTTCTCTAATAGAAAATGAT---CAAATTTACAATACTATTGTAACTGCTCATGCCTTT
GTAATAATTTTCTTTATGGTAATACCAGTAATAATTGGGGGATTTGGAAATTGACTAGTA
CCTATAATAATTGGAGCCCAAGATATAGCATTCCCTCGCATAAATAACATAAGTTTTTGA
TTACTACCACCTTCTCTTACCTTACTTTCTGCCTCTGCTTTTGCAGGAATAGGAGCTGGA
---ACAGGTTGAACTGTGTATCCCCCTCTAGCTGGAAATTTATTCCATTCAGGGATTTCT
GTGGATTTAGCAATTTTCAGCCTACATTTAGCAGGTGCTTCCTCTATTTTAGGAGCTATT
AATTTTATTACTACAATTATAAACATACGA---TCATCTTCCATAACCTTAGACTCCATT
CCACTATTTGTTTGATCCGTGTTAATTACTGCTGTTTTACTATTACTTTCTTTACCAGTA
TTAGCTGGAGCTATCACTATATTACTAACAGATCGTAATTTTAATACATCCTTTTTTGAT
CCTTCTGGAGGAGGTGACCCAATTCTTTACCAACATTTATTT
>SSWLF3176-13|Sarcoptiformes|Phenopelopidae
--AACTCTCTATTTCATTTTTGGAGCCTGAGCAGGCCTTTTGGGATCTGCTTTAAGAGGT
TTAATTCGATTAGAACTAGGACAG---------------------------------CCA
GGTTCTCTTCTAGAAAATGAT---CAAATTTATAATACAATTGTGACAGCACATGCTTTC
GTAATAATTTTTTTTATAGTTATGCCTATTATAATTGGAGGATTTGGTAATTGATTGGTT
CCTATAATAATTGGAGCGCAAGACATGGCATTTCCACGGATAAACAATATAAGATTTTGA
CTTCTTCCTCCTTCTTTAGCTTTATTATCTTCATCTGCATTTGCTGGAATAGGAGCTGGA
---ACAGGATGAACCGTTTATCCCCCTTTAGCTGGAAACTTATTTCATTCAGGATTTTCT
GTAGATTTAGCGATCTTCAGTCTTCATTTAGCAGGAGCTTCTTCAATTTTAGGAGCTATC
AATTTTATTACAACAATTTTAAATATGCGT---TCCTCTTCAATGACTTTGGATTCCATC
CCTCTATTTGTTTGATCAGTATTGATTACAGCAGTTTTACTTTTGCTATCTTTACCAGTA
TTAGCAGGAGCTATCACAATACTTCTTACAGAT---------------------------
------------------------------------------
>MSSCA857-16|Trombidiformes|Rhagidiidae
--AACATTATATTTTGCTTTCGGATTATGATCGGCCTTATTAGGAGCATCAATAAGAATC
TTAATTCGAATAGAACTAGGACAA---------------------------------CCA
GGTTCTATAATACAAAACGAT---CAAATCTACAACACAATTGTAACAGCTCACGCATTT
GTAATAATTTTTTTCATAGTTATGCCAATTATAATCGGAGGATTCGGTAATTGATTAGTT
CCAATAATAATTGGAGCTCCTGATATAGCTTTCCCCCGAATAAATAATATAAGATTTTGA
TTATTACCCCCATCTTTATCACTTCTTCTAATATCAGCTTTTACAAGGGCTGGTGTTGGA
---ACAGGATGAACTGTATACCCTCCTTTATCTAGAAATATAGCTCATCCTGGAGGAGCA
GTAGACTTAGGAATTTTTTCGCTTCATTTAGCAGGTATTTCTTCAATTTTAGGAGCAATT
AATTTTATAACAACAATCATTAACATACGA---TCTCCATCTATATCATTTGAACGAATT
CCATTATTTGTTTGATCAGTATTTATTACCGCACTCCTTTTACTCTTATCTCTACCAGTT
CTAGCAGGAGCAATCACCATACTTTTAACAGATCGAAATTTTAATACTTCATTTTTTGAC
CCAGCAGGAGGAGGAGATCCAATTT-----------------
>MSSCA4624-16|Sarcoptiformes|Galumnidae
--CACTCTTTATTTTATTTTTGGTGCTTGAGCTGGACTATTAGGCTCAGCTCTAAGAAGG
TTAATTCGATTAGAGTTAGGACAA---------------------------------CCA
GGTTCTTTGATGGAAAACGAT---CAAATTTACAATACCGTTGTAACGGCTCATGCTTTT
GTAATAATTTTCTTCATAGTGATACCTGTCATGATCGGAGGATTTGGAAATTGATTGGTA
CCAATAATAATCGGAGCTCAAGATATGGCTTTCCCTCGAATAAATAACATAAGATTCTGA
CTTCTTCCTCCTTCTTTAGCCCTTCTTTCTTCTTCAGCTTTTGCCGGGATGGGAGCGGGT
---ACAGGATGAACGGTTTATCCTCCCTTAGCTGGGAACTTGTTTCATTCAGGAATCTCG
GTAGATTTAGCAATTTTTAGTCTTCATTTAGCAGGTGCTTCTTCAATTCTTGGAGCTATC
AATTTCATTACTACTATTCTGAATATGCGT---TCTGCTTCAATATCTTTAGATTCCATT
CCGTTATTTGTTTGATCAGTACTGATTACAGCCGTTTTATTATTATTGTCTCTTCCGGTA
TTAGCTGGAGCTATCACAATACTGTTAACAGACCGGAACTTTAATACTTCATTCTTTGAC
CCATCGGGGGGGGGAGACCCAATTT-----------------
>NGNAB1562-13|Mesostigmata|Ascidae
--CACTTTGTATTTTTTATTTGCTAGTTGAGCAGGTATAGTGGGTTCTTCTATAAGTTTA
ATTATTCGATTTGAGTTATCTCAG---------------------------------TTA
GGAGGTTTAATTGGGGATGAT---TTTATTTATAATGTTATTGTTACAGCTCATGCTTTT
GTTATGATTTTTTTTATAGTCATGCCTGCTTTAATTGGAGGGTTTGGTAATTGATTGGTT
CCTTTAATAATTGGAGCCCCTGATATGGCTTTTCCTCGAATAAATAATATAAGATTTTGA
TTGCTCCCGCCTTCTTTAATTTTATTGGTATTTTCTAGAGCTTTGGGAAGGGGTGCTGGG
---ACTGGTTGAACAGTCTACCCTCCTTTATCGAGAAGAGGGTTTCATAGTGGTGGTTCT
GTAGATTTAGTAATTTTTAGTTTGCATTTAGCAGGAGTTTCTTCAATTTTAGGGGCAATT
AATTTTATTTCTACAATTTTAAATATACGA---CCTAAGAGGATATCTTTAGAGCGGATG
CCTTTATTTGTTTGATCGGTTTTTATTACGGCTATTCTTTTGTTACTAAGTTTGCCTGTT
TTAGCTGGAGCAATTACTATGCTTCTTACAGATCGAAATTTTAATACTACTTTTTTGGAC
CCAAGAGGAGGAGGGGATCCTGTATTATACCAGCACTTGTTT
>MSSCA3590-16|Mesostigmata|Parasitidae
--AACTATATACCTAATTTTTGCAGCTTGAGCAGGTATAGTCGGTACAGCCATAAGTATT
ATTATCCGAGCTGAGCTAGGACAA---------------------------------CCG
GGAGCTTTAATCGGAGAGGAC---CAAATCTATAATGTAGTAGTCACAGCCCATGCATTT
GTAATAATTTTTTTCATAGTAATACCAGCCTTAATCGGAGGCTTTGGAAACTGACTCGTC
CCCTTAATAATCTCTGCACCTGATATAGCTTTCCCTCGAATAAATAATATAAGTTTCTGA
CTTCTACCCCCCTCTTTAACCCTTCTTCTTTACTCCTCCCTAGTAGAATCAGGAGCTGGC
---ACTGGATGAACTGTATACCCCCCCTTGGCGGGAAATATATCCCACAGAGGGGGGGCC
GTAGATCTGGCTATTTTTTCCCTTCATTTAGCAGGAGCTAGCTCTATCTTAGGGTCTATT
AATTTTATTACAACTATCATAAACATACGG---CCAAAAAATATAAGCCTAGAGCAAATA
CCTCTATTTGTTTGATCTGTATTCATTACAACTATTCTCTTGCTACTCTCACTTCCTGTA
CTAGCAGGGGCAATCACAATGCTCCTAACGGACCGAAATTTTAACACCTCTTTCTTTGAC
CCTAGCGGGGGAGGGGACCCT---------------------
>MSSCA687-16|Sarcoptiformes|Damaeidae
--TACTTTATACTTCATTCTAGGCATTTGGGCAGGGCTGCTTGGAAGTTCTCTCAGAGCA
ATTATTCGTTTAGAATTGGGACAA---------------------------------CCG
GGATCTCTAATGGGAAATGAC---CAAATCTACAACTCCATTGTAACAGCTCACGCATTC
GTAATAATTTTCTTCATAGTAATACCAGTAATAATCGGAGGATTCGGAAACTGACTGGTT
CCTTTAATAATCGGGGCTCAAGACATGGCCTTCCCACGTATAAATAACATAAGATTCTGA
CTTCTTCCCCCATCCTTGACATTACTAATTTTATCTGCTTTTGCAGGAGTTGGTGCTGGA
---ACTGGATGAACAGTATACCCACCTTTATCCGACTCCTTGTTCCATTCAAATATCTCA
GTTGACTTGGCCATTTTTAGTTTACATTTAGCAGGAGCTTCCTCTATTTTAGGAGCAATC
AATTTTATTACCACCATCCTAAATATACGT---TCCTCATCTATGACCATGGATTCCATA
CCCCTATTTGTGTGATCCGTTCTAATTACAGCCGTATTATTACTACTATCCTTACCCGTT
TTAGCTGGTGCTATCACTATGTTACTTACAGACCGGAACTTCAACACTACATTTTTTGAC
CCAGGGGGTGGAGGAGACCCT---------------------
>MSSCA3615-16|Sarcoptiformes|Oppiidae
--AACTTTATATTTCATTTTTGGAGCTTGGGCAGGTTTGTTAGGATCTGCGCTAAGAGCT
CTAATCCGCCTAGAATTAGGACAA---------------------------------CCG
GGATCTTTGATAGAAAATGAT---CAAATTTATAATACTATTGTAACCGCTCATGCTTTC
GTAATAATTTTTTTTATGGTTATACCCGTATTAATCGGAGGATTTGGAAATTGACTTGTT
CCTATGATAATCGGAGCACAAGACATAGCCTTCCCACGAATAAATAACATAAGATTTTGG
TTGCTTCCACCTTCACTTTCTTTACTATCTATTTCTGCTTTTGCTGGTGCAGGTGCCGGT
---ACTGGTTGAACTGTCTACCCACCCCTGGCGGGTAATTTATTTCATTCTAGAATTTCT
GTAGATTTGGCCATTTTTAGGCTACATTTAGCAGGTGCCTCTTCTATTTTAGGAGCTATT
AATTTTATTACTACTATTATAAATATACGA---TCTTCTTCTATGACACTAGATTCTATC
CCCTTATTCGTGTGATCTGTTCTAATTACCGCTGTTTTACTTCTTTTGTCGTTACCCGTT
CTAGCAGGAGCTATTACCATACTATTGACAGATCGTAATTTTAATACTTCCTTTTTTGAC
CCGTCCGGAGGAGGGGATCCT---------------------
>MSSCA963-16|Sarcoptiformes|Eremobelbidae
--AACTTTATACTTTATTTTTGGGGCCTGGGCTGGACTTCTTGGGTCAGCCCTCAGAGCT
CTAATTCGGCTTGAATTAGGACAA---------------------------------CCC
GGATCTTTAATGGACAATGAT---CAAATTTACAACACAATTGTTACAGCACACGCCTTT
GTCATAATTTTCTTTATAGTTATACCTGTTATAATTGGAGGGTTTGGGAATTGGCTGGTT
CCAATAATAATTGGGGCTCAAGACATGGCATTTCCTCGTATAAACAATATAAGATTTTGA
CTACTGCCACCTTCACTCACTTTACTCTCATCATCTGCTTTTGCTGGGCTAGGGGCTGGA
---ACTGGATGAACCGTTTACCCCCCATTAGCAAATAACCTATTTCATTCAGGAATTTCC
GTAGATTTGGCCATTTTTAGATTACATTTAGCAGGTGCCTCTTCTATTTTGGGAGCTATC
AATTTCATTACCACCATTATAAATATGCGT---TCAACTTCTATCACCCTAGATTCTATC
CCCCTATTTGTTTGATCTATTCTAATTACAGCTGTTCTGTTACTTTTGTCTCTCCCTGTT
TTAGCCGGAGCTATCACCATATTACTTACCGATCGCAACTTTAATACGTCCTTTTTTGAC
CCATCGGGAGGAGGGGATCCCAT-------------------
>SSWLD8307-13|Sarcoptiformes|Eremaeidae
--AACTTTATATTTTATTTTTGGAGCCTGAGCTGGACTTTTAGGTTCTGCCCTAAGAGCT
CTAATTCGTCTTGAATTAGGACAA---------------------------------CCC
GGATCTTTATTAGAAAATGAC---CAAATTTATAACACTATTGTTACAGCCCACGCCTTC
GTAATAATTTTCTTTATGGTAATACCTGTAATAATTGGAGGTTTTGGAAATTGACTAGTT
CCAATAATAATTGGAGCACAGGATATAGCCTTCCCTCGAATAAATAACATAAGCTTCTGG
CTTTTACCCCCTTCTCTATCTTTGTTATCTGCCTCAGCTTTTGCTGGAATAGGAGCTGGA
---ACCGGTTGAACAGTATATCCACCATTAGCTGGAAATCTTTTTCATTCTGGAATCTCA
GTAGACTTAGCTATTTTTAGCCTACACTTAGCGGGAGCATCCTCAATTTTAGGAGCTATT
AATTTTATTACCACAATCATAAATATACGT---TCGTCTTCTATAACCTTAGATTCAATT
CCTTTATTTGTATGATCAGTTTTAATTACTGCTGTTTTACTTTTGTTATCTCTCCCAGTT
TTAGCAGGAGCTATCACGATACTTTTGACAGATCGAAACTTTAACACCTCCTTCTTCGAT
CCTTCTGGAGGAGGAGATCCAATCTTATACCAACATCTATTT
>SSWLD8293-13|Sarcoptiformes|Eremaeidae
--AACTTTATATTTTATTTTTGGTGCCTGAGCTGGACTTTTAGGTTCTGCTCTAAGAGCT
CTAATTCGTCTTGAATTAGGACAA---------------------------------CCC
GGATCTTTATTAGAAAATGAC---CAAATTTATAATACTATTGTTACAGCCCACGCCTTT
GTAATAATTTTCTTTATGGTAATACCTGTAATAATTGGAGGTTTTGGAAATTGACTAGTT
CCAATAATAATTGGAGCACAGGATATAGCCTTTCCTCGAATAAATAACATAAGCTTCTGG
CTTTTACCTCCTTCTCTATCTTTACTATCTGCCTCAGCTTTTGCTGGAATAGGAGCTGGA
---ACCGGTTGAACTGTATATCCACCATTAGCTGGAAATCTTTTTCATTCTGGAATCTCA
GTAGACTTAGCTATTTTTAGCTTACATTTAGCGGGAGCCTCCTCAATTTTAGGAGCTATT
AATTTTATCACCACAATTATAAATATACGT---TCGTCTTCTATAACCTTAGATTCAATT
CCTTTATTTGTATGATCAGTTTTAATTACTGCTGTTTTACTTTTGTTATCTCTCCCAGTT
TTGGCAGGAGCTATCACGATACTTTTGACAGATCGAAACTTTAACACCTCCTTCTTCGAT
CCTTCTGGAGGAGGAGACCCAATCTTATACCAACATCTATTT
>SSWLD8202-13|Sarcoptiformes|Oribatulidae
--GACTTTGTATTTTATTTTTGGTGCTTGGGCAGGGCTTTTAGGATCGGCATTAAGAAGT
TTAATCCGATTAGAATTGGGGCAA---------------------------------CCC
GGATCTTTAATAGAAAATGAC---CAAATCTACAACACTATTGTTACAGCTCACGCTTTC
GTTATAATCTTTTTTATGGTCATGCCGGTAATAATCGGGGGGTTTGGGAATTGACTTGTT
CCTATGATAATTGGAGCTCAGGACATGGCCTTCCCGCGCATAAACAATATGAGGTTTTGA
CTTCTCCCCCCCTCCCTAACGTTATTATCTGCGTCAGCTTTCGCCGGAGTTGGGATAGGA
---ACCGGATGAACGGTGTATCCACCACTAGCCGGAAACTTATTTCACTCTGGGATTTCA
GTAGATTTAGCCATTTTTAGTCTACATCTTGCGGGAGCCTCCTCCATTTTAGGGGCCATT
AATTTCATCACCACTATTTTAAACATGCGC---TCTTCTTCTTTAACATTGGATGCCATC
CCTCTGTTTGTTTGATCTGTCTTAATCACAGCCGTGCTCTTATTGCTTTCACTGCCAGTG
TTAGCAGGTGCTATTACTATGTTACTCACGGATCGAAATTTCAATACTTCCTTTTTTGAC
CCTTCAGGTGGGGGCGACCCAATTTTGTATCAGCACTTATTT
>MSSCA793-16|Sarcoptiformes|Quadroppiidae
--TACTCTATATTTTATTCTAGGAGCTTGGGCAGGTCTCTTAGGATCTGCCTTAAGAGCT
TTAATTCGGTTAGAACTAGGACAA---------------------------------CCC
GGATCTATAATAGAAAATGAT---CAAATCTATAATACTATTGTTACTGCTCATGCATTC
GTGATAATTTTTTTTATAGTTATGCCTATTATGATCGGAGGTTTCGGTAATTGACTCGTT
CCAATAATAATTGGAGCACAAGATATAGCCTTCCCTCGTATAAATAATATAAGATTTTGA
CTTCTTCCTCCATCTTTGATCTTTCTCACTACTTCAGCTTTTTCCGGAGCTGGTGCTGGA
---ACAGGATGAACCGTGTACCCTCCGTTAGCAAATAATATATTTCATTCTGGAATTTCA
GTAGATCTCGCCATCTTTAGCCTTCATTTGGCAGGGGCTTCTTCTATTTTAGGAGCTATT
AACTTTATCACCACTATTATAAACATACGT---TCTTCATCCATAAGACTAGATACTATC
CCTCTTTTTGTGTGATCTGTATTACTTACTGCTATTTTATTACTTTTATCTTTGCCAGTC
CTAGCAGGAGCTATCACTATATTATTAACTGACCGAAACTTTAATACTTCTTTTTTTGAT
CCGTCTGGAGGAGGGGATCCTAT-------------------
>MSSCA884-16|Sarcoptiformes|Dendroeremaeidae
--TACATTATATTTTCTTTTTGGGGCTTGAGCTGGGTTACTTGGGTCAGCCTTGAGTGGG
CTAATCCGACTTGAACTCGGGCAA---------------------------------CCC
GGATCTCTTATAGAAAACGAT---CAAATTTATAATACAATTGTTACAGCCCATGCATTC
GTTATGATTTTTTTTATAGTTATACCTATTATAATTGGAGGGTTTGGGAATTGACTAGTT
CCAATGATAATTGGAGCTCAAGATATGGCATTCCCTCGAATAAATAATATAAGATTTTGG
TTACTCCCTCCTTCTTTAGCTTTACTGTCCTCTTCTGCTTTTGCTGGGATAGGAGCTGGA
---ACTGGTTGAACGGTTTATCCTCCGTTATCTACGAACTTGTTCCATTCTGGCGTTTCA
GTTGATTTAGCGATTTTTAGCCTTCATTTAGCAGGGGCATCTTCAATTTTAGGAGCAATT
AATTTTATCACAACTATTTTAAATATACGT---TCATCTTCGATGTCTCTTGATTCAATT
CCTTTATTCGTATGATCTGTCTTAATCACTGCAGTGCTACTTTTACTTTCACTTCCGGTA
TTAGCTGGTGCTATTACCATGTTACTAACAGACCGAAACTTTAACACTTCCTTTTTTGAT
CCTTCCGGAGGGGGAGACCCTATTT-----------------
>MSSCA899-16|Sarcoptiformes|Parakalummidae
--AACTATTTATTTTATATTTGGAGCTTGAGCTGGTCTTTTAGGCTCAGCTTTAAGAGGA
TTAATTCGATTAGAACTAGGGCAA---------------------------------CCC
GGATCTTTAATAGAAAATGAT---CAAATTTATAATACTGTAGTAACAGCACACGCCTTT
GTTATAATCTTTTTTATAGTAATGCCTATTATAATTGGAGGGTTTGGAAATTGACTAGTT
CCAATAATAATTGGAGCTCAAGATATAGCATTCCCCCGTATAAATAACATAAGATTTTGA
TTACTTCCCCCTTCATTGTTTTTACTATCTTCTTCTGCATTTTCAGGCATAGGAGTTGGA
---ACAGGATGGACTGTGTATCCTCCTTTAGCAGGAAGATTGTTTCACTCTGGATTTTCA
GTAGATTTAGCAATTTTTAGCTTACATCTCGCAGGTGTTTCTTCTATTTTAGGAGCGATT
AATTTTATCACCACCATTTTTAACATACGT---TCTTCTTCTCATACATTAGATTCTATC
CCATTATTTGTGTGATCTGTTTTAATTACAGCAATTTTACTTTTATTATCGCTTCCAGTT
TTAGCGGGGGCCATTACTATATTGTTAACAGATCGAAATTTTAATACTTCTTTCTTTGAT
CCATCCGGAGGAGGTGACCCTATT------------------
>MSSCA4645-16|Trombidiformes|Eupodidae
--GACTTTATATTTTATATTTGGATTATGATCTGCTTTTTTAGGAGCTTCTATAAGAATT
ATTATTCGATTAAAATTAGGTTCT---------------------------------CCT
GAATTTATGGGACAAAATGAT---CAAATTTATAATGTTATAGTGACTGCTCATGCTTTT
GTAATAATTTTCTTTATAGTAATACCAATTATAATTGGTGGATTTGGTAATTGATTAGTA
CCCATAATGATTGGGGCTCCTGACATAGCATTTCCCCGAATAAATAATATAAGTTTTTGG
TTATTACCTCCTTCTATTTGTATATTAATTATATCTTCATTTGTTGATTCTGGTGCAGGA
---ACTGGATGAACTGTTTATCCTCCTTTATCAAATTATATATTTCATAGAGGAAGATCT
GTTGATTTTACTATTTTTTCTTTACATATAGCTGGAATTTCTTCTATTTTAGGAGCCATT
AATTTTATTTCTACAATTTTAAATATACGA---TCTGCTTTTATATCGTTTGAACGTTTA
CCTTTATTTGTCTGATCTGTATTTATTACAGCAATTTTATTATTATTATCTTTGCCTGTA
TTAGCAGGGGCAATTACAATGTTGTTAACAGATCGAAATTTTAATACTTCTTTTTTTGAC
CCAGCTGGTGGAGGAGATCCAATTCT----------------
>MSSCA3643-16|Trombidiformes|Tarsonemidae
--AACTATTTATTTTATATTTAGAATTTGATCGGGAATAATAGGTATATCTTTAAGTAAT
ATTATTCGATTTGAATTAAGGATT---------------------------------CCT
TCATCTTTTATTTCAAATGAC---CAAATTTATAATTCTTTAGTTACAGGACATGCTTTA
ACTATAATTTTTTTTATAGTAATACCAGCTATAATTGGAGGATTTGGAAATTGATTAATT
CCTATAATTTTAGTATCTTGTGATATAGCTTTTCCTCGAATAAATAACATAAGATTTTGG
ATATTAATTTCTTCCATTTCTTTATTAATTATATCGATATTATCTTCAACAGGTTCAGGT
---ACTGGGTGAACTATTTATCCACCTTTATCTTCAGTTGAATATCATTCTGGTTCATCT
GTAGATTTAACAATTTTATCTCTTCATTTAGCTGGAATTTCTTCAATTATAAGATCATTA
AATTTTTTAGCTTCTATTATAATTATACGA---CAAAAATCTATTTTAATCNAAATATGT
TCATTATTTTCATGAAGAATTATAATTACAACATTTTTATTATTATTAGCACTTCCTGTG
TTAGCAGGAGCAATTACTATATTATTAACAGACCGAAATTTTAATACTTCTTTTTTTAAT
CCAAATGGAGGAGGGGATCCAAT-------------------
>MSSCA850-16|Trombidiformes|Eupodidae
--AACTTTATACTTTATTTTTGGTTTTTGATCAGGCTTATTAGGTGCTTCGATAAGTATT
ATTATTCGATTAAAATTAATAAAC---------------------------------CCT
GAATTTTTAGGTCATAATGAT---CAAATTTATAACGTTATAGTTACTTCACATGCTTTT
GTAATAATTTTTTTTATAGTTATACCAATTATAATTGGAGGTTTTGGAAATTGATTAGTG
CCAATAATAATTGGAGCTCCAGATATAGCTTTTCCACGTATAAATAATATAAGATTTTGA
TTATTACCTCCTTCTTTGTTAATATTGATTTTATCATCTTTTTCTGAAAGTGGTGCTGGA
---ACAGGATGAACAGTTTATCCTCCTTTATCAAATTACTTATTTCATGGTGGAATATCT
GTTGATTTAACTATTTTTTCTTTACATTTAGCTGGAATATCTTCAATTTTAGGGGCTATT
AATTTTATTACTACTATTTTGAATATACGC---TCTAGTTATATAACTTTTGAACGTCTT
CCTTTATTTGTTTGGTCTGTTTTAATTACTGCTGTATTGTTATTATTGTCTTTACCAGTT
CTAGCTGGAGCTATCACTATATTATTAACTGATCGAAATTTTAACACTTCTTTTTTTGAT
CCTGCTGGAGGAGGAGATCCTAT-------------------
>CNGMD1790-14|Trombidiformes|Eupodidae
--GACTTTATATTTTATTTTTGGATTCTGATCAGGTTTATTAGGAGCTTCTATAAGAATT
ATTATTCGAATAAAGTTAGCTAAC---------------------------------CCT
GGATTTATGGGGCAAAATGAC---CAAATTTATAACGTTATAGTAACTGCTCATGCATTT
GTCATAATTTTTTTTATAGTAATACCTATTATAATTGGAGGCTTTGGTAATTGATTAGTT
CCCTTAATAATTGGTGCTCCAGATATAGCTTTCCCTCGTATAAATAATATAAGTTTTTGA
TTACTTCCGCCATCTTTAATAATGTTATTATTATCTTCTTTTGCTGAAAGAGGGGCTGGA
---ACAGGGTGGACTGTTTATCCTCCTTTATCTAATTATTTATTCCATGGAGGAATTTCT
GTTGATTTAACAATTTTTTCTCTACATATAGCTGGTATTTCTTCTATTTTAGGGGCTATT
AATTTTATTACTACAATTTTAAATATGCGA---ATAAAATGAATATCTTTTGAACGTTTA
CCTTTATTTGTTTGATCCGTTTTAATTACTGCAGTATTACTATTGCTTTCTTTACCTGTA
TTAGCAGGTGCTATTACAATACTTTTAACAGATCGAAATTATAATACATCATTCTTTGAT
CCTGCTGGAGGAGGAGACCCTATTTTATATCAACATTTATTT
>CNPAJ043-13|Mesostigmata|Halolaelapidae
--AACTATATACTTAATCTTTGCAGCTTGGGCAGGAATACTCGGAACAGCCCTTAGAATA
GTTCTACGGTCTGAGCTTAGCCAA---------------------------------CCT
GGATCTCTAATTGGGGATGAC---CAAATCTATAACGTTATTGTAACCGCTCATGCGTTT
GTAATAATTTTTTTCATGGTAATACCAGCATTAATTGGTGGGTTTGGTAATTGGCTTGTA
CCTTTAATAGTTTCTGCTCCGGACATAGCGTTTCCACGTATAAATAACATAAGTTTTTGA
CTCCTACCCCCCTCTCTTCTTCTTCTTCTATCCTCCTCGATAGTTGAGGCTGGTGTTGGT
---ACAGGATGAACAGTTTATCCTCCTTTGGCCTCTAATATCTCCCATTCAGGGTTCGCA
GTTGATTTAGCAATTTTTAGACTACATTTAGCCGGTATTTCATCAATTTTAGGCTCTATT
AATTTTATCACAACAATTATAAATATACGC---CCTAAACACATATCTATAGAACAAATA
CCTCTATTCGTTTGGTCTGTCTTTATCACAACAATCCTTCTACTCCTATCTCTTCCAGTA
TTAGCTGGAGCAATTACTATACTTTTAACAGACCGAAACTTCAACACGTCTTTCTTCGAC
CCTAGAGGGGGTGGTGATCC----------------------
>MSSCA3661-16|Mesostigmata|Digamasellidae
--AACTATATACTTTATTTTTAGAATTTGAGCTGGACTTATAGGAACTTCATTTAGAGTC
ATAATTCGTCTAGAACTTAGTCAA---------------------------------CCT
GGAATTTTTATAGGAGATGAC---CAAATTTATAACTCTCTAGTAACCTCCCATGCTTTT
ATCATAATTTTTTTTATAGTTATACCTGCTTTAATTGGAGGTTTTGGAAACTGACTAACC
CCAATTATACTAAACTGCCCTGATATATCTTTCCCTCGCCTCAATAATCTAAGATTTTGA
CTCCTACCCCCTAGATTAATTATACTTCTTCTAAGAAATTTTATAGGTATAGGAACAGGA
---ACAGGATGAACAATTTATCCCCCCCTTTCAAATCAAATTTTTCACTCTAGTTCTTCT
GTTGATTTTACTATTTTTAGACTTCACATCGCAGGAATTTCTAGAATTTTAAGTTCAATT
AATTTTATTACTTCCATTATTAATATCCGA---CCTAATTCTATAAAAATAGAACAAATC
CCTTTATTTCTCTGATCAATTCTAATTACCACTTTCCTATTATTATTAAGCCTTCCTGTT
CTAGCAGGAGCTATTACTATACTCCTAACTGATCGAAACTTTAACTCAACCTTTTTTGAC
CCTAGAGGAGGAGGAGACCCTATT------------------
>UAWM124-14|Trombidiformes|Aturidae
--AACTTTATATTTTGGATTAGGAAGATGAGCAGGTATAATAGGAGCTAGACTAAGAACA
ATTATTCGATTAGAACTAGGTCAA---------------------------------CCT
GGAACTTTAATAGGAAGAGAT---CAAATTTACAACACTATTGTTACTGCTCATGCTTTC
ATTATAATTTTTTTTATAGTTATACCGATAATAATCGGAGGATTCGGAAATTGATTAGTT
CCTCTTATAGTATCAGCACCAGATATAGCTTTCCCACGAATAAATAATATAAGATTTTGA
CTTCTTCCCCCTTCTCTCTTATTATTAATCACAGGATCTATAACCTCCATAGGAGCAGGA
---ACTGGATGGACTGTTTATCCACCTTTGTCCGGGAATTTAGCTCACTCAGGCACTTCT
GTTGACTTAACCATTTTTTCTTTACATTTAGCTGGTATTTCATCAATCTTAGGAGCTATT
AATTTCATAGCTACTATTTTAAATATAAAA---CCCTCTAACATAAAATTAGAACAACTA
TCACTATTTGTTTGATCCATTTTCATTACAACAATTTTACTACTTTTATCATTACCTGTT
TTAGCAGGAGCCATTACCATATTATTAACAGATCGAAATTTTAATACCTCATTTTTTGAT
CCTGCAGGAGGAGGGGATCCAATTTTATACCAACATCTATTT
>MSSCA956-16|Trombidiformes|Eupodidae
--AACTTTATATTTTATATTCGGTTTATGATCGGCTTTATTAGGGGCTTCTATAAGTATT
ATTATTCGAATAAAATTAGGAAAT---------------------------------CCT
GAATTTATAGATCAAAACGAT---CAAATTTATAACGTTATAGTTACAGCTCATGCTTTT
GTAATAATTTTTTTTATAGTTATACCAATTATAATTGGAGGATTCGGAAATTGATTAGTA
CCAATAATGATTGGTGCACCTGATATAGCTTTCCCTCGAATAAATAATATAAGATTTTGA
TTATTGCCTCCTTCTATTAGTATATTAATTTTATCATCTTTTGTAGAAAGAGGGGCAGGA
---ACAGGATGGACTGTTTATCCTCCTTTATCTAATTACATATTCCATAGAGGAAGATCA
GTTGACTTTACTATTTTTTCACTTCACATAGCTGGTATTTCTTCTATTTTAGGGGCAATC
AATTTTATTTCTACTATTATAAATATACGA---TCTCCTTTTATGAGATTTGAACGAATA
CCTTTATTTGTATGATCGGTTTTTATTACAGCTATTTTATTGTTATTATCTTTGCCTGTA
TTAGCAGGAGCTATTACTATATTACTAACTGATCGAAATTTTAATACTTCGTTTTTTGAT
CCGGCTGGGGGAGGTGATCCTATTT-----------------
>SSWLD8332-13|Mesostigmata|Trachytidae
--AACTATATATTTAATTTTTAGAGCATGAGCTGGAATAGCTGGAACAGCTCTAAGAGTT
ATCATCCGCACAGAATTAGGACAA---------------------------------CCT
GGATCTACTATCGATGATGAC---CAAATCTTTAATGTTGTTGTGACTGCTCACGCCTTT
ATTATAATTTTCTTTATAGTAATGCCTGCAATAATTGGGGGATTTGGAAACTGACTAATT
CCCTTGTTATTAGGGGCACCAGATATAGCTTTTCCTCGCATAAATAATTTAAGATTCTGA
TTATTACCCCCATCATTAATTCTATTAATATCTTCATCTCTTGTAGAATCTGGTGCAGGG
---ACAGGCTGAACAGTCTATCCTCCTTTAGCCTCGAATATTTCTCATAGAGGGGCAAGA
GTAGACCTAGCTATTTTTTCTCTTCATTTGGCAGGAGTATCCTCTATTCTAGGTTCAATT
AATTTTATCACAACAATTATTAATATACGA---TCAATAGAAATAACAATAGAACGTATT
CCTTTATTTGTATGATCTGTTCTTTTGACAACAATTCTATTACTGTTATCTTTGCCCGTT
CTAGCAGGAGCTATTACTATGCTTTTAACAGACCGAAACTTTAATACTTCTTTTTTCGAT
CCTGCAGGAGGGGGAGACCCTATTTTATATCAACATCTATTT
>CNGBH774-14|Trombidiformes|Unionicolidae
--AACTTTATATTTCGCCTTCGGAAGCTGATCTGGAATATTAGGAGCAAGCTTAAGAGCT
ATCATCCGACTAGAACTAGGCCAA---------------------------------CCT
GGATCTCTAGTGGGGAACGAT---CAAATTTATAACACTATCGTAACTGCTCATGCATTT
ATTATAATTTTTTTTATAGTTATACCTATAATAATTGGAGGTTTTGGGAATTGACTAGTC
CCACTGATAATTAGAGCCCCAGATATAGCTTTTCCACGAATAAACAACATAAGATTCTGA
TTACTTCCCCCAGCTTTAATTTTATTATGTACTGGATCAATAACAAACATAGGAGCTGGA
---ACAGGATGAACAGTTTACCCTCCCTTATCAGGGAATATTGCTCACGGAGGAATTTCT
GTAGACCTATCAATCTTCTCTTTACATTTAGCAGGTATTTCTTCAATTTTAGGAGCCATT
AATTTTATGGCAACTATTTTAAATATAAAA---CCGAAATTTATAAAAATAGAACAAATA
CCCTTATTTGTTTGATCAATCTTTATTACAGTGATTCTTCTTCTTTTATCTTTACCAGTA
CTAGCTGGAGCTATCACAATACTTTTAACAGACCGAAATTTTAATACATCTTTCTTTGAC
CCAGCAGGAGGGGGAGACCCTATTTTATATCAACATCTTTTT
>UAWM094-14|Trombidiformes|Arrenuridae
--AACTTTATACTTTGCTTTTGGGGCATGATCAGGAATAATTGGAGCAAGCTTAAGAAGC
TTAATCCGCCTAGAATTAGGACAA---------------------------------CCT
GGAAGTTTATTATTTAATGAT---CAAACCTATAACACAATTGTAACAGCCCATGCTTTC
ATTATAATTTTCTTTATAGTTATGCCAATAATGATCGGAGGGTTCGGTAATTGACTATTA
CCTTTAATACTAAGAGCTCCTGATATAGCATTCCCACGAATAAATAATATAAGATTCTGA
TTATTACCGCCATCAATCACCCTTCTTCTTTCTAGATCATTTACATCAATAGGTGCTGGT
---ACAGGGTGAACAGTATACCCACCTTTATCAAGAAACATTGCTCACTCAGGACCGTCT
GTAGATTTAGCAATTTTCTCACTTCACCTAGCAGGGGTATCTTCAATTTTAGGGGCTATT
AATTTTATAGCCACAACTATCAATATAAAA---CCATCATCTATAAAGACAGATAAAATT
CCTTTGTTTGTTTGATCAATTTTTATTACAACTATTCTACTTCTTCTTTCGTTACCGGTT
TTAGCAGGAGCTATTACAATGCTATTAACAGATCGAAATTTTAATACATCATTTTTTGAT
CCTGCAGGAGGAGGAGATCCAATTTTATACCAACATTTATTT
>MSSCA889-16|Sarcoptiformes|Eremaeidae
--AACTTTATATTTCATTTTTGGAGCCTGAGCAGGTTTGTTAGGATCTGCTTTAAGAGCG
CTTATTCGTTTGGAGCTAGGACAA---------------------------------CCT
GGATCTTTAATAGAAAATGAC---CAAATTTATAACACAATCGTCACAGCTCACGCTTTC
GTGATAATCTTTTTTATAGTTATGCCTGTCATAATCGGAGGCTTTGGAAATTGACTAGTA
CCCATAATGATTGGAGCCCAAGACATAGCTTTCCCTCGTATAAATAACATGAGATTTTGG
TTACTTCCACCTTCTTTATCTCTGCTTTCTGCCTCTGCTTTTGCAGGAATGGGTGCTGGA
---ACAGGTTGGACAGTGTATCCTCCTCTAGCAGGAAATCTCTTTCATTCGGGGTTTTCG
GTAGACTTAGCTATTTTTAGACTACACTTAGCCGGTGCTTCCTCTATTTTGGGGGCTATC
AATTTTATTACTACTATTATAAATATACGT---TCTTCCTCTATGACCTTAGATTCAATT
CCTCTATTTGTTTGATCAGTTTTAATTACTGCTGTGCTTTTACTTTTATCGTTGCCGGTT
TTGGCAGGGGCAATTACAATGTTATTAACAGATCGTAACTTTAATACATCATTTTTTGAC
CCATCCGGAGGCGGGGATCCAATTT-----------------
>MSSCA788-16|Mesostigmata|Ologamasidae
--AACTATATACTTAATTTTTGCTGCATGAGCTGGCATAGTTGGTACAGCCCTAAGAATA
ATTATTCGAGCAGAATTGGGGCAA---------------------------------CCT
GGACCTCTAATTGGAGATGAC---CAAATTTATAATGTAATTGTAACAGCCCATGCTTTC
GTTATAATTTTTTTTATAGTAATACCTGCCCTTATTGGTGGATTTGGTAATTGATTAACT
CCTATCATAATTATATCTCCTGATATAGCTTTTCCTCGAATAAATAATATAAGATTCTGA
CTTTTACCCCCTTCTTTACTATTCCTTCTTTTATCCTCTATAGTAGAATCTGGAGCAGGA
---ACAGGTTGAACCGTATACCCGCCTTTAGCATCTAATATCTCTCACAGAGGAGGAGCT
GTTGATATAGCAATTTTTAGACTGCATTTAGCGGGAATTTCTTCTATTTTAGGATCTATT
AATTTTATTACAACTATTATAAATATACGA---CCTAAAAATATAACTATAGAACAAGTT
CCTTTATTCGTCTGGTCAGTATTAATTACAACTATTTTATTGCTATTATCATTACCTGTT
TTAGCTGGAGCAATTACTATATTATTAACTGACCGTAATTTCAATACCTCATTTTTTGAC
CCTTCAGGAGGAGGTGATCCTATTT-----------------
>MSSCA926-16|Trombidiformes|Eupodidae
--TACTTTATATTTTATGTTTGGTTTATGATCTGCTTTATTAGGAGCTTCTATAAGAATT
ATTATTCGTTTAAAATTAGGAAAT---------------------------------CCT
GGATTTATGGGACAAAATGAT---CAAATTTATAATGTGATGGTCACTGCCCATGCTTTT
GTAATGATTTTTTTTATGGTAATACCTATTATAATTGGGGGATTCGGTAATTGATTAGTT
CCTATAATAATTGGTGCACCTGATATAGCATTCCCTCGAATGAATAATATAAGATTTTGA
CTGTTACCTCCTTCTATTAGAATGCTTATTCTTTCTTCCTTTGCTGATAGAGGGGCTGGC
---ACAGGATGAACTGTATATCCTCCCCTTTCTAATTTTATATTTCATAGAGGAAGATCT
GTTGATTTTACTATTTTTTCTTTACATATAGCTGGTATCTCTTCTATTTTAGGAGCTATT
AATTTTATTTCTACTATTTTAAATATACGA---TCAGCTTATATAAGATTTGAACGAATG
CCTTTATTTGTTTGATCAGTTTTTATTACTGCTATTTTATTACTTTTATCTCTTCCAGTT
TTAGCAGGAGCAATTACAATACTTTTAACAGATCGTAATTTTAATACTTCTTTCTTTGAT
CCCGCCGGAGGAGGTGATCCTATTT-----------------
>MSSCA649-16|Mesostigmata|Zerconidae
--AACTATTTATTTAATATTTAGAATATGAGCAAGAATATTAGGAATGTCTTTAAGAATA
ATTATTCGAATTGAATTAGGTCAA---------------------------------CCT
GGATCTTTAATTAATAATGAC---CAAATTTATAATGTTATAGTAACAGCTCATGCTTTT
ATTATAATTTTTTTCATAGTTATACCTATCATAATTGGAGGTTTTGGTAATTGATTAGTC
CCTTTAATAATAAGAACCCCTGATATAGCTTTTCCTCGAATAAATAATATAAGATTTTGA
CTCCTTCCTCCTTCTTTAATTATATTACTAAGATCTTCAATAATTGAATCTGGAGCAGGA
---ACAGGGTGAACTATTTATCCTCCTCTTTCTAATAATATTTCTCATAGAGGAATATCT
GTTGATATTACTATTTTTTCACTTCATTTAGCAGGTATTTCTTCTATTTTAGGTGCTATT
AATTTTATTGTAACTATTTTAAACATACGA---AATAAAAATATAAACTATGAAAAATTT
CCTCTATTTATTTGAAGAATTTTAATTACTACAATTTTACTTTTATTAGCTTTACCTGTT
CTAGCAGGTGCTATTACAATATTACTAACAGATCGAAATTTTAATACTTCTTTTTTTGAT
CCTAGAGGAGGAGGAGACCC----------------------
>MSSCA4687-16|Mesostigmata|Macrochelidae
--TACAATATATTTAATTTTTTCTATTTGGGCTAGTATAATAGGTACAGCCTTAAGCATA
ATTATCCGTATTGAATTAGGACAA---------------------------------CCT
GGATCTTTCATTGGAGATGAC---CAAATTTATAATGTAATTGTTACATCTCATGCATTT
ATTATAATTTTCTTCTTAGTTATACCAGCTATAATTGGAGGATTTGGAAACTGACTTATC
CCAATAATAATCTCTGCACCAGATATAGCTTTCCCACGAATAAATAATATAAGATTTTGA
CTATTACCTCCATCAATATTTTTATTAATTATATCTTCTATAATTGAAGATGGAGCAGGT
---ACAGGATGAACAGTATATCCACCACTTGCAAGAAATATTTCTCACAGAGGAAGTGCA
GTAGATATAACCATCTTTAGACTACATTTAGCTGGAATTTCTTCTATCCTAGGAAGAATT
AATTTCATCTCTACAATTATAAATATACGC---CCTAAAAAAATAATATTAGAACAAATA
CCACTTTTTGTTTGATCTGTTTTTATTACTACTATTCTACTACTATTATCATTACCAGTA
TTAGCAGGAGCTATTACAATATTATTAACAGATCGAAACTTTAATACATCCTTCTTTGAT
CCCTCTGGAGGAGGAGACCCAGTTT-----------------
>MSSCA4972-16|Sarcoptiformes|Parakalummidae
--AACTATTTATTTTATTTTTGGGGCTTGGGCTGGTTTGTTAGGATCTGCTCTTAGAGGA
CTAATTCGATTAGAATTAGGGCAA---------------------------------CCT
GGATCTTTAATGGAAAATGAT---CAAATTTATAATACAATTGTTACTGCTCATGCTTTT
GTAATGATCTTTTTTATAGTTATACCTATTATAATTGGGGGGTTTGGAAATTGATTGGTT
CCTATAATAATTGGGGCACAAGATATGGCATTCCCTCGAATAAACAACATAAGATTTTGA
TTGCTTCCTCCATCTCTATTTTTGTTGTCTTCTTCTGCGTTTGCTGGAATGGGTGTAGGA
---ACAGGTTGGACAGTATATCCACCCCTAGCTGGTAGCTTATTTCATTCTGGGATTTCA
GTAGATTTAGCAATTTTCAGTTTACATTTAGCTGGGGTTTCTTCAATCTTGGGCGCTATT
AATTTTATTACTACTATTTTTAATATACGA---TCTTCTTCTCATACATTAGACTCAATC
CCATTGTTTGTTTGATCTGTTTTAATTACTGCTGTGCTACTTTTACTATCTCTTCCTGTC
TTAGCGGGAGCTATTACCATGTTATTAACAGATCGAAATTTTAATACTTCCTTTTTTGAT
CCTTCTGGAGGGGGTGACCCTAT-------------------
>MSSCA4928-16|Mesostigmata|Laelapidae
--AACTATTTATATTTTATTCTCTATATGATCTGGTATCCTTGGAACTGCTCTCAGTATA
ATCATTCGAATTGAATTAGGCCAA---------------------------------CCT
GGATCTTTTATCAATGATGAT---CAGATTTATAACACAATTGTTACTTCTCATGCTTTT
GTTATAATTTTTTTTATAGTTATACCAGCTATAATTGGAGGTTTTGGTAACTGACTAACC
CCTATATTTATTACTTCAATAGATATAGCATTCCCACGACTTAATAATTTAAGTTTCTGA
CTTCTTATCCCATCATTAATCTTTTTAATTCTTTCCTCTTTTATTGAAAGAGGTGTAGGT
---ACAGGATGAACAGTTTATCCACCTCTATCAGGCAATATAAGCCATAGAGGTGCATCA
GTAGATCTAGCCATCTTTAGCCTTCATTTAGCTGGTATTTCTTCAATTCTTAGCTCAATC
AACTTTATATCAACTATCATAAATATACGA---CCTAATAAACTTCTAATTGAACATATA
CCTCTTTTTGTATGATCAATCTTTATTACAACAATTCTTCTTCTCTTAAGACTACCTGTT
TTAGCAGGGGCTATTACTATACTCCTAACAGATCGAAATTTTAATACTTCCTTCTTTGAC
CCAAACGGAGGAGGAGATCCAATCC-----------------
>MSSCA3644-16|Trombidiformes|Tarsonemidae
--GACTATTTATTTTATATTTAGAATTTGATCCGGAATAATAGGAATATCTTTAAGTAAT
ATTATTCGATTTGAATTAAGAGTT---------------------------------CCA
TCATCTTTTATTTCAAATGAT---CAAATTTATAATTCTTTAGTAACAGGACATGCTTTA
ACAATGATTTTTTTTATAGTTATACCAGCTATAATTGGAGGATTTGGAAATTGATTAATT
CCTATAATTTTAGTATCTTGCGATATAGCTTTTCCTCGAATAAATAATATAAGATTCTGA
ATATTAATTTCTTCTATTTTTTTATTAATTATATCTATAATATGTTCAGTGGGTTCAGGA
---ACTGGATGAACTATTTATCCACCTTTATCTTCAGTTGAATATCATTCAGGTTCATCT
GTGGATCTAACAATTCTATCTCTTCATTTAGCGGGAGTTTCTTCAATTATGAGATCTTTA
AATTTTTTAGCCTCTATTTTAATTATACGG---CAAAAATCTATTTTAATTGAAATATGT
TCTTTATTTTCATGAAGAATTATAATTACAACTTTTTTACTTCTATTGGCTCTTCCAGTA
TTAGCAGGAGCAATTACTATATTGCTTACAGATCGAAATTTTAATACTTCTTTTTTTAAT
CCAAATGGAGGAGGGGATCCAGTTT-----------------
>CNGMD1780-14|Trombidiformes|Pygmephoridae
--AACTATATATTTCAGATTAGGAATTTGATCAGCTATGCTAGGAACTTCTCTAAGAAAC
TTAATTCGTTTAGAACTAAATCAA---------------------------------CCA
GGATCTATACTACAAAACGAC---CAAATTTATAACTCTATTGTTACTGCTCACGCCTTT
GTAATAATCTTTTTTATAGTAATACCCACTATGATTGGTGGATTTGGAAATTGGTTAATT
CCAATGATAATAATAACTCCAGACATGGCATTTCCACGAATAAATAACATAAGATTCTGA
TTACTACTATCTTCTTTAGCTCTACTTATTTCTTCAATATTAACTTCTCAGGGAAGAGGA
---ACAGGATGAACTGTCTATCCACCACTGTCAAGCCAAATATTTCACTCCGGTATGTCA
GTTGATTTAACAATTTTATCTTTACATTTAGCGGGTGCCTCTTCAATTATAAGATCATTA
AATTTTATTATTACTATTCTAAATATAAAA---CCCAAAACAATATATTTAGAATATATC
CCCTTGTTCGCCTGAAGAGTTTTACTAACAACAATTCTGCTATTATTAGCCTTGCCAGTT
CTAGCCGGTGCAATTACTATACTACTAACAGACCGAAACTTTAATACATCATTTTTTGAC
CCTAGAGGGGGGGGTGATCCTATTCTATATCAACACTTGTTC
>MBIOH728-13|Mesostigmata|Phytoseiidae
--AACTTTGTATTTTATTTTTGCTGCTTGAGCAGGAATCCTAGGGACTTCTTTGAGAAGT
TTAATTCGAATCGAGCTTTCTCAA---------------------------------CCA
GGAGCTTTCTTAAAAGATGAA---CAAATCTATAACGTGATTGTCACTTCTCATGCTTTT
GTAATGATTTTTTTTATAGTTATACCCGCTATAATCGGAGGTTTTGGAAATTGACTGGTG
CCAATAATAATTAATGCTCCGGATATAGCCTTCCCACGTATAAATAATATAAGATTTTGA
CTCTTACCTCCGTCATTCTTATTCCTAACTTTATCTTCATTTATTGAAGGAGGAGCTGGA
---ACTGGTTGAACAGTTTATCCTCCTTTATCCAATTCTATTTTTCACAGAGGCCCTTCA
GTTGATTTAGCTATTTTTAGATTACATTTAGCTGGAATCTCTTCTATTATAGGGTCTATT
AATTTTATCTGTACAATTTTAAACATACGT---CCTTTATTAACCAAGCTTGAACAAATA
CCTTTATTCGTATGATCTATTTTTATCACAACTATTCTTCTTCTTCTCTCTCTTCCAGTT
TTAGCTGGAGCCATTACTATACTTTTAACTGACCGAAACTTTAACACCTGTTTTTTTGAT
CCTAGAGGAGGGGGTGACCCTGTTTTATACCAACACTTATTT
>HPPPF994-13|Mesostigmata|Melicharidae
--CACTTTATATTTTATTTTTTCTTTATGATCTGGAATAGTTGGTACATCTTTTAGGATA
TTAATTCGAATAGAATTGTCTCAA---------------------------------CCA
GGAATTTTAATTGGGGATGAT---CAAATTTATAATGTTATTGTAACTGCTCATGCTTTT
ATTATGATTTTTTTTATAGTTATACCTGCTTTAATTGGAGGATTTGGAAATTGAATAGTT
CCTTTAATATTATCTGCTCCTGATATAGCTTTTCCTCGAATAAATAATATAAGATTTTGA
TTATTGCCTCCTTCTTTAACTTTTTTAATTATATCTTCAATAATTGAATCAGGTGTGGGA
---ACAGGGTGGACAGTTTATCCTCCTTTATCAAATATTATATATCATAGAGGTTCTTCT
GTAGATTTATCTATTTTTTCTTTACATTTAGCAGGAATTTCTTCTATTTTAGGGTCAATT
AATTTTATTTGTACAATTTTAAATATACGA---TCTAATAATTTTAAAATAGAGCAAATA
TCTTTATTTGTTTGATCAGTTTTTATTACAACTATTTTATTATTATTAAGTTTACCTGTT
TTAGCAGGGGCAATCACTATATTATTAACGGATCGAAATTTTAACACTAGATTTTTTGAT
CCTAGAGGAGGTGGAGATCCTGTTCTTTATCAACATTTGTTT
>UAWM131-14|Trombidiformes|Arrenuridae
--AACTCTATATTTTGCTTTTGGTGCATGATCAGGAATAGTTGGAGCAAGCTTAAGAAGA
TTAATTCGTTTAGAACTTGGACAA---------------------------------CCA
GGAAGTCTTTTATTCAATGAT---CAAATTTATAACACAATTGTAACAGCTCATGCTTTT
ATTATAATTTTTTTTATAGTAATACCAATAATAATTGGTGGATTTGGAAATTGACTACTA
CCTTTAATATTAAGAGCCCCTGATATAGCATTTCCACGAATAAATAATATAAGATTCTGA
TTACTACCACCATCACTCACCCTCCTTCTTTCAAGATCCTTTACATCAATAGGAGCTGGG
---ACTGGGTGAACAGTTTATCCTCCCCTAGCAAGAAATATTGCTCATTCAGGACCATCC
GTAGATTTGGCAATTTTTTCTCTTCACCTCGCAGGAGTATCTTCAATTCTTGGGGCTATT
AATTTTATAGCCACAACTATTAACATAAAA---CCTTCATCAATAAAGACAGATAAAATC
CCCCTATTCGTTTGGTCAATCTTCATTACAACTATTCTACTTCTTTTATCTTTACCGGTT
TTAGCAGGAGCTATTACAATATTATTAACAGATCGAAATTTCAATACATCATTTTTCGAT
CCTGCAGGAGGAGGAGACCCAATTTTATACCAACATCTATTC
>MSSCA3654-16|Mesostigmata|Parasitidae
--AACTATATACCTAATTTTTGCAGCCTGAGCAGGTATACTAGGAACCGCTTTAAGCATA
ATTATCCGTACTGAACTAGGACAA---------------------------------CCA
GGATCTTTAATTGGTAATGAC---CAAATTTATAACGTAGTAGTCACAGCTCATGCTTTT
ATTATAATTTTTTTTATAGTAATACCTGCTTTAATCGGAGGATTTGGAAATTGACTAACC
CCTTTAATAATTTCTGCCCCTGATATAGCTTTCCCTCGAATAAACAATATAAGATTTTGG
TTATTACCTCCCTCTTTATCTCTTCTCTTATTCTCTTCTATAGTAGAAGCCGGAGCCGGA
---ACTGGTTGAACAGTCTACCCCCCCTTAGCAAGAAATACTTCTCATAGCGGAGCTGCT
GTAGATTTAGCTATTTTTTCATTACATTTAGCTGGTATCTCATCAATTCTTGGATCAATC
AATTTTATTACAACTATTATAAATATACGT---CCAAAAGAAATATCTTTAGACCAAATA
CCTCTATTTGTCTGATCTGTTTTTATCACTACTATTTTACTCCTTTTATCTCTTCCTGTT
TTAGCAGGAGCTATCACAATACTACTAACAGATCGTAACTTCAATACTTCTTTTTTTGAC
CCTAGAGGAGGAGGAGACCCTATT------------------
>UAWM101-14|Trombidiformes|Arrenuridae
--AACTCTATATTTTGCTTTTGGTGCATGATCAGGAATAGTAGGAGCAAGTTTAAGAAGC
TTAATTCGTTTAGAACTAGGACAA---------------------------------CCA
GGAAGTCTTTTATTCAACGAC---CAAACTTATAATACAATTGTAACAGCTCATGCTTTT
ATTATAATTTTTTTTATAGTAATACCAATAATAATCGGTGGATTTGGAAATTGGCTACTA
CCTTTAATATTAAGAGCCCCCGATATAGCATTTCCACGAATAAATAACATAAGATTCTGA
TTATTACCACCATCACTCACTCTCCTTCTTTCTAGATCCTTTACATCTATAGGAGCTGGA
---ACTGGATGAACAGTTTATCCTCCTCTAGCAAGAAACATTGCTCATTCAGGACCATCT
GTAGATTTAGCGATTTTTTCTCTTCACCTAGCAGGAGTATCTTCAATTCTTGGAGCTATT
AATTTTATAGCAACAACTATTAACATAAAA---CCTTCATCAATAAAAACAGATAAAATT
CCTCTATTTGTTTGATCAATTTTTATCACAACTATCCTACTTCTTTTATCTTTACCAGTT
TTAGCAGGAGCTATTACAATACTATTAACAGATCGAAATTTCAATACATCATTTTTTGAT
CCTGCAGGAGGGGGAGACCCAATCTTATACCAACATCTATTC
>CNPKF2106-14|Mesostigmata|Parasitidae
--AACAATATACTTAATCTTTGCTGCATGATCCGGTATACTGGGAACAGCCCTAAGAATA
ATTATCCGAGCAGAGCTCGGCCAA---------------------------------CCA
GGATCTCTAATCGGAGATGAT---CAAATTTATAATGTAATTGTAACAGCTCACGCTTTT
ATCATAATTTTCTTTATAGTTATACCTGCTCTAATCGGAGGATTTGGAAACTGACTAGTT
CCTCTAATAGTCTCAGCCCCAGATATAGCATTCCCTCGAATAAACAACATAAGATTCTGG
CTTCTCCCACCCTCTCTACTTCTACTATTAAGATCATCTATAGTAGAGTCCGGAGCAGGC
---ACTGGATGGACTGTATACCCACCCCTAGCTAGAAACATCTCTCATAGAGGGGGGGCT
GTAGATTTAGCTATTTTCTCCCTTCACTTAGCGGGTATTTCTTCAATTCTGGGGTCAATT
AATTTTATTACCACTATTATAAATATACGA---CCTTACAGCATATCCTTAGAGCGTATA
CCCCTCTTTGTGTGATCAGTTCTCATCACAACTATTCTCCTCCTACTCTCCTTACCAGTA
CTAGCAGGAGCGATCACAATACTACTAACGGACCGAAATTTTAACACCACCTTTTTTGAC
CCAAGAGGAGGAGGAGACCCTATCTTGTATCAACACCTATTT
>SSWLD8228-13|Sarcoptiformes|Ceratozetidae
--AACTTTATACTTTGTTTTTGGAGCTTGAGCTGGCTTACTAGGATCAGCTCTTAGCGGT
TTAATCCGGCTAGAGCTAGGACAG---------------------------------CCA
GGATCTTTATTAGAAAATGAC---CAGATTTACAACACAATTGTAACAGCTCATGCTTTC
GTAATAATTTTTTTTATGGTTATACCAGTAATAATTGGAGGGTTTGGCAATTGATTAGTT
CCAATGATAATTGGGGCACAAGACATAGCTTTCCCACGTATAAACAATATAAGATTCTGA
CTCTTGCCTCCTTCGCTAGCCTTGCTATCTTCATCAGCTTTTGCAGGAATAGGGGCAGGA
---ACAGGTTGAACAGTGTACCCACCTTTAGCAGGAAATCTTTTTCACTCAGGATTTTCT
GTAGATTTAGCCATTTTTAGCCTTCATTTAGCAGGGGCATCTTCTATTTTAGGAGCTATC
AATTTCATCACTACCATTTTAAATATACGA---TCTTCTTCCATAACATTAGATTCCATT
CCTTTATTCGTTTGATCTGTGCTAATCACTGCTGTTTTGTTACTACTATCTCTCCCAGTT
TTAGCAGGAGCTATCACTATGCTTTTAACAGACCGAAACTTTAACACCACCTTCTTTGAT
CCTTCTGGAGGAGGAGACCCTATCTTATACCAACATTTATTT
>RBCMA355-15|Sarcoptiformes|Ceratozetidae
--AACTTTATATTTTGTTTTTGGAGCTTGAGCTGGTTTGCTAGGATCAGCTCTTAGCGGT
TTAATTCGACTAGAGCTAGGACAG---------------------------------CCA
GGATCTTTATTAGAAAATGAC---CAGATTTACAACACAATTGTAACAGCTCATGCTTTC
GTGATAATTTTTTTTATGGTTATGCCAGTAATAATTGGAGGGTTTGGCAATTGGTTAGTT
CCAATGATAATTGGGGCACAAGACATAGCTTTCCCACGTATAAATAACATAAGATTCTGA
CTTTTACCTCCTTCGCTAGCCTTGCTATCTTCATCAGCTTTTGCAGGGATAGGGGCAGGA
---ACAGGTTGAACAGTGTACCCACCTTTAGCAGGAAATCTTTTTCACTCAGGATTTTCT
GTAGATTTAGCCATTTTTAGCCTTCATTTAGCAGGGGCATCTTCTATTTTAGGAGCTATC
AATTTCATCACTACCATTTTAAATATGCGA---ACTTCTTCCATAACATTAGACTCTATC
CCCCTATTCGTTTGATCTGTACTAATTACTGCTGTTTTGTTATTACTATCTCTCCCAGTT
TTGGCAGGAGCTATCACTATGCTTTTAACAGACCGAAACTTTAACACCACCTTCTTTGAT
CCTTCTGGAGGAGGAGATCCTATTTTATATCAACATTTATTT
>SSWLD8242-13|Sarcoptiformes|Ceratozetidae
--AACTTTATACTTTGTTTTTGGAGCTTGGGCTGGTTTACTAGGGTCAGCTCTTAGCGGT
TTAATTCGGCTAGAGCTAGGACAG---------------------------------CCA
GGATCTTTATTAGAAAATGAC---CAGATTTACAACACAATTGTAACAGCTCATGCTTTC
GTAATAATTTTTTTTATGGTTATACCAGTAATAATTGGAGGGTTTGGAAATTGGTTAGTT
CCAATGATAGTTGGGGCACAAGACATAGCTTTCCCACGTATAAATAACATAAGATTCTGA
CTCTTACCTCCTTCACTAGCCTTGTTATCTTCATCAGCTTTTGCAGGAATAGGAGCAGGA
---ACAGGTTGAACAGTGTACCCACCTTTAGCAGGAAATCTTTTTCACTCAGGATTTTCT
GTAGATTTAGCCATTTTTAGCCTTCATTTAGCAGGGGCATCTTCTATTTTAGGAGCTATC
AATTTCATCACTACCATTTTAAACATGCGG---TCCTCTTCCATAACATTAGATTCTATT
CCTTTGTTCGTTTGATCTGTACTAATTACTGCTGTTTTATTATTACTATCTCTCCCAGTT
TTGGCAGGAGCTATCACTATGCTTTTAACAGACCGAAACTTTAACACCACCTTTTTTGAC
CCTTCTGGAGGAGGAGACCCTATCCTATACCAACATTTATTT
>SSWLD8201-13|Sarcoptiformes|Ceratozetidae
--AACTTTATATTTTGTTTTTGGAGCTTGAGCTGGTTTGCTAGGGTCAGCTCTTAGCGGT
TTAATTCGGCTAGAGCTAGGACAG---------------------------------CCA
GGATCTTTATTAGAAAATGAC---CAGATTTACAACACAATTGTAACAGCTCATGCTTTC
GTGATAATTTTTTTTATGGTTATACCAGTAATAATTGGAGGGTTTGGCAATTGGTTAGTT
CCAATGATAATTGGGGCACAAGACATAGCTTTCCCACGTATAAATAACATAAGATTCTGA
CTTTTACCTCCTTCGCTAGCCTTGCTATCTTCATCAGCTTTTGCAGGGATAGGAGCAGGA
---ACAGGTTGAACAGTGTATCCACCTTTAGCAGGAAATCTTTTTCACTCAGGATTTTCT
GTAGATTTAGCCATTTTTAGCCTTCATTTAGCAGGGGCATCTTCTATTTTAGGAGCTATC
AATTTCATCACTACCATTCTAAATATACGA---TCTTCTTCCATAACATTAGACTCTATT
CCTCTATTCGTTTGATCTGTACTAATTACTGCTGTTTTGTTATTGCTATCTCTTCCAGTT
TTGGCAGGAGCTATCACTATGCTTTTAACAGACCGAAACTTTAACACCACCTTCTTTGAT
CCTTCTGGAGGAGGAGACCCTATCTTATATCAACATTTATTT
>SSWLD8305-13|Sarcoptiformes|Galumnidae
--AACTTTATACTTTATTTTCGGGGCGTGGGCTGGCCTCCTAGGGTCCGCACTAAGAAGG
CTGATTCGTCTAGAGCTAGGGCAA---------------------------------CCA
GGATCTTTACTAGAAAATGAT---CAAATTTACAATACCATTGTAACAGCCCATGCTTTT
GTCATAATCTTTTTTATAGTAATACCCATCATAATCGGGGGGTTCGGCAATTGACTGGTC
CCAGTAATAATCGGAGCTCAAGACATGGCCTTCCCTCGAATAAATAATATAAGTTTTTGA
CTGCTCCCTCCGTCTTTAACCTTGCTTTCGCTTTCAGCCTTCGCTGGGATAGGGGCAGGC
---ACCGGTTGGACCGTGTACCCCCCCTTAGCTAGAAGTATGTTTCACTCAGGGGTTTCA
GTAGATCTTGCCATTTTTAGACTTCACTTAGCGGGGGCCTCTTCTATTTTAGGGGCTATT
AACTTTATCACTACTATTCTAAATATACGA---TCTTCTTCTCTAACCCTGGACTCAATT
CCTTTATTTGTGTGATCCGTACTAATTACCGCAGTCCTTCTTTTACTATCACTGCCCGTA
CTAGCAGGAGCAATTACAATACTGCTAACAGACCGAAATTTCAACACCTCTTTTTTCGAC
CCTTCGGGAGGGGGGGACCCCATTCTTTACCAGCACTTATTC
>SSWLD8211-13|Mesostigmata|Zerconidae
--AACTTTATATTTAATATTTAGAATATGAACTAGAATATTAGGTATATCTATAAGGATA
ATTATTCGAATTGAATTAGGACAA---------------------------------CCA
GGATCTTTAATTAATAATGAT---CAAATTTATAATGTTATTGTAACTGCACATGCATTT
ATTATAATTTTTTTTATAGTAATACCAATTATAATTGGAGGATTTGGAAATTGATTAGTA
CCTTTAATATTAATAATTCCTGATATAGCATTTCCCCGATTAAATAATATAAGATTTTGA
ATACTTCCTCCTTCTTTACTCTTACTATTAAATTCCTCTATAGTAGAAAGAGGGACAGGA
---ACTGGATGAACTGTATATCCCCCTCTTTCACATAATATATCCCATAGAAGAATAAGA
GTTGATTTATCTATTTTTAGTCTTCATATAGCTGGTATCTCTTCTATTTTAAGTTCTATT
AATTTTATCGTAACAATTTTAAATATACGA---CCTAATATACTATTTTTAGATAAAATA
CCTTTATTTATTTGATCAATTTTTATTACTACAATTTTATTACTATTAGCGTTACCCGTT
TTAGCAGGTGCAATTACAATATTATTAACTGATCGTAATTTTAATACTTCTTTCTTTGAT
CCTAATGGAGGAGGAGATCCTATTTTATACCAACACTTATTT
>SSWLD8334-13|Sarcoptiformes|Galumnidae
--AACTTTATACTTTATTTTCGGGGCGTGGGCTGGCCTCCTGGGGTCCGCACTAAGAAGG
CTGATTCGCCTAGAGCTGGGACAA---------------------------------CCA
GGATCTTTACTAGAAAATGAT---CAAATTTACAATACCATTGTAACAGCCCACGCTTTT
GTCATAATTTTTTTTATAGTGATGCCCATCATAATCGGGGGGTTCGGCAATTGACTAGTT
CCAATAATAATCGGAGCTCAAGACATGGCCTTCCCTCGAATAAATAACATAAGTTTTTGG
TTACTCCCTCCGTCTCTAACCTTGCTTTCCCTTTCAGCCTTCGCTGGGATAGGAGCAGGC
---ACCGGTTGGACCGTGTACCCCCCCTTAGCTAGAAGTATATTTCACTCAGGGATTTCA
GTAGATCTTGCCATTTTTAGACTTCACTTAGCGGGGGCCTCTTCTATTTTAGGGGCTATT
AACTTTATCACTACTATTCTAAATATACGA---TCTTCTTCTCTAACCCTAGACTCAATC
CCTTTATTTGTGTGATCCGTGCTAATTACCGCAGTCCTTCTTTTACTATCATTACCCGTA
CTAGCAGGAGCAATTACAATACTGCTAACAGACCGAAATTTCAACACCTCTTTTTTCGAC
CCTTCGGGAGGGGGGGACCCCATTCTTTACCAGCACTTATTC
>CNGBG1838-14|Trombidiformes|Pionidae
--AACTTTGTACTTCGGATTCGGTAGTTGAGCAGGTATGCTAGGAGCAAGCATAAGCACA
ATTATCCGACTAGAATTAGGTCAA---------------------------------CCA
GGATCTCTCATCAGAAACGAA---CAAACATATAATACTATTGTAACCGCCCATGCATTT
GTTATAATTTTCTTTATAGTCATACCCATAATAATCGGAGGATTTGGAAATTGATTAATC
CCCCTTATACTCAGAGCCCCAGATATAGCATTCCCTCGCATAAACAACATAAGATTTTGA
TTACTCCCACCTTCAATTATCCTTTTAACAACAAGCTCTTTAACAACATTAGGAGCAGGG
---ACAGGCTGAACAGTATACCCCCCCCTGTCAAGAAATTTGGCTCATAGAGGGCCCTCT
GTTGATTTAACCATTTTCTCCCTCCATCTCGCAGGTGTATCCTCAATTTTAGGAGCTATT
AATTTTATAGCAACAATTTTAAATATAAAA---CCTAAGTACATGAAACTAGAGCAAATA
CCTCTATTTGTCTGATCCATTTTTATTACCACCATTCTTTTACTTCTATCCCTACCTGTA
CTAGCTGGGGCTATTACTATACTACTAACAGACCGTAACTTTAATACTTCATTTTTCGAC
CCCGCCGGGGGGGGAGACCCTATTTTATATCAACATTTATTC
>RBCMA369-15|Sarcoptiformes|Gustaviidae
--AACTCTTTATTTCATTTTTGGAGCTTGAGCCGGAATTTTAGGATCAGCTCTCAGGGCT
CTTATCCGACTTGAGCTAGGACAA---------------------------------CCA
GGATCTCTGATAAATAATGAT---CAGATTTATAACACCATTGTTACAGCACACGCTTTC
GTAATAATTTTTTTTATAGTGATACCTATTATAATCGGAGGGTTCGGAAATTGGTTGGTA
CCCATGATAATTGGGGCTCAGGATATAGCCTTCCCACGCATAAATAACATAAGTTTTTGA
CTCCTACCCCCTTCCCTAATTCTACTAAGAAGTTCTGCTTTTGCGGGGATAGGGGCAGGA
---ACGGGTTGAACTGTTTATCCCCCCCTAGCTGGTAACCTATTTCACTCAGGAATTTCC
GTAGACTTAGCAATTTTCAGTTTACATTTAGCTGGTGCCTCTTCAATTTTGGGGGCTATT
AACTTTATCACTACTATTATTAATATACGT---TCTTCCTCGTTAACTTTAGATTCTATT
CCGCTATTCGTATGATCTGTACTTATTACAGCAGTTCTCCTACTACTATCCCTACCCGTT
CTAGCTGGAGCTATCACCATGCTACTCACAGACCGGAATTTCAACACAACCTTTTTTGAC
CCTTCGGGTGGGGGGGATCCTATTCTTTATCAACATCTGTTC
>SSWLD8338-13|Mesostigmata|Ologamasidae
--TACTATATACTTAATTTTTGCTGCTTGATCTGGCATAGTAGGAACAGCTTTAAGAATA
ATTATCCGAGCTGAATTAGGCCAA---------------------------------CCA
GGACCTTTAATCGGGGATGAT---CAAATTTATAATGTAATTGTTACCGCTCATGCTTTT
GTAATAATTTTTTTTATGGTAATACCTGCTTTGATTGGGGGATTTGGAAATTGATTAACT
CCTATTATAATCATATCTCCTGATATAGCATTTCCTCGGATAAATAATATAAGATTTTGA
CTTTTACCCCCCTCATTAATATTTCTTTTAATATCTTCTATAGTAGAATCCGGGGCAGGT
---ACGGGTTGAACAGTGTATCCTCCTTTAGCATCTAATATTTCTCATAGAGGTAGAGCA
GTAGATATAGCAATTTTTAGTTTACATTTAGCAGGTATTTCTTCTATTTTAGGGTCAATT
AATTTTATTACTACTATTATAAATATACGA---CCTAAAAATATAACAATAGAACAAGTT
CCTCTATTCGTATGATCTGTTTTAATCACAACTATTTTACTTCTATTATCTTTACCCGTA
TTAACTGGAGCTATTACTATATTATTAACTGATCGAAATTTTAATACATCATTTTTTGAC
CCATCAGGAGGAGGGGACCCTATTTTATACCAACATTTATTT
>RBCMA353-15|Sarcoptiformes|Ceratozetidae
--AACTTTATACTTTGTTTTTGGAGCTTGAGCTGGTTTACTAGGGTCAGCTCTTAGCGGT
TTAATTCGGCTAGAGCTAGGACAG---------------------------------CCA
GGATCTTTATTAGAAAATGAC---CAGATTTACAACACAATTGTGACAGCTCATGCTTTC
GTAATAATTTTTTTTATGGTTATACCAGTAATAATTGGAGGGTTTGGTAATTGGTTAGTT
CCAATGATAATTGGGGCACAAGACATAGCTTTCCCACGTATAAATAACATAAGATTCTGA
CTATTGCCTCCTTCACTAGCCTTACTATCTTCATCAGCTTTTGCAGGAATAGGGGCAGGA
---ACAGGTTGAACAGTGTATCCCCCTTTAGCGGGAAATCTTTTTCACTCAGGATTTTCT
GTAGATTTAGCCATTTTTAGTCTTCATTTAGCAGGGGCATCCTCTATTTTAGGAGCTATT
AATTTCATCACTACTATTTTAAACATACGA---TCTTCTTCCATAACATTAGATTCTATT
CCTTTATTCGTTTGATCTGTACTAATTACTGCTGTTTTGTTATTATTATCTCTTCCAGTT
TTGGCAGGAGCTATCACTATACTTTTAACAGACCGAAACTTTAACACAACCTTCTTTGAT
CCTTCTGGAGGAGGAGACCCTATCTTATACCAACATTTATTT
>MSSCA927-16|Trombidiformes|Rhagidiidae
--AACCTTATACTTCGCATTCGGCCTATGATCAGCTCTGTTAGGAGCTTCAATGAGAATC
CTAATTCGAATAGAATTAGGACAA---------------------------------CCA
GGATCTATAATACAAAACGAT---CAAATTTATAACACAATTGTAACAGCCCACGCATTT
GTAATAATTTTCTTTATAGTTATACCAATCATAATTGGAGGATTCGGAAATTGATTAGTT
CCTATAATAATCAGTGCTCCAGATATAGCTTTTCCCCGAATAAACAACATAAGATTCTGA
CTACTTCCACCATCCTTGTCCCTACTATTGATATCAGCATTTACAAGAGCAGGAGTAGGA
---ACTGGATGAACAGTGTATCCACCTTTATCTGCCAACATTGCTCACCCAGGAGGAGCA
GTAGATTTAGGAATTTTTTCTCTACACCTAGCAGGAATTTCATCAATCTTAGGAGCCATT
AACTTCATAACTACAATCATTAATATACGC---TCCCCCTCTATATCCTTCGAACGAATT
CCATTATTTGTTTGGTCTGTTTTCATTACAGCCTTACTTCTACTTTTGTCTCTTCCCGTA
CTCGCAGGAGCAATTACCATGTTATTAACAGATCGAAACTTCAATACTTCTTTCTTCGAC
CCAGCTGGAGGGGGAGATCCTAT-------------------
>RBCMA361-15|Sarcoptiformes|Ceratozetidae
--AACTTTATACTTTGTTTTTGGAGCTTGAGCTGGCTTACTAGGGTCAGCTCTTAGCGGT
TTAATTCGGCTAGAGCTAGGACAG---------------------------------CCA
GGATCTTTGTTAGAAAATGAC---CAGATTTACAACACAATTGTAACAGCTCATGCTTTC
GTAATAATTTTTTTTATGGTTATACCAGTAATAATTGGAGGGTTTGGTAATTGACTAGTT
CCAATGATAATTGGGGCACAAGACATAGCTTTTCCACGTATAAATAACATAAGATTCTGA
CTCTTGCCTCCTTCGCTAGCCTTGTTATCTTCATCAGCTTTTGCAGGAATAGGGGCAGGA
---ACAGGTTGAACAGTATACCCACCTTTAGCAGGAAATCTTTTTCACTCAGGATTTTCT
GTAGATTTAGCCATTTTTAGCCTTCATTTAGCAGGGGCATCTTCTATTTTAGGAGCTATC
AATTTCATCACTACCATTTTAAACATACGA---TCTTCTTCCATAACATTAGACTCTATT
CCTCTATTCGTTTGATCTGTACTAATTACTGCTGTTTTGTTATTACTATCTCTCCCAGTT
TTGGCAGGAGCTATCACTATGCTTTTAACAGACCGAAACTTTAACACCACCTTCTTTGAT
CCTTCTGGAGGAGGAGACCCTATCCTATACCAACATTTATTT
>RBCMA360-15|Sarcoptiformes|Phenopelopidae
--AACTTTATATTTTGTATTCGGAGCTTGAGCCGGTTTGTTAGGATCTGCTTTAAGAGGT
TTAATTCGTTTAGAACTAGGACAA---------------------------------CCA
GGATCTCTTTTAGAAAATGAC---CAAATTTATAACACAATTGTAACAGCTCATGCTTTT
GTCATAATCTTTTTTATAGTTATGCCTATTATAATTGGGGGATTNGGAAACTGATTAGTT
CCTATAATAATTGGAGCACAAGATATGGCGTTTCCACGAATAAATAATATAAGATTCTGG
TTACTTCCTCCTTCTTTAGCCCTTCTTTCCTCTTCTGCATTTGCTGGCATAGGAGCCGGA
---ACAGGTTGAACGGTTTACCCTCCACTAGCAGGGAATTTATTTCATTCTGGTTTTTCA
GTAGACCTGGCAATCTTCAGTCTCCATTTAGCAGGAGCTTCTTCAATTTTAGGAGCTATT
AATTTTATTACAACCATTTTAAATATACGA---TCTTCCTCTATAACATTAGACTCAATT
CCTTTATTTGTCTGATCTGTATTGATTACTGCAGTGCTACTTCTTTTATCTCTTCCTGTT
CTAGCAGGTGCTATCACTATACTTCTTACAGACCGAAACTTTAATACAACATTTTTTGAT
CCTTCTGGTGGAGGAGATCCTATCCTATACCAACATTTATTT
>MSSCA651-16|Mesostigmata|Zerconidae
--AACTTTATATTTAATTTTTAGAATATGAACAAGAATATTAGGCATATCTTTAAGAATA
ATTATTCGAATTGAATTAGGTCAA---------------------------------CCA
GGATCTATAATTAATAATGAT---CAAATTTATAATGTTATTGTTACGGCACATGCTTTT
ATTATAATTTTTTTTATGGTTATACCAATTATAATTGGAGGATTTGGAAATTGACTTATT
CCTATAATAGTAATATCTCCGGATATAGCCTTTCCTCGCATAAATAATATAAGTTTTTGA
TTGTTGCCTCCTTCTTTAATTTTACTTTTAAGGTCTTCTATAACAGAGTCTGGCTCTGGA
---ACTGGTTGAACAGTTTATCCGCCTCTTTCAATAAATATTTCACACAGGGGAATAAGC
GTAGATTTGGCAATTTTTTCTTTACATTTGGCTGGTGTGTCTTCAATTTTAGGGGCTGTT
AACTTTATTGTTACTATTTTAAATATACGG---CCGATGTATTTAAGGATAGAAAAGTTG
CCTTTATTTATTTGATCTATTTTTATTACGACTATTTTATTGCTCTTAGCACTTCCTGTT
TTAGCAGGTGCAATTACAATATTATTAACTGATCGTAATTTTAATACATCTTTTTTTGAT
CCAAGGGG----------------------------------
>MSSCA785-16|Mesostigmata|Zerconidae
--AACTTTATACTTAATATTTAGAATATGAACTAGAATATTAGGTATATCTATAAGAATA
ATTATCCGAATTGAATTAGGCCAA---------------------------------CCA
GGATCTTTAATTAATAATGAC---CAAATTTATAATGTTATTGTAACTGCACATGCATTT
ATTATAATTTTTTTTATAGTAATACCAATTATAATTGGAGGTTTTGGAAATTGATTAGTA
CCTTTAATATTAATAACTCCTGATATAGCATTTCCCCGATTAAATAATATAAGATTTTGA
CTACTTCCTCCTTCTTTACTCTTATTATTAAATTCCTCTATAGTAGAAAGAGGAACAGGA
---ACTGGATGAACTGTATACCCCCCTCTTTCACATAATATATCCCATAGAAGAATAAGA
GTTGATTTATCTATTTTTAGCCTTCATATAGCTGGTATCTCTTCTATTTTAAGTTCTATT
AATTTTATTGTAACAATTTTAAATATACGA---TCTAATACATTATCTTTAGATAAATTA
CCTTTATTTATTTGATCAATTTTTATTACAACAATTTTACTACTATTAGCATTACCTGTT
TTAGCAGGTGCAATTACAATATTATTAACTGATCGTAATTTTAATACTTCTTTCTTTGAT
CCTAATGGAGGAGGAGATCCTATTT-----------------
>MSSCA888-16|Sarcoptiformes|Eremaeidae
--AACTTTATATTTTATTTTTGGAGCGTGAGCCGGTCTTTTAGGATCAGCCCTTAGGGCC
TTGATTCGACTAGAATTAGGACAA---------------------------------CCA
GGATCTCTAATAGAAAATGAT---CAAATTTATAACACTATCGTTACAGCTCATGCTTTC
GTGATAATTTTCTTCATGGTCATGCCAGTAATAATTGGAGGATTCGGAAACTGGCTTGTT
CCCATAATGATTGGAGCACAAGACATAGCTTTTCCTCGTATGAATAACATGAGATTTTGA
TTACTTCCTCCCTCACTGTCCCTTCTATCAGCGTCAGCTTTTGCTGGTATAGGAGCAGGA
---ACCGGTTGAACTGTGTATCCCCCTTTAGCGGGAAACTTGTTTCATTCCGGTTTTTCC
GTTGATTTAGCAATTTTCAGGTTACATTTAGCAGGAGCCTCCTCTATTCTAGGAGCTATT
AATTTTATTACTACCATCATAAATATGCGT---TCTTCTTCCATAACGTTAGATTCAATC
CCTCTATTCGTTTGGTCAGTATTAATTACAGCCGTTTTGTTACTTCTATCCTTACCAGTA
TTAGCAGGAGCCATTACCATATTATTAACGGATCGGAATTTTAACACCTCATTCTTTGAC
CCTGCCGGGGGAGGGGATCCAAT-------------------
>MSSCA3631-16|Trombidiformes|Rhagidiidae
--AACACTTTACTTCGCATTCGGATTATGGTCAGCCTTACTAGGAGCATCCATAAGAATT
ATAATTCGAATGGAACTAGGACAA---------------------------------CCA
GGATCTATAATACAAAATGAT---CAAATTTACAATACAATTGTAACAGCCCATGCATTC
GTAATAATTTTTTTTATGGTCATACCGATTATAATTGGAGGATTCGGAAATTGACTAGTT
CCAATAATAATTGGAGCTCCAGATATAGCATTCCCACGAATAAACAATATAAGATTCTGA
CTACTACCCCCATCCCTATCTTTACTACTAATATCAGCCTTCACGAGAGCTGGGGTAGGA
---ACAGGATGGACAGTATACCCACCCCTCTCAAGTAACATCGCCCATCCGGGGGGGGCA
GTAGACCTAGGAATTTTTTCTCTCCATTTAGCAGGAATCTCCTCAATTTTAGGAGCAATT
AATTTCATAACTACAATCATCAACATACGA---TCACCAGCTATATCCTTCGAACGCATC
CCTCTATTTGTATGATCTGTCTTTATCACAGCCCTCCTACTCTTACTATCTCTACCAGTA
CTAGCAGGAGCAATCACCATATTACTAACAGACCGAAACTTTAATACATCATTCTTTGAT
CCAGCTGGAGGAGGAGATCCAATTT-----------------
>MSSCA3569-16|Mesostigmata|Digamasellidae
--TACTTTATATTTACTACTTTCAATATGATCAGGAATACTAGGAACTTCTTTAAGAATA
ATTATTCGAATTGAGTTAGGTCAA---------------------------------CCA
GGATTTTTAATTGGAGATGAT---CAAATTTATAATACTATTGTAACGGCTCATGCTTTT
GTAATAATTTTTTTTATAGTGATACCAGCTATAATTGGGGGATTTGGAAATTGATTAGTA
CCTTTAATAATTAGAGCTCCTGATATAGCTTTTCCACGAATAAATAATATAAGATTTTGA
TTATTACCTCCAAGTTTACTTTTTTTGATCCTTAGAAGTTTAATTGAAGGAGGAGTTGGT
---ACTGGATGAACAGTATACCCACCTTTAGCTAGAAATATTAGTCATTCAGGAAGTGCT
GTTGATATAGCTATTTTTAGTTTACATCTTGCAGGAATTTCTAGAATTTTAGGTTCAATT
AATTTTATTACAACTATTGTTAATATACGT---CCTAAATCTATAAGATTTGAACGAATT
CCATTATTTGTATGATCAGTTTTTATTACAACTATTTTATTATTATTAAGTTTACCTGTT
TTAGCAGGTGCAATTACAATACTTTTATTAGATCGAAATTTTAATACTTCTTTTTTTGAT
CCTAGAGGTGGTGGGGATCCTGTAT-----------------
>MSSCA650-16|Mesostigmata|Zerconidae
--AACTTTATATTTAATTTTTAGAATATGAACAAGAATATTAGGCATATCTTTAAGAATA
ATTATTCGAATTGAATTAGGTCAA---------------------------------CCA
GGATGTATAATTAATAATGAT---CAAATTTATAATGTTATTGTTACGGCACATGCTTTT
ATTATAATTTTTTTTATGGTTATACCAATTATAATTGGTGGATTTGGAAATTGACTTGTC
CCTATAATAGTAATATCTCCGGATATAGCTTTTCCTCGTATAAATAATATAAGTTTTTGA
TTGTTACCTCCTTCTTTAATTTTACTTTTAAGGTCTTCTATAACAGAGTCTGGCTCTGGA
---ACTGGTTGAACAGTTTATCCGCCTCTTTCAATAAATATTTCACATAGCGGAATAAGC
GTAGATTTGGCAATTTTTTCTTTACATTTGGCTGGTGTGTCTTCAATTTTAGGGGCTGTT
AACTTTATTGTTACTATTTTAAACATACGG---CCGATGTATTTAAGGATAGAAAAGTTG
CCTTTATTTATTTGATCTATTTTTATTACGACTATTTTATTGCTCTTAGCACTTCCTGTT
TTAGCAGGTGCAATCACAATACTATTAACTGACCGTAATTTTAATACATCTTTTTTTGAT
CCAAGGGGG---------------------------------
>SSJAD4363-13|Sarcoptiformes|Ceratozetidae
-----------------TTTCGGAGCCTGAGCAGGGCTACTCGGATCGGCTCTTAGAGGA
CTAATCCGGTTAGAGTTAGGACAA---------------------------------CCG
GGGTCCATTCTAGAAAATGAC---CAAATCTACAACACAATTGTCACAGCTCATGCCTTT
GTTATAATTTTTTTTATGGTGATACCAGTAATAATTGGAGGATTCGGTAACTGGTTAATT
CCTATAATAATCGGCGCGCAAGACATAGCCTTCCCTCGAATGAATAACATAAGTTTCTGG
CTTCTCCCACCTTCTCTATCCTTACTTTCTTGCTCAGCTTTTGCGGGTAGGGGGGCCGGT
---ACCGGTTGGACCGTCTACCCTCCTCTGTCAGGAAATCTTTTCCATTCCAGAATCTCT
GTAGACTTAGCAATTTTCAGACTCCATTTAGCAGGGGCTTCTTCAATTTTGGGTGCTATC
AATTTTATCACAACAATTATGAATATGCGC---TCTTCATCTGTAACGTTAGATTCAATT
CCTTTATTCGTATGGTCTGTATTAATTACATCTGTGCTACTCCTACTTTCCT--------
------------------------------------------------------------
------------------------------------------
>MSSCA3347-16|Mesostigmata|Trachytidae
--TACTATGTATTTAATTTTTAGAGCTTGAGCAGGAATAACCGGAACCGCTTTAAGTGTA
ATTATTCGAACAGAATTAGGACAA---------------------------------CCA
GGGTCTACTATCGGAGATGAC---CAAATCTTTAATGTAATTGTTACAGCCCACGCATTT
GTAATAATTTTCTTTATAGTAATACCAGCTATAATCGGTGGATTCGGAAATTGATTAGTT
CCTCTAATATTAGGAGCTCCAGACATAGCTTTCCCACGTATAAATAATATAAGATTTTGA
TTACTGCCTCCTTCTTTAATTTTACTTATATCTTCTTCCATAGTAGAAGCCGGAGCAGGT
---ACAGGCTGAACCGTTTATCCCCCATTAGCTTCTAATATTTCCCATAGAGGAGCCAGA
GTAGATCTTGCAATTTTTTCTCTTCATTTGGCAGGAGTTTCTTCTATTTTAGGCTCTATT
AATTTTATTACTTCAATTATTAACATACGT---TCAACAGATATAAATATAGAACGCATT
CCTCTTTTTCTTTGATCAGTTCTTTTAACAACAATTTTACTACTATTATCTCTTCCAGTG
TTAGCCGGAGCAATTACAATATTATTAACAGATCGAAACTTTAATACTTCATTTTTTGAT
CCAGCAGGTGGAGGAGACCCAATTT-----------------
>SSPAB4038-13|Mesostigmata|Parasitidae
--TACAATATATTTAATTTTTGCCGCATGAGCCGGGATACTAGGAACAGCATTAAGTATA
ATTATCCGAGCTGAACTAGGTCAA---------------------------------CCT
GGCTCCTTAATTGGAGACGAC---CAAATTTATAATGTAGTAGTTACTGCACATGCTTTT
ATTATAATTTTTTTTATGGTAATGCCTGCTCTTATTGGTGGGTTTGGAAACTGGCTTGTG
CCTCTAATAGTATCCGCCCCTGATATGGCATTTCCACGAATAAATAATATAAGTTTCTGA
CTTTTACCTCCTTCTTTATTACTTTTACTTAGCTCCTCTATGGTAGAGTCTGGGGCAGGG
---ACAGGATGAACTGTGTACCCCCCTCTAGCGGGTAATATTTCCCACTCTGGTGGTGCA
GTAGATTTAGCTATTTTTTCTCTACATTTAGCCGGTATCTCTTCTATTCTGGGAAGAATT
AATTTTATCACAACCATTATAAATATACGA---CCTAAGGAAATAACTATAGAACGAATG
CCTCTATTCGTATGATCTGTTTTTATCACAACAATTC-----------------------
------------------------------------------------------------
------------------------------------------
>MSSCA3675-16|Sarcoptiformes|Phthiracaridae
--GACCCTTTACATAATATTCGGAACCTGATCAGGAATATTAGGGACATCAATAAGGTCC
TTAATCCGGTTAGAACTTAGAAAC---------------------------------TCA
AACCCAGCTATCACAAGAGAC---CAATCATATAATGTAATCATTACATCACACGCCTTT
ATTATGATCTTCTTTGCAGTTATACCCATCATAATCGGAGGATTTGGTAACTGGTTGCTC
CCGATAATAGTAGGATCACAAGACATAGCTTTCCCACGAATAAACAATATAAGATTCTGA
TTACTCCCACCATCCCTACTTCTCCTAATCAGGTCTTCTATGTCAGGGACAGGAGTAGGT
---ACAGGATGGACCATTTACCCCCCCCTCTCGGACTCTATATTTCACTCTTCATCCTCA
GTAGATCTATCAATCTTCAGTTTACATTTAGCCGGGATTTCGTCAATCCTAGGTTCAATT
AACTTCATCAGAACAATGATAAACATAAGA---TCAAATTATACAACCCTAGATTTCATA
CCCCTATTTGCTTGATCAATTTTAATTACCACTCTTTTATTAATAATTTCATTACCAGTC
CTAGCAGGAGCTATTACGATACTTCTTATAGACCGAAACTTTAACACCTCCTTCTTCGAC
CCAACAGGGGGAGGTGATCCTGTTC-----------------
>MSSCA3668-16|Sarcoptiformes|Phthiracaridae
--AACCCTTTATATAATATTCGGAACATGATCGGGAATATTAGGGACATCTCTCAGATCT
TTAATTCGACTAGAATTAAGAAAC---------------------------------TCA
AACCCATCAATCTCCAGAGAC---CAAATATACAACGTAATCATTACGTCCCATGCTTTT
ATTATAATCTTCTTCGCAGTAATACCAATCATAATTGGGGGGTTCGGTAATTGACTTCTA
CCAATTATAGTAGGTTCACAAGATATAGCATTCCCCCGAATAAACAACATAAGATTCTGA
TTATTACCCCCTTCATTAACTCTATTAATTAGATCATCCATATCGAGAACAGGGGCAGGA
---ACAGGATGAACAATCTATCCCCCTCTTTCAGATTCATTATTCCACTCTTCCTCACCA
GTAGATTTAACTATCTTCAGACTCCACTTGGCTGGAGTATCGTCAATCTTAGGTTCAATC
AACTTTATTAGAACTATACTAAATATGAAA---TCAAACTATATAAGAATAGAATCAATA
CCTTTATTTGCCTGATCAATTATAATTACAACACTTTTATTAGTAATTTCATTACCAGTA
CTAGCAGGAGCCATTACAATATTATTAATAGATCGAAACTTCAGAACGTCATTCTTTGAT
CCCACAGGAGGAGGGGACCCAGTACTT---------------
>MSSCA719-16|Mesostigmata|Trachytidae
--AACAATATACTTAATCTTCAGAGCATGAGCTGGTATAGCAGGCACAGCTTTAAGTGTA
ATCATTCGTACAGAATTAGGCCAA---------------------------------CCT
GGTTCTACTATTGGTGACGAC---CAAATTTTCAATGTTGTAGTAACCGCCCACGCTTTC
ATTATAATTTTTTTCATAGTTATACCCGCAATAATCGGTGGCTTCGGTAACTGATTAATT
CCTTTAATACTAGGAGCTCCAGACATAGCTTTCCCACGTATAAATAATATAAGATTTTGA
CTCTTACCTCCTTCTTTAATTCTTCTTATATCTTCTTCCCTAGTAGAAGCTGGGGCAGGC
---ACAGGATGAACTGTATACCCCCCACTTGCTTCTAATATTTCTCATAGAGGAGCAAGA
GTAGATCTAGTTATTTTTTCTCTTCACTTAGCAGGAGTATCCTCTATCTTAGGATCTATT
AATTTTATCACAACAATTATTAACATACGA---TCAATAGAAATAACTCTAGAACGAATC
CCCCTTTTTATTTGATCCGTTTTTCTTACAACAGTTCTTCTATTGTTATCTCTACCCGTA
TTAGCTGGAGCAATTACAATATTACTAACAGACCGAAATTTCAATACTTCTTTCTTCGAC
CCAGCAGGGGGAGGGGACCCTAT-------------------
>MSSCA734-16|Mesostigmata|Dinychidae
--TACACTTTATTTAGGCTTAAGTGCTTGATCTGGTATAATTGGAACTGCTTTAAGTATA
CTAATTCGTATTGAACTTGGCCAG---------------------------------CCA
GGTTCTACAATTAGAGATGAT---CAAATTTTTAATGTAATTGTAACAGCTCATGCTTTC
ATCATAATTTTCTTTATAGTAATACCCGCTATAGTAGGAGGATTTGGTAATTGATTAGTA
CCTTTAATAATTAGAGCTCCAGATATAGCTTTTCCTCGTATAAATAATATAAGTTTTTGG
TTACTTCCTCCTTCCTTAATTTTATTAATTTCATCCTCTATAGTAGAATCAGGAGCCGGA
---ACTGGTTGAACTGTTTATCCTCCTTTAGCTTCTAATATATCCCATAATGGTGGAAGT
GTAGACTTAACAATTTTTTCCTTACACCTTGCTGGTCTATCCTCAATTTTAGGTTCTATT
AATTTTATCACAACTATTATAAATATACGA---CCTAAAACAATAACTTTAGACCAAATA
CCTTTATTTGTATGATCAATCCTTCTTACAACAATTTTATTACTTTTATCTTTACCTGTT
TTAGCAGGTGCCATTACAATACTTTTAACAGATCGTAATTTTAACACATCCTTCTTTGAC
CCAGCTGGAGGAGGTGATCCTATTT-----------------
>SSJAD3346-13|Sarcoptiformes|Crotoniidae
----------ATTTTATTTTTGGTACCTGAGCTGGATTGGTGGGCTCGGCCTTAAGAGCT
CTAATCCGACTGGAACTAGGGCAA---------------------------------CCA
GGATCACTCTTAGATAATGAT---CAAATTTACAACACCATCGTTACAGCTCACGCTTTC
GTAATAATTTTCTTTATGGTGATGCCGGTCATAATTGGAGGGTTCGGGAATTGACTTGTG
CCCATAATAATCGGAGCCCAAGATATAGCTTTCCCTCGTATAAACAACATGAGTTTTTGA
TTGCTTCCTCCTTCTCTAACTCTTCTCTCAGCTTCTGCCTTCGCAGGCATGGGAGCGGGG
---ACCGGATGAACCGTTTACCCCCCCCTCTCTACAAACATGTTTCACTCTGGCNTCTCA
GTTGNNNNAGCAATTTTTAGCTTACATTTAGCTGGTGCTTCTTCTATCCTGGGAGCAATT
AACTTTATCACCACCATTATAAATATGCGA---TCCTCAGCTATGAGGATAGACGCTATT
CCCTTATTTGTATGGTCTGTGTTAATTACAGCAGTTTTACTACTCCTCTCCCTACCAGTT
TTGGCTGG----------------------------------------------------
------------------------------------------
>SSKUB11333-15|Trombidiformes|Erythraeidae
--AACTCTTTACTTCCTATTAGGGACTTGATCGGGTATGTTAGGGCTAAGCATGAGAATA
ATCATTCGATTCGAGTTAGGGCAA---------------------------------CCG
GGACAGTCCATTGCCAACGAA---CAGCTTTACAATTCAATAGTAACATCCCACGCCTTC
ATCATAATCTTTTTTATAGTAATACCAATTATAATCGGGGGATTTGGAAACTGATTAATT
CCAATAATACTAGGGGCCCCAGATATAGCTTTCCCACGAATAAATAACATAAGATTTTGA
CTTCTTCCCCCTTCTTTAATTCTTCTCTTGTCAGCCTCAATAGCAAACATGGGTGTAGGG
---ACAGGGTGAACAATTTACCCTCCCTTATCAGATTTGTGTGGCCACAGATCGTACTCA
ATTGAGATATCTATTTTTTCTTTACACCTAGCAGGTGTGTCATCTATCTTAGGGGCAATC
AACTTCTTAGCCACTATCAAAAACATAAAA---AATAGCGCGTTATCAATGGAAAAGATA
CCTTTATTTGTATGGTCTGTAATAGTGACTGCTATTTTACTCCTATTATCATTACCTGTA
TTAGCGGGAGCCATCACCATACTATTATCAGATCGAAATTTCAACACATCCTTTTTCGAC
CCATCAGGAGGAGGAGACCCAATTTTATACCAACACTTATTC
>RRBPE004-15|Mesostigmata|Parasitidae
--AACTATATACTTAATTTTTGCAGCTTGAGCTGGAATATCAGGAACAGCTTTAAGTATA
ATTATCCGTACAGAACTAGGACAA---------------------------------CCC
GGCTCCCTAATTGGAGACGAT---CAAATCTATAATGTAGTTGTTACAGCACATGCTTTT
ATCATAATTTTTTTTATAGTAATACCTGCTCTAATTGGAGGATTTGGAAACTGACTTACC
CCTTTAATAATCTCTGCCCCAGATATAGCTTTCCCTCGAATAAATAACATAAGATTTTGG
CTCCTACCCCCTTCTTTAATCCTTTTAATAAGCTCTTCAATAGTAGAATCAGGAGCGGGG
---ACAGGTTGAACCGTCTACCCCCCTTTGGCAAGAAATATCTCCCATAGAGGAGGGGCT
GTAGACCTAGCTATTTTCTCTCTTCACTTAGCAGGTATTTCTTCAATTTTAGGATCAATT
AATTTTATCACAACAATTATAAATATACGA---CCAAAAAATATATCTTTAGAACAAATA
CCATTATTTGTATGATCAGTCCTTATCACAACTATTTTGCTACTTTTATCATTACCTGTT
TTAGCCGGAGCAATTACTATACTACTAACTGATCGTAATTTTAATACTTCTTTTTTTGAC
CCAAGAGGAGGAGGAGACCCTATTTTATACCAACATCTATTT
>GENSM416-15|Mesostigmata|Macrochelidae
--GACCCTCTATTTAATTTTTGCAACCTGGGCGGGGATATTTGGTACTGCCCTTAGTATT
ATTATCCGCGTTGAACTAGGCGCC---------------------------------CCT
GGCTCCTTCATTGGAAACGAC---CAACTTTATAATGTTATTGTTACAGCACACGCCTTT
GTGATAATTTTTTTCTTAGTTATACCCGCAATAATTGGAGGTTTTGGTAATTGGCTAGTG
CCAATAATACTCTCAGCCCCTGATATAGCTTTTCCCCGTCTTAACAACTTAAGCTTTTGG
CTTCTCATGCCTTCTTTACTATTTATAGTTTTATCCTCGATAGTTGAAAGAGGTGCAGGA
---ACAGGGTGAACTGTATACCCCCCTTTAGCTAACAATATCTCCCACAGCGGCTGCGCC
GTGGATATAGCTATTTTTAGCCTTCACCTCGCAGGAATCTCCTCTATCCTAGGCAGTATT
AACTTTATTGCTACAATCTTCAATATACGA---CCAAAAAGAATGAAACTAGAACAAGTG
CCCCTATTTGTCTGGTCTGTTTTAATTACAACAGTCTTGCTGCTAATATCCTTACCCGTT
CTAGCCGGGGCTATTACAATACTTTTAACAGATCGAAACTTCAATACGTCCTTTTTCGAC
CCAAGAGGAGGGGGAGATCCTGTTCTATACCAACATCTTTTT
>CNJAC1436-12|Sarcoptiformes|Oribatulidae
---ACTTTATACTTCGTTTTCGGAGCCTGAGCAGGCCTTCTCGGATCTGCTTTAAGAGGG
CTGATCCGATTAGAGTTAGGACAA---------------------------------CCA
GGCTCCTTAATAGAAAACGAT---CAAATTTATAACACAATCGTTACTGCCCATGCTTTT
GTAATAATCTTTTTCATGGTCATGCCTGTAATAATTGGAGGCTTCGGAAATTGGCTTGTA
CCTATGATAATCGGAGCACAAGATATGGCTTTCCCCCGTATAAATAACATGAGTTTTTGA
CTTCTTCCCCCTTCATTAACATTATTATCAGCTTCAGCTTTTGCGGGGGTTGGGGCTGGT
---ACAGGATGAACGGTATACCCCCCATTGGCTAGAAACTTATTTCACTCTGGTATTTCG
GTAGACTTAGCTATCTTCAGTTTGCATCTCGCTGGGGCTTCTTCTATTCTGGGAGCCATT
AATTTTATTACAACTATTTTAAACATGCGT---TCTTCCTCTCTTACTTTGGATTCAATT
CCACTTTTTGTGTGATCAGTGTTGATTACAGCAGTATTATTATTACTATCCTTACCAGTA
CTTGCAGGCGCTATTACGATACTGCTCACTGACCGGAATTTTAATACTTCTTTTTTTGAT
CCTTCTGGGGGAGGGGACCCAATCTTATATCAACATCTTTTT
>CNWLE2566-13|Mesostigmata|Parasitidae
--AACAATGTACCTTATTTTTGCAGCTTGAGCTGGAATACTGGGCACAGCCCTAAGTATA
ATTATCCGAGCCGAGCTCGGACAA---------------------------------CCA
GGCTCCCTGATTGGTGACGAC---CAAATCTATAATGTAGTCGTTACAGCACATGCTTTT
ATTATAATTTTTTTTATAGTTATGCCCGCTCTTATTGGGGGGTTCGGTAACTGACTAATC
CCTTTAATATTGTCTGCTCCCGATATGGCCTTCCCTCGAATAAACAATATAAGTTTCTGG
CTACTCCCCCCAAGTCTTCTATTGCTACTAAGCTCTTCTTTAGTAGAGTCTGGAGCGGGG
---ACAGGGTGAACTGTGTACCCGCCTTTAGCGGGTAATATCTCACATAGAGGAGGGGCC
GTGGACCTAGCTATTTTTTCTTTACACCTAGCAGGTGTTTCTTCAATTTTAGGATCTATT
AATTTTATCACAACTATTATAAACATACGA---CCTAAGGAAATAACTATAGAACGAATA
CCCCTTTTTGTTTGATCAGTGTTCATCACAACAATCCTACTTCTCCTATCCCTACCTGTG
TTAGCTGGAGCTATTACAATACTTTTAACCGATCGAAACTTTAACACCTCTTTTTTCGAC
CCTAGAGGGGGGGGAGACCCCATCCTATACCAACATCTGTTC
>SSWLA2288-13|Sarcoptiformes|Ceratozetidae
--AACTTTGTATTTCATTTTCGGAGCATGAGCAGGACTACTAGGTTCTGCTCTAAGAGGA
CTAATCCGATTGGAGTTAGGACAA---------------------------------CCG
GGTTCCCTTATAGAAAACGAT---CAGATTTATAACACTATTGTAACGGCTCATGCTTTC
GTAATAATCTTTTTTATGGTGATACCAGTTATAATCGGAGGATTCGGAAACTGGCTAGTC
CCTATAATAATTGGAGCTCAGGATATGGCTTTTCCACGAATAAATAATATAAGATTTTGG
CTTCTTCCCCCTTCCCTGGCTCTTCTTTCTTCTTCCGCCTTTGCTGGGGTAGGTGCCGGC
---ACGGGGTGGACCGTGTACCCCCCTTTGTCTGGAAACCTAGCCCACTCAGGATTTTCT
GTAGATTTAGCAATTTTTAGTCTCCATCTGGCCGGTGCTTCTTCAATTTTAGGGGCTATT
AACTTCATTACCACTATCATAAATATACGT---TCTTCTTCTATGACGTTAGATTCCATC
CCCTTGTTTGTTTGATCTGTTCTAATCACCGCGGTACTTTTACTTCTCTCTTTACCTGTT
TTAGCCGGCGCTATCACTATGCTCTTAACAGACCGTAATTTTAATACCTCCTTTTTTGAC
CCTTCGGGTGGCGGTGACCCCATTCTATACCAACACCTTTTT
>CNBAB365-12|Sarcoptiformes|Ceratozetidae
--AACTTTGTATTTCATTTTCGGGGCATGAGCAGGACTATTAGGTTCTGCTCTAAGAGGA
CTAATCCGATTAGAATTAGGACAA---------------------------------CCG
GGTTCCCTTATAGAAAATGAT---CAAATTTATAACACTATTGTAACGGCTCATGCCTTC
GTAATAATCTTTTTTATAGTGATACCAGTCATAATTGGGGGGTTTGGAAACTGGCTAGTA
CCCCTAATAATTGGGGCCCAGGACATGGCTTTTCCACGAATAAACAACATAAGATTTTGG
CTTCTCCCTCCCTCCTTGGCCCTTCTTTCTTCCTCCGCATTCGCCGGTATGGGTGCTGGA
---ACGGGATGGACAGTGTATCCTCCTCTGTCTGGAAACTTATTTCACTCAGGATTTTCT
GTAGACTTAGCAATTTTTAGTCTTCATTTGGCTGGGGCTTCTTCAATCCTAGGAGCTATT
AACTTCATCACTACTATTATAAATATACGC---TCTTCTTCTATAACGCTAGATTCCATC
CCCTTGTTCGTGTGATCTGTGCTAATTACCGCGATCCTTTTACTCCTCTCTTTACCTGTT
TTAGCTGGAGCTATCACTATGCTTTTAACAGACCGTAATTTTAATACTTCTTTTTTTGAT
CCTTCTGGAGGGGGGGACCCCATCCTGTACCAGCACCTTTTT
>CAACA007-17|Sarcoptiformes|Scheloribatidae
--AACTCTATATTTTATCTTTGGGGCGTGGGCTGGACTCATAGGCTCAGCCCTAAGGGGG
CTGATTCGACTAGAGCTGGGACAG---------------------------------CCC
GGTTCCTTAATAGAAAACGAT---CAAATTTATAACACAGTGGTCACTGCCCACGCTTTT
GTGATAATCTTCTTCATAGTAATGCCCACTATAATTGGTGGCTTTGGAAATTGACTTATT
CCCATCATAATCGGGGCCCAAGATATAGCCTTCCCTCGGATAAACAACATAAGATTTTGG
CTCCTGCCCCCTTCACTCTCCCTCCTCTCCTTATCCGCTTTTGCTTCAGCTGGGGTTGGG
---ACTGGTTGGACAGTCTATCCTCCTTTAGCGGGTAACTTATTCCATTCAGGAATCTCA
GTAGACCTCGCTATCTTCAGCCTACATTTGGCAGGAGTGTCTTCAATCCTAGGTGCCATC
AACTTCATTACGACCATTCTCAACATGCGA---TCCTCCTCCATAACTCTAGACACTGTC
CCTCTATTCGCCTGGTCCGTACTCATTACCGCAGTCCTTCTCCTTCTGTCTCTCCCGGTT
TTAGCGGGAGCCATTACCATACTTTTAACCGACCGAAACTTTAATACTTCCTTCTTTGAC
CCATCTGGGGGAGGGGACCCCATCCTATACCAGCACCTATTC
>CNGBG2083-14|Trombidiformes|Unionicolidae
--GACACTATACTTTGCTTTCGGAAGCTGATCAGGAATACTAGGAGCGAGCCTAAGAGCT
ATTATCCGCCTAGAATTAGGGCAA---------------------------------CCT
GGTTCCTTGGTAGGAAATGAT---CAAATCTACAACACCATCGTTACCGCACATGCTTTT
ATTATAATTTTCTTTATAGTCATACCCATAATAATTGGAGGATTCGGGAACTGACTAGTA
CCTTTAATAATTAGAGCCCCAGATATAGCCTTTCCACGAATAAATAATATAAGCTTTTGG
CTTCTTCCTCCAGCTCTAATCTTACTTTGCACAGGATCAATAACAAATATAGGAGCCGGA
---ACAGGATGAACCGTCTATCCTCCCCTATCAGGAAATATTGCACATGGGGGGATCTCT
GTAGACCTTTCAATCTTCTCTTTACATTTAGCAGGTGTTTCCTCAATCTTAGGGGCAATC
AATTTCATAGCAACTATTCTAAACATAAAA---CCAAAATTTATAAAAATAGAACAAATG
CCTCTCTTTGTATGATCAATTTTTATTACGGTCATTCTTCTCCTCCTTTCCTTACCTGTT
CTAGCTGGAGCTATTACAATATTACTAACAGACCGAAATTTTAATACATCCTTCTTCGAC
CCAGCTGGAGGGGGGGATCCTATCTTATACCAACACCTTTTC
>CNBRR487-14|Sarcoptiformes|Galumnidae
--AACTTTATATTTTGTTTTTGGAGCCTGAGCTGGGTTACTCGGATCTGCTTTAAGAAGA
TTAATTCGATTAGAGTTAGGACAA---------------------------------CCG
GGATCCCTAATAGATAATGAT---CAAATCTACAACACAGTAGTAACAGCCCATGCTTTT
GTGATAATCTTCTTCATAGTGATACCGGTTATAATTGGAGGGTTCGGGAATTGGTTAGTT
CCTTTAATAATTGGAGCACAGGATATGGCCTTCCCACGAATAAATAACATAAGATTTTGA
CTTCTTCCTCCCTCTTTAACTTTACTTTCGTCCTCTGCTTTTTCTGGAGCCGGGGTCGGA
---ACCGGATGGACTGTTTATCCTCCTCTCGCTGGAAATCTGTTTCATTCAGGAAGTTCA
GTAGATTTAGCAATTTTTAGATTACATTTAGCTGGTGCCTCCTCTATTCTAGGGGCTATT
AATTTCATTACAACTATTATGAACATGCGT---TCTTCCTCAGTAACCTTAGATTCAATC
CCTTTATTTGTATGATCAGTTTTAATTACAGCCATTCTATTACTTCTATCTTTACCTGTT
CTAGCAGGAGCTATCACAATATTGTTAACAGACCGAAATTTTAATACAACGTTTTTTGAT
CCTTCAGGAGGAGGTGACCCTATTCTGTATCAGCATCTATTC
>BIOAI480-14|Sarcoptiformes|Nothridae
--GACTTTATATTTCATTTTTGGAGGATGAGCTGGAATACTAGGCTCCTCCCTAAGAGCT
ATCATTCGACTGGAGTTGGGACAA---------------------------------CCC
GGATCCCTTTTAGAGAACGAC---CAAATCTATAATACCATTGTAACTGCACATGCTTTT
GTCATAATCTTCTTCATGGTAATACCAATTATAATCGGAGGGTTTGGGAACTGACTAGTA
CCATTAATAATTGGAGCTCAAGACATGGCATTCCCCCGAATAAACAACATAAGATTCTGG
CTACTACCACCTTCCCTTACCTTCTTAACCGCTTCAGGATTTGCTGGAATAGGAGCCGGA
---ACAGGATGAACAGTCTATCCCCCACTAGCGGGTAATTTATTCCATTCTGGAATTTCC
GTAGACTTGGCTATTTTTAGTCTACATCTAGCAGGAGCTTCTTCCATCTTAGGGGCAATC
AACTTCATTACTACCATCTTGAATATACGA---TCTTCTACAAGAAGTCTTGACTCCATT
CCACTTTTTGTATGGTCAGTAATAATCACCGCAGTGTTACTTCTTCTATCCTTGCCTGTT
CTAGCAGGAGCTATCACCATACTTTTAACAGACCGAAACTTTAATACCTCATTCTTTGAC
CCGACAGGGGGTGGGGATCCTATCTTATACCAACATCTATTT
>SMTPB12312-13|Mesostigmata|Digamasellidae
--GACCCTTTATCTCATATTCTCTTTATGAGCAGGAATATTGGGAACTTCTCTTAGAATA
ATTATTCGGATTGAATTAGGACAG---------------------------------CCC
GGATCCTTAATTGGTGATGAT---CAAATTTATAATATAATTGTTACAGCTCATGCTTTT
ATTATAATTTTTTTTATAGTTATACCAGCTATAATAGGAGGATTTGGAAACTGATTAATT
CCTTTAATAATAAGTGCTCCAGATATAGCTTTTCCTCGAATAAATAATATAAGATTTTGG
CTACTTCCTCCAAGTATAATTTTTTTATTATTTAGAAGAATAGTAGAAAGAGGAGTAGGA
---ACAGGTTGAACTGTTTATCCTCCTTTATCTAGAAATATTAGACACTCAGGATACGCT
GTTGATATAGCTATTTTTAGCTTACATCTTGCGGGAGTATCTAGAATTTTAGGCTCTGTA
AATTTTATTTCAACTATTTTTAATATGCGA---TTAAAATCAATAATTTTAGAACAAATT
CCCCTATTTGTTTGATCAATTTTTATTACAACTATTTTGTTGTTGTTAAGTTTACCTGTT
TTAGCAGGGGCTATTACAATATTACTTCTTGATCGAAATTTTAATACTTCTTTTTTTGAT
CCTAGAGGAGGAGGAGACCCTATTTTATATCAACATTTATTT
>NGNAO666-14|Trombidiformes|Pionidae
--AACTCTATACTTTGGCTTTGGAAGATGATCTGGTATACTAGGTGCTAGTATAAGAACC
ATCATTCGACTAGAGTTAGGACAA---------------------------------CCT
GGATCCCTTCTAGGGAATGAT---CAAATTTATAATACTATCGTAACCGCTCACGCTTTC
GTTATAATTTTTTTTATAGTTATACCAATAATAATTGGAGGATTCGGTAACTGACTAGTC
CCCCTCATGTTAAGAGCCCCAGACATAGCTTTTCCTCGAATAAATAATATAAGCTTTTGA
CTTCTCCCTCCAGCTCTTATTCTACTTGTAACAAGATCTTTAACAGCTATAGGAGCAGGA
---ACAGGATGAACCGTTTATCCACCCTTATCAAGAAATCTAGCCCACAGTGGACCATCA
GTTGATCTAACTATTTTCTCTCTTCATTTAGCTGGAGTGTCCTCCATCCTAGGGGCTATT
AATTTTATAGCAACAATTTTAAATATGAAG---CCTAAACATATAAAGCTAGAACAGATG
CCCTTATTCGTCTGATCAATTTTCATCACTACTATTCTACTCCTTTTATCTCTACCAGTT
CTAGCAGGTGCGATTACTATACTTTTAACAGATCGAAACTTTAACACCTCTTTTTTTGAT
CCTGCTGGGGGGGGAGATCCCATCTTATATCAACATTTATTT
>GENSM414-15|Mesostigmata|Blattisociidae
----------------------------------------------CAAGCCTAAGCCTT
TTAATTCGTATAGAACTTTCCCAA---------------------------------CCA
AAACCCATTATCGGTAATGAT---CAAATCTATAACACAATTGTTACTTCTCATGCTTTC
ATCATAATTTTCTTTATAGTTATACCAAGACTTATTGGAGGGTTTGGAAACTGACTAATC
CCTCTTATAATTAACACTCCAGACATAGCATTTCCACGAATAAATAATATAAGTTTATGG
CTTTTAATCCCATCTTTTATATTTATAATTTTCTCTTCATTAAGAGAAAATGGAGCAGGA
---ACAGGATGAACCATCTACCCTCCCCTATCTAACTCTTTATTTCATAGATCCTCTGCT
GTAGATTGAACAATCTTTAGACTTCATATTGCAGGTATCTCATCAATTATAGGGTCAATT
AATTTTATTTGCACTATTTTAAATATACGA------AAAAATATTAGATTAGAAAATATA
CCTCTATTCGTATGATCCATTTTAATTACAACCATCCTTTTACTAATATCTTTACCAGTA
CTAGCTGGTGCCATTACTATACTTCTAACAGATCGAAACTTTAATACTAGATTTTTTGAC
CCAAGAGGAGGAGGAGACCCTATTCTATACCAACATCTATTC
>GENSM412-15|Mesostigmata|Blattisociidae
--AACATTATATTTTCTTATATCAATTTGATGTGGCTTATTAGGAACAAGCCTAAGACTT
TTAATTCGTTTTGAACTTTCCCAA---------------------------------CCA
AAACCCATTATCGGTAACGAT---CAAATCTATAACACAATCGTTACTTCTCATGCTTTC
ATTATAATTTTCTTTATAGTAATACCAAGACTTATTGGAGGATTTGGAAACTGACTAGTC
CCTCTAATAATTAATACTCCAGATATAGCATTTCCACGAATAAATAACATAAGCCTCTGA
CTCTTAATCCCATCTTTTATATTTTTACTTTTCTCCTCATTAAGAGAAAATGGAGCAGGA
---ACAGGATGAACCGTTTACCCACCTCTATCTAACTCCTTATTTCATAGCTCCTCTGCT
GTAGATTGAACAATTTTTAGGCTTCATATTGCAGGTATCTCATCTATTATAGGATCAATT
AATTTTATTTGCACTATTCTAAATATACGA------AAAAATATTAAATTAGAAAATATA
CCCCTATTTGTATGATCTATTTTAATTACAACTGTTCTTTTACTAATATCACTACCAGTA
TTAGCTGGTGCCATCACTATACTTTTAACCGATCGAAATTTTAATACTAGTTTCTTTGAC
CCAAGAGGAGGGGGAGATCCTATTCTATACCAACATCTGTTT
>MSSCA4194-16|Sarcoptiformes|Oppiidae
--AACTTTATATTTCATTTTTGGGGCCTGAGCCGGGCTGCTAGGATCGGCACTAAGGGCT
CTAATTCGTTTGGAGCTAGGGCAA---------------------------------CCA
GGATCCCTAATAGAAAATGAT---CAAATTTACAACACAATTGTGACAGCCCACGCCTTT
GTCATAATTTTCTTTATAGTAATGCCAATCCTTATTGGAGGATTTGGCAACTGGCTTGTT
CCGATGATGATCGGGGCTCAAGACATGGCCTTCCCTCGTATGAATAACATGAGATTCTGA
CTATTACCTCCTTCTCTATCTCTACTGTCCATTTCTGCCTTTGCTGGGGCTGGGGCTGGT
---ACAGGATGAACTGTATATCCTCCATTAGCAGGAAACCTTTTTCACTCTGGAATCTCC
GTTGACCTCGCAATTTTCAGTTTACATTTAGCTGGTGCTTCTTCAATTCTAGGAGCGATT
AATTTCATTACGACCATTATGAATATGCGA---TCGGCCTCCATGTCTTTAGATTCTATC
CCACTGTTTGTTTGGTCTGTACTAATTACGGCAGTTCTCCTTCTCCTATCACTTCCAGTT
CTAGCGGGAGCCATTACTATACTGTTAACAGATCGTAACTTCAACACATCCTTCTTCGAT
CCGTCTGGTGGTGGAGATCCAATTT-----------------
>MSSCA4184-16|Sarcoptiformes|Eremobelbidae
--GACTTTATACTTTATTTTTGGGGCTTGGGCCGGTCTTTTGGGGTCAGCCCTTAGAGCA
CTGATTCGACTCGAGCTAGGTCAA---------------------------------CCA
GGATCCCTAATAGATAATGAT---CAAATTTACAATACAATCGTTACAGCCCACGCCTTT
GTCATAATTTTTTTTATAGTTATGCCTATCATAATTGGGGGATTTGGAAATTGGCTCGTC
CCTATAATAATTGGGGCTCAGGATATGGCATTCCCTCGAATGAACAATATAAGATTTTGA
CTTCTTCCCCCTTCACTTACTCTTCTTTCTTCTTCGGCATTTGCTGGCCTAGGGGCTGGA
---ACAGGTTGAACAGTTTACCCCCCTTTAGCAAATAATTTATTTCATTCTGGCATTTCT
GTAGATTTAGCCATTTTCAGGTTACATTTAGCAGGGGTTTCTTCCATTTTAGGTGCTATT
AATTTCGTTACTACTATTATAAACATACGG---TCAACTTCTATCACTTTGGACTCTATT
CCCCTATTTGTTTGATCAATTTTAATCACAGCTGTTCTATTATTACTATCTCTACCTGTG
TTAGCTGGCGCTATCACGATATTACTTACGGACCGTAATTTTAACACATCCTTTTTCGAT
CCTTCTGGAGGAGGAGACCCCATTT-----------------
>MYMCE504-12|Trombidiformes|Eriophyidae
--AACAATATATTTCTTTTTTGGCTTTTGGACTGCTTTTTACGGCACTTCTCTTAGGATG
CTTATACGACTAGAGCTTAGTCAG---------------------------------CCC
GGCTCCTTTATTTTCCATGAC---CATGTTTATAACGTTTTTGTAACTTCACATGCCTTT
ATCATGATCTTCTTCGTTGTCATACCTGTTCTTATAGGGGGGTTTGGTAATTGGCTTATT
CCTATTTTATTAGGGTGTCACGATATGCACTTTCCCCGCATGAACAATTTGAGCTTTTGA
ATGTTATTCCCTGCTATAACTCTCCTTTCCCTTTCTAGATTTGTGTCTCTAGGGGCTGGT
---ACAGGTTGAACTGTTTACCCACCCTTGTCTAGTTTGTCGTTCCATAGGGATGTTTCT
GTAGACTTGGCCATCTTCTCTCTTCACTTAGGGGGTGTTTCTTCCATTCTTAGGTCTATT
AATTTTATCAGAACTGTGGGGAGAATGCGT---CTGAGAGGGATATCTTTTGACCGTCTT
CCTCTTTTTATTTGATCCATAATCGTCACCTCATTTCTTTTACTTTTTTCTCTTCCAGTG
CTAGCTGGAGCCATTACTATGCTTCTTACTGATCGTAACTTGAACACATCTTTCTTCGAT
CCTTTGGGAGGGGGGGATCCCGTTCTATACCAGCACCTGTTT
>MYMCA982-11|Sarcoptiformes|Galumnidae
--AACTCTTTACTTTATCTTAGGAGCTTGGGCAGGACTTCTGGGTTCTGCCTTAAGTGGT
CTTATCCGTTTAGAGCTTGGACAA---------------------------------CCC
GGCTCCCTTCTTGAAAACGAT---CAAATTTATAATACGGTAGTAACGGCCCATGCTTTC
GTTATAATTTTTTTCATGGTTATACCCGTCATGATTGGGGGGTTCGGGAACTGGCTGGTA
CCTTTAATGATTGGAGCTCAAGATATGGCCTTCCCTCGAATAAATAACATAAGATTTTGA
CTTCTCCCCCCCTCTTTAACTCTGCTAGCATCTTCAGCATTTGCTGGAATAGGGGCGGGC
---ACTGGTTGAACAGTGTACCCTCCATTAGCTGGAAACTTGTTCCATTCGGGGTTTTCT
GTGGATTTAGCTATCTTTAGATTACATTTAGCTGGAGCCTCCTCTATCCTGGGGGCCATT
AATTTTATCACTACCATTTTAAACATGCGT---TCATCATCAATAACGTTAGATTCCATC
CCCCTATTTGTGTGGTCAGTGCTCATCACAGCGGTTCTCCTTTTACTATCCTTACCTGTA
TTAGCAGGTGCTATCACGATGCTATTAACGGATCGTAACTTTAACACATCTTTTTTTGAT
CCTTCCGGAGGAGGGGATCCTATCCTATATCAACATTTATTT
>MYMCG541-12|Mesostigmata|Ologamasidae
--CACTATATATTTAATTTTTGCAGCCTGAGCTGGTATAGCAGGTACAGCTTTAAGAATA
ATTATCCGAGCTGAACTCGGTCAA---------------------------------CCT
GGCCCCCTAATTGGGGATGAC---CAAATTTATAATGTTTTAGTAACAGCCCATGCTTTT
ATTATAATTTTTTTTATAGTTATACCTGCCTTAATTGGGGGATTTGGAAATTGACTTACC
CCTATTATAATTATTGCTCCAGATATAGCTTTCCCACGTATAAATAATATAAGATTTTGA
TTATTACCTCCTTCTTTAACCTTGCTTTTACTTTCATCTTTAGTTGAATCAGGGGCCGGT
---ACTGGGTGAACTGTTTATCCTCCTCTAGCTTCTAATATTTCCCATAGAGGTGGAGCA
GTAGATTTAGCAATTTTTAGTCTACATTTAGCAGGAATTTCTTCTATTTTAGGTTCTATT
AATTTCATCACAACTATTATAAATATACGC---CCTAAAAATATAACATTTGAACAAATA
CCTTTATTTGTTTGATCTGTATTAATCACAACTATCTTACTTTTATTATCCCTGCCAGTT
TTAGCTGGAGCTATTACTATACTCTTAACAGATCGTAATTTTAATACAACCTTCTTTGAT
CCTAGTGGAGGAGGAGACCCTATTTTATATCAACATCTTTTT
>MYMCE060-12|Sarcoptiformes|Tectocepheidae
--AACGCTATATTTTATGTTAGGTGCTTGAGCAGGGATTTTAGGTTCTGCCTTGAGTGGT
TTAATTCGTTTAGAATTAGGACAA---------------------------------CCT
GGCTCCTTGTTTGAAAATGAT---CAGATTTATAATACTGTTGTTACATCTCATGCTTTT
GTGATAATTTTTTTTATAGTGATACCTGTGATAATTGGAGGATTTGGAAACTGACTGGTG
CCTATAATAATTGGAGCTCAAGACATAGCATTCCCTCGTATAAATAATATAAGATTTTGG
CTTCTGCCTCCCTCCCTAATCCTTTTGTTAAGTTCTTCTTTTGGGGGGATAGGCGTAGGG
---ACCGGTTGAACGGTTTACCCACCTTTAGCTGGAAATTTATTTCATTCTGGTATTTCT
GTAGACCTGGCTATTTTTAGTTTACATCTTGCTGGAGCTTCTTCTATTCTTGGTGCTATT
AACTTTATCACTACTGTTATTAACATACGT---TCCTCATCTATAAGATTGGATAGTATT
CCTCTTTTTGTTTGGTCTGTGTTAATTACAGCAGTTCTGTTGCTTTTATCTTTACCTGTT
CTTGCTGGGGCAATTACTATGCTATTGACGGACCGAAATTTCAACACATCCTTCTTTGAC
CCTTCTGGGGGTGGGGATCCTATTTTGTATCAACATCTCTTT
>CHACA178-08|Sarcoptiformes|Trhypochthoniidae
--AACTCTTTATTTCATCTTTGGAACCTGAGCAGGTCTTATAGGATCTTCACTGAGAGCA
CTAATTCGACTCGAGCTTGGACAA---------------------------------CCT
GGCTCCTTACTAGAAAATGAC---CAAATTTACAACACAATTGTTACAGCACATGCATTT
GTTATGATTTTTTTTATAGTAATGCCTGTAATAATCGGAGGATTCGGAAATTGACTTGTA
CCAATAATAATCGGGGCACAAGACATGGCTTTTCCTCGAATGAACAACATAAGGTTCTGA
CTCCTTCCTCCATCTCTAATACTTCTTTCTGCCTCCGCTTTCGCGGGCATAGGAGTAGGA
---ACTGGATGGACGGTATATCCCCCACTCGCTGGGAACTTATTTCACTCAGGAATCTCA
GTGGATCTAGCTATTTTTAGACTTCACCTAGCGGGTGCTTCCTCAATCCTGGGCGCAATT
AACTTCATCACTACTATTATAAATATACGG---TCATCTTCATTAAGATTGGACTCAATT
CCATTATTTGTTTGATCAGTACTCATCACTGCAGTACTCTTACTTCTAGCCCTTCCTGTA
CTGGCAGGAGCCATTACCATGCTACTGACAGACCGTAACTTCAACACTTCATTTTTTGAC
CCAACAGGAGGGGGCGACCCAATTTTATACCAACATTTATTT
>MYMCG116-12|Trombidiformes|Johnstonianidae
--AACAATATATTTTGCATTCGGAGCTTGAGCAGGTCTTATAGGAGCTAGAATAAGAATA
ATTATTCGAATCGAACTAGGACAA---------------------------------CCT
GGCTCCTTTATTGGTAATGAT---CAAATTTATAACTCAATTGTAACAGCACACGCATTT
GTAATAATTTTTTTTATAGTTATACCATCAATAATTGGGGGATTCGGGAATTGACTAATC
CCCCTTATAGTAAATTCACCAGATATAGCTTTTCCACGCTTAAACAATATAAGGTTTTGG
CTTCTTATCCCGTCAATATCATTTTTAACCATATCGTTATTTACAAGGGAAGGAAGGGGG
---ACAGGATGAACCATATACCCCCCTCTATCAAGAAACTTAGGACATAGGGGAGCTTCC
GTTGACTTAACTATCTTTTCATTACATTTAGCAGGAATTTCATCAATTCTAGGAGCCATT
AATTTTATAGCAACAATTTTAAATATACCA---ACCAAATCAATTTCATACGAGCAAATC
CCACTTTTTGTTTGATCAGTATTCATCACTGCTATTTTACTTCTTTTATCATTACCAGTT
CTAGCAGGAGGCATTACTATATTATTAACGGACCGAAATTTTAACACTTCATTTTTTGAC
CCAATAGGAGGGGGAGACCCAATTTTATTTCAACATTTATTT
>MYMCF663-12|Sarcoptiformes|Crotoniidae
--CACTCTTTATTTCATTTTCGGTACGTGAGCTGGATTAGTAGGGTCAGCTTTGAGGGCG
TTAATTCGCCTTGAATTAGGTCAG---------------------------------CCT
GGCTCCCTTTTAGACAACGAC---CAAATTTATAACACTATTGTTACCGCTCACGCATTT
GTAATAATCTTTTTTATGGTAATGCCAGTCATGATCGGCGGGTTCGGTAACTGACTCGTT
CCTATGATAATTGGTGCTCAAGATATGGCCTTCCCTCGAATAAACAATATAAGATTCTGA
TTACTTCCGCCATCTCTAACCCTTCTTTCTGCCTCTGCTTTTGCTGGGATAGGAGCAGGT
---ACGGGATGAACCGTTTATCCCCCACTAGCGGGTAACATATTCCATTCAGGAATTTCA
GTCGACCTAGCCATTTTTAGATTACATCTGGCAGGGGCATCATCCATCCTAGGAGCTATT
AACTTCATTACTACAATCATAAATATACGA---TCCTCAGCCATGAGCATAGACGCCATT
CCTTTATTTGTGTGATCTGTTTTAATCACAGCAATTCTCTTGCTTCTGTCACTGCCCGTT
CTTGCGGGTGCTATCACTATACTCCTAACAGACCGAAATTTTAATACATCATTTTTTGAT
CCCACAGGAGGTGGTGACCCTATTTTATACCAACATCTATTC
>CHACA339-08|Sarcoptiformes|Crotoniidae
--TACTCTTTATTTTATTTTCGGTACTTGAGCGGGATTGGTAGGATCGGCCCTAAGAGCC
TTAATTCGCCTTGAATTAGGACAA---------------------------------CCA
GGCTCCCTTCTAGATAATGAT---CAAATTTACAACACAATTGTAACTGCCCACGCGTTT
GTAATGATTTTCTTTATGGTAATACCTGTCATAATTGGAGGATTCGGGAACTGGCTTGTC
CCCTTAATAATTGGAGCTCAAGACATGGCTTTCCCGCGCATAAATAACATAAGATTTTGG
CTCCTTCCTCCCTCATTAACTCTTTTATCAGCCTCTGCTTTTGCAGGAATGGGAGCTGGA
---ACTGGATGAACCGTATATCCCCCCCTCGCTGGGAGAATGTTTCACTCCGGAATTTCA
GTAGATCTTGCAATTTTTAGTCTTCATCTAGCCGGAGCCTCTTCTATTCTAGGGGCTATT
AATTTCATCACCACTATCATAAACATACGT---TCTTCTGCCATAAGTATGGATGCTATT
CCATTGTTTGTTTGATCTGTCTTGGTTACTGCAGTTCTTTTATTGCTCTCTTTACCCGTA
CTAGCCGGAGCCATTACAATACTTTTAACAGACCGTAATTTTAATACGTCATTTTTCGAT
CCGACTGGTGGTGGAGATCCTATTCTTTACCAACATTTATTC
>CHACB632-10|Trombidiformes|Rhagidiidae
--AACTTTGTACTTCGCATTCGGTATGTGAGCGGCTTTAATAGGAGCCTCTATAAGCATT
TTAATTCGAATAGAATTAGGACAA---------------------------------CCA
GGCTCCATAATAAAAAACGAT---CAAATCTATAATACAATCGTTACAGCACACGCATTT
ATCATAATTTTCTTCATAGTAATGCCAGTAATAATTGGAGGTTTTGGAAACTGATTAGTT
CCCATAATAATTGGAGCCCCAGATATAGCATTTCCACGAATAAACAACATAAGATTTTGA
CTTTTACCTCCTTCTCTATCCCTATTAATAATATCTGCCTTCACTAGAGCGGGAGTAGGA
---ACAGGATGAACAGTATACCCACCTTTATCAAGAAATATTGCTCATCCAGGAGGAGCC
GTAGACTTAGCCATCTTTTCACTACATCTAGCAGGAATTTCTTCAATTCTAGGAGCAATC
AATTTTATAACAACAATCATTAACATGCGA---GCCGCATCTATAACATTCGAACGCATC
CCCCTATTTGTCTGATCCGTATTTATTACAGCTCTATTATTACTCCTATCTTTACCTGTA
TTAGCAGGAGCAATTACAATATTATTAACAGATCGGAACTTTAATACATCTTTTTTTGAC
CCAGCAGGGGGGGGAGATCCAATTTTATATCAACATTTATTT
>MYMCA979-11|Sarcoptiformes|Brachychthoniidae
--AACCATGTATTTTATTTTTGGGGTATGGGCTGGCCTTTTAGGAGCCAGCCTAAGCTTA
TTAATCCGAGTGGAACTTGGACAG---------------------------------CCA
GGCTCCCTTTTAGAAAACGAT---CACATTTATAATGTGATTGTTACCGCTCATGCCTTC
GTAATAATCTTTTTTATAGTAATACCAATAATAATTGGAGGATTTGGCAATTGATTGGTT
CCCTTGATGATTGGGGCTCCTGATATAGCATTCCCTCGTATAAATAACATAAGATTTTGG
TTACTCCCTCCTTCTTTGAGATTATTACTTCTATCATCTTATTCTGGCACTGGAGCTGGA
---ACAGGGTGAACGGTATATCCCCCTCTTTCTGACTATACCTATCATATAAATAATAGT
GTTGATTTAGCAATCTTCAGATTGCATTTAGCAGGAGTATCTTCTATTTTAGGAGCTATC
AACTTTATTACTACAATTGTAAACATGCGG---GGATTAAGTACTTCTCTTGACAACATC
CCTTTATTTGTATGGTCAGTTTTTATCACAGCTATTTTATTACTACTATCTTTACCAGTA
CTGGCAGGAGCTATCACTATACTATTAACAGATCGTAATTTTAATACTACATTTTTTGAT
CCTAGAGGAGGAGGAGACCCCATCTTATACCAACATTTATTT
>MYMCC844-11|Sarcoptiformes|Brachychthoniidae
--AACCATGTATTTCATCTTTGGGGTATGAGCCGGGATCCTAGGAGCTAGATTGAGGCTG
TTGATTCGAGTCGAATTAGGACAA---------------------------------CCA
GGCTCCCTGCTAGAAAATGAT---CACATTTACAACGTGATTGTAACAGCACATGCTTTC
GTAATAATTTTTTTTATAGTGATACCAATAATGATTGGAGGATTTGGCAATTGACTTGTT
CCTTTAATGATTGGAGCACCAGATATAGCATTTCCTCGAATAAATAACATAAGATTTTGG
TTGTTACCTCCTTCTTTAAGTCTATTACTTTTATCATCTTATTCTGGCACAGGAGCTGGC
---ACAGGTTGGACAGTCTATCCTCCTCTATCTGATTATACTTATCATATGAACAATAGA
GTAGACCTCGCAATTTTTAGGCTGCATCTAGCCGGAGTCTCTTCCATCTTAGGGGCCATT
AACTTCATCACTACGATTATTAACATGCGT---GGATTAAGCACTTCTCTAGATAATATC
CCCTTATTCGTTTGGTCAGTATTCATCACGGCAATTTTATTGCTCTTATCTTTACCAGTG
TTAGCAGGAGCTATCACAATACTATTAACAGATCGAAACTTCAACACTTCATTCTTTGAC
CCTAGGGGGGGGGGAGATCCTATCCTTTACCAACACTTATTT
>MYMCF885-12|Trombidiformes|Johnstonianidae
--AACAATATATTTTGCTTTTGGAGCTTGAGCAGGAATTATGGGAGCCAGAATAAGAATA
ATTATTCGAATTGAACTAGGACAA---------------------------------CCA
GGCTCCTTTATCGGGAATGAT---CAAATTTACAACTCAGTAGTTACAGCACATGCATTC
GTAATAATTTTTTTTATAGTTATACCCTCAATAATCGGAGGCTTCGGAAATTGACTAATC
CCTCTTATAGTAAACTCACCAGACATAGCTTTCCCACGATTAAATAACATAAGATTCTGA
CTTCTTATCCCATCTATATCATTTTTAACAATATCATTGTTTACTAGAGAAGGAAGAGGG
---ACTGGATGAACCATGTACCCCCCTCTTTCAAGAAATTTAGGGCATAGGGGAAACTCA
GTAGACTTAACCATTTTTTCACTCCATTTAGCAGGTATCTCATCAATTATAGGAGCAATT
AATTTTATAGCTACAATTTTAAATATGCCG---ACCAAATCAGTATCATATGAACAAATC
CCCCTATTCGTCTGATCAGTTTTCATTACTGCCATTCTTTTATTATTATCTTTACCAGTA
TTAGCTGGAGGGATTACCATACTTCTCACAGACCGAAACTTCAACACCTCATTTTTTGAC
CCTATAGGGGGAGGAGACCCAATTCTATTCCAACATCTATTT
>MYMCB426-11|Mesostigmata|Parasitidae
--TACAATATANTTNATCTTTGCTATATGAGCTGGAATAGTTGGTACAGCTTTAAGAATA
ATTATCCGAGCCGAACTTGGACAA---------------------------------CCA
GGCTCCCTTATTGGAGATGAT---CAAGTCTATAACGTAATTGTCACCGCTCATGCCTTT
ATCATAATTTTTTTTATAGTTATACCTGCTTTAATTGGAGGCTTTGGTAACTGACTTATC
CCTTTAATGGTGTCAGCCCCCGATATAGCTTTCCCCCGTATAAATAATATAAGATTCTGA
CTATTACCCCCCTCCCTTACTCTATTGCTAAGATCTTCCTTAGTAGAATCCGGGGCTGGA
---ACAGGTTGAACTGTATATCCTCCTCTGGCAAGAAATATTTCCCATAGAGGGGGGGCT
GTAGATTTAGCAATTTTTTCTTTACACCTAGCAGGTGTGTCCTCTATTCTTGGTTCTATT
AACTTCATTACTACAATTATAAATATACGT---CCAAAAGAAATAACGTTAGAGCGAATC
CCCTTATTTGTCTGATCTGTCTTTATCACAACAATTCTACTCCTACTGTCCTTACCCGTT
TTAGCAGGAGCAATCACCATACTTTTAACAGACCGAAATTTTAATACCTCTTTCTTTGAC
CCTAGAGGGGGAGGGGACCCTATTCTATACCAACACCTATTC
>OPPCE9480-17|Sarcoptiformes|Scheloribatidae
--GACCCTGTATTTTCTTTTTGGAGCTTGAGCCGGACTAATGGGCTCTGCCCTTAGAGCC
ATTATTCGATTAGAACTAGCTCAA---------------------------------CCT
GGCTCCTCCCTCGAAAATGAT---CAAATTTACAACACAATTGTTACTGCTCACGCTTTT
GTCATAATCTTCTTCATAGTAATACCCGTAATGATTGGGGGATTCGGAAATTGACTAATC
CCTCTCATGGTAGGGGCACAAGACATGGCATTTCCACGAATAAATAACATAAGATTCTGG
CTTTTGCCTCCCTCCCTAACTCTCCTATCTATGTCAGCCTTTGCAGGAACTGGGGCCGGT
---ACCGGTTGAACCGTTTATCCCCCTTTAGCCGGGAATCTTTTCCACTCAGGAATTTCA
GTTGATTTAGCAATTTTCAGTCTTCATTTGGCTGGCGCCTCCTCCATTCTAGGAGCAATT
AATTTTATCTCTACAATTACGAATATACGC---TCATCTTTCATAAACCTAGACATAATC
CCTCTATTTGCATGATCTGTTTTGATCGCGGCAGTGCTTCTACTTCTACCCCTTCCCGTT
TTAGCAGGAGCTATCACGATACTTCTCACAGACCGAAATTTTAATACTTCATTCTTCGAG
CCCTCAGGCGGGGGAGATCCCATTCTTTATCAGCATTTATTT
>SSPRB709-15|Mesostigmata|Dithinozerconidae
-----------------------AGCATGAGCAGGTATGGTGGGAACCGCTATAAGAATA
ATTATTCGAACAGAACTTGGACAA---------------------------------CCA
GGCTCCACCATCAGTGATGAT---CAAATTTTTAACGTAATTGTTACAGCCCACGCATTT
ATTATAATTTTTTTTATAGTAATACCCGCAATAATCGGAGGATTCGGAAACTGATTAGTA
CCTCTAATAATTAGAGCCCCCGATATAGCATTTCCACGAATAAACAACATAAGTTTTTGA
CTTCTTCCGCCTTCTTTAATACTTCTTTTGACATCCTCGCTAGTTGAAAGAGGCGCTGGA
---ACAGGATGAACAGTTTATCCACCACTAGCTTCCAACATTTCTCATAGAGGCTCAAGA
GTGGACCTGGCTATTTTTTCTCTTCACCTAGCTGGAGTGTCCTCAATTTTAAGCTCCATT
AATTTCATCACAACCATTATAAATATACGA---TCCTATGAAATATCAATAGAACGACTA
CCCCTATTTGTATGATCTGTTCTTCTTACTACCATTCTTCTTTTACTAGCTCTTCCAGTT
TTAGCAGGAGCTATTACAATACTTTTAACTGACCGAAACTTCAATACATCATTTTTTGAC
CCTGCTGGTGGTGGAGACCCAATTCTTTATCAACACCTATTT
>MYMCA906-11|Sarcoptiformes|Phthiracaridae
--CACTTTATATTTATCTTTCGGAATGTGAGCAGCGTTAATAGGGACATCTCTTAGATCC
ATCATCCGGTTTGAGTTAGGTACA---------------------------------ATA
GGAGCCACAACAGGAAGGGAC---CAAATTTATAACGTATCAGTCACATCCCACGCCCTC
ACCATAATTTTCTTCATAGTTATACCAATTATAATTGGGGGGTTCGGTAATTGACTTATC
CCTCTAATAATCGGTTCTCAAGACATAGCTTTTCCACGAATAAATAATATAAGATTTTGG
CTACTCCCACCATCCCTACTCCTCCTAATCTCTTCATCATTTAGTGGTGCGGGAGTGGGG
---ACAGGTTGGACAATTTACCCGCCTCTATCTAGAATATTATTCCACTCAGGGTTTAAT
GTAGACCTAGCCATTTTCAGATTACACTTAGCGGGGGCGTCTTCAATCCTTGGAGCAATT
AACTTTATTTCAACTATCGTTAACATAAAA---TCTAACTACATTAGGTTTGAATGCATA
CCCCTTTTCATTTGATCCGTGTTTATCACAGCCATTCTCCTGTTACTCTCACTACCAGTT
TTAGCTGGAGCTATTACTATATTATTAATAGACCGAAACTTCAACACTACCTTCTTTGAC
CCGTCGGGAGGTGGAGACCCAATTCTATTTCAACACCTGTTC
>CHACC201-10|Sarcoptiformes|Scheloribatidae
--AACTCTTTATTTTATATTTGGTGCCTGATCAGGGCTAATAGGATCAGCCTTAAGAGGA
CTAATTCGACTTGAACTGGGCCAA---------------------------------CCG
GGATCCCTGCTAGAAAACGAT---CAAATTTACAATACAATCGTCACGGCTCATGCCTTT
GTTATAATTTTCTTTATGGTAATGCCAATTATAATCGGCGGCTATGGTAATTGACTAGTA
CCTATTATGGTTGGAGCTCAAGATATAGCCTTTCCACGAATAAACAACATAAGGTTCTGA
CTTCTACCACCTTCTTTATCACTCCTGTCTCTATCTGCATTCGCATCCTCTGGTGTCGGA
---ACCGGATGAACGGTTTACCCGCCGTTAGCAAGCAATCTTTTTCATTCAGGAATCAGA
GTTGATTTAGCAATCTTCAGCTTACATTTAGCAGGAGTCTCCTCTATTTTAGGAGCTATT
AACTTTATCACAACTATCCTAAACATGCGA---TCTTCTTCTATAACACTAGATAGAATG
CCTCTATTTGCATGGTCTGTATTAATTACCGCAATTCTTCTGCTGTTATCTTTACCAGTA
TTAGCAGGAGCTATCACCATACTGCTAACAGACCGAAATTTTAACACCTCATTCTTTGAC
CCGTCCGGCGGAGGAGATCCAATTTTATACCAACACCTATTC
>MYMCG640-12|Trombidiformes|Ereynetidae
--AACCATATATTTTGCATTTGGACTATGATCTGCAGCACTAGGAAGAAGAATAAGAGCT
ATTATTCGAATTAAACTATCACAT---------------------------------CCC
ACAGCCTTAGGACAAAATGAT---CAAATCTTCAATGTCACAGTAACTGCCCATGCATTT
ACTATAATTTTTTTCATAGTTATACCAATTATAGTAGGTGGATTTGGTAACTGGCTAATT
CCCATAATAATTAACGCACCAGATATAGCTTTCCCGCGAATAAATAATATAAGATTTTGA
CTATTGCCTCCCTCTTTATCTTTACTTCTTATATCTGCTTTTACAGACTCTGGATCAGGC
---ACTGGATGAACAGTATACCCTCCCCTATCTAATCAAGTATTCCATAGAGGAATTTCA
GTAGATTTAACCATTTTTTCTCTTCATTTAGCAGGGGCTTCTTCCATTTTAGGGGCAATT
AATTTTATTACAACAATTTATAATATAAAA---GCTACTACTATAAAATTTGAACAAATA
CCTCTATTTGTCTGATCAATTCTAATTACTGCCGTATTATTATTACTATCCTTGCCAGTA
CTGGCTGGAGCGATTACAATACTATTAACAGATCGAAATTTTAATACCTCATTTTTTGAC
CCAGCAGGGGGTGGAGACCCAATTCTTTACCAACACTTATTT
>CHACA204-08|Sarcoptiformes|Crotoniidae
--AACTCTCTACTTTATTTTTGGGATATGAGCTGGTTTAGTTGGGTCAGGTTTAAGAGCC
TTAATCCGACTAGAGTTGGGTCAA---------------------------------CCC
GGATCCCTTTTAGACAACGAC---CAAATTTACAATACTATCGTTACCGCTCATGCTTTT
GTAATAATCTTTTTTATGGTGATACCTGTTATAATCGGAGGGTTCGGTAATTGACTCGTT
CCTATAATAATTGGAGCCCAGGATATAGCATTCCCCCGCATAAATAACATAAGATTTTGA
TTACTTCCCCCTTCTCTTACACTTCTCACATCCTCTGCTTTCGCGGGCATAGGAGCGGGT
---ACTGGCTGAACTGTATACCCTCCATTGGCAGGAAGTATATTTCATTCTGGAATTTCA
GTAGACTTAGCAATTTTCAGACTTCATCTAGCTGGTGCTTCCTCTATCCTAGGAGCTATT
AATTTTATTACCACTATCATAAACATACGG---TCATCTGCTATAAGGATGGATGCCATC
CCCTTATTTGTGTGATCCGTTTTAATTACAGCAGTTCTTCTTCTACTTTCACTACCTGTA
TTAGCAGGAGCTATTACCATACTGTTGACAGACCGAAACTTTAATACTTCATTCTTTGAC
CCCACCGGTGGTGGAGATCCCATTCTTTACCAACATTTATTT
>CHACA578-09|Sarcoptiformes|Crotoniidae
--AACTCTCTACTTTATTTTTGGGATGTGAGCGGGTTTGGTAGGATCAGGTTTAAGAGCC
TTAATCCGATTAGAATTAGGCCAA---------------------------------CCC
GGATCCCTTTTAGACAACGAT---CAAATTTATAACACTACCGTCACTGCTCATGCATTT
GTAATAATCTTTTTTATGGTTATACCCGTCATAATCGGAGGTTTTGGTAACTGACTCGTC
CCTATAATGATTGGGGCTCAGGATATGGCATTCCCTCGCATGAATAACATAAGATTTTGA
TTACTTCCCCCTTCTCTTACACTTCTTACATCCTCTGCCTTCGCTGGCATGGGAGCGGGT
---ACCGGTTGAACTGTGTATCCGCCTTTAGCAGGAAGCATATTTCATTCTGGAATTTCG
GTAGACTTAGCAATTTTCAGGCTCCATCTAGCTGGTGCCTCTTCTATTCTAGGAGCTATT
AACTTCATTACCACTATTATAAATATGCGG---TCATCTGCTATAAGAATAGACGCCATT
CCCTTATTTGTGTGGTCCGTTTTAATCACAGCAGTTCTTCTCCTTCTTTCATTACCAGTA
TTAGCAGGAGCTATCACAATGCTATTAACAGACCGAAATTTTAACACTTCATTCTTTGAC
CCCACCGGTGGGGGGGATCCCATTCTTTACCAGCATTTATTT
>MYMCE194-12|Sarcoptiformes|Punctoribatidae
--AACTTTATACTTTATTTTTGGTGCCTGAGCTGGTTTGCTTGGTTCAGCTTTGAGAGGA
TTAATCCGGCTAGAGCTTGGCCAA---------------------------------CCC
GGATCCTTGCTAGAAAATGAC---CAAATTTACAATACAATTGTTACAGCTCACGCCTTC
GTCATGATTTTTTTCATAGTAATGCCTATTATGATTGGAGGGTTTGGAAATTGGCTAGTT
CCTATAATAATCGGAGCCCAGGACATGGCCTTTCCACGAATGAATAACATAAGCTTCTGG
TTACTTCCGCCTTCACTAGCCTTACTCTCTTCTTCAGCTTTTGCGGGAATGGGGGCTGGG
---ACAGGGTGAACGGTTTATCCCCCTTTAGCCGGGAACTTATTTCACTCAGGGTTTTCG
GTAGACTTGGCAATCTTTAGATTACATCTAGCAGGGGCCTCCTCAATCCTAGGTGCCATC
AATTTTATCACTACCATCCTCAATATACGC---TCTTCGTCTATAACATTAGATTCAATC
CCACTATTTGTGTGATCTGTACTGATTACTGCGGTTCTGCTTCTTTTGTCGTTGCCAGTT
TTGGCGGGGGCTATCACTATACTTCTTACAGACCGCAATTTTAACACTTCGTTTTTCGAC
CCGGCGGGGGGCGGTGACCCAATCCTGTACCAACATTTATTT
>CHACC253-10|Sarcoptiformes|Liacaridae
--AACTCTATACTTTTTGTTTGGTGCTTGGGCAGGAATGTTAGGATCTGGTTTGAGAGCT
CTAATTCGATTAGAACTAGGACAA---------------------------------CCC
GGATCCTTATTGCAAAATGAC---CAAATCTATAACACCATCGTCACTGCACATGCTTTT
GTAATAATTTTCTTTATGGTAATACCGGTTATAATTGGAGGGTTTGGAAACTGACTTGTT
CCAATAATAATCGGAGCACAAGATATAGCCTTCCCACGAATAAATAATATAAGATTTTGA
CTACTTCCTCCATCCCTAACTCTTCTGAGGTTATCTGCTTTTGCTGGAGTGGGAGCAGGA
---ACTGGGTGGACAGTGTACCCACCCCTAGCCGGAAACTTGTTTCATTCGAGAATCTCT
GTAGATTTAGCCATTTTCAGTTTACATCTAGCAGGAGCTTCCTCAATCTTAGGAGCCATT
AATTTCATTACTACAATCATGAACATACGT---TCCTCTTGCATAGGATTGGATTCTATC
CCTTTATTTGTATGATCCGTTTTAATTACAGCAGTTTTACTTCTTTTATCATTACCCGTA
TTAGCTGGAGCTATCACCATACTTCTAACAGACCGAAACTTCAACACCTCGTTCTTTGAC
CCTGCCGGAGGAGGAGACCCTATCCTTTACCAACATCTATTT
>MYMCC643-11|Sarcoptiformes|Oppiidae
--AACTTTGTACTTTATTTTTGGAGCTTGAGCTGGACTATTAGGCTCCGCGCTAAGAGCC
TTAATTCGATTGGAGTTAGGACAA---------------------------------CCC
GGATCCTTAATAGAAAACGAT---CAAATTTACAACACCATTGTCACAGCACATGCTTTC
GTCATGATTTTTTTTATAGTGATACCGGTTATGATTGGGGGGTTTGGAAACTGACTAGTC
CCAATAATAATCGGAGCACAAGATATAGCATTCCCTCGCATAAATAATATGAGATTTTGA
CTTCTACCGCCATCACTAACTTTACTATCTGCTTCAGCTTTTGCAGGAGCTGGGGCTGGG
---ACAGGCTGAACTGTGTACCCCCCATTGGCTGACACTTTATTTCATACTGGAATTTCA
GTAGACTTAGCCATTTTCAGATTACATCTAGCAGGAGCTTCCTCTATTCTAGGAGCCATC
AATTTTATTACTACTATCTTTAATATACGG---TCTTCGTCTCTTTCTTTAGATTCCATC
CCATTATTTGTATGATCTGTTTTAATCACGGCAGTCCTGCTTCTGCTATCCTTACCTGTT
TTAGCTGGAGCTATCACCATACTTTTAACGGACCGAAACTTTAGCACCTCATTTTTTGAT
CCTTCAGGAGGAGGGGATCCTATTCTCTACCAGCATCTTTTT
>MYMCD089-11|Trombidiformes|Rhagidiidae
--GACACTTTACTTTGCATTCGGTTTATGATCAGCTCTATTAGGAGCATCAATAAGAATC
CTAATTCGAATAGAATTAGGACAA---------------------------------CCC
GGATCCATAATACAAAACGAT---CAAATTTATAACACAATTGTAACAGCACACGCCTTC
GTAATAATTTTTTTCATAGTAATACCAATCATAATCGGAGGTTTTGGAAATTGATTAGTT
CCAATAATAATTGGAGCTCCAGATATAGCATTCCCACGAATAAATAATATAAGATTTTGA
TTACTACCACCCTCATTATCATTACTTCTTATATCAGCATTTACTAGAGCAGGAGTAGGA
---ACTGGTTGAACAGTTTACCCACCCTTATCAAGAAATATTGCTCATCCAGGAGGAGCA
GTAGACCTAGGAATTTTCTCATTACATTTAGCAGGAATCTCATCAATTCTAGGAGCAATT
AATTTTATAACAACTATCATCAACATACGA---TCCCCAGCTATGTCATTTGAACGAATT
CCATTATTTGTATGATCAGTATTCATTACAGCTTTACTATTACTTTTATCTCTACCAGTC
CTTGCAGGAGCTATTACTATACTATTAACAGACCGAAATTTTAATACATCATTCTTCGAT
CCAGCTGGAGGAGGAGACCCAATTTTATACCAACATTTATTT
>MSSCA3921-16|Sarcoptiformes|Oppiidae
--CACCTTATATTTCATCTTTGGGGCTTGAGCTGGGCTTTTAGGGTCCGCGTTAAGCGCA
TTAATTCGATTAGAGTTAGGACAA---------------------------------CCC
GGAACCTTATTAGAAAACGAT---CAAATCTATAACACAATCGTTACAGCACATGCTTTC
GTTATGATTTTTTTTATAGTAATACCAATCATGATCGGAGGTTTTGGAAATTGATTAGTA
CCGATTATAATCGGAGCCCAAGACATGGCTTTCCCTCGAATAAATAACATAAGATTTTGG
CTACTTCCTCCCTCACTTTCCTTATTATCAATATCCGCCTTCGCTGGAGCTGGAGCGGGG
---ACCGGATGGACAGTATACCCACCCCTAGCAGATAACATATTTCACTCAAGAATTTCA
GTAGACCTCGCTATTTTCAGATTACATTTAGCAGGAGCTTCTTCAATTCTTGGAGCCATT
AATTTTATTACCACCATCTTCAATATGCGA---TCATCCACAATATCGTTAGATGGCATT
CCGCTATTTGTGTGATCCGTATTAATTACTGCCATTTTACTACTACTATCATTACCAGTC
TTAGCAGGAGCTATCACCATATTATTAACAGATCGAAACTTCAACACATCATTCTTTGAC
CCATCTGGAGG-------------------------------
>CHACA209-08|Sarcoptiformes|Ceratozetidae
--AACTCTGTATTTTGTGTTTGGTGCCTGAGCTGGTCTGTTAGGTTCTGCTTTAAGAGGT
CTGATTCGGTTAGAACTAGGCCAA---------------------------------CCT
GGATCCTTAATAGAAAATGAT---CAAATTTATAACACTATTGTAACAGCTCACGCTTTT
GTAATAATTTTTTTTATAGTTATGCCTGTAATAATTGGAGGCTTTGGTAATTGGCTTGTT
CCAATGATAATTGGAGCTCAAGATATGGCATTCCCTCGAATAAATAATATAAGATTTTGA
TTACTACCTCCTTCCTTAGCTCTTCTTTCATCTTCAGCTTTCGCAGGAATAGGGGCAGGT
---ACTGGTTGGACGGTATATCCTCCCTTAGCAGGCAATTTATTTCATTCAGGTATTTCT
GTGGATCTCGCTATTTTTAGTCTACACTTAGCAGGTGCTTCTTCTATTTTAGGAGCAATT
AATTTTATCACAACTATCTTAAACATACGA---TCTTCTTCTATATCTTTAGATTCTATT
CCTCTATTTGTATGATCTGTACTAATTACAGCAGTCTTATTGTTACTCTCGCTCCCAGTA
CTAGCAGGAGCTATCACAATACTATTAACAGACCGAAACTTTAATACATCATTCTTTGAC
CCTTCGGGAGGAGGGGACCCAATCCTATACCAACACTTGTTT
>CHACB793-10|Sarcoptiformes|Punctoribatidae
--AACTCTATATTTCATTTTCGGAGCTTGGGCAGGAATCTTAGGATCCGCGCTAAGAGGG
TTAATTCGGCTAGAATTAGGACAA---------------------------------CCT
GGATCCTTATTAGAAAATGAC---CAAATTTATAATACTATTGTAACAGCTCACGCTTTT
GTCATAATTTTCTTTATGGTGATACCTGTTATAATTGGGGGTTTTGGCAATTGGTTAGTC
CCTCTTATGATCGGGGCCCAGGACATAGCCTTTCCTCGCATAAACAACATAAGATTTTGG
CTCCTGCCTCCTTCCTTAGCGTTGCTTGCTTCGTCTTCTTTTGCAGGGATGGGAGCTGGA
---ACAGGGTGGACGGTTTACCCCCCCTTAGCAAGAAACATTTTTCATTCAGGGTTTTCA
GTGGACCTAGCCATTTTCAGTCTTCACTTGGCTGGGGCCTCTTCAATTCTTGGGGCTATT
AACTTTATTACAACAATTTTGAACATGCGT---TCTTCCTCTGTGTCCTTAGATAGAATT
CCTCTATTTGTGTGGTCCGTATTGATCACTGCGGTTCTGTTATTGTTATCCTTACCTGTC
CTAGCGGGAGCTATCACCATACTGCTAACAGACCGTAACTTCAACACTTCCTTTTTTGAC
CCGTCAGGTGGAGGGGACCCAATTCTTTACCAACATTTATTT
>CHACA049-08|Trombidiformes|Hydryphantidae
--GAATTTATATTTTGCTTTTGGTGCTTGATCTGGAATAGTTGGAGCTAGCTTAAGAACG
TTAATTCGCCTAGAATTAGGACAA---------------------------------CCT
GGATCCTTAATCGGAAATGAT---CAAGTCTATAATACTATTGTAACGGCTCATGCGTTT
ATCATAATTTTCTTTATAGTCATACCCATAATAATCGGAGGATTTGGAAATTGACTAGTC
CCTTTAATACTAAGTGCTCCAGATATAGCTTTTCCTCGAATAAATAATATAAGATTTTGA
TTACTCCCTCCTTCTTTAATTCTTCTTTTAACTAGATCATTCACTTCAATAGGGGCAGGA
---ACAGGATGAACTGTTTATCCTCCCCTATCAGGAAATTTAGCTCATAGTGGCCCATCA
GTAGATCTAACAATCTTCTCTCTTCATCTAGCTGGAATTTCCTCAATTTTAGGGGCTATT
AATTTCATAGCTACAATTATTAATATAAAA---CCTAACTCAATAAAATTAGAACAAATT
CCTTTATTTATTTGATCAATTTTTATTACAACAATTTTATTACTTCTTTCTTTACCGGTA
TTAGCAGGAGCAATTACTATATTATTAACAGACCGAAACTTTAATACTTCATTTTTTGAC
CCAGCTGGAGGGGGAGATCCAATTTTATACCAACACTTATTT
>MYMCG075-12|Sarcoptiformes|Oppiidae
--AACTTTATACTTCATCTTTGGAGCCTGAGCAGGCCTACTCGGATCAGCTCTAAGGGCA
CTTATTCGCCTGGAGCTGGGCCAG---------------------------------CCT
GGATCCTTAATAGAGAATGAC---CAAATCTATAACACAATTGTGACAGCACATGCTTTC
GTCATAATTTTTTTCATGGTTATGCCGATTTTAATCGGAGGATTCGGCAACTGATTAGTT
CCAATGATGATTGGAGCTCAAGATATAGCTTTTCCACGAATGAATAACATAAGATTTTGA
CTTCTTCCCCCATCCTTATCATTACTATCAATTTCCGCCTTTGCTGGTGCTGGTGCTGGC
---ACCGGTTGAACTGTGTATCCACCCCTTGCTGGTAATCTATTCCATTCCGGAATTTCA
GTGGACCTCGCAATTTTTAGATTACATTTGGCTGGGGCTTCCTCAATTTTGGGAGCGATT
AATTTCATCACCACAATTATAAATATGCGA---TCTGCCTCAATGTCTTTGGATTCCATC
CCCCTATTTGTATGATCCGTACTTATTACTGCAGTACTGCTTCTCCTGTCACTTCCTGTT
TTGGCTGGAGCCATTACTATACTACTAACAGATCGAAATTTTAACACGTCCTTCTTTGAC
CCATCGGGGGGAGGGGACCCAATCTTATACCAACATTTGTTT
>MYMCF594-12|Sarcoptiformes|Oppiidae
--AACTTTGTATTTTATTTTTGGAGCATGAGCTGGGATTTTAGGGTCTGCTTTAAGAGCT
CTAATCCGATTAGAATTGGGACAG---------------------------------CCT
GGATCCTTAATAGAAAATGAC---CAAATTTACAACACAATTGTTACAGCGCACGCTTTT
GTTATAATTTTTTTTATGGTCATACCAATTTTGATTGGGGGGTTTGGTAACTGACTGGTA
CCCATGATAATTGGGGCACAAGACATGGCTTTCCCTCGTATAAACAACATGAGATTCTGG
CTGCTACCCCCTTCTCTATCTCTACTTTCGGTTTCAGCTTTTGCTGGTGCTGGTGCTGGA
---ACGGGTTGAACTGTCTATCCCCCTTTAGCGGGTAACCTGTTCCATTCTGGAATTTCA
GTAGATTTAGCTATCTTTAGACTACACCTAGCAGGTGCCTCTTCTATTTTAGGAGCTATT
AATTTTATTACCACTATTATAAACATGCGC---TCTTCCTCTATGTCATTAGACGCCATT
CCGTTGTTTGTATGATCTGTGCTTATCACAGCAGTGCTACTCCTTCTTTCACTGCCCGTA
CTAGCAGGGGCTATCACTATACTATTAACAGACCGAAACTTCAACACTTCATTCTTTGAC
CCCTCAGGAGGAGGAGACCCAATCCTGTATCAACACCTATTC
>MYMCE240-12|Mesostigmata|Dinychidae
--AACTATATATCTAGGATTTAGTGCTTGATCAGGAATATTAGGAACAGCTCTAAGAATA
CTAATTCGAACTGAATTAGGTCAG---------------------------------CCT
GGATCCACAATTAGCGATGAC---CAAATTTTTAATGTAATTGTTACTGCTCATGCCTTC
ATTATAATTTTTTTTATAGTAATACCTGCAATACTAGGCGGTTTTGGTAATTGACTAGTT
CCTTTGATAATTGGAGCCCCTGACATAGCTTTCCCTCGAATAAATAATATAAGTTTTTGA
TTACTCCCTCCTTCTTTACTACTTTTAGTTTCCTCATCTATAGTAGAATCCGGAGCTGGT
---ACTGGATGAACTGTATACCCTCCCTTAGCTGCAAATATTTCACATAATGGAGGAAGT
GTTGACCTCGCTATTTTTTCTTTACACTTAGCTGGATTATCTTCTATTTTAGGTTCTATT
AATTTTATTACTACTATTATAAATATACGT---ATACCATCTATAACTTTAGACCAAATA
CCCTTATTTGTCTGATCTATCTTATTAACAACAATTTTATTGCTATTATCTTTACCTGTT
TTAGCTGGTGCTATTACTATATTATTGACTGATCGTAATTTTAATACATCTTTTTTTGAC
CCTGCTGGTGGAGGTGATCCTATCCTATACCAACATTTATTC
>MYMCE130-12|Trombidiformes|Rhagidiidae
--AACAATATATTTTGCTTTTGGTCTTTGATCCGCTCTATTAGGAGCTTCTATAAGAATT
CTAATTCGAATAGAATTAGGACAA---------------------------------CCT
GGATCCATAATACAAAATGAT---CAAATTTATAATACTATTGTTACAGCTCATGCATTT
GTAATAATTTTTTTCATAGTAATACCTATTATAATTGGAGGCTTCGGAAATTGACTTGTT
CCAATCATAATCGGAGCTCCAGACATAGCTTTCCCTCGAATAAACAATATAAGATTTTGA
CTTTTGCCACCTTCTTTATCTTTACTGCTAATATCTTCATTTACCAGAGCTGGAGTTGGA
---ACAGGATGAACAGTATATCCCCCCCTCTCAAGAAACATAGCTCATCCAGGAGGTGCA
GTAGACTTAGGTATTTTCTCCCTTCATTTAGCAGGAATTTCATCAATTTTAGGAGCTATT
AATTTTATAACAACAATTATTAATATACGA---GCCCCTTCTATATCATTTGAACGAATA
CCATTATTCGTTTGATCAGTCTTTATTACAGCCTTATTACTACTTCTATCTCTACCAGTT
CTTGCTGGAGCAATTACTATATTACTAACAGACCGTAATTTTAATACTTCATTCTTCGAC
CCCTCTGGAGGAGGAGATCCAATCCTTTATCAACATTTATTT
>CHACB774-10|Trombidiformes|Scutacaridae
--AACAATATATTTTAGATTGGGAATCTGATCAGCTATTATAGGTATATCTTTAAGAAAT
ATTATCCGATTAGAACTTAATCAA---------------------------------CCA
GGATCCTTATTAGAAAATGAT---CAAATTTATAATTCCATTGTAACAGCTCACGCTTTC
ATTATGATTTTTTTTATAGTTATACCTATTATAATTGGGGGATTTGGAAACTGATTAATC
CCCATAATAATAATAATTCCAGATATAGCATTTCCTCGAATAAATAATATAAGATTCTGA
CTTCTATTAATATCACTTATTATATTAGTTTGTTCAATAATTTCTTCTATAGGAGTAGGT
---ACCGGTTGGACAATTTACCCTCCTCTTTCTAATAAAACATTTCACTCAGGAATTTCA
GTAGATATGGCTATTTTTTCTCTGCACTTGGCAGGAATTTCGTCTATTATAAGATCATTA
AACTTTATCATCACAATTTTAAATATAAAA---CCAAAATCGTTTTTACTCGAATTAATA
CCTTTATTTGCTTGAAGAATATTAATTACAACTATATTATTACTTCTAGCTTTACCAGTA
TTAGCAGGAGCAGTAACCATGTTACTTACTGATCGAAATTTTAACACATCATTTTTTGAT
CCTTGTGGAGGAGGGGATCCGATTTTATATCAACATTT----
>MYMCE930-12|Trombidiformes|Scutacaridae
--TACTATATATTTTGGTTTAGGAATTTGATCTGCTATATTAGGAACTTCATTAAGAAAC
GTAATCCGTTTAGAATTAAATCAA---------------------------------CCA
GGATCCATATTAGAAAATGAT---CAAATTTATAATTCAATTGTTACTGCTCACGCTTTC
ATTATAATTTTTTTTATAGTAATACCAATCATGATTGGAGGATTTGGTAATTGATTAATT
CCTTTAATAATAATAACCCCGGATATAGCTTTTCCACGAATAAATAACATAAGATTTTGA
CTTCTTTTATCATCATTAATTTTACTAATTTCATCAATAATCTCTTCACAAGGAAGTGGA
---ACAGGGTGAACCGTTTACCCCCCATTATCAAATCAAATTTCTCATGCAGGATTATCA
GTAGATCTAACAATCTTATCTTTGCATTTAGCTGGTGCTTCATCTATTATAAGATCTTTA
AATTTTATTATTACAATTTTAAATATAAAA---CCCATTACAATATTTTTAGAGCATATC
TCACTTTTTGCATGAAGAGTTTTAATTACAACTTTATTACTTTTATTAGCTTTACCAGTC
CTTGCTGGTGCAATTACAATACTACTTACAGATCGAAATTTTAACACATCTTTCTTCGAT
CCTAGAGGAGGAGGGGATCCTATCTTATATCAACATTTATTC
>CHACA1183-10|Trombidiformes|Bdellidae
--CTCTCTATATTTCTTATTCGGGGCTTGAGCAGCTCTTCTCGGAACTTCCCTTAGACTA
CTAATTCGGTTAGAATTATCCCAA---------------------------------CCA
GGATCCATAATAGAAAACGAC---CAAATTTACAATACTATTGTCACTGCTCACGCTTTC
GTTATAATTTTTTTCATAGTTATACCAATTATAATTGGAGGATTTGGGAATTGGCTTATC
CCCCTAATAATTGGTTCCCCAGATATAGCCTTCCCTCGAATAAATAACATAAGATTCTGA
CTATTGCCACCATCCTTATCTTTATTATTAATATCTTCATTTTCTGACTCAGGATCTGGA
---ACTGGCTGAACAGTCTACCCACCCCTTTCAACCCATCTCTTCCATTCCGGAGCATCT
GTTGATTTGACAATTTTCTCTCTTCATTTAGCAGGAATATCATCAATTCTTGGAGCTATT
AATTTCATTACCACAATTATTAATATACGG---TCATCTAAAATATCATTCGAACGCATT
CCCCTATTTGTATGATCAGTCTTCATTACAGTTATTCTCCTATTACTATCTTTACCTGTA
TTAGCCGGAGCAATCACAATACTTTTAACTGATCGAAATTTTAATACCTCATTTTTTGAC
CCTATGGGAGGGGGAGACCCAATTTTATATCAACATTTATTT
>CHACA1184-10|Trombidiformes|Bdellidae
--CTCTCTATATTTTTTATTCGGAGCTTGAGCAGCTCTTCTAGGAACTTCCCTTAGATTG
TTAATTCGATTAGAATTATCCCAA---------------------------------CCA
GGATCCATAATAGAAAATGAC---CAAATTTACAATACCATTGTGACTGCACACGCTTTC
ATTATAATTTTTTTCATAGTTATACCAATTATAATCGGAGGATTTGGAAATTGACTCATC
CCCCTAATAATTGGTTCCCCAGATATAGCCTTCCCTCGAATGAATAATATAAGATTCTGA
CTATTACCACCATCCTTATCTTTATTACTAATATCTTCATTTTCTGACTCAGGATCTGGA
---ACTGGCTGAACAGTCTACCCACCTCTTTCAACCCATCTCTTCCATTCAGGGGCATCA
GTTGATTTAACTATTTTCTCTCTTCACTTAGCAGGAGTATCATCAATTCTTGGAGCTATT
AATTTCATTACCACAATTATTAATATACGG---TCATCTAAAATATCATTCGAACGCATC
CCTCTATTTGTATGATCAGTTTTCATTACAGTCATTCTCTTGTTATTATCTTTACCTGTA
TTAGCAGGAGCAATCACAATACTTTTAACTGATCGAAACTTTAACACCTCATTTTTTGAC
CCTATAGGAGGAGGAGACCCAATTTTATATCAACATTTATTT
>MYMCA742-11|Trombidiformes|Ereynetidae
--AACCATATATTTTGCATTTGGACTATGATCTGCAGCACTAGGAAGAAGAATAAGAGCT
ATTATTCGAATTAAACTATCTCAT---------------------------------CCA
ACAGCCTTAGGACAAAATGAT---CAAATTTTCAATGTTACAGTAACTGCCCATGCATTT
ACTATAATTTTTTTCATAGTCATACCAATTATAGTAGGAGGATTTGGTAACTGACTAGTT
CCTATAATAATTAACGCACCAGATATAGCTTTTCCACGAATAAATAATATAAGATTTTGA
CTATTGCCTCCTTCTTTATCTTTACTTCTTATGTCTGCTTTTACAGACTCTGGATCAGGT
---ACTGGATGAACAGTATACCCACCACTATCTAATCAAGTGTTCCATAGAGGAATTTCA
GTAGATTTAACCATTTTTTCTCTTCATTTAGCAGGAGCTTCTTCTATTTTAGGAGCAATT
AACTTTATTACAACAATTTATAATATAAAA---GCTACTACTATAAAATTTGAACAAATA
CCTTTATTTGTATGATCAATTCTAATTACTGCCGTATTATTACTACTATCCTTACCAGTA
TTAGCTGGAGCAATTACAATACTATTAACAGATCGAAATTTTAACACCTCATTTTTTGAC
CCAGCAGGAGGAGGAGACCCAATTCTTTATCAACACTTATTT
>MYMCE490-12|Trombidiformes|Bdellidae
--CTCTCTATATTTTTTATTCGGAGCTTGAGCAGCTCTTCTCGGAACTTCCCTTAGATTG
TTAATTCGATTAGAATTATCCCAA---------------------------------CCA
GGATCCATAATAGAAAATGAC---CAAATTTACAATACTATTGTAACTGCACACGCTTTT
GTTATAATTTTTTTCATAGTTATACCAATTATAATCGGAGGATTTGGAAATTGACTCATC
CCCCTAATAATTGGTTCCCCAGATATAGCCTTCCCTCGAATAAATAATATAAGATTTTGA
CTATTACCACCATCCTTATCTTTGTTATTAATATCTTCATTTTCTGACTCAGGATCTGGA
---ACTGGCTGAACAGTCTACCCACCTCTTTCAACCCATCTCTCCCATTCAGGGGCATCA
GTTGATTTAACTATTTTCTCTCTTCACTTAGCAGGAGTATCATCAATTCTTGGAGCTATT
AATTTCATCACCACAATTATTAATATACGG---TCATCTAAAATATCATTCGAACGCATC
CCTCTATTTGTATGATCAGTTTTCATTACAGTCATTCTCTTGTTATTATCTTTACCTGTA
TTAGCCGGAGCAATCACAATACTTTTAACTGATCGAAACTTTAATACCTCATTTTTTGAC
CCTATAGGAGGAGGAGACCCAATTTTATACCAACATTTATTT
>MYMCG209-12|Trombidiformes|Bdellidae
--CTCTCTATATTTCTTATTTGGAGCTTGAGCAGCTCTTCTCGGAACTTCCCTTAGATTA
CTAATTCGGTTAGAATTATCCCAA---------------------------------CCA
GGATCCATAATAGAAAACGAC---CAAATTTACAATACTATTGTGACTGCACACGCTTTC
GTTATAATTTTTTTCATAGTTATACCAATTATAATCGGAGGATTTGGAAATTGACTTATC
CCCCTAATAATTGGTTCCCCAGATATAGCCTTCCCTCGAATAAATAATATAAGATTCTGA
CTATTACCACCATCCTTATCTTTATTACTAATATCTTCATTTTCTGACTCAGGATCTGGA
---ACTGGCTGAACAGTCTACCCACCTCTTTCAACCCATCTCTTCCATTCAGGGGCATCA
GTTGATTTAACTATTTTCTCTCTTCATTTAGCAGGAGTATCATCAATTCTTGGAGCTATT
AATTTCATTACCACAATTATTAATATACGG---TCGTCTAAAATATCATTCGAACGAATC
CCTCTATTTGTATGATCAGTTTTCATTACAGTCATTCTCTTATTATTATCTTTACCTGTA
TTAGCCGGAGCAATCACAATACTTTTAACTGATCGAAACTTTAATACCTCATTTTTTGAC
CCTATAGGAGGAGGAGACCCAATTTTATATCAACATTTATTT
>CHACA1140-10|Trombidiformes|Trombidiidae
--AACTCTTTATTTTTGCTTAGGACTTTGGTCTGGAATAATAGGAACTAGTCTTAGAATA
ATTATTCGAACGGAATTAGCGCAG---------------------------------CCA
TCAACCTTAATTGGAAACGAC---CAAATTTATAACGCAATCGTAACAGCTCATGCATTT
ATTATAATTTTCTTCATAGTCATACCCACTATAGTAGGTGGATTTGGAAACTGAATTGTT
CCCATATTAATTAGTGCTCCTGATATAGCTTTTCCTCGGCTTAATAACATAAGATTCTGA
TTACTAATCCCTTCTCTTTCTCTATTATCTCTATCTTTATTTTCATCGACTGGAGCTGGA
---ACAGGATGAACTGTTTATCCTCCCCTTTCAAGAAATATAGCTCATGCTGGGGGAGCT
GTTGATTTAACAATTTTTTCCCTTCATTTAGCAGGGATTTCTTCTATTTTGGGAGCAATT
AATTTTATAGCTACTATTATTAATATAACA---CCTAATTCTATAACATGAGAGAGAGTG
CCTCTCTTTGTATGATCAATTTTTATCACAGCTGTTCTTCTTCTCCTATCACTCCCTGTT
TTAGCTGGAGCTATTACTATACTTCTTACAGATCGAAACTTAAATACTTCCTTTTTTGAC
CCCAGTGGGGGGGGAGATCCAATTTTATATCAACATTTATTT
>MYMCF612-12|Mesostigmata|Veigaiidae
--AACACTTTACTTTATTTTAGGTGTCTGAGCCGGCATAGTGGGTGCCGGAATAAGACTT
CTAATTCGAATCGAATTAAGACAG---------------------------------CCA
GGAGCCTTCCTAGGAAGAGAT---CAATTATACAATACGATTGTTACAGCCCACGCCTTT
GTAATAATCTTCTTTCTAGTTATACCTGTATTTATTGGAGGATTTGGAAATTGGCTTCTC
CCATTAATACTAGGTGCACCAGATATAGCATTTCCCCGAATAAATAATATAAGATTTTGA
CTTCTTCCTCCTTCATTAATTCTTTTATTAAGATCCTCTATAGTAGAATCAGGCGCAGGA
---ACAGGATGAACAGTCTATCCTCCTTTAGCTGCCAATATTTCTCACAGAGGAGGAGCC
GTAGATTTAGCTATTTTTTCTCTCCACTTAGCTGGGGCTTCTAGAATTCTAGGCTCAATT
AATTTTATTACAACAATTATAAATATACGA---CCCAAAGAAATAAGAATAGAGCGAATA
CCTTTATTTGTATGATCAGTATTTACAACTACAATTCTTCTACTTCTTTCACTTCCTGTT
TTAGCCGGAGCAATCACAATATTACTAACTGATCGAAATTTCAATACTAGATTCTTCGAT
CCTAGAGGCGGGGGAGATCCCATTTTATACCAACACCTATTT
>CHACC259-10|Sarcoptiformes|Ameronothridae
--AACCTTGTATTTTATCTTCGGAGCTTGAGCTGGAATGATAGGATCTGCACTAAGAGGC
CTAATTCGACTTGAATTAGGACAA---------------------------------CCA
GGATCCTTGTTAGAAAATGAC---CAAATTTATAATACTATTGTAACAGCACATGCCTTC
GTTATAATTTTCTTTATAGTAATACCCATTATAATTGGAGGTTTCGGAAATTGATTAGTG
CCTGTGATGATCGGAGCACAAGATATAGCTTTCCCTCGAATAAATAATATAAGATTTTGA
CTTCTTCCTCCTTCTCTGCTGTTACTTTCAACATCTGCTTTTGCCGGAGTGGGAGCCGGT
---ACAGGCTGAACAGTTTACCCTCCACTATCAGGCTCGATATTTCATTCTGGATTTTCT
GTTGATTTAGCCATTTTTAGTCTACACTTAGCTGGGGCTTCTTCTATTCTGGGGGCTATC
AATTTTATTACAACTATTATAAACATACGC---TCTGCTACAATATCTTTAGATTCTATT
CCGCTTTTTGTTTGATCTGTTTTGATCACAGCTGTTCTACTACTTCTTTCTCTTCCTGTG
TTAGCAGGAGCAATCACTATACTCCTTACAGACCGTAATTTTAACACCTCATTCTTTGAT
CCTTCAGGAGGAGGAGACCCTATTTTATATCAACATTTATTT
>MYMCG501-12|Sarcoptiformes|Crotoniidae
--GACTCTCTACTTCATTTTTGGCACTTGGGCGGGACTGATAGGGTCTTCTCTAAGAGCA
CTAATTCGTTTGGAACTAGGGCAG---------------------------------CCA
GGATCCTTATTAGACAATGAT---CAGATTTACAATACAATCGTTACGGCACATGCTTTC
GTTATAATCTTTTTTATAGTCATACCGGTTATAATTGGGGGATTTGGTAATTGACTGGTT
CCATTGATAATTGGTGCGCAAGATATAGCTTTCCCTCGTATAAACAACATAAGATTTTGG
TTGCTTCCCCCATCTTTATGTTTACTTTCTGCTTCAGCGTTCGCGGGTCTGGGAGTGGGA
---ACGGGTTGAACCGTGTACCCTCCATTAGCGGGAAACCTCTTTCACTCTGGATTTTCC
GTTGACCTTGCAATTTTCAGTTTACATTTGGCAGGAGCTTCTTCAATCTTAGGTGCCATC
AATTTCATTACTACAATTTTAAACATACGG---TCTTCTACGATAAGTCTCGATTCTATC
CCATTATTTGTTTGGTCGGTTTTAATCACTGCTGTGCTTTTACTGCTAGCCCTTCCCGTA
TTGGCAGGCGCTATCACTATACTTCTCACAGATCGTAACTTCAATACTACGTTCTTTGAC
CCTGCGGGTGGGGGAGACCCTATCCTTTACCAACATTTGTTC
>MYMCE142-12|Sarcoptiformes|Galumnidae
--AACCTTGTACTTTATTTTCGGAGCCTGATCCGGCTTGTTGGGTTCGGCTCTTAGAAGT
CTTATCCGCCTAGAGCTGGGCCAG---------------------------------CCA
GGATCCTTACTAGAAAATGAT---CAAATTTACAATACCATCGTAACCGCCCATGCTTTC
GTTATAATTTTCTTTATGGTGATGCCAATCATAATCGGAGGTTTCGGGAACTGGCTAGTT
CCAATAATAATCGGAGCTCAAGACATAGCCTTTCCCCGAATAAATAACATAAGATTCTGA
CTACTTCCTCCTTCTCTAACCTTACTCTCTCTTTCAGCCTTCGCCGGGATAGGGGCAGGC
---ACCGGCTGAACAGTATACCCCCCTCTAGCGGGGAACATATTTCATTCAAGCATCTCC
GTAGATCTAGCCATTTTTAGATTACATTTGGCCGGGGCTTCTTCCATTTTAGGAGCTATC
AATTTTATCACAACAATTCTAAATATACGA---TCCTCTTCCTTAACACTAGACTCAATC
CCCTTATTCGTCTGATCTGTGTTAATTACAGCAGTCCTCCTTTTATTGTCCTTACCCGTG
TTAGCAGGAGCTATTACAATACTGTTAACAGACCGAAACTTCAACACCTCTTTCTTTGAT
CCCTCAGGAGGAGGGGATCCTATCCTTTACCAACACTTATTC
>MYMCG551-12|Sarcoptiformes|Tectocepheidae
--AACATTATATTTTATGTTAGGCGCTTGGGCAGGGATCTTGGGGTCTGCTTTAAGGGGT
TTAATTCGCTTGGAGTTAGGCCAA---------------------------------CCA
GGATCCTTGTTTGAGAATGAT---CAGATTTATAATACTGTTGTTACATCTCATGCCTTT
GTAATGATTTTCTTCATAGTGATACCTGTTATAATTGGAGGATTTGGTAATTGGCTGGTA
CCTATAATAATTGGAGCTCAGGACATGGCATTTCCTCGTATAAATAACATGAGATTTTGG
CTTCTCCCCCCCTCTTTAATTCTCTTGTTAAGTTCTTCTTTTGGGGGGATAGGTGTAGGG
---ACTGGTTGGACGGTTTACCCTCCCCTAGCTGGAAATTTATTTCATTCAGGTATTTCT
GTGGATTTGGCTATTTTTAGTCTTCATCTTGCGGGGGCTTCTTCCATTCTTGGGGCTATT
AACTTTATCACTACCGTGATTAATATACGT---TCTTCTTGTATGAGATTAGACAGTATC
CCCCTTTTTGTTTGGTCTGTGTTAATCACGGCTGTCTTATTACTTTTGTCTTTACCTGTT
CTTGCGGGGGCAATTACTATGTTATTAACTGACCGTAATTTCAACACATCTTTCTTTGAC
CCCTCCGGAGGAGGGGATCCCATCTTGTACCAACATTTATTT
>CHACC237-10|Sarcoptiformes|Damaeidae
--CACTCTTTATTTTATACTAGGAGCTTGGGCCGGATTACTAGGGAGGTCTCTTAGAGCA
CTCATCCGATTGGAGTTGGGTCAA---------------------------------CCA
GGATCCCTACTAGGTAATGAT---CAAATCTACAATACAATCGTCACAGCACATGCATTC
GTTATAATCTTTTTTATAGTGATACCAGTTATAATTGGAGGTTTCGGAAACTGACTGGTG
CCCATAATAATCGGGGCACAAGATATGGCCTTCCCACGAATAAATAACATAAGATTCTGA
CTTCTTCCCCCTTCTTTAACATTTTTAACTTTATCTGCCTTTGCAGGAACTGGTGCCGGT
---ACTGGTTGGACAGTTTACCCTCCCCTTTCAGATATTTTATTCCATTCTAATATTTCA
GTTGATTTTGCTATTTTTAGTCTACACTTAGCCGGGATTTCTTCAATCCTAGGGGCTATT
AATTTTATTACTACTATTATAAATATGCGA---TCATCTTGTATATCTATGGACTCCATG
CCTTTATTTGTCTGATCCGTCTTAATTACTGCTATCTTACTTTTACTATCTTTACCAGTC
CTAGCCGGTGCTATTACTATACTCTTAACAGACCGTAATTTTAATACTTCATTCTTCGAC
CCGGCTGGTGGAGGGGATCCTATTCTTTACCAACATTTATTT
>MYMCE363-12|Trombidiformes|Pionidae
--AACCTTATATTTTGGTTTCGGAAGTTGATCTGGAATGCTAGGGGCTAGAATAAGAACC
ATTATTCGGCTTGAACTAGGGCAA---------------------------------CCA
GGATCCTTATTCGGAAACGAC---CAATTTTACAACTGCATTGTAACAGCTCATGCCTTC
GTTATAATCTTTTTCATAGTTATACCCATAATAATCGGGGGTTTTGGAAACTGACTAGTA
CCTCTTATATTAAGAGCCCCAGATATAGCCTTCCCACGAATAAATAATATAAGATTTTGA
CTTCTCCCTCCAGCCATTATCCTTCTAATCACAGGGTCATTAACTTCAATAGGAGCAGGA
---ACAGGCTGAACAGTTTATCCTCCTTTATCTAGAAATCTAGCTCATAGAGGACCATCC
GTCGATTTAACAATTTTCTCTCTTCACTTGGCTGGAGTTTCTTCTATTTTAGGGGCTATT
AACTTTATAGCAACAATCCTTAACATAAAG---CCAAAGCATATAAAGCTTGAGCAAATA
CCACTGTTCGTTTGATCTATTTTCATCACAACAATTCTCTTACTCTTATCACTTCCAGTC
TTAGCTGGAGCTATCACTATACTTCTAACAGATCGAAATTTTAATACCTCATTCTTTGAC
CCTGCGGGGGGAGGGGACCCTATTCTATACCAGCACTTATTC
>MYMCE112-12|Sarcoptiformes|Malaconothridae
--AACTCTTTACTTTATCTTCGGAACCTGATCTGGAATCCTAGGAGCAGCGCTAAGAGCG
CTTATCCGATTAGAGCTGGGACAA---------------------------------CCA
GGATCCCTGATAGAAAATGAC---CAAATCTACAATACAATCGTAACAGCTCACGCCTTC
GTCATAATCTTCTTTATGGTCATGCCAGTAATAATTGGTGGGTTTGGAAATTGACTAGTA
CCCCTAATAATTGGAGCTCAGGACATAGCTTTTCCACGAATGAATAATATAAGTTTTTGA
CTTCTTCCGCCTTCTTTAACTCTTCTCTCCTCCTCCGCCTTTGCTGGAATAGGGGCTGGA
---ACTGGCTGAACAGTATACCCACCCCTAGCTGGAAACCTCTTCCACTCTGGTATTTCA
GTAGACTTAGCCATTTTTAGCTTACATTTAGCTGGGGCTTCTTCTATCCTAGGTGCCATC
AATTTCATTACCACTATTATAAACATGCGT---TCCTCCTCAATAAACCTAGATTCAATT
CCTTTATTTGTATGATCTGTTCTTATCACAGCAGTGTTACTACTGCTATCGTTACCGGTT
TTAGCAGGAGCTATCACAATACTCCTAACTGATCGAAACTTCAATACTTCCTTCTTTGAC
CCAACTGGGGGGGGGGATCCCATTTTATACCAACACCTATTT
>CHACB804-10|Sarcoptiformes|Malaconothridae
--GACTCTCTACTTTATCTTTGGAACCTGATCTGGAATCCTAGGAGCAGCGCTAAGAGCG
CTTATCCGATTAGAACTGGGGCAA---------------------------------CCA
GGATCCTTGATAGAAAATGAC---CAAATCTACAATACAATCGTAACAGCCCACGCTTTC
GTCATAATCTTCTTTATGGTCATGCCAGTAATAATTGGTGGGTTTGGAAATTGACTAGTA
CCCTTAATAATTGGGGCTCAGGACATAGCTTTCCCGCGAATAAATAATATAAGTTTCTGA
CTTCTTCCGCCCTCCCTAACTCTTCTCTCCTCCTCCGCCTTTGCTGGAATAGGAGCTGGG
---ACCGGCTGAACAGTATACCCACCTCTAGCTGGAAATCTCTTCCACTCTGGTATTTCA
GTAGACTTAGCCATTTTCAGTCTACATTTAGCTGGTGCATCTTCCATCCTAGGTGCCATC
AATTTCATCACCACTATTATAAACATACGT---TCCTCCTCAATAAACCTAGATTCAATT
CCTTTATTCGTATGATCCGTTCTCATCACAGCAGTGTTACTACTGCTATCCTTACCAGTT
CTAGCAGGAGCTATTACAATACTCCTGACTGATCGAAACTTCAATACTTCCTTCTTTGAC
CCAACCGGGGGGGGAGATCCCATTTTATACCAACACCTATTT
>MYMCG562-12|Trombidiformes|Rhagidiidae
--AACACTATATTTCGCCTTCGGTCTATGATCAGCCTTATTAGGAGCATCTATAAGAATC
CTAATTCGAATAGAACTAGGACAA---------------------------------CCA
GGATCCATAATACAAAACGAT---CAAATTTATAATACTATTGTAACAGCACACGCTTTC
GTTATAATTTTCTTCATAGTCATGCCAATCATGATTGGGGGATTCGGTAACTGACTAGTT
CCAATAATAATTGGAGCCCCAGATATAGCATTCCCACGAATAAACAACATAAGTTTCTGA
CTACTACCTCCATCTCTATCATTACTTTTAATGTCAGCTTTCACTAGAGCAGGAGTAGGA
---ACTGGGTGAACCGTTTACCCTCCCCTGTCAAGAAACATCGCCCATCCAGGAGGAGCA
GTAGATTTAGGTATTTTCTCCCTCCACTTAGCCGGAATTTCATCAATTCTGGGAGCCATC
AATTTTATAACTACTATCATCAACATACGA---TCTCCAGCTATGTCATTCGAACGAATT
CCTTTATTTGTCTGATCAGTTTTCATTACAGCCTTATTACTATTACTATCCTTACCCGTT
CTAGCAGGAGCCATTACCATACTCTTAACAGATCGAAATTTTAATACGTCTTTCTTTGAT
CCAGCAGGGGGAGGGGACCCAATTCTATACCAACACTTATTC
>MYMCG614-12|Trombidiformes|Rhagidiidae
--AACATTATATTTCGCCTTTGGCCTATGATCAGCCTTGTTAGGAGCATCTATAAGAATC
CTAATCCGAATAGAATTAGGTCAA---------------------------------CCA
GGATCCATAATACAAAACGAT---CAAATTTATAATACCATTGTAACAGCACATGCTTTT
GTAATAATTTTCTTTATAGTCATACCCATCATAATTGGAGGCTTTGGAAACTGACTAGTT
CCTATAATAATCGGAGCCCCAGATATAGCATTCCCACGAATAAATAATATAAGCTTTTGG
CTATTACCACCATCTCTATCATTACTTTTAATATCAGCTTTCACTAGAGCAGGTGTAGGA
---ACTGGATGAACCGTTTACCCACCATTGTCTAGAAACATTGCCCATCCAGGGGGAGCA
GTAGATCTAGGTATTTTCTCACTTCACTTAGCAGGAATCTCTTCAATTCTTGGAGCAATT
AACTTTATAACCACCATTATTAACATACGA---TCACCAGCCATATCTTTCGAACGGATC
CCTTTATTCGTATGATCAGTTTTCATCACAGCCTTGCTCTTACTATTATCACTACCTGTT
CTAGCAGGAGCTATTACTATACTTTTAACAGATCGAAACTTTAATACATCTTTCTTTGAT
CCTGCTGGGGGAGGAGACCCAATTCTATACCAACACTTGTTC
>MYMCG480-12|Sarcoptiformes|Scheloribatidae
--AACTCTTTATTTCATCTTCGGTGCCTGATCCGGACTCATAGGATCCGCCTTAAGAGGA
CTAATCCGACTAGAATTGGGCCAA---------------------------------CCA
GGATCCCTGCTAGAAAACGAC---CAGATTTACAACACAGTTGTAACAGCGCATGCCTTT
GTTATGATTTTCTTTATGGTAATGCCAATTATGATCGGCGGCTACGGTAATTGGTTAGTG
CCCATTATAGTTGGAGCTCAAGATATAGCCTTTCCACGAATAAACAACATAAGGTTCTGA
CTTTTACCGCCTTCTCTATCTCTTCTATCTCTATCTGCATTCGCATCCTCTGGTGTTGGA
---ACCGGATGAACGGTTTATCCGCCGTTAGCAAGCAATCTTTTTCATTCAGGAATCAGA
GTTGATTTAGCAATCTTCAGCTTACATCTAGCAGGGGTCTCCTCTATTTTAGGAGCTATT
AACTTTATCACAACTATTCTAAACATGCGA---TCTTCTTCTATAACACTAGATAGGATA
CCGCTGTTTGCATGGTCTGTGTTGATTACTGCAGTTCTTCTACTTTTATCCTTACCAGTA
TTGGCAGGAGCCATCACCATACTATTAACAGACCGAAATTTTAACACCTCATTCTTTGAC
CCGTCCGGCGGAGGAGATCCAATTTTATACCAACACCTATTC
>MYMCA889-11|Trombidiformes|Rhagidiidae
--AACAATATATTTTGCCTTTGGAATATGATCTGCTCTACTTGGAGCATCAATAAGAATT
CTAATTCGAATAGAACTAGGACAA---------------------------------CCA
GGATCCATAATACAAAACGAT---CAAATTTATAATACAATTGTTACCGCACATGCTTTT
GTAATAATTTTCTTTATAGTAATACCAATTATAATTGGAGGTTTTGGAAATTGACTAGTT
CCAATAATAATCGGAGCACCAGATATAGCTTTTCCACGTATAAATAATATAAGATTTTGA
CTATTACCACCCTCTCTAACCTTACTATTAATATCTTCTTTCACAAGAGCAGGAGTTGGA
---ACAGGATGAACAGTCTATCCTCCTCTATCAAGAAATATTGCTCATCCAGGAGGAGCA
GTAGATTTAGGAATCTTTTCCTTACACCTAGCAGGAATTTCTTCAATTTTAGGAGCAATC
AATTTCATAACAACAATTATTAACATACGA---AATCCATCAATAACTTTTGAACGAATC
CCACTATTTGTATGATCTGTATTCATTACAGCATTACTTTTACTACTTTCCTTACCTGTA
TTAGCAGGAGCTATTACAATATTACTAACCGATCGTAATTTTAATACTTCTTTCTTCGAC
CCTGCTGGAGGAGGAGATCCAATTTTATACCAACATTTATTT
>MYMCF569-12|Sarcoptiformes|Brachychthoniidae
--TACCATATACTTTATTTTCGGCCTATGGGCCGGGGTGTTGGGTGCAAGGCTTAGATTG
CTAATTCGAGTAGAATTAGGACAG---------------------------------CCA
GGATCCCTGTTAGAAAACGAT---CATATCTATAACGTTATTGTCACAGCACACGCATTT
GTAATAATTTTTTTTATAGTTATACCAATAATAATTGGTGGATTTGGCAATTGATTGGTA
CCTTTAATAATTGGAGCTCCTGACATAGCTTTTCCTCGAATGAATAATATAAGATTTTGA
TTGTTACCTCCTTCTTTAACTTTATTACTACTGTCATCTTTTTCAGGTACAGGAGCCGGA
---ACCGGATGAACCGTTTATCCTCCTCTGTCTGATTTTAATTTTCACATAAACAGTAGG
GTAGATTTAGCTATTTTTAGATTACATTTAGCTGGTGTGTCTTCTATTTTAGGTGCCATC
AATTTTATTACTACCATTATTAATATACGA---AGTCTTAACACATCCCTAGATAACCTT
CCTCTGTTTGTTTGATCTGTATTTATTACAGCTATTTTACTTCTTCTTTCTCTTCCTGTT
TTAGCAGGGGCTATTACAATATTGTTAACTGATCGTAATTTTAATACATCTTTTTTTGAC
CCAAGAGGAGGAGGTGATCCTATTTTATATCAACACCTATTT
>MYMCE019-12|Trombidiformes|Tydeidae
--AACATTATATTTTATATTCGGATTTTGAGCAGCCCTACTGGGAGCATCTATAAGAGTA
TACATTCGAATTAAATTAGGAAAT---------------------------------ACA
AGAACCTTAGAGAGAACAGAA---CATCAATACAATGTAATAGTGACGGCACATGCCTTT
GTAATAATTTTCTTTATAGTTATACCAATCATAATTGGGGGATTTGGAAACTGATTAGTA
CCCATAATAATCGGAGCTCCTGATATAGCCTTTCCACGCATAAATAATATAAGATTTTGA
TTACTTCCCCCTTCGTTATCCCTCCTATCAATGTCTCTTTTCACAGAAGCTGGGGCAGGG
---ACAGGATGAACAGTTTATCCACCCCTATCAAATTTTTCTTTTCACCCAGGTGGAGCA
GTTGATTTAGTGATCTTTTCTCTCCATATAGCAGGTATCTCCTCAATTATAGGAGCTATC
AATTTTATCACCACTATTTTAAATATACGA---TCAAATATGATGGGATTCGAACGGATT
CCATTATTTGTGTGATCGGTAATAATTACAGCAATTTTACTCTTATTATCACTTCCGGTT
TTAGCTGGAGCTATTACTATGCTTTTAACAGACCGAAATTTTAACACATCATTTTTTGAT
CCAGCAGGAGGAGGAGATCCTATTCTTTATCAACATTTATTC
>MYMCF940-12|Sarcoptiformes|Oppiidae
--AACTTTATATTTTATCTTTGGTGCTTGAGCAGGACTTTTAGGATCAGCGCTAAGAGCT
TTAATCCGTTTAGAATTAGGACAA---------------------------------CCA
GGATCCCTAATAGAAAATGAC---CAAATTTACAATACTATTGTAACAGCTCATGCTTTC
GTAATGATTTTCTTCATGGTTATACCAATCTTAATCGGAGGGTTTGGTAACTGGCTGATC
CCAATGATAATTGGAGCTCAAGATATAGCCTTTCCACGAATAAATAACATAAGATTCTGA
TTACTCCCCCCCTCCTTATCATTACTTTCTATCTCCGCTTTTGCTGGAGCTGGTGCAGGA
---ACAGGTTGGACAGTTTACCCCCCATTATCAGGAAACTTATTTCATTCTGGTATTTCG
GTGGATCTAGCAATTTTCAGATTGCATTTAGCCGGTGCATCTTCAATTTTAGGAGCAATT
AATTTTATCACCACAATCATAAACATACGA---TCAGCCTCTATATCTCTAGATTCTATT
CCTTTGTTTGTGTGGTCCGTACTTATTACAGCAGTGTTACTTCTGTTATCACTTCCGGTA
CTGGCGGGAGCCATCACAATACTACTAACAGACCGTAATTTTAATACCTCCTTTTTCGAT
CCTTCTGGTGGGGGAGACCCAATTTTATACCAACATTTATTT
>MYMCG068-12|Sarcoptiformes|Trhypochthoniidae
--AACTCTTTACTTTATTTTCGGGACATGAGCAGGTCTCATAGGATCATCATTAAGTGCT
TTAATCCGTCTAGAACTAGGACAA---------------------------------CCA
GGATCCTTACTGGAGAATGAC---CAAATTTACAACACCATTGTAACTGCCCATGCCTTT
GTTATAATTTTTTTTATGGTAATGCCTGTAATAATTGGAGGCTTCGGGAATTGACTGGTA
CCCATGATAATTGGAGCGCAAGACATGGCTTTTCCACGAATAAACAACATGAGATTTTGG
TTGCTTCCTCCTTCTTTAATGCTTCTCTCCGCCTCCGCGTTTGCAGGAATAGGGGTAGGT
---ACCGGATGAACTGTCTACCCTCCTCTTGCTGGAAATCTATTCCACTCAGGAATTTCA
GTAGATCTTGCCATCTTTAGTTTACATTTGGCAGGAGCTTCTTCAATTTTAGGGGCAATT
AACTTTATCACCACTATTATGAACATACGA---TCTTCTTCACTAAGCTTAGACTCTATT
CCTTTGTTTGTGTGATCAGTGCTAATTACTGCAGTACTGTTACTCTTAGCTCTTCCAGTA
TTGGCTGGGGCCATTACAATACTATTAACGGACCGAAATTTCAACACATCTTTCTTCGAC
CCTACTGGAGGAGGAGATCCAATCCTTTATCAACATCTATTC
>MYMCE221-12|Sarcoptiformes|Tectocepheidae
------------------------GCTTGGGCTGGTTTAATAGGATCCTCCTTAAGGGGA
TTAATTCGCTTGGAGTTAGGACAG---------------------------------CCA
GGATCCTTACTAGGAAATGAT---CAAATTTACAACACTATTGTAACAGCTCACGCTTTT
GTGATAATTTTTTTCATAGTGATACCCATTATAATTGGGGGATTTGGAAACTGGTTAGTT
CCCATGATAATTGGAGCTCAAGATATGGCATTCCCTCGAATAAATAACATAAGATTTTGA
TTATTGCCTCCATCTCTAATGTTTCTTTCCATCTCATCTTTTGCTGGTGTAGGAGTGGGA
---ACCGGTTGAACTGTGTATCCCCCCCTTTCTAGAGGAATGTTCCATGCTGGATTTTCG
GTAGATTTAGCTATTTTCAGCTTACACTTAGCTGGGGTTTCTTCAATTTTGGGGGCTATT
AATTTTATCACAACTATTTTAAACATACGA---TCTCTATTTGTAAGATTAGATAGAATC
CCCTTATTTGTGTGATCCGTATTAATTACTGCTGTTTTATTATTATTATCTTTACCAGTA
CTAGCTGGGGCTATCACTATATTATTAACAGACCGAAATTTTAACACTTCATTTTTTGAT
CCTTCGGGGGGGGGGGACCC----------------------
>MYMCA863-11|Sarcoptiformes|Tectocepheidae
--AACATTATATTTTATGTTAGGCGCTTGGGCAGGGATCTTGGGGTCTGCTTTAAGGGGT
TTAATTCGCTTGGAGTTAGGCCAG---------------------------------CCA
GGATCCTTGTTTGAGAATGAT---CAGATTTATAATACTGTTGTGACATCTCATGCCTTT
GTGATGATTTTCTTCATAGTGATACCTGTTATAATTGGAGGATTTGGTAATTGGCTGGTA
CCTATAATAATTGGAGCTCAGGACATGGCATTTCCTCGTATAAATAACATGAGATTTTGG
CTTCTTCCCCCCTCTTTAATTCTTTTGTTAAGTTCTTCTTTTGGGGGGATAGGTGTAGGG
---ACTGGTTGGACGGTTTATCCTCCCCTAGCTGGAAATTTATTTCATTCAGGTATTTCT
GTGGATTTGGCTATTTTTAGTCTTCATCTTGCGGGGGCTTCTTCTATTCTTGGGGCTATT
AACTTTATCACTACCGTGATTAATATACGT---TCTTCTTGTATGAGATTAGACAGTATC
CCCCTTTTTGTTTGGTCTGTGTTAATCACGGCTGTCTTATTACTTTTGTCTTTACCTGTT
CTTGCGGGGGCAATTACTATGTTATTAACTGACCGTAATTTCAACACATCTTTCTTTGAC
CCCTCCGGAGGAGGGGATCCCATTTTGTACCAACATTTATTT
>MYMCA862-11|Sarcoptiformes|Tectocepheidae
--AACATTATATTTTATGTTAGGCGCTTGGGCAGGGATCTTGGGGTCTGCTTTAAGGGGT
TTAATTCGCTTGGAGTTAGGCCAA---------------------------------CCA
GGATCCTTGTTTGAGAATGAT---CAGATTTATAATACTGTTGTGACATCTCATGCCTTT
GTAATGATTTTCTTCATAGTGATACCTGTTATAATTGGAGGATTTGGTAATTGGCTGGTA
CCTATAATAATTGGAGCTCAGGACATGGCATTTCCTCGTATGAATAACATGAGATTTTGG
CTTCTCCCCCCCTCTTTAATTCTTTTGTTAAGTTCTTCTTTTGGGGGGATAGGTGTAGGG
---ACTGGTTGGACGGTTTATCCTCCCCTAGCTGGAAATTTATTTCATTCAGGTATTTCT
GTGGATTTGGCTATTTTTAGTCTTCATCTTGCGGGGGCATCTTCTATTCTTGGGGCTATT
AACTTTATCACTACCGTGATTAATATACGT---TCTTCTTGTATGAGATTGGACAGTATC
CCCCTTTTTGTTTGGTCTGTGTTAATCACTGCTGTCTTATTACTTTTGTCTTTACCTGTT
CTTGCGGGGGCAATTACTATGTTATTAACTGACCGTAATTTCAACACATCTTTCTTTGAC
CCCTCCGGGGGGGGGGATCCCATCTTGTACCAACATTTATTT
>CNKJB759-14|Sarcoptiformes|Eremaeidae
--AACTTTATACTTTATTTTTGGAGCATGGGCAGGACTCTTAGGGTCTGCTTTAAGGGCT
CTCATCCGGCTAGAGTTAGGGCAG---------------------------------CCA
GGATCCCTGATAGAAAATGAT---CAAATTTATAACACTATTGTTACAGCACACGCCTTT
GTAATAATTTTCTTCATGGTGATGCCCGTCATAATTGGTGGATTCGGAAACTGACTTGTC
CCCATAATAATCGGAGCACAAGATATAGCTTTCCCACGTATAAACAACATAAGTTTCTGA
CTTCTTCCTCCTTCTTTATCTCTACTTTCTGCTTCTGCCTTCGCAGGAATGGGAGCTGGG
---ACCGGATGAACGGTGTACCCTCCCCTAGCAGGAAACTTATTCCACTCAGGAGTCTCA
GTAGATCTAGCAATTTTTAGACTTCACTTAGCTGGGGCTTCTTCAATTCTAGGAGCCATC
AATTTTATCACTACTATTATAAACATACGT---TCATCGTCTATAACACTTGACTCAATT
CCACTATTCGTTTGATCAGTACTAATTACTGCTATCCTATTACTTCTATCCTTGCCAGTC
TTAGCCGGTGCTATTACCATACTGCTAACAGACCGAAATTTTAACACATCATTTTTTGAT
CCATCTGGAGGAGGAGACCCCATTTTATATCAACACCTATTT
>NGNAS1320-14|Trombidiformes|Pionidae
--AACCTTATACTTTGGTTTCGGAAGTTGATCTGGAATACTAGGGGCTAGAATAAGAACC
ATTATTCGGCTTGAACTAGGTCAA---------------------------------CCA
GGATCCTTATTCGGAAACGAC---CAATTTTACAACTGCATTGTAACAGCTCATGCCTTC
GTTATAATCTTTTTCATAGTAATACCCATAATAATCGGGGGGTTTGGAAACTGACTAGTA
CCTCTTATACTAAGAGCCCCAGATATAGCCTTCCCACGGATAAATAATATAAGATTTTGG
CTTCTCCCTCCAGCTATTATCCTTCTAATCACAGGGTCATTAACTTCAATAGGGGCGGGA
---ACAGGTTGAACAGTATATCCTCCTTTATCTAGAAATCTAGCTCATAGAGGGCCATCC
GTCGATTTAACAATTTTCTCTCTTCACTTAGCTGGAGTTTCTTCTATCTTAGGGGCTATT
AACTTTATAGCAACAATCCTTAATATAAAG---CCAAAACATATAAAACTTGAGCAAATA
CCACTGTTCGTTTGATCTATTTTCATCACAACAATTCTTTTACTCTTATCACTTCCAGTC
TTAGCTGGGGCTATCACTATACTTCTAACAGATCGAAATTTTAATACCTCATTCTTTGAC
CCTGCGGGGGGAGGGGATCCTATTCTATACCAACACTTATTC
>CNBFE961-15|Mesostigmata|Dinychidae
--AACTATATATTTAGGATTAAGTGCTTGAGCTGGAATATTAGGCACAGCACTTAGAGTT
TTAATTCGGACAGAATTAGGTCAA---------------------------------CCT
GGTTCAACCATTAGAGATGAT---CAAATTTTTAATGTTATTGTAACTGCACATGCTTTC
ATTATAATTTTCTTTATAGTTATACCTGCAATAGTTGGAGGATTTGGTAATTGATTAGTA
CCTCTAATAATTGGAGCTCCTGATATAGCTTTCCCACGTATAAACAATATAAGTTTTTGA
CTATTACCTCCTTCTTTATTATTATTACTTTCTTCATCTCTAGTAGAATCTGGAGCTGGT
---ACAGGCTGAACTGTTTATCCACCTCTAGCTTCAAATATTTCTCATAATGGAGGAAGT
GTAGATTTAGCTATTTTCTCTCTCCATTTAGCTGGATTATCCTCAATTTTAGGGTCTATT
AATTTTATTACAACTATTATGAATATACGC---TCTTTAAGTATAACTTTAGACCAAATA
CCATTATTCGTTTGATCTATTTTATTAACAACTATTTTATTATTATTATCTTTACCTGTA
TTAGCAGGAGCTATTACAATATTACTAACAGATCGCAATTTTAATACTTCTTTTTTTGAT
CCCGCTGGTGGAGGAGATCCTATTCTGTACCAACACCTATTT
>MSSCA4576-16|Sarcoptiformes|Achipteriidae
--AACTTTGTATTTTGTGTTTGGGGCCTGAGCGGGACTTTTAGGATCCGCACTAAGAGGT
TTAATCCGCCTGGAGTTAGGACAA---------------------------------CCA
GGATCCCTTCTCGAAAATGAT---CAAATTTATAATACTATTGTAACTGCTCATGCTTTT
GTGATAATTTTCTTCATAGTGATACCCGTTATAATTGGGGGATTCGGGAACTGATTAGTG
CCAATGATAATTGGTGCGCAAGATATAGCTTTCCCTCGAATGAACAACATAAGATTTTGG
TTACTCCCGCCTTCATTAACATTACTTTCTTCTTCTGCTTTTGCTGGGTTGGGGGCGGGT
---ACCGGCTGGACGGTGTACCCCCCCTTAGCAAGCAATCTATTTCATTCTAGTTTCTCA
GTTGACCTCGCTATTTTTAGGTTACATTTGGCGGGGGCTTCATCCATTTTAGGAGCTATT
AACTTTATTACTACTATTATGAATATACGA---TCTTCTTCCATGTCTCTAGACTCTATC
CCACTATTTGTATGATCAGTCATAATCACGGCTGTATTATTACTACTTTCCTTACCCGTT
TTGGCTGGAGCAATCACTATACTCTTAACAGATCGAAATTTTAATACCTCTTTTTT----
------------------------------------------
>GMOKH1273-15|Trombidiformes|Erythraeidae
--AACATTATATTTCATTTTCGGAGCATGGGCTGGATTAATAGGCCTAAGTCTAAGAGCT
ATTATCCGAATTGAATTAGGACAG---------------------------------CCG
GGACAAACCTTAGGAAATGAC---CAAATATACAATTCTATTGTGACAGCACATGCTCTT
ATTATAATTTTCTTCATAGTTATACCTGTAATAGTAGGGGGGTTTGGAAACTGATTAATC
CCAATTATAATTAGAGCCCCAGATATAGCTTTCCCACGTATAAACAATATAAGATTCTGA
CTCCTCCCAGTTGCTTTAATCATACTAATTATAGCTTCTTTTTCATCTATAGGAGTTGGA
---ACAGGGTGAACGATATACCCCCCTTTATCAAGAAACATAGCTCACAGAGGAATAGCA
ATCGATTTGTCAATCTTTTCCCTCCATTTAGCAGGAATTGCTTCAATTCTAGGAGCAATT
AATTTTCTGACTACATTTTTCAGAATAAAC---AACAAAAACTTATGATGAGATATAATC
CCCCTGTTTGTTTGATCTATTATGGTAACAGCAGTATTACTATTAATTTCTCTACCAGTT
CTTGCTGGAGCGATCACTATACTCCTTACAGACCGAAACTTTAACACCTCATTTTTTGAT
CCTTGCGGGGGGGGAGACCCTATTATGTTTCAACATTTATTT
>OPPHO3550-17|Trombidiformes|Erythraeidae
--ATCTCTCTATTTCTTACTAGGTACATGATCAGGGATTATAGGGTTAAGAATAAGAATA
ATTATTCGACTAGAGTTAGGACAA---------------------------------CCG
GGACAAACCATTGCGCAAGAA---CAACTTTACAATTCAATAGTTACTTCACACGCATTT
ATCATAATTTTCTTTATAGTTATACCAATTATAATCGGAGGATTCGGAAACTGATTAGTA
CCTCTTATACTAGGGGCTCCCGATATAGCGTTTCCCCGAATAAACAATATAAGATTTTGG
CTTTTACCCCCCTCATTAATATTACTACTAATAGCTTCTTTCGCCTCAATAGGGGTCGGC
---ACAGGATGAACTATTTACCCCCCTCTTTCTGATCTGTGAGGCCACAGATCGTTATCA
ATTGAAATAACTATCTTTTCTCTTCACTTAGCAGGGGTATCCTCTATTTTAGGGGCTATT
AACTTTTTAGCTACAATTAAAAACATAAAA---AGTAAATACCTTTCTATAGATAAAATC
CCACTTTTCATTTGAGCAGTAATAATCACCGCAATCTTATTACTACTATCACTTCCTGTT
TTAGCCGGAGCTATTACCATGCTCTTATTTGATCGTAATTTTAATACATCATTTTTTGAC
CCTTCTGGGGGGGGGGACCCAATTTTATATCAACATTTATTC
>SSWLE1849-13|Trombidiformes|Erythraeidae
--AACACTTTATTTTTTATTAGGAACATGATCGGGTATATTAGGGCTAAGAATAAGAATA
ATTATTCGATTTGAACTAGGCCAA---------------------------------CCT
GGACAATCCATTGCTAACGAA---CAACTCTATAACTCAATAGTTACATCCCACGCTTTC
ATTATAATTTTCTTTATAGTAATACCAATTATAATTGGTGGATTTGGTAACTGATTAGTA
CCAATAATACTAGGTGCACCAGATATGGCTTTCCCACGTATAAATAACATAAGATTCTGA
CTTCTCCCTCCCTCTTTAATCCTCCTTCTATCGGCCTCAATAGCAAACATAGGGGTAGGC
---ACAGGATGAACAATTTATCCCCCTCTATCAGACCTATGCGGGCATAGGTCTTTTTCA
ATCGAAATATCAATCTTTTCCTTACATTTAGCTGGAGTATCTTCTATTTTAGGAGCAATT
AACTTTTTAGCCACCATTAAAAACATAAAA---AACAGATCGTTGTCAATAGAAAAAATA
CCTTTATTTGTATGATCTGTAATAGTAACTGCAATTCTTCTTCTTCTGTCTCTACCTGTG
CTCGCAGGTGCCATCACTATATTATTATCTGATCGTAACTTCAACACATCTTTCTTTGAC
CCTTCGGGGGGAGGAGACCCAATTCTATATCAACATTTATTC
>SSBAA2082-12|Trombidiformes|Erythraeidae
--AACACTTTATTTTTTATTAGGAACATGATCAGGAATATTAGGACTAAGAATAAGAATA
ATTATTCGATTTGAACTAGGACAG---------------------------------CCA
GGACAATCCATTGCTAATGAA---CAACTTTATAACTCAATAGTTACATCCCACGCCTTC
ATTATAATTTTCTTTATAGTAATGCCAATTATAATTGGTGGTTTTGGTAATTGATTAGTA
CCAATAATACTAGGAGCACCAGACATAGCTTTCCCACGTATAAATAACATAAGATTCTGA
CTTCTCCCTCCTTCTTTGATCCTTCTTCTATCAGCCTCAATAGCAAACATAGGGGTAGGT
---ACAGGATGAACAATTTATCCCCCTTTATCAGATTTATGCGGCCATAGGTCTTTTTCA
ATCGAAATATCAATCTTTTCCTTACATTTAGCTGGAGTATCTTCTATTTTAGGGGCAATT
AACTTTTTGGCCACTATTAAAAACATAAAA---AACAGATCATTGTCAATAGAAAAAATA
CCTTTATTTGTATGATCTGTAATAGTAACCGCAATTCTTCTTCTTCTGTCTCTACCTGTA
CTCGCAGGTGCCATCACTATATTATTATCTGATCGTAATTTTAACACATCTTTCTTTGAC
CCTTCGGGGGGTGGCGACCCAATTTTATATCAACATTTATTC
>SSWLC4138-13|Trombidiformes|Rhagidiidae
--AACATTATATTTTGCCTTCGGATTATGATCAGCTTTATTAGGAGCTTCTATAAGAATC
TTAATTCGAATAGAACTAGGACAA---------------------------------CCG
GGTTCCATAATACAAAGAGAT---CAAATTTATAATACAATTGTTACAGCTCATGCATTT
GTAATAATTTTCTTTATAGTGATACCAATTATAATTGGTGGATTTGGAAACTGACTAGTT
CCAATAATAATTGGAGCACCTGACATAGCATTCCCACGAATAAATAATATAAGATTCTGA
TTATTACCCCCATCTTTATCACTCCTCCTAATATCAGCTTTCACAAGAGCTGGGGTTGGA
---ACTGGATGAACTGTATACCCACCTTTATCAAGCAATATTGCTCACCCAGGAGGAGCA
GTAGATTTAGGAATTTTCTCACTACATTTAGCAGGTATCTCATCAATTTTAGGAGCAATT
AATTTTATAACGACAATTATTAATATACGA---TCCCCAGCTATATCTTTTGAACGAATT
CCATTATTCGTGTGATCAGTTTTTATTACAGCATTACTTCTTTTACTATCTTTACCAGTA
TTAGCTGGAGCAATCACAATACTATTAACAGATCGAAATTTCAATAC-------------
------------------------------------------
>CHACB063-10|Sarcoptiformes|Oppiidae
--TACTTTGTACTTTATTTTTGGAGCTTGGGCAGGGTTACTAGGATCTGCTTTAAGAGCT
CTTATCCGACTCGAGTTAGGTCAA---------------------------------CCC
GGTTCCTTAATAGAAAATGAT---CAAATTTACAACACCATCGTCACAGCACATGCTTTC
GTCATGATTTTTTTTATGGTTATGCCAGTTATAATCGGAGGGTTTGGTAATTGGTTAATT
CCAATAATAATTGGAGCACAGGACATAGCCTTTCCCCGTATAAATAATATAAGGTTCTGA
CTGCTACCCCCATCTCTTACTTTACTTTCCGCGTCCGCATTTGCAGGGATAGGAGCTGGG
---ACAGGATGAACTGTGTACCCCCCCTTGGCAGATAACATATTTCATTCAAGCATCTCC
GTAGACCTGGCTATTTTCAGGTTACATCTCGCAGGGGTTTCCTCTATTTTAGGAGCCATT
AATTTTATCACTACCATCTTCAACATACGG---TCTTCTTCAATATCCTTAGACTCCATC
CCTCTGTTTGTGTGATCTGTTCTCATTACCGCAGTTCTTTTGCTACTTTCTTTACCAGTG
TTAGCTGGTGCCATCACGATACTATTAACAGATCGAAATTTTAACACCTCTTTTTTTGAT
CCAGCTGGAGGGGGAGACCCAATCTTATACCAGCATCTATTT
>MYMCD031-11|Trombidiformes|Rhagidiidae
--AACTTTATATTTTGCCTTCGGCCTATGATCTGCTCTACTAGGAGCCTCCATAAGAATT
TTAATTCGAATAGAACTAGGTCAA---------------------------------CCC
GGTTCCATAATACAAAACGAT---CAAATTTATAACACTATTGTAACAGCTCACGCTTTT
GTGATGATTTTCTTCATAGTTATACCAATCATAATCGGAGGATTCGGTAACTGACTAGTT
CCTATAATAATTGGAGCCCCAGATATAGCATTCCCTCGAATAAATAATATAAGATTCTGA
CTTTTACCCCCATCCCTATCATTACTATTAATATCAGCCTTTACCAGAGCAGGTGTTGGT
---ACAGGATGAACGGTATACCCCCCATTATCAAGAAACATCGCTCACCCAGGCGGGGCT
GTTGATTTAGGAATCTTTTCTCTACACCTTGCAGGAGTATCCTCAATTTTAGGAGCAATC
AATTTTATAACAACTATCATCAATATACGA---TCCCAAGCAATAACATTCGAACGAATC
CCATTATTTGTATGATCCGTTTTCATTACTGCTCTACTCTTACTATTGTCCTTACCAGTA
TTAGCAGGAGCAATTACCATATTACTAACAGATCGAAATTTTAATACTTCCTTCTTCGAT
CCGGCAGGGGGAGGAGATCCAATCCTATATCAACACCTTTTC
>CHACC147-10|Sarcoptiformes|Oppiidae
--AACTTTATACTTTATTTTTGGTGCTTGAGCAGGATTGCTAGGATCAGCATTGAGAGCC
CTGATTCGACTAGAACTAGGGCAA---------------------------------CCT
GGTTCCCTGATGGAAAACGAT---CAAATCTACAACACCATCGTGACAGCACATGCTTTT
GTTATAATCTTCTTTATAGTTATGCCAATTTTGATTGGAGGGTTTGGTAACTGACTTGTA
CCTATAATGATTGGAGCTCAAGACATAGCCTTCCCACGTATAAATAACATAAGATTTTGA
TTGTTACCACCATCTCTTTCTCTATTGTCTATTTCTGCTTTTGCTGGTGCTGGTGCCGGT
---ACTGGTTGAACGGTTTACCCACCTTTATCTGGTAACCTATTCCATTCTGGAATCTCA
GTTGACTTAGCAATTTTTAGACTCCATTTGGCTGGAGCATCTTCCATCTTGGGAGCGATT
AACTTCATTACCACAATCATGAATATGCGA---TCAGCCTCCATATCCTTAGACTCTATC
CCTCTATTTGTTTGATCTGTCCTTATTACAGCAGTGCTTCTTCTTCTATCCCTCCCGGTA
TTAGCAGGAGCTATCACAATGTTACTGACAGACCGTAATTTCAACACGTCCTTTTTTGAT
CCTTCCGGTGGAGGGGACCCAATTTTGTACCAACATCTATTT
>MYMCE166-12|Sarcoptiformes|Oppiidae
--AACTTTATATTTTATCTTTGGAGCTTGAGCAGGACTGTTGGGGTCAGCATTAAGTGCC
CTAATCCGTTTAGAGCTTGGACAG---------------------------------CCT
GGTTCCTTAATAGAAAACGAC---CAAATTTACAACACCATTGTAACGGCACACGCCTTT
GTAATGATTTTTTTTATAGTTATGCCAATTTTAATCGGAGGGTTTGGCAATTGGCTTGTT
CCAATGATAATTGGGGCCCAAGATATGGCTTTCCCTCGAATAAATAACATAAGATTTTGA
TTGCTGCCACCTTCTCTATCTTTATTATCCATTTCTGCTTTTGCTGGTGCTGGTGCTGGA
---ACTGGTTGAACTGTATATCCACCGTTGGCAGGAAACCTATTCCATTCTGGAATCTCA
GTAGACCTAGCAATTTTTAGATTACATCTTGCTGGAGCATCTTCCATTTTAGGAGCAATT
AACTTTATCACCACAATCATAAACATACGA---TCAGCCTCTGTATCTTTAGATTCTATT
CCACTATTTGTTTGATCTGTCCTAATCACAGCAGTATTACTGCTCCTGTCACTCCCAGTA
CTGGCTGGAGCCATTACTATACTATTAACAGACCGTAACTTTAACACATCCTTCTTTGAC
CCTTCCGGTGGGGGAGACCCAATTTTATACCAACATTTGTTC
>CHACA247-08|Mesostigmata|Dinychidae
--TACTATATATTTAGGATTTAGTGCCTGAGCTGGAATGCTAGGCACTGCCTTAAGAACT
CTAATCCGAACTGAACTAGGTCAA---------------------------------CCT
GGTTCCACAATTAGTGATGAT---CAAATTTTTAATGTAATCGTAACAGCTCATGCTTTC
ATTATAATTTTTTTTATAGTAATACCAGCCATACTAGGAGGCTTTGGTAATTGATTAGTT
CCTTTAATAATCGGTGCTCCAGATATAGCTTTCCCTCGAATAAATAATATAAGTTTTTGA
TTACTACCCCCTTCTTTAATTCTTTTAATTTCTTCTTCTATAGTAGAATCAGGTGCTGGT
---ACAGGATGAACTGTATATCCACCTCTTGCATCTAATATATCACATAATGGTAGAAGA
GTAGACCTAACCATTTTTTCTTTACATTTAGCTGGTTTATCTTCTATTCTAGGCTCTATT
AATTTTATTACTACTATTATAAATATACGT---GCATATAACATAACTTTAAACCAAATA
CCTTTATTTGTTTGATCTATTTTACTAACAACTATTTTACTTCTTCTTTCTCTACCTGTT
CTAGCAGGAGCTATTACTATACTTCTAACCGACCGTAATTTTAATACTTCTTTTTTTGAC
CCTGCTGGAGGAGGTGATCCAATTTTATACCAACATTTATTT
>MYMCF528-12|Sarcoptiformes|Quadroppiidae
--AACTTTATATTTTATCTTAGGTGCTTGAGCAGGACTTTTAGGTTCCGCTTTAAGAGCT
TTAATTCGATTGGAACTAGGGCAA---------------------------------CCT
GGTTCCATAATAGAAAACGAT---CAAATCTATAATACTATTGTGACTGCTCACGCTTTC
GTTATAATTTTTTTTATAGTTATACCCATCATAATTGGAGGGTTCGGAAATTGGTTAGTA
CCTATAATAATTGGAGCTCAAGACATAGCTTTTCCACGAATAAATAATATAAGATTTTGA
TTGTTACCTCCATCATTAATTTTATTAACAACTTCAGCTTTTTCAGGAGCTGGGGCCGGT
---ACTGGTTGAACAGTCTATCCTCCTTTAGCAAATAACATATTTCATTCAAGGATTTCA
GTAGACCTTGCAATTTTTAGTCTTCATTTGGCTGGAGCTTCTTCAATTTTAGGAGCTATC
AATTTTATTACTACCATTATAAATATACGA---TCCTCATCTATAAGATTAGACACTATC
CCTTTATTCGTTTGATCCGTTCTTTTAACTGCTATTTTATTATTACTTTCTTTACCTGTC
TTAGCTGGAGCTATCACTATACTATTAACGGATCGAAACTTTAATACATCCTTTTTTGAT
CCTTCGGGGGGTGGAGACCCTATTCTTTACCAACATTTATTT
>CHACC174-10|Sarcoptiformes|Crotoniidae
--CACTCTTTACTTTATTTTTGGGACTTGAGCTGGTCTGGTTGGGTCGGCTTTGAGAGCT
TTAATTCGCCTTGAGTTAGGACAA---------------------------------CCT
GGTTCCCTCTTAGATAATGAT---CAAATTTACAACACTATCGTAACAGCTCACGCTTTT
GTAATAATTTTTTTTATAGTAATGCCTGTCATAATTGGAGGTTTCGGGAATTGGCTTGTC
CCCATAATAATCGGAGCTCAAGACATGGCCTTTCCACGTATAAATAACATAAGATTCTGG
TTACTTCCCCCGTCTCTAACCCTTCTTTCAGCTTCAGCTTTTGCAGGAATAGGAGCAGGG
---ACCGGATGAACCGTTTATCCACCGTTAGCGGGTACTATGTTTCACTCAGGAATCTCG
GTAGATCTCGCAATTTTTAGTTTGCACTTGGCTGGTGCCTCTTCTATTTTAGGAGCTATC
AATTTCATTACTACTATCATAAACATACGA---TCCTCTGCCATAAGAATGGACGCTATT
CCATTATTCGTGTGATCTGTCTTAATCACGGCAGTTCTTCTATTACTTTCATTGCCGGTA
TTAGCAGGCGCAATTACAATATTATTAACGGACCGAAATTTTAACACTTCATTTTTTGAC
CCTACTGGTGGAGGGGATCCTATTCTCTATCAACATTTATTT
>MYMCF243-12|Sarcoptiformes|Quadroppiidae
--AACTTTATATTTTATCTTAGGTGCTTGAGCAGGACTTTTAGGTTCCGCTTTAAGAGCT
TTAATTCGATTGGAACTAGGACAA---------------------------------CCT
GGTTCCATAATAGAAAACGAT---CAAATCTATAATACTATTGTAACTGCTCACGCTTTC
GTTATAATTTTTTTTATAGTTATACCCATTATAATTGGAGGATTCGGAAATTGACTAGTA
CCTATAATAATTGGAGCTCAAGACATAGCTTTTCCACGAATAAATAATATAAGATTTTGA
TTATTACCTCCATCATTAATTTTCTTAACAACTTCAGCTTTTTCAGGATCTGGGGCTGGT
---ACTGGTTGAACAGTTTATCCTCCTTTAGCAAATAATATATTTCATTCAGGAATTTCA
GTAGATCTTGCAATTTTTAGCCTTCATTTAGCTGGAGCTTCTTCAATTCTAGGAGCTATC
AATTTTATCACTACCATTATAAATATACGA---TCCTCATCTATAAGATTAGACACCATC
CCTTTATTCGTTTGATCCGTTCTTTTAACTGCTATTTTATTATTACTTTCTTTACCTGTC
TTAGCTGGAGCTATCACTATACTATTAACGGACCGAAACTTTAATACATCCTTTTTTGAC
CCTTCAGGAGGTGGAGACCCTATTCTTTATCAACATTTATTT
>SSPAB9537-13|Sarcoptiformes|Suctobelbidae
-----------TTTCATATTTGGAGCTTGGGCAGGATTACTAGGATCAGCCTTAAGGGCT
CTAATTCGACTAGAACTAGGGCAA---------------------------------CCT
GGTTCCCTAATAGGAAACGAT---CAAATCTACAACACCATTGTAACAGCACATGCCTTT
GTAATAATTTTTTTCATAGTTATACCAATCATAATTGGGGGATTTGGTAATTGATTAGTC
CCAATAATAATTGGAGCACAAGACATAGCATTCCCACGAATAAATAACATAAGATTTTGA
TTGCTACCACCTTCTTTAACATTACTTTCAATTTCTTCTTTAGCTGGGGTTGGAGTAGGA
---ACTGGTTGAACTGTATACCCACCATTAGCTGGAAATTTATTTCATTCTGGGTTTGCT
GTGGACTTAGCCATCTTTAGCCTTCACTTAGCAGGAATTTCTTCTATTTTAGGAGCTATT
AACTTCATTACTACAATTATAAATATACGA---TCTTCCTCTATTACCTTAGATTCTATC
CCACTGTTTGTCTGATCTGTTCTAATTACAGCTATTTTATTACTATTATCACTACCGGTC
TTAGCCGGAGCTATTACAATACTATTGACAGAC---------------------------
------------------------------------------
>MYMCC010-11|Trombidiformes|Pygmephoridae
--AACAATATATTTTGGACTAGGTATCTGATCTGCTATATTGGGAACGTCACTAAGAAAC
ATCATTCGATTAGAACTTAATCAA---------------------------------CCA
GGTTCCCTGTTAGAAAATGAT---CAAATCTACAATTCAATTGTCACAGCTCATGCTTTT
ATTATAATTTTCTTCATAGTCATACCAGTTATAATTGGAGGATTTGGAAATTGATTAATT
CCACTAATAATAACAACTCCAGATATAGCATTCCCACGAATAAATAATATAAGATTCTGA
CTTCTAATTTCCTCATTAACACTACTAATCTCATCTATATTGAGAGCCCAGGGTAGAGGA
---ACAGGATGAACAGTATATCCACCTCTATCTAATCAAATCTCCCATTCTGGTGCATCC
GTCGATTTAGCTATTCTATCCCTTCATTTAGCAGGAGCATCCTCTATTATAAGCTCACTA
AACTTCATTGTTACCATCTTAAATATACGC---CCTAAAACAATATGATTAGAACACGTG
CCTTTATTTGCATGAAGAGTATTGATCACCACATTTTTATTATTATTAGCCTTACCAGTC
TTAGCCGGAGCAATTACCATACTCCTAACTGATCGAAACTTCAATACATCATTTTTTGAC
CCTAGAGGAGGAGGAGATCCAATTTTATACCAACATTTATTT
>MYMCA318-11|Trombidiformes|Trombidiidae
--AACTCTTTATTTTTGCTTAGGTCTTTGATCTGGAATAATAGGAACTAGTCTTAGAATA
ATTATTCGAACAGAATTGGCTCAA---------------------------------CCA
TCTACCTTGATTGGAAACGAT---CAAATTTATAACGCAATCGTAACAGCTCATGCATTT
ATCATAATTTTCTTCATAGTCATACCTACTATAGTAGGAGGATTTGGAAACTGAATTGTT
CCCATGTTAATTAGTGCCCCTGACATAGCTTTCCCTCGGCTTAATAATATAAGATTCTGA
TTACTAATTCCTTCTCTTTCTTTATTATCTTTATCTTTATTTTCATCTACTGGAGCTGGA
---ACAGGATGGACTGTTTATCCTCCTCTTTCAAGAAATATAGCACATGCTGGCGGAGCT
GTTGATTTAACAATTTTTTCCCTTCATTTAGCAGGGATTTCTTCTATCTTGGGAGCAATT
AATTTTATAGCTACTATTATTAATATAACG---CCTAATTCTATAACATGAGAGAGAGTT
CCCCTCTTTGTATGATCAATTTTTATTACAGCTGTTCTTCTTCTCCTATCACTCCCCGTT
TTAGCTGGAGCCATTACTATACTTCTTACAGATCGAAACTTAAATACTTCCTTTTTTGAC
CCCAGTGGGGGAGGAGATCCAATTTTATACCAACATTTATTT
>CHACC227-10|Sarcoptiformes|Tegoribatidae
--TACTTTATACTTTATTTTTGGAGCTTGAGCAGGACTGCTAGGGTCTGCTCTTAGAGGT
CTAATTCGTTTGGAACTTGGGCAA---------------------------------CCA
GGTTCCTTGTTAGAAAATGAT---CAAATTTATAACACTATCGTCACAGCACATGCTTTT
GTGATAATTTTTTTTATAGTGATACCTATCATAATTGGAGGGTTTGGAAATTGGCTGGTA
CCTATAATAATTGGAGCTCAAGATATAGCTTTTCCTCGTATGAATAATATAAGGTTTTGG
TTGCTTCCTCCCTCTTTATCTCTTTTAGCCTCCTCAGCATTTGCTGGTATGGGAGCAGGG
---ACAGGATGAACCGTGTATCCTCCTTTAGCAGGTAACTTATTTCATTCTGGATTTTCT
GTAGATTTAGCAATTTTTAGTCTTCATTTAGCGGGTGCTTCATCTATTCTAGGAGCAATC
AATTTTATTACTACAATTATAAACATACGA---TCTTCTACAATATCTTTAGATTCCATC
CCCTTATTTGTTTGATCTGTATTAATTACAGCCGTGTTATTACTATTATCTTTGCCTGTG
TTGGCTGGAGCTATCACAATACTTTTGACAGATCGAAATTTTAATACCTCTTTTTTTGAT
CCCTCCGGAGGGGGAGACCCAATTTTGTACCAACATTTATTT
>MYMCE186-12|Trombidiformes|Rhagidiidae
--AACACTATACTTCGCCTTCGGTCTATGATCGGCCTTACTAGGAGCATCAATAAGAATC
TTAATTCGAATAGAACTAGGACAA---------------------------------CCA
GGTTCCATAATACAAAACGAT---CAAATCTACAATACTATTGTAACAGCTCATGCTTTT
GTAATAATCTTCTTCATAGTCATGCCAATCATAATTGGTGGATTCGGAAATTGACTAGTT
CCCATAATAATTGGAGCCCCAGATATAGCATTCCCACGAATAAATAACATAAGTTTCTGA
CTCCTACCCCCATCCTTATCCTTACTTTTAATATCAGCTTTCACCAGAGCAGGAGTAGGA
---ACTGGGTGAACTGTTTACCCCCCTCTGTCAAGAAACATTGCCCACCCAGGAGGAGCA
GTGGATTTAGGTATTTTCTCCCTACACTTAGCCGGAATCTCATCAATTTTAGGGGCCATC
AACTTCATAACCACTATTATTAACATACGA---TCCCCAGCTATATCTTTCGAACGAATT
CCTTTATTTGTCTGATCAGTTTTCATTACAGCCTTGTTATTACTATTATCTCTTCCTGTT
CTAGCAGGAGCCATCACCATACTTTTAACAGATCGAAACTTTAATACATCTTTCTTTGAC
CCAGCAGGAGGAGGAGATCCAATCTTATACCAACACTTGTTC
>MYMCG017-12|Sarcoptiformes|Brachychthoniidae
--AACTTTATATTTTATTTTTGGGATTTGAGCTGGTTTACTTGGTTCAAGTTTAAGAGTG
TTAATTCGTATCGAATTAGGACAG---------------------------------CCA
GGTTCCCTGTTAGAAAATGAT---CATATTTATAATGTTATTGTAACAGCTCATGCTTTT
GTGATGATTTTTTTCATAGTTATGCCTATTATGATTGGAGGCTTTGGTAACTGATTAGTT
CCCTTAATAATTGGAGCACCAGATATAGCATTTCCTCGAATAAATAACATAAGATTTTGG
CTTCTACCTCCTTCTTTATCTCTACTTGCTCTTTCTTCTTATTCAGGTACTGGAGCTGGC
---ACTGGTTGAACTGTCTATCCACCTTTATCTGATTATGTTTATCATATAAATAACAGT
GTCGATTTAGCTATTTTTAGCCTTCATCTAGCAGGTGCTTCTTCTATCCTAGGAGCTATT
AACTTTATTACGACAATCATCAACATGCGT---GGATTAAGAACAAATCTAGATAATATT
CCTTTATTTGTTTGATCTGTTTTTATTACGGCAATTTTATTGCTGCTTTCTCTACCCGTT
TTGGCAGGAGCAATTACAATATTACTAACAGACCGAAATTTTAATACCACCTTTTTTGAC
CCATCTGGGGGTGGAGATCCTATTTTATATCAACATTTGTTT
>HPPPO022-13|Sarcoptiformes|Tegoribatidae
--AACTTTATATTTTGTTTTGGGGGCTTGGGCTGGACTACTTGGATCAGCGCTCAGAGGT
TTAATCCGGTTGGAACTAGGACAG---------------------------------CCA
GGTTCCTTAATGGAAAACGAC---CAAATTTATAACACTATTGTAACTGCTCATGCATTT
GTTATAATTTTTTTTATAGTTATACCTGTTATGATTGGAGGGTTCGGAAACTGATTAGTG
CCTATAATAATTGGAGCACAAGACATAGCGTTCCCACGTATAAATAATATAAGATTTTGA
TTATTACCGCCATCTTTAGCTTTGCTATCTTCTTCAGCATTTGCTGGGATAGGAGCAGGA
---ACAGGTTGAACGGTGTACCCTCCTTTGGCAGGAAATTTATTTCATTCTGGTTTCTCT
GTCGACTTAGCTATTTTCAGTCTACATTTAGCTGGTGCTTCTTCCATTTTAGGGGCTATT
AATTTCATTACAACAATCTTAAATATACGG---TCTTCTTCAATAACACTAGATTCAATT
CCATTATTTGTCTGATCTGTTTTAATTACTGCCGTTCTTCTTTTATTATCTTTACCAGTA
TTGGCAGGAGCCATCACTATATTGTTGACAGACCGTAATTTTAATACGTCTTTTTTTGAT
CCCTCTGGAGGAGGAGACCCTATTTTATACCAACACTTTT--
>OPPHA1535-17|Mesostigmata|Dinychidae
--TACTATATATTTAGGATTAAGAGCTTGATCTGGAATATTAGGAACAGCTTTAAGAGTA
CTTATTCGTACTGAATTAGGACAA---------------------------------CCA
GGTCATACCATTGGCGATGAT---CAAATTTTTAATGTAATTGTAACAGCTCATGCTTTC
ATCATAATTTTTTTTATAGTTATACCAGCAATAGTTGGAGGTTTTGGTAATTGATTAGTT
CCATTAATAATTGGAGCTCCAGATATAGCTTTTCCACGTATAAATAATATAAGATTCTGA
CTTTTACCCCCTTCTTTACTTCTTTTAATTTCTTCCTCTATAGTAGAATCTGGTGCAGGA
---ACAGGATGAACTGTCTATCCCCCTTTAGCTTCTAATATCTCTCATAATGGAGGAAGA
GTAGACTTAGCTATTTTTTCTTTACATTTAGCTGGTTTATCCTCTATTTTAGGATCAATT
AACTTTATTACTACAATTTATAACATACGT---TCATATAGTATAACTATAGATCAAATA
CCTTTATTTGTTTGATCTATTTTATTAACTACTATTCTTCTATTACTCTCTCTTCCTGTC
CTAGCAGGAGCTATTACTATACTATTAACAGACCGAAACTTTAATACTTCTTTCTTTGAT
CCTGCAGGTGGAGGTGATCCTATTTTATACCAACATTTATTT
>SSWLA2262-13|Mesostigmata|Laelapidae
--TACCCTTTACTTAATCTTTTCTATCTGATCTGGTTTTGTGGGGACGGCACTAAGCCTA
ATTATCCGCCTAGAATTAGGTTCT---------------------------------CCC
GGTTCGCTAATTGGTGATGAT---CAAATCTATAATACTATTGTAACATCCCACGCCTTC
ATTATAATCTTTTTTATAGTTATACCAGCTATAATTGGAGGATTCGGTAACTGACTCACC
CCTCTCTTAATCTCAGCCCCTGATATGGCCTTTCCTCGTCTTAATAATATAAGATTTTGA
TTACTAGTCCCCTCAATTATCTTCTTAATCCTTTCCTCCTTTATTGAAAGAGGGGCAGGA
---ACAGGCTGAACAGTTTACCCCCCTCTTTCCAATAATATCTCACACAGAGGCGCTGCA
GTTGATATATGTATCTTCAGCCTTCATTTAGCAGGAGCTTCTTCTATTTTAGGGTCAGTA
AATTTTATTTCAACAATTTTCAATATACGA---CCCCAAAGATTACCTCTAGAATCTATA
CCTCTATTTATCTGGTCAGTTTTAATTACCACTATTCTACTCCTTCTTAGTCTCCCTGTT
CTAGCAGGAGCTATCACTATGCTTCTAACTGACCGAAATCTTAATACTACCTTTTTTGAC
CCTAGAGGGGGGGGTGACCCCGTCCTCTATCAACATTTATTT
>MYMCC803-11|Sarcoptiformes|Malaconothridae
--AACTTTATACTTCATTTTTGGAACCTGATCTGGAATTCTAGGAGCCTCACTCAGAGCC
TTGATCCGGCTAGAGCTAGGGCAA---------------------------------CCC
GGCTCGCTTTTGGAAAACGAT---CAGATCTACAATACCATTGTCACAGCCCACGCTTTT
GTAATAATCTTCTTTATGGTTATACCCGTAATGATTGGAGGATTCGGAAACTGGCTAGTC
CCCCTCATAATCGGAGCCCAAGACATAGCATTTCCACGAATAAATAACATAAGATTTTGG
CTCCTTCCGCCCTCATTAACCCTCTTATCTTCCTCAGCATTTGCAGGTATAGGAGCGGGG
---ACTGGATGGACCGTCTATCCTCCCTTGGCCGGAAATTTATTTCACTCTGGGATTTCC
GTAGACTTAGCTATCTTCAGATTACATCTAGCCGGTGCCTCCTCAATCCTCGGGGCAATT
AACTTCATTACTACCATCATAAACATACGA---TCTTCTTCAATAAATCTAGACTCAATT
CCCCTATTTGTATGATCCGTTCTAATTACGGCAGTTCTTTTACTTCTATCCTTACCAGTA
TTGGCTGGAGCCATCACCATACTACTGACTGACCGAAACTTTAACACATCCTTCTTCGAC
CCCACTGGTGGAGGGGATCCAATTTTATATCAACATTTATTC
>MYMCG036-12|Sarcoptiformes|Tectocepheidae
--AACTTTATATTTTATTTTAGGAGCTTGAGCGGGGTTGATAGGATCTTCTCTGAGAGGT
TTAATTCGTTTAGAACTAGGACAG---------------------------------CCT
GGCTCGTTACTTGGAAATGAT---CAAATTTATAACACTATTGTGACAGCTCACGCTTTT
GTAATGATTTTCTTTATAGTAATACCTATTATAATTGGGGGCTTTGGTAATTGATTAGTT
CCTATAATAATCGGGGCTCAAGATATAGCATTTCCTCGAATGAATAACATAAGATTCTGG
CTTCTACCACCCTCTTTAATATTTTTGTCTGTATCTTCTTTTGCCGGGGTAGGTGTAGGT
---ACTGGTTGAACAGTTTATCCCCCTCTCTCTAGGGGAATATTTCACGCTGGTTTTTCA
GTGGATCTAGCTATTTTTAGGTTACACTTGGCTGGTGCTTCTTCTATCTTAGGAGCCATT
AATTTTATTACGACTATTTTGAATATACGA---TCTCTTTTTATTAGGTTAGACAGAATT
CCTTTATTTGTATGATCGGTACTAATTACTGCTATTTTGTTATTATTATCTTTACCAGTA
TTAGCCGGAGCTATTACCATATTATTAACAGATCGAAACTTCAATACCTCCTTTTTCGAT
CCCTCAGGAGGAGGGGATCCTATTCTATACCAACATTTATTT
>MYMCF595-12|Sarcoptiformes|Brachychthoniidae
--AACTCTATATTTTATTTTTGGGATTTGAGCCGGTTTATTAGGTTCTAGCTTAAGTATA
CTCATTCGAGTGGAACTAGGCCAG---------------------------------CCT
GGCTCGTTGTTAGAAAATGAT---CATATCTATAATGTAATTGTTACTGCACATGCTTTC
GTTATAATTTTTTTTATAGTCATGCCAATTATAATTGGAGGATTTGGAAATTGACTTGTT
CCTTTAATAATTGGGGCTCCTGACATAGCTTTTCCTCGTATGAATAACATAAGTTTTTGG
CTATTGCCCCCCTCTTTATCTTTATTGGCTATTTCTTCTTATTCTGGTACGGGAGCAGGA
---ACCGGTTGGACTGTTTATCCTCCTTTATCAGATTATGTTTATCATATAAATAATAGT
GTTGACCTGGCTATTTTTAGATTGCATTTAGCTGGTGCTTCCTCTATTTTAGGGGCCATT
AATTTTATTACAACAATTATTAACATACGT---GGTCTTTCTACTAATTTAGATAATGTT
CCTTTATTTGTTTGATCTGTATTTATTACTGCTATTCTTTTGCTTCTTTCGTTGCCTGTC
TTGGCAGGCGCTATTACAATACTTTTAACGGATCGTAATTTTAATACCACATTCTTTGAT
CCTTCTGGTGGAGGGGACCCTATCCTATACCAACATTTATTC
>MYMCB102-11|Sarcoptiformes|Brachychthoniidae
--AACTTTATATTTCATTTTTGGTCTTTGAGCTGGTATGTTAGGATCTAGGTTAAGTCTT
TTAATTCGAGTAGAATTGGGCCAT---------------------------------CCA
GGCTCGCTATTAGAGAATGAT---CATACTTATAATGTAATCGTAACAGCTCATGCTTTT
GTTATAATTTTTTTTATAGTAATACCAATTATAATCGGAGGTTTTGGTAATTGATTAGTA
CCTCTGATAATTGGTGCCCCAGACATAGCCTTTCCTCGTATGAATAACATAAGATTCTGA
TTATTACCCCCTTCTTTAACTTTATTGGCGCTTTCCTCTTATTCTGGGAGAGGGGCAGGA
---ACCGGTTGAACCGTGTATCCACCGTTATCAGATTACTTGTTTCATATAAATAACAGA
GTAGACATAGCTATTTTTAGTTTACATTTAGCTGGCGCTTCTTCTATTTTAGGTGCTATT
AATTTTATTACTACTGTAATTAACATACGA---GGGCTATCTACTTCATTGGATAATATT
CCTTTGTTTGTTTGATCTGTTTTTATTACTGCTATTCTTCTTCTACTTTCTTTACCTGTT
TTAGCAGGGGCTATTACAATATTATTAACAGATCGAAACTTTAATACAACTTTTTTTGAT
CCGGCTGGAGGTGGCGATCCTATTTTGTACCAACATTTATTT
>MYMCB438-11|Sarcoptiformes|Brachychthoniidae
--CACTCTTTACTTCATTTTTGGGATCTGAGCCGGGCTACTAGGTTCTAGTTTAAGAATG
CTAATTCGTGTAGAACTTGGGCAG---------------------------------CCG
GGATCGCTGTTGGAAAATGAT---CACATTTACAACGTTATTGTAACGGCTCATGCTTTT
GTCATAATTTTTTTCATAGTAATGCCGATTATAATTGGAGGGTTTGGGAATTGATTGGTA
CCTTTGATAATTGGAGCTCCAGATATGGCCTTTCCTCGAATAAATAATATAAGGTTCTGG
TTACTTCCTCCTTCTTTATCTCTTTTAGCTATCTCTTCTTATTCAGGTACTGGGGCGGGC
---ACAGGATGGACAGTTTATCCTCCTTTGTCTGATTACGTTTACCATATAAATAACAGG
GTTGATTTAGCTATTTTTAGCTTGCATCTTGCTGGTGCTTCATCTATTTTAGGAGCTATT
AATTTTATTACAACAATTATCAATATACGA---GGTCTTTCAACTAATTTGGATAATGTT
CCTTTATTTGTTTGATCTGTTTTTATTACTGCTGTTCTCTTACTTCTTTCATTGCCAGTC
TTAGCAGGAGCTATTACTATATTACTAACGGATCGAAATTTTAATACCACCTTTTTTGAT
CCATCTGGAGGAGGGGACCCAATTTTATACCAACATCTATTT
>MYMCG245-12|Sarcoptiformes|Brachychthoniidae
--TACTCTTTACTTCATTTTTGGAATTTGAGCTGGGTTGTTAGGTTCTAGTTTAAGAATG
TTAATTCGTGTAGAACTTGGGCAG---------------------------------CCT
GGATCGTTGTTAGAAAACGAT---CACATTTATAATGTGATTGTAACGGCTCATGCTTTT
GTTATAATTTTTTTCATGGTAATGCCAATTATAATTGGAGGATTTGGAAATTGACTAGTT
CCTTTGATAATTGGAGCCCCAGACATGGCCTTTCCCCGTATGAACAATATGAGATTTTGG
TTGCTTCCCCCTTCTTTATCTCTTTTGGCTATTTCTTCTTATTCAGGTACTGGGGCTGGT
---ACGGGATGGACTGTTTATCCTCCTTTGTCCGATTACGTTTATCATATAAATAACAGA
GTTGATCTAGCCATTTTTAGCTTGCATCTTGCTGGGGCTTCATCTATTTTAGGGGCCATT
AATTTTATTACAACTATTATCAACATACGA---GGTCTTTCAACTAATTTAGATAATGTT
CCTTTGTTTGTTTGATCTGTTTTTATTACTGCTATTCTTTTACTCCTTTCATTGCCAGTC
TTAGCAGGGGCTATCACTATATTATTAACAGACCGAAATTTTAACACTACTTTTTTTGAT
CCGTCTGGGGGAGGAGATCCAATTTTATACCAACATTTATTC
>CHACC196-10|Sarcoptiformes|Oribatellidae
--AACACTTTATTTTATTTTTGGGGCTTGAGCTGGCCTGTTAGGGTCAGCCTTAAGAGGA
CTAATTCGGCTAGAACTAGGGCAA---------------------------------CCA
GGATCGTTAATAGAAAATGAT---CAAATTTACAATACTATCGTTACAGCCCATGCTTTT
GTAATAATTTTTTTTATAGTGATACCAGTAATAATTGGAGGATTCGGAAATTGGTTAGTT
CCAATGATAATTGGAGCCCAAGATATGGCATTTCCACGCATAAACAATATAAGATTTTGG
CTACTTCCTCCTTCTTTAGCACTTTTATCTTCTTCTGCTTTTGCAGGTATAGGAGCAGGT
---ACGGGATGAACAGTATACCCCCCATTAGCAGGAAATTTATTTCATTCTGGAATTTCT
GTAGATTTAGCTATTTTTAGTCTTCATTTAGCTGGAGCTTCTTCAATTCTAGGAGCTATT
AATTTTATTACTACTATTCTTAACATACGC---TCTTCTTCAATATCTTTAGATTCAATC
CCTTTATTTGTTTGATCAGTATTAATTACTGCTATTTTGCTACTTCTATCCCTTCCAGTT
CTAGCAGGTGCAATTACGATACTTTTAACAGATCGAAACTTTAATACTTCTTTTTTTGAT
CCTTCTGGGGGTGGGGACCCTATTTTATACCAACACCTTTTT
>MYMCE101-12|Sarcoptiformes|Brachychthoniidae
--TACTCTTTACTTCATTTTTGGTATTTGGGCTGGGTTACTAGGTTCTAGTTTAAGAATG
TTAATTCGTGTGGAACTAGGGCAG---------------------------------CCA
GGATCGTTACTAGAAAATGAT---CACATTTACAATGTGATTGTAACGGCACACGCTTTT
GTTATAATTTTTTTTATGGTAATACCGATTATAATTGGAGGTTTTGGAAATTGACTGGTT
CCTTTGATAATTGGAGCTCCAGACATAGCTTTTCCTCGTATGAATAATATGAGGTTTTGG
TTGCTTCCTCCTTCTTTATCTCTCTTGGCTATTTCTTCTTATTCAGGTACAGGAGCCGGT
---ACAGGATGAACTGTTTATCCTCCCCTTTCTGATTATGTTTATCATATGAATAATAGA
GTTGACTTAGCTATTTTTAGATTGCATCTTGCTGGTGCTTCTTCTATTTTAGGGGCTATT
AATTTCATTACAACAATTATTAATATACGG---GGCCTTTCAACTAATCTGGATAATGTT
CCTTTATTCGTTTGGTCTGTTTTCATTACTGCTATTCTTTTACTTCTTTCATTACCAGTT
TTAGCAGGGGCTATTACTATGTTGTTAACTGACCGAAATTTTAACACTACTTTTTTTGAC
CCTTCTGGAGGAGGAGATCCAATTTTGTACCAACATTTATTT
>MYMCC605-11|Sarcoptiformes|Brachychthoniidae
--TACTCTTTACTTCATTTTTGGGATTTGAGCTGGCTTATTAGGCTCTAGCTTAAGAATG
TTAATTCGTGTGGAACTGGGGCAG---------------------------------CCA
GGATCGTTACTGGAAAATGAT---CACATTTATAATGTGATTGTAACGGCACACGCTTTT
GTTATAATTTTTTTCATGGTAATGCCAATTATAATTGGAGGGTTTGGTAATTGACTTGTT
CCTTTGATAATTGGAGCTCCAGACATAGCTTTTCCTCGTATGAATAACATGAGGTTTTGG
CTGCTTCCCCCTTCTTTATCTCTTTTAGCTATTTCTTCTTATTCAGGTAGGGGAGCTGGT
---ACGGGATGAACGGTTTACCCTCCTCTTTCTGATTATGTTTATCACATGAATAACAGA
GTTGATTTGGCTATTTTCAGATTGCATCTTGCTGGTGCTTCTTCTATTTTAGGAGCTATC
AATTTTATTACAACAATTATTAACATACGG---GGACTTTCAACTAATTTAGATAATGTC
CCCTTATTTGTCTGATCTGTTTTTATTACTGCTATTCTTTTACTTCTTTCATTACCAGTT
TTAGCAGGAGCTATTACTATGCTATTAACTGACCGAAATTTTAACACTACTTTTTTTGAT
CCTTCTGGAGGAGGGGATCCAATTTTGTACCAGCATTTATTT
>MYMCC621-11|Sarcoptiformes|Brachychthoniidae
--TACTCTTTACTTCATTTTTGGAATTTGAGCTGGATTGCTAGGCTCTAGTTTAAGAATG
TTAATTCGTGTAGAACTGGGGCAG---------------------------------CCA
GGATCGTTACTGGAAAATGAT---CACATTTATAATGTGATTGTAACAGCACACGCTTTT
GTTATAATTTTTTTTATAGTAATGCCAATTATAATTGGAGGATTTGGAAATTGACTTGTT
CCTTTGATAATTGGAGCCCCAGACATGGCTTTTCCTCGTATGAATAATATGAGGTTTTGG
CTGCTTCCTCCTTCTTTATCTCTTTTAGCTATTTCTTCTTATTCAGGTACAGGAGCTGGT
---ACAGGATGAACGGTTTATCCTCCTCTTTCTGATTATGTTTATCACATGAATAATAGA
GTTGATTTAGCCATTTTCAGCTTGCATCTCGCTGGTGCTTCTTCTATTTTGGGGGCTATT
AATTTTATTACAACAATTATTAATATACGG---GGTCTTTCAACTAATCTAGATAATGTT
CCCTTATTTGTTTGATCTGTCTTTATTACTGCTATTCTTTTACTTCTTTCATTACCAGTC
TTAGCAGGAGCTATTACTATATTATTAACTGACCGAAATTTTAACACTACTTTTTTTGAC
CCTTCTGGAGGAGGAGATCCAATTTTGTATCAACATTTATTT
>MYMCC446-11|Sarcoptiformes|Brachychthoniidae
--TACTCTTTACTTCATTTTTGGAATTTGAGCTGGGTTATTAGGCTCTAGATTAAGAATG
TTAATTCGTGTAGAACTGGGCCAG---------------------------------CCA
GGATCGTTACTGGAAAATGAT---CACATTTATAATGTGATTGTAACAGCACACGCTTTT
GTTATGATTTTTTTTATGGTAATGCCAATTATAATTGGAGGGTTTGGAAATTGACTTGTT
CCTTTGATAATTGGGGCTCCAGATATAGCTTTTCCTCGTATAAATAATATGAGGTTCTGA
CTGCTCCCTCCTTCTTTATCTCTTTTAGCTATTTCTTCTTATTCAGGTACAGGAGCTGGT
---ACAGGATGAACGGTTTATCCTCCTCTTTCTGATTATGTCTATCATATGAATAACAGA
GTTGATTTGGCTATTTTTAGATTGCATCTTGCTGGTGCTTCTTCTATTTTAGGAGCTATC
AATTTTATTACAACAATTATTAACATACGG---GGACTTTCAACTAATTTAGATAATGTT
CCTTTATTTGTCTGATCTGTTTTTATTACTGCTATTCTTTTACTTCTTTCATTACCAGTT
TTAGCAGGAGCTATTACTATGCTATTAACGGACCGAAATTTTAACACTACTTTTTTTGAT
CCTTCTGGAGGAGGAGATCCAATTTTGTACCAGCATTTATTT
>GMOQF2252-15|Trombidiformes|Erythraeidae
------------TTCATACTCGGGATATGATCAGGAGTAATGGGTATAAGAATAAGAATA
ATCATCCGGCTAGAGTTGGGCCAA---------------------------------CCT
GGCCAAACGATCGGAAACGAT---CAACTCTACAACTCAATAGTAACCTCTCATGCATTT
ATAATAATCTTTTTTACAGTCATACCAATCATGGTAGGGGGATTTGGCAATTGGCTAATT
CCCTTAATATCAGGAGCTCCTGATATAGCATTCCCACGTCTAAACAATATAAGATTTTGA
TTACTCCCTCCCTCAACAGCTATCTTAATAACTGCTATATTTACTTCAATAGGGCCGGGA
---ACAGGATGAACAGTTTATCCCCCCTTATCAGATATCTACGGTCATAGCTCGATTTCA
ATCGAGATAACTATTTTCTCTCTTCACCTAGCCGGGCTATCATCAATTCTGGGATCCATC
AACATCCTAGCGACAATTATTAATATAAAA---AATAAAAGATTGTCAATAGATCAAATA
CCTCTTTTCTTATGGTCGATAATAGTAACAGCAATCCTACTGCTACTGTCCCTACCAGTC
TTAGCAGGAGCAATCACCATACTACTTTTTGATCGA------------------------
------------------------------------------
>GENSM672-16|Mesostigmata|Polyaspididae
--TACAATGTATTTAATTTTTAGTGCTTGAGCAGGAATAGCAGGTGCAGCCTTAAGAATA
TTAATTCGAATTGAATTAGGACAA---------------------------------CCT
GGATCAACGATTGGAGATGAT---CAAATTTACAATGTAATTGTTACAGCTCACGCTTTT
GTTATAATTTTTTTTATAGTAATACCAGCCTTAATCGGAGGATTTGGAAACTGATTAGTA
CCACTAATATTAAGAGCTCCAGACATAGCTTTCCCACGAATAAATAATATGAGATTTTGA
CTTCTTCCACCTTCTTTATCCCTTCTTTTATCATCCTCTCTTGTTGAATCCGGAGCAGGA
---ACAGGATGAACTGTATACCCACCATTATCATCAAACATTTCACATAGAGGGTCTAGA
GTAGATTTAGCCATTTTTTCTCTTCATTTAGCAGGAGTATCCTCTATTCTAGGATCAATT
AACTTCATTACAACTATTATAAACATACGT---TCCTATGAAATAAGAATAGAACGAATT
CCCCTATTTGTTTGATCAGTTTTATTAACAACTATTCTTCTATTATTATCTTTACCAGTA
CTAGCTGGTGCTATTACAATATTACTAACAGATCGAAATTTTAATACATCATTTTTCGAC
CCTGCAGGGGGAGGAGACCCTATTTTATATCAACATTTATTT
>BIOAC264-11|Mesostigmata|Urodinychidae
--AACTTTATATTTAATTTTCAGAGCCTGAGCAGGTATAGCTGGAACAGCATTAAGTGTG
ATTATTCGTACAGAATTAGGACAA---------------------------------CCA
GGATCAACGATTGGGGATGAC---CAAATTTTTAATGTTATTGTAACAGCTCACGCATTC
ATTATAATTTTTTTTATAGTAATACCCGCTATAATTGGGGGATTTGGTAATTGACTTGTT
CCACTTATATTGGGAGCACCAGATATAGCATTTCCACGAATAAATAATATAAGATTTTGA
CTTTTACCACCTTCACTAATATTACTAATAGCTTCTTCACTAGTAGAATCAGGTGCAGGA
---ACTGGGTGAACAGTTTACCCACCACTGGCCTCTAATATATCTCACAGTGGGGCAAGA
GTAGATCTTGCTATTTTTTCTCTTCATTTAGCGGGAGTATCCTCAATTTTGGGCTCTATT
AATTTTATTACTACTATTATAAATATACGA---TCTTATGAAATAACCATAGAGCGACTT
CCTTTATTTGTATGATCAGTTTTACTTACCACTATTCTCCTACTTTTATCTTTACCAGTT
CTAGCTGGGGCTATTACTATACTTTTGACAGATCGAAATTTTAACACATCTTTTTTTGAC
CCAGCAGGTGGGGGAGATCCAATTTTATACCAACACTTATTT
>MYMCE123-12|Trombidiformes|Microtrombidiidae
--TTCTTTATATTTTTTATTTGGCCTTTGAGCGGGACTACTAGGGACTAGGCTGAGAATA
GTGATTCGTTTGGAGTTAAGACAA---------------------------------CCC
TCTACGATTCTTGGAAATGAC---CAAATTTACAATTCAATTGTGACTTCCCATGCTTTC
GTAATAATTTTTTTCATAGTCATACCCACTATAATGGGAGGGTTTGGAAATTGATTGATT
CCTTTAATAGTCAAAGTTCCAGACATGTCTTTTCCTCGTTTGAATAACATAAGATTTTGA
CTTTTGCTTCCTTCTTTGACATTAATAATTTTATCCATATTTTCTTCAAATGGAACGGGA
---ACCGGGTGAACAGTCTATCCTCCCTTATCTAATAACTTAGCTCACATAGGTTCTTCG
GTTGATTTGTCTATTTTTTCTCTTCATTTGGCTGGAATTTCTTCTATTTTGGGATCTATT
AATTTTCTTGCTACTGTTTTTAATTCTACT---AATAGGTTTCAAAGTTGATTCAGAATC
CCTATATTTATTTGATCTGTTATTTTTACTGCAATTCTATTAGTCTTATCTCTTCCTGTT
TTAGCTGGGGCTATTACCATACTTTTAACGGACCGAAATTTCAATACTTCATTTTTTGAT
CCTTCAGGAGGGGGAGATCCAATTTTATACCAACATTTATTT
>MYMCC166-11|Sarcoptiformes|Malaconothridae
--AACTTTATACTTCATTTTCGGTACCTGATCTGGAATTTTAGGAGCTTCGCTTAGAGCC
TTGATTCGCCTAGAGCTAGGACAA---------------------------------CCC
GGTTCGCTCTTAGAAAACGAT---CAAATCTACAATACCATTGTTACAGCTCACGCTTTT
GTAATAATCTTCTTTATAGTTATGCCCGTAATAATTGGAGGATTCGGAAACTGGCTAGTC
CCCCTCATAATCGGAGCTCAAGACATAGCATTTCCACGAATAAATAACATAAGATTCTGA
CTTCTTCCGCCCTCACTAACCCTCCTATCTTCCTCAGCGTTTGCAGGAATGGGGGCGGGA
---ACTGGATGAACCGTCTATCCTCCCCTAGCCGGGAACTTGTTTCACTCTGGAATTTCC
GTAGACTTAGCCATTTTCAGATTACATCTAGCCGGTGCCTCCTCAATCCTCGGCGCAATT
AACTTCATTACTACCATCATAAACATACGA---TCCTCCTCAATAAACTTGGACTCAATT
CCCCTATTTGTATGATCTGTTCTAATCACAGCAGTTCTCCTTCTTCTATCCTTACCAGTA
TTGGCAGGAGCAATCACTATATTACTGACAGACCGAAACTTTAATACATCCTTCTTCGAT
CCCACTGGTGGAGGAGATCCAATTTTATACCAACATTTATTC
>CHACA508-09|Sarcoptiformes|Tectocepheidae
--AACTTTATATTTTCTTCTAGGAGCATGGGCTGGGTTAATGGGATCTTCTCTGAGAGGT
TTAATTCGTTTGGAGCTGGGGCAG---------------------------------CCA
GGTTCGTTATTGGGAAATGAT---CAAATCTATAACACTATTGTAACAGCTCACGCTTTT
GTGATAATTTTTTTTATGGTAATACCTATCATGATTGGAGGATTTGGAAATTGATTGGTT
CCTATAATAATTGGAGCTCAAGACATAGCATTCCCACGAATAAATAACATGAGATTTTGA
TTATTGCCTCCTTCTTTAATATTTCTATCCATTTCTTCGTTTGCAGGGGTTGGGGTAGGA
---ACCGGATGGACAGTATACCCCCCCCTTTCGAGAGGGATATTTCACTCTGGTTTTTCG
GTAGATTTAGCCATTTTTAGATTGCATCTTGCTGGTGTTTCTTCTATTTTAGGAGCCATC
AACTTTATTACAACTATTCTAAACATGCGA---TCTCTTTTTGTCAGATTAGACAGAATT
CCTTTATTTGTGTGATCTGTATTGATCACTGCTGTTCTGTTATTACTATCTTTACCGGTA
CTAGCTGGAGCCATCACTATGTTACTGACAGATCGGAATTTTAATACTTCTTTTTTTGAC
CCTTCGGGGGGGGGAGATCCCATTTTATACCAACATTTATTT
>ELPCG804-17|Mesostigmata|Laelapidae
--AACCTTGTATTTAATTTTTTCAGCTTGGGCTGGAATAGTTGGTACCTCATTAAGTCTA
ATTATTCGGGCTGAGTTAGGAAGC---------------------------------CCG
GGGGCTTTATTAAATGATGAT---CAAATTTACAATGTTATTGTTACTTCTCATGCTTTT
GTTATAATTTTTTTTATGGTAATACCTGCGATATTAGGGGGTTTTGGAAATTGGCTAGTT
CCTTTAATAATTTCAGCTCCTGATATGGCGTTTCCTCGAATAAATAACATAAGTTTTTGA
TTGTTAGTACCTTCTTTAATTCTTCTTTTAATATCTTCATTAGTAGAGAGAGGTGCGGGT
---ACTGGATGAACAGTATATCCTCCTTTAGCTAGTAGTTTATTTCATAGAGGTGGTGCT
GTAGATTTAGCGATTTTTAGATTACATTTAGCGGGAATTTCTTCTATTTTAGGGTCTATT
AATTTTATTACTACAATTTTGAATATACGT---CCTATAAATATACGATTGGAGCAGATA
CCTTTATTTGTTTGAAGAATTTTAATTACGACTATTTTATTATTACTTTCTTTACCTGTT
TTAGCAGGGGCTATTACTATACTTTTATTTGATCGAAATTTTAATACTAGATTTTTTGAT
CCTAGAGGCGGGGGTGATCCAATTTTATATCAACATTTATTT
>CNJAC1122-12|Mesostigmata|Sejidae
---ACTATATACTTAATTTTTAGAGCTTGAGCAGGAATGTTAGGAACTTCTTTAAGAATA
ATTATTCGAACAGAATTAGGACAA---------------------------------CCC
GGGTCTATAATTAGCGATGAT---CAAATTTATAATGTTACTGTTACTGCCCATGCATTT
ATTATAATTTTCTTTATAGTAATACCAGCTATAATCGGAGGTTTTGGAAATTGATTAATT
CCTATTATAATTTCTGCTCCTGATATAGCTTTTCCACGAATAAATAATATAAGATTTTGA
TTATTACCTCCTTCTTTAATACTACTTTTAAGTTCTTCTATAGTTGAAAGAGGTGCAGGA
---ACAGGATGAACAGTATATCCTCCTCTAGCTTCAAATATTTCTCATATAGGAAGTTCA
GTTGATCTAGCTATTTTTTCTCTTCATTTAGCTGGGGTATCCTCAATTTTAGGCTCTATC
AATTTTATTTCTACTATTATAAATATACGA---CCAAAAAATATAACAATAGAACGAATA
CCTTTATTTGTTTGATCTGTATTTATTACAACAATTTTATTACTTTTATCTTTACCAGTT
TTAGCTGGAGCCATTACTATGCTTCTTACAGATCGAAATTTTAATACTTCTTTTTTTGAT
CCTTGTGGGGGAGGTGATCCTATTTTATATCAACATTTATTT
>CNBPA195-12|Sarcoptiformes|Cymbaeremaeidae
--AACTCTATACTTTATTTTTGGCACCTGAGCGGGACTTATAGGATCTGCTCTGAGAAGC
TTAATCCGACTTGAACTTGGACAA---------------------------------CCT
GGGTCTCTAATAGAGAACGAC---CAAATCTACAACACTGTTGTAACAGCTCATGCTTTC
GTTATAATTTTCTTTATAGTCATACCAATTATAATCGGAGGATTCGGGAATTGGCTAGTA
CCCATAATAATTGGGGCTCAAGATATGGCGTTTCCACGAATAAATAATATAAGATTCTGA
CTATTACCTCCTTCACTCTTGCTTTTGTCTACCTCTGCCTTTGCTGGAGTAGGGGCAGGG
---ACAGGATGAACAGTTTACCCTCCCCTATCTGGAAATTTATTTCACTCAGGAATTTCT
GTTGATTTAGCTATTTTCAGTTTACATTTAGCTGGTGCCTCATCCATTCTAGGAGCCATT
AACTTTATCACAACTATCATAAATATACGT---TCCTCTACTATAACATTAGATGCGATC
CCTTTATTTGTGTGATCTGTGTTAATTACGGCTATTCTTCTTTTACTATCTCTCCCAGTT
TTAGCTGGGGCTATCACTATACTATTAACAGACCGAAACTTTAATACATCGTTTTTTGAC
CCTTCAGGGGGAGGAGATCCAATCTTATACCAACATTTATTT
>GENSM397-15|Mesostigmata|Rhodacaridae
--CACAATATATTTAATCTTTGCTGCTTGATCCAGAATACTAGGGACTGCTTTAAGAATA
ATTATTCGAACTGAATTAGGACAA---------------------------------CCT
GGGTCTTTAATTAGTAATGAT---CAAATTTATAATGTTACTGTTACAGCCCATGCCTTT
ATTATAATTTTTTTTATAGTTATACCAGCTATAATTGGTGGATTTGGAAATTGATTAATC
CCCCTTATAATTAGAGCCCCAGATATAGCTTTTCCACGAATAAATAATATAAGATTTTGG
TTACTCCCCCCTTCCTTATCATTACTTCTTTTTTCTTCTTTAATTGAAGCAGGAGCAGGG
---ACTGGTTGAACAGTCTACCCCCCTTTAGCTAATAATATTAGACATAGAGGAGCTTCT
GTAGACTTAGCTATTTTTTCTTTACATTTAGCTGGAATTTCATCAATTTTAGGTTCTATT
AACTTTATTACAACTATTATGAATATACGC---CCTATAAATTTAAAACTAGAAATAATA
CCTTTATTTATTTGATCCGTATTTATTACTACAATTCTTTTATTACTTAGACTCCCAGTT
TTAGCAGGAGCTATCACTATATTATTAACCGATCGAAATTTTAACACCTCTTTTTTTGAC
CCAAGAGGAGGAGGGGATCCTATCCTATACCAACACTTATTT
>MSSCC342-17|Trombidiformes|Pygmephoridae
--AACAATATACTTTGGCTTAGGAATCTGATCAGCCATACTAGGGACCTCTCTGAGTAAT
ATTATCCGCCTAGAACTAAATCAA---------------------------------CCA
GGGTCTTTACTTCAAAACGAC---CAAATTTATAACAGAATTGTAACCGCCCACGCCTTT
ATCATAATCTTCTTCATAGTAATACCGACTATAATCGGAGGGTTTGGAAATTGGCTAATC
CCCATAATAATGATAACACCAGATATAGCTTTTCCACGAATAAACAACATAAGATTTTGA
CTTTTAATCTCCTCTCTAATCTTACTGCTCTCTTCTATGGTAACCTCTCAAGGCGCGGGT
---ACAGGCTGAACAGTCTACCCTCCCTTGTCAAACCAAATCTCCCACTCAGGAGTTTCT
GTAGATTTTGCAATTCTATCCCTACACCTCGCAGGTGCTTCCTCAATTATAAGCTCATTA
AACTTTATTATTACAATTTTAAACATAAAA---CCAAAAACAATACTTTTAGAGCATATC
CCACTATTCGCTTGAAGAGTCCTACTAACCACCATCTTACTGCTATTAGCTCTACCGGTG
CTTGCCGGAGCAATCACAATACTCCTGACAGATCGAAACTTCAATACCTCCTTCTTCGAC
CCTTGCGGAGGTGGAGACCCTATTTTATACCAACACTTATTT
>MSSCA4406-16|Trombidiformes|Trombidiidae
--AACTCTTTATTTTTGCTTAGGTCTTTGATCTGGTATAATAGGAACTAGTCTTAGAATA
ATTATTCGAACAGAATTGGCACAG---------------------------------CCA
TCTACCTTGATTGGAAACGAT---CAAATTTATAACGCAATCGTAACAGCTCATGCATTT
ATCATAATTTTCTTCATAGTTATACCTACTATAGTAGGAGGATTTGGAAACTGAATTGTT
CCCATGTTAATTAGTGCCCCTGATATAGCTTTTCCTCGGCTTAATAATATAAGATTCTGA
TTACTCATTCCTTCTCTTTCTTTATTATCTTTATCTTTATTTTCATCTACTGGGGCTGGA
---ACAGGATGGACTGTTTATCCTCCTCTTTCAAGAAATATAGCACATGCTGGAGGAGCT
GTTGATTTGACAATTTTTTCCCTTCATTTGGCAGGGATTTCTTCTATCTTGGGAGCAATT
AATTTTATAGCTACTATTATTAATATAACG---CCTAATTCTATAACATGAGAGAGAGTT
CCCCTCTTTGTATGATCAATTTTTATCACAGCTGTTCTTCTTCTCCTATCACTCCCTGTT
TTAGCTGGAGCCATTACTATACTCCTTACAGATCGAAACTTAAATACTTCCTTTTTTGAC
CCTAGTGGGGGAGGAGATCCAATTT-----------------
>MSSCA4173-16|Sarcoptiformes|Galumnidae
--AACTTTATATTTTATTTTCGGAGCATGAGCAGGTCTTTTAGGATCTGCTTTGAGGAGG
TTAATCCGATTAGAGCTAGGACAG---------------------------------CCG
GGCTCTCTGATAGAAAACGAC---CAAATTTATAACACTGTAGTCACAGCTCATGCTTTT
GTCATAATTTTTTTTATAGTGATACCCATTATAATCGGTGGATTCGGGAACTGGTTAGTT
CCTTTAATAATTGGAGCCCAGGACATAGCTTTCCCTCGAATAAATAACATAAGATTTTGA
TTACTCCCACCTTCCCTAATTCTGCTTTCCTCTTCTGCCTTTGCCGGAGTGGGAGCTGGT
---ACGGGTTGAACTGTTTATCCTCCTTTAGCAGGAAATCTGTTTCATTCGAGAAGGTCG
GTAGATTTAGCTATTTTTAGATTACATCTGGCAGGAGCCTCCTCTATTCTCGGAGCTATT
AATTTTATCACTACCGTTATGAACATGCGT---TCTTCCTCGGTTTCATTAGACTCTATT
CCTTTATTTGTGTGATCAGTCTTAATTACAGCAATTCTCTTATTATTATCTTTACCAGTA
CTAGCAGGAGCTATCACTATGCTATTGACAGACCGAAATTTTAATACAACATTCTTTGAT
CCTTCAGGAGGGGGAGACCCCATTCT----------------
>GENSM408-15|Mesostigmata|Pachylaelapidae
--AACTTTATACTTAATTTTTGCTAGTTGAGCCGGGATTCTTGGAACAGCCCTAAGTATA
ATCATTCGAACAGAGCTGGGTCAA---------------------------------CCT
GGCCCTCTAATTGGGGACGAC---CAAATTTACAATGTTATTGTAACAGCCCATGCTTTT
ATAATAATTTTTTTTATAGTAATACCAGCTATAATTGGTGGATTTGGTAACTGGCTAATT
CCTTTAATAATTTCAGCCCCAGATATGGCCTTTCCCCGTATAAATAATATAAGTTTTTGA
CTTTTACCCCCCTCACTAATACTTTTACTAAGATCTTCCATAGTAGAAATAGGGGCCGGA
---ACAGGTTGAACTGTCTATCCACCCCTCGCAAGTAATATATCTCATAGAGGGGGGGCA
GTTGATTTGGCTATTTTTAGACTCCATTTAGCTGGTGTCTCTTCTATTCTAGGGTCTATT
AATTTTATTACAACTATTATAAATATACGC---CCATCTAATATAAGCTTAGAACAAATA
CCCCTATTTGTTTGATCCGTACTTATTACCACTATTCTCTTACTATTATCCCTCCCTGTA
TTAGCCGGGGCTATCACTATATTGCTAACAGACCGAAATTTTAATACTTCCTTTTTCGAT
CCTAGAGGAGGAGGAGATCCTATTTTATACCAACATTTATTT
>RRBFC069-15|Mesostigmata|Ascidae
--TTCTTTATATTTTTTATTTAGTGTTTGGGCTGGGATAGTAGGCACTTCAATGAGAGTG
TTTATTCGAATTGAGTTAGGCCAA---------------------------------CCT
GGCACTTTAATCGGGGATGAC---ACAATTTACAATGTAATTGTTACAGCTCATGCCTTC
ATTATAATTTTTTTTATAGTTATACCCGCTATAATTGGCGGGTTTGGCAATTGACTTGTC
CCATTAATACTAGCGGCTCCTGATATGGCTTTCCCTCGAATAAATAATATAAGATTTTGG
CTTCTTCCCCCTTCTTTATTTATGTTGTTAGGGTCTTCAATAATAGAGAGGGGAGTTGGA
---ACAGGGTGGACTGTTTACCCCCCTTTAGCAGGGAATATTTCACATAGGGGTATTGCT
GTTGATATGGCTATTTTTAGTTTACATTTAGCAGGTATTAGCTCAATTTTAGGGGCTATT
AACTTTATTACAACTATTTTAAATATGCGG---GTTAATTTTATGTATTTAGAGCGTTTG
CCTTTATTAGTGTGGTCAATTTTTATTACAACTATTTTATTATTATTGAGGCTTCCTGTA
TTAGCGGGAGCAATCACAATATTATTAACGGATCGAAATTTTAATACTTCTTTTTTTGAC
CCTAGAGGGGGAGGGGACCCTGTTTTATACCAACATTTGTTT
>RRBPE005-15|Mesostigmata|Parasitidae
--CACTATATATTTAATCTTTGCAGCTTGATCCGGCATACTAGGTACGGCTTTAAGCATA
ATTATTCGTGCAGAACTAGGACAA---------------------------------CCT
GGCTCTCTCATTGGAGACGAC---CAAATTTACAATGTTGTAGTAACGGCTCATGCCTTT
ATTATAATTTTTTTTATAGTAATACCAGCTTTAATTGGGGGCTTCGGCAATTGATTAGTG
CCTCTAATAATTTCTGCCCCTGATATGGCATTTCCTCGTATAAATAACATAAGATTTTGA
CTTTTACCCCCATCATTATTATTACTATTAAGCTCCTCAATAGTAGAATCCGGGGCTGGA
---ACCGGGTGAACCGTCTACCCCCCCTTGGCTGGTAATATTTCTCATAGTGGAGGCGCA
GTAGACTTAGCTATTTTTTCTTTACACCTAGCCGGTGTTTCCTCTATTTTAGGCTCCATT
AATTTTATTACTACTATTATAAATATACGA---CCTAAAGAAATATCTATAGAACGAGTT
CCTTTATTTGTATGATCAGTTTTTATTACTACAATTTTATTATTATTATCACTACCAGTA
TTAGCCGGAGCCATCACAATACTACTAACAGACCGTAACTTTAATACTTCTTTCTTTGAT
CCAAGAGGAGGAGGGGACCCCATCCTATACCAACATTTATTT
>RRBFE013-15|Mesostigmata|Parasitidae
--AACTATATATTTAATTTTTGCAGCTTGAGCTGGTATACTAGGAACAGCTTTAAGTATA
ATTATTCGTACAGAGCTTAGGCAA---------------------------------CCA
GGCTCTTTAATTAGAGATGAC---CAAATTTATAACGTAGTAGTAACAGCTCATGCTTTT
ATTATAATTTTCTTTATAGTAATACCTGCCTTAATCGGAGGATTTGGAAACTGACTAGTC
CCTTTAATACTATCCGCTCCTGATATAGCGTTCCCCCGTATAAATAACATAAGGTTTTGA
CTTTTACCCCCTTCACTAATTCTTTTAACAAGATCCTCTATAGTAGAGTCTGGAGCTGGC
---ACCGGATGGACAGTATACCCCCCTTTGTCAAATAATATTTCTCATAGAGGAGGAGCT
GTCGATTTAGCTATTTTTTCTTTACATTTAGCAGGAATTTCCTCAATTCTTGGGTCTATT
AATTTTATCACAACTATTATAAATATACGC---CCAAAAGAAATAACATTAGAGCAAATA
CCCCTATTTGTTTGATCTGTATTTATTACAACTATCTTATTACTTTTATCTCTTCCTGTA
TTAGCAGGAGCTATCACTATGCTATTAACAGATCGTAATTTTAATACATCATTTTTTGAC
CCAAGAGGAGGGGGGGACCCTATTTTATACCAACATCTTTTT
>CNJAC1487-12|Mesostigmata|Digamasellidae
---ACTCTTTATTTAATTTTTGCTGCATGAGCAGGAATGTTAGGAACTGCATTCAGAATA
ATTATTCGTTTAGAATTAGGTCAA---------------------------------CCA
GGCTCTTTAATTGGAGATGAC---CAAATTTTTAATTCCATTGTTACTGCGCATGCTTTT
ATTATAATTTTTTTTATGGTGATACCAGCTTTAATCGGGGGATTCGGAAACTTTTTAGTC
CCTTTAATGATTTCTGCACCTGATATGGCTTTCCCTCGTATAAATAATATAAGATTTTGA
CTTTTGATTCCTAGTCTCACCCTTCTTTTAAGGAGATCTATAGTTGAGTTAGGGGTGGGG
---ACAGGATGAACTGTTTACCCGCCTTTGGCAAGAAATTTAAGACATAGAGGCGGAGCT
GTTGATTTAGCCATTTTCAGACTTCATTTAGCAGGGATCTCAAGAATTTTAGGTTCGATC
AATTTTATTACTACTATTTTAAATATACGC---CCTTTAACTATAAAAATAGAACAAGTT
CCTTTATTTGTTTGATCAGTGTTTATCACCACAATTCTTCTCTTACTTAGACTCCCTGTC
TTAGCCGGAGCAATCACAATACTTTTAACAGATCGAAATTTTAATACAACATTTTTTGAC
CCAAGAGGAGGGGGAGACCCTATTTTATACCAACATTTATTT
>RRBFE009-15|Mesostigmata|Parasitidae
--AACTATATATTTAATTTTTGCAGCTTGAGCTGGTATACTAGGAACAGCTTTAAGTATA
ATTATTCGTACAGAGCTTGGGCAA---------------------------------CCA
GGCTCTTTAATTAGAGATGAC---CAAATTTATAACGTAGTAGTAACAGCTCATGCTTTT
ATTATAATTTTCTTTATAGTGATACCTGCCTTAATCGGAGGATTTGGAAACTGACTAGTC
CCTTTAATACTGTCCGCTCCTGATATAGCGTTCCCCCGTATAAATAACATAAGGTTTTGG
CTTTTACCCCCTTCACTAATTCTTTTAACAAGATCCTCTATAGTAGAATCTGGAGCTGGC
---ACCGGATGAACAGTATACCCCCCTTTGTCAAATAATATTTCTCATAGAGGGAGAGCT
GTCGATTTAGCTATTTTTTCTCTACATTTAGCAGGGATTTCCTCAATTCTGGGGTCTATT
AATTTTATCACAACTATTATAAATATACGC---CCAAAAGAAATAACATTAGAGCAAATA
CCCTTATTTGTTTGATCTGTATTTATTACAACTATCTTATTACTTTTATCTCTTCCTGTA
TTAGCAGGAGCTATCACTATGCTATTAACAGATCGTAATTTTAATACATCATTTTTTGAC
CCAAGAGGAGGAGGAGACCCTATTTTATACCAACATCTTTTT
>RRBPE006-15|Mesostigmata|Parasitidae
--AACTATATACTTAATTTTCGCAGCCTGAGCTGGTATATTAGGAACAGCCTTAAGCATA
ATTATTCGGACAGAACTAGGCCAA---------------------------------CCA
GGCTCTTTAATTGGGGATGAC---CAAATTTACAATGTAGTTGTAACTGCTCATGCCTTT
ATTATAATTTTTTTTATAGTAATACCTGCTTTAATTGGGGGATTTGGAAACTGGTTAATT
CCCCTAATAGTATCTGCCCCTGATATAGCATTCCCTCGAATAAATAATATAAGCTTCTGA
TTATTACCCCCTTCCCTAATTCTACTCCTAAGATCCTCAATAGTAGAAGCAGGGGCTGGT
---ACAGGATGAACTGTTTATCCTCCTCTAGCCAGAAATATATCCCATAGTGGAAGTGCT
GTAGACCTAGCCATTTTTTCTTTACATCTGGCTGGTATTTCTTCAATTTTAGGCTCCATT
AATTTTATTACAACAATTATAAATATACGA---CCTAAAGAAATAACTATAGAACGTATC
CCTTTATTTGTATGATCCGTACTAATTACAACTATTTTATTACTCCTATCTTTACCCGTT
TTAGCTGGAGCTATTACAATACTTTTAACTGACCGTAATTTTAACACAACATTTTTTGAT
CCAAGAGGAGGGGGAGACCCTGTCTTATACCAACATCTCTTT
>MSSCA4192-16|Sarcoptiformes|Quadroppiidae
--GACTCTTTATTTTATGCTAGGAGCTTGAGCCGGAATCCTAGGTTCTGCTTTAAGTGCT
TTAATTCGACTAGAATTAGGACAA---------------------------------CCA
GGCTCTTTATTAGAAAACGAT---CAAATTTACAACACAATTGTCACTGCCCATGCTTTC
GTTATAATTTTCTTCATAGTTATACCGATTATGATTGGAGGGTTCGGAAATTGACTAGTT
CCAATCATAATTGGAGCTCAAGATATAGCGTTTCCTCGAATAAACAATATAAGATTTTGG
CTTCTACCTCCTTCCTTAATTTTACTAACAACATCCTCTTTTTCTGGTATAGGAGCTGGT
---ACTGGTTGAACTGTTTATCCACCTTTAGCAAATAATTTATTTCATTCAGGATTTTCT
GTAGATTTAGCAATTTTTAGCTTACATTTAGCTGGAGCTTCTTCTATTCTAGGAGCTATT
AACTTTATTACTACCATCATAAATATACGT---TCTTCTTCTATAACCTTGGATTCTATT
CCACTTTTTGTCTGGTCTGTCTTACTTACAGCAATTCTACTTCTTTTGTCCCTTCCAGTT
TTAGCAGGAGCTATTACAATATTATTAACCGACCGTAACTTTAATACATCCTTTTTTGAT
CCATCTGGGGGGGGAGACCCAATCT-----------------
>CAACA005-17|Mesostigmata|Diplogyniidae
--AACTATATATTTAATTTTTAGCGCCTGAGCAGGTATATTAGGTACATCTTTAAGAATA
TTAATTCGTACTGAACTTGGACAA---------------------------------CCA
GGCTCTATAATTGGTGATGAC---CAAATTTTTAATGTAATTGTAACAGCCCATGCTTTT
ATTATAATTTTTTTTATAGTTATGCCAAGTTTAATTGGAGGATTTGGAAATTGATTAGTT
CCTCTCATAATTAGAGCCCCAGATATAGCATTTCCTCGTATAAATAATATAAGTTTTTGA
TTATTACCTCCTTCTTTAATTCTTCTTCTTAGCTCATCTATAATTGAAAATGGAGCTGGA
---ACTGGTTGAACCGTTTATCCACCTCTAGCTAGAAATATCTCACATAGAGGAGCTTCT
GTTGATTTAACTATTTTTTCTCTTCATCTTGCCGGAGTTTCATCTATTTTAGGATCTATT
AACTTTATTACTACTATTATAAATATACGG---CCAACATCTATATCTATAGAACAAATA
CCTTTATTTGTATGATCAGTATTTGTAACAACTATTTTACTCTTATTATCTTTACCTGTT
TTAGCTGGAGCTATTACTATACTTCTAACAGATCGAAATTTTAATACATCATTTTTTGAT
CCTGCAGGTGGTGGTGATCCTATTTTATATCAACATTTATTT
>CNJAB1038-12|Mesostigmata|Ascidae
--TACATTATATTTTATATTTGCTATTTGATCTGCAATAGTAGGGTCTTCTATAAGTTTA
TTTATTCGTATTGAACTTTCTCAA---------------------------------CCC
GGTACTTTTATTGGAGATGAC---TCTATTTATAATGTAATTGTGACATCACATGCTTTT
GTCATAATTTTTTTCATAGTCATGCCAGCAATAATTGGGGGCTTTGGAAATTGATTAATT
CCTTTAATAATTAGAGCCCCTGATATAGCTTTCCCACGAATAAACAACATAAGATTTTGA
CTTTTACCCCCTTCTCTAATTTTACTTATTTTATCAAGAATAGTAGAAAGAGGGGCTGGC
---ACAGGTTGAACAGTTTACCCCCCTTTATCAGGAAATATTGCTCATAGAGGTAGATCT
GTAGACCTAGCTATTTTTAGACTACATTTAGCAGGAATTTCTTCAATTTTAGGGGCTATT
AATTTTATTTCTACAATTTTAAATATACGA---GCAAAAAGAATAAATTTAGAACAAATG
CCTCTATTTGTCTGGTCCGTTTTTATTACAGCAATTTTACTTCTACTTAGTTTACCTGTT
CTTGCAGGAGCCATTACAATATTATTAACCGATCGAAATTTTAATACAACTTTTTTTGAC
CCTAGAGGAGGAGGTGACCCTATTTTATATCAACATTTATTT
>CNWLE2589-13|Mesostigmata|Laelapidae
--TACAATTTATTTAATTTTTAGTATATGGTCAGCTGCTGTAGGAACTGCTTTAAGAAGA
ATTATTCGTGTTGAGCTTGGCCAG---------------------------------CCC
GGTGCTTTTATTAATGATGAT---CAGATTTACAATACGATTGTCACGGCGCATGCTTTT
GTTATAATTTTTTTTATGGTCATGCCTGCTATAATTGGTGGATTTGGAAATTGACTAGTT
CCTTTAATAATTTCGGCTCCTGATATAGCATTTCCTCGTCTTAATAATATAAGATTTTGA
TTATTAATTCCCTCTCTTATTTTATTAGTGTTTTCTTCTTTTGTTGAAAGGGGGGCGGGA
---ACGGGTTGAACAGTTTACCCTCCTTTAGCTGGTCTCTTATCTCATAGAGGGGCTTCA
GTTGATTTGGCTATTTTTAGGCTTCATTTAGCTGGTATCTCTTCTATTCTTAGATCTATA
AATTTTATTACAACAATTTTAAACATGCGA---CCATCTAGTATAAAAATAGAAGTTATT
CCTTTATTTGTTTGATCTGTTTTTATTACTACAATTCTCTTACTTCTATCTTTACCTGTT
TTAGCTGGTGCTATTACTATGCTTTTAACAGATCGAAATTTTAATACTTCTTTTTTTGAT
CCAAGGGGGGGAGGGGATCCAATTTTATATCAACATTTATTT
>SSWLA1897-13|Sarcoptiformes|Peloppiidae
--TACTTTATATTTTATTTTTGGGGCCTGGGCCGGAATCCTTGGGTCTTCTTTAAGAGCT
TTAATTCGATTAGAGTTAGGACAA---------------------------------CCC
GGTTCTTTATTAGAAAATGAT---CAAATTTATAACACTATTGTCACTGCTCATGCTTTT
GTAATAATTTTTTTTATGGTAATACCAGTCATGATCGGTGGCTTCGGAAATTGACTTGTT
CCTTTAATAATTGGAGCTCAAGATATAGCTTTCCCCCGGATAAATAACATAAGGTTTTGA
CTACTTCCGCCTTCTTTAACTTTACTTTCAGTGTCTGCTTTTGCAGGAGCAGGGGCTGGA
---ACTGGTTGAACAGTATATCCTCCCTTAGCCGGAAATATATTTCATTCCGGTATTTCA
GTAGATCTCGCTATTTTTAGTCTTCATTTAGCAGGAGCTTCTTCTATTTTAGGGGCTATT
AACTTTATCACTACTATTATAAACATGCGT---TCTTCTTTTATTTCATTAGACTCTATA
CCATTGTTTGTGTGATCTGTGTTGATTACGGCTGTTTTACTTTTATTATCCTTACCTGTT
TTAGCTGGTGCTATCACTATACTTCTAACCGATCGTAATTTTAACACTTCCTTTTTTGAC
CCATCAGGGGGAGGTGATCCAATTTTATACCAACATTTGTTT
>CNWLM234-13|Mesostigmata|Phytoseiidae
--------------------------------------AGTAGGCTCTTCGTTAAGATTT
TTAATTCGGATTGAGCTATTTCAA---------------------------------CCT
GGTTCTTTTTTAAAAGATGGT---CAGTTGTATAATGTTATTGTAACATCTCATGCTTTT
ATTATAATTTTTTTTATAGTTATACCGGCTATGATTGGAGGTTTTGGAAATTGATTAGTG
CCTATTATAATTCATTCACCTGATATATCTTTTCCTCGAATAAATAATATAAGATTTTGA
TTATTGCCCCCCTCTTTAATGTTTTTATTGATTTCATCTTATATTGATGTGGGGGTTGGG
---ACGGGGTGGACAGTGTATCCTCCTTTATCAACAAGAGGCTTTCATAGAGGGGCTTCT
GTTGATTATGCAATTTTTAGTTTACATTTGGCCGGGGTTTCTTCTATTATAGGGGCTATT
AATTTTATTAGAACTATTGTAAATATACGT---CCTATTGTTATATCAATAGAAAAAATA
CCTTTATTTGTATGGTCTGTGTTTATTACAGCTATTTTACTTTTGTTGTCTT--------
------------------------------------------------------------
------------------------------------------
>GENSM409-15|Mesostigmata|Pachylaelapidae
--AACACTTTATTTAATTTTTTCTATGTGAGCAGGTATACTTGGCACAGGTCTAAGAATA
ATTATTCGAGCAGAACTAGGACAA---------------------------------CCT
GGTTCTTTAATTGGAGACGAT---CAAATTTATAATGTTATTGTAACAGCTCACGCTTTT
GTCATGATTTTTTTTATGGTGATACCAGCTCTAATTGGAGGGTTTGGTAATTGACTTATT
CCTTTAATAATTTCTGCCCCAGATATAGCCTTCCCACGAATAAATAACATAAGTTTCTGA
TTATTACCACCATCTTTATTACTTCTTCTTAGATCCTCTTTAGTAGAAAGAGGTGCAGGA
---ACAGGGTGAACAGTTTACCCTCCTTTAGCAAGAAATATATCACACAGAGGTGGTGCT
GTTGATTTAGCTATTTTCTCCCTACACTTAGCAGGTATTTCTTCTATTTTAGGATCTATT
AATTTTATTTCAACTATCATAAATATACGC---CCTAAAAATATAAGAATAGAACGATTA
CCGTTATTTGTATGATCTGTTTTTATTACAACTATTTTACTTCTTCTATCTTTACCAGTT
TTAACTGGTGCTATCACTATACTATTAACAGATCGAAATTTTAATACTACTTTTTTTGAT
CCGAGAGGTGGAGGAGACCCAATCTTATACCAACATTTATTC
>CNJAC1513-12|Mesostigmata|Digamasellidae
--TTCTTTGTATTTAATTTTTTCTTTTTGATCAGGTGTTTTAGGTTTAGCTTTAAGAATA
ATAATTCGTGTTGAATTAGGACAG---------------------------------CCT
GGTTCTTTAATTGGAGATGAT---CAAATTTATAATGTAATTGTAACTTCTCATGCATTT
GTAATAATTTTTTTTATAGTAATACCTGCGATAGTAGGAGGATTTGGAAATTGATTAACT
CCATTAATAATTGGAGCTCCTGATATAGCATTTCCTCGTTTAAATAATATAAGATTTTGA
CTTTTACCTCCAAGTTTAATTTTTTTATTAATAAGAAGAATAGTAGAAATAGGAACAGGA
---ACTGGATGAACAGTTTATCCTCCTTTGTCTAGAAATATTAGACATAGAGGATCTGCT
GTAGATATATCTATTTTTAGTCTTCATTTAGCTGGTGTATCAAGAATTTTGGGTTCAGTA
AATTTTATTACGACAATTTTAAATATACGT---TCATTTTCAATAATTTTGGAACGAACA
CCCCTATTTATTTGATCAATTTTTATTACGACAATTTTGTTATTACTTAGACTACCAGTT
TTAGCAGGTGCTATTACTATACTTCTTTTAGATCGGAACTTTAGAACTTCTTTTTTTGAT
CCTAGAGGAGGAGGAGACCCTATTCTTTACCAACACTTATTT
>GENSM382-15|Mesostigmata|Macronyssidae
--CACTATTTATCTTATTTTCTCCCTATGAAGAGGGTTCCTTGGTACTTCTCTTAGTTTA
ATTATTCGAATTGAATTAGGACAA---------------------------------CCT
GGTTCTTTATTAAGAGATGAT---CAAATTTTTAATACAATTGTAACTTCTCATGCTTTT
ATTATAATTTTTTTCATAGTAATACCAGCTATAATTGGAGGTTTTGGGAATTGACTTACC
CCAATTTTAATTAATGCACCCGATATAGCATTCCCTCGACTTAATAATATAAGATTTTGA
CTATTAATTCCATCTTTAATTTTTTTAATCTCTTCCTCTTTTATCGAAAGAGGTGCAGGG
---ACTGGATGAACTGTTTACCCTCCACTTTCTAGAAATATTTCACATAGAGGTAAATCA
GTAGATCTAGCTATTTTTAGACTTCATATTGCTGGTATTTCTTCTATTTTAGGATCTATT
AATTTTATTACAACAATTTGTAATATACGT---CCTAAATCTATATCAATAGAACATATA
CCACTTTTTATTTGATCTGTTTTAATTACAACTATTCTTCTTCTTCTTTCTTTACCAGTC
TTAGCTGGAGCTATTACCATATTATTATCAGACCGAAATTTTAATACCTCATTTTTTGAT
CCTAGTGGAGGAGGAGATCCTATTTTGTATCAACACCTTTTT
>GENSM390-15|Mesostigmata|Phytoseiidae
--TACTTTATATTTCTTATTTGCTTTATGAGCTAGATTATTAGGAACTTCTTTAAGAAAT
TTAATCCGCACAGAACTCTCTCAA---------------------------------CCA
GGTTCTATTTTACATAACGAC---CAATTATATAATGTAATTGTTACTTCTCATGCTTTT
GTAATAATTTTTTTTATAGTTATACCCATAATAATTGGAGGTTTCGGCAATTGATTAATC
CCTATTATGATTAATGCTCCTGATATAGCTTTCCCTCGAATAAACAATATAAGATTTTGA
CTTCTTCCCCCTTCACTCTTTTTCCTTAACATATCTTCTTTTATTGAGATAGGAGCAGGC
---ACTGGCTGAACTGTGTACCCTCCTCTTTCCTCATCTGCTTACCATAGAAGCCCGTCA
ATTGACTTAGCTATTTTTAGTCTTCATCTAGCTGGAATCTCTTCAATCATAGGGGCTATC
AACTTTATTTCAACTATTACTAATATACGC---CCTAAAAGTATAATATTTGAACAAATA
CCTTTATTCGTATGATCAATCTTAATTACAGCAATTTTACTTTTATTATCTCTACCTGTC
CTTGCAGGAGCAATCACAATACTATTAACAGATCGTAATTTCAATACATCATTTTTTGAC
CCTAGAGGAGGAGGAGACCCTATTTT----------------
>RRBMD022-15|Mesostigmata|Parasitidae
--AACTATATATCTAATTTTTGCAGCTTGAGCAGGAATATTAGGCACTGCTATAAGCATA
ATTATTCGTACTGAACTAAGTCAA---------------------------------CCA
GGTTCTTTAATTGGAGACGAT---CAAATTTATAACGTTACCGTTACAGCTCATGCTTTT
[truncated: 4,898,333 more chars]
