# Supplementary material for: DNA barcodes enable higher taxonomic assignments in the Acari
Source: Sci Rep. 2021 Aug 5;11:15922. doi: 10.1038/s41598-021-95147-8 (PMC8342613; doi:10.1038/s41598-021-95147-8)
Supplement: Supplementary file 4 — Supplementary File S3. [file 41598_2021_95147_MOESM4_ESM.fasta]

>SSGIB4304-15|Mesostigmata|Laelapidae
--TACCTTATACCTGTTATTCTCTTCTTGAAGAGGGGTTATAGGGGCCTCTTTAAGTTTC
TTAATCCGCGTAGAATTAATGCAA---------------------------------CCA
GGGGGGGGCCTAATTAAAGACGACCAAATTTATAATATACTAGTCACTTCTCATGCGTTT
ATTATGATTTTTTTTATAGTTATGCCAGCTATGATTGGAGGGTTTGGAAATTGATTAATT
CCTTTAATATTAGGATTAACAGACATGTCTTTTCCTCGATTAAATAATCTAAGTTTTTGA
TTGCTTTTTCCCTCTTTATTATTGATAATAATATCAATAATATTAGAAGGAGGAAGAGGC
---ACCGGTTGGACTGTTTATCCCCCTCTGTCAGGTAATATATTCCATAGCGGAATCAGG
GTTGATTGTACTATTTTTAGTTTACATTTAGCAGGTGTTTCCTCTATTTTAAGAAGAATT
AATTTCTTAACTACTATTTTTAGTTCA------TCTAAAATTAGC---TTTGTACAAATA
CCTTTATTTGTATGGTCCTTATTAATTACAACTAGGTTGTTATTATTAGCATTACCTGTT
TTAGCTGGAGCTTTAACTATGTTATTATGTGATCGAAATTTCAACACTTCCTTTTTTGAT
CCTAGAGGAGGGGGAGATCCTGTTTTATATCAGCACTTATTT
>MYMCE150-12|Mesostigmata|Laelapidae
--TACTTTATATTTATTATTCGCTGCTTGAAGAGGTGTTATAGGGGCCTCTTTAAGGTTT
TTAATTCGACTTGAATTAATACAA---------------------------------CCA
AGAGGGGGTTTACTTCAAGATGATCAGATCTATAACACTATAGTAACAGCGCACGCCTTT
ATTATAATTTTTTTTATAGTAATGCCCGCTATAATTGGGGGTTTTGGTAACTGATTAACC
CCCCTGATATTGGGGGTAATAGACATATCTTATCCCCGACTTAATAACTTAAGATTTTGA
TTATTAATTCCTTCTTTGATATTTATAATAATATCAATATTAATTGAAGGAGGAAGAGGA
---ACAGGATGAACCGTATATCCTCCTCTTTCAGCTGCTGTTTCTCATAGAAGAGTAAGA
GTCGATTTTACAATCTTTAGATTGCATTTAGCAGGAATTTCTTCTATTCTAAGAAGAATT
AATTTTATTACTACTATTTGTAGTAAT------AAAAAAAATTTCAAATTTGAACAATTA
CCTTTATTTTTATGGTCTTTGTTAGTTACTACTTTTTTATTACTACTGGCTTTGCCAGTT
TTAGCGGGAGGTATTACAATACTATTATGTGACCGTAATTTTAATACTTCTTTTTTTGAT
CCTAGTGGGGCCGGGGATCCAGTTTTATATCAACATTTATTT
>MSSCA414-16|Mesostigmata|Laelapidae
--TACTTTGTACTTACTCTTCTCCTCTTGGAGGGGGGTTATAGGGGCCTCTTTTAGAGTT
TTAATTCGATTAGAATTAATACAA---------------------------------CCT
GGAGGTTGTTTGATCAAAGATGATCAAATCTATAATATTTTAGTCACATCTCATGCTTTT
ATTATAATTTTTTTTATAGTTATACCCGCAATAATCGGAGGTTTTGGAAATTGATTAGTT
CCTTTAATATTAGGAGTTATAGATATAGCTTTTCCTCGCCTTAATAATTTAAGTTTTTGA
CTTTTATTTCCTGCTTTATTATTGATAATATTATCTATAATAGTAGAAGGAGGGAGAGGA
---ACTGGTTGAACTGTTTATCCCCCTCTTTCAAGAGGGGGTTATCATAGAAGAGTTAGT
GTTGATTGTACTATTTTTAGTCTACATTTAGCTGGTATTTCTTCTATTTTAAGAAGAATT
AATTTTATTACCACAATTTTAAATGCT------AAACAAAAAATCAGATTAGAACGAATA
CCTTTATTCGTATGATCTTTATTAATCACTACTTTTTTATTATTATTAGCTTTACCTGTT
TTAGCAGGGGCTTTAACAATATTGTTATGTGATCGAAATTTTAATACTTCTTTTTTTGAC
CCTAGAGGAGGGGGAGATCCC---------------------
>SSPAA7962-13|Mesostigmata|Laelapidae
--GACTATGTACTTATTGTTTTCTTCGTGAAGAGGAATGATAGGAGCCTCTATAAGATTT
ATAATTCGTTTAGAATTGATACAA---------------------------------CCA
GGAGGTGGTTTGTTAAAAGATGATCAAGTGTATAATATACTGGTTACTTCCCATGCTTTT
GTTATAATTTTTTTTATAGTGATACCTGCAATAATCGGAGGTTTTGGTAATTGATTAACT
CCTTTAATGCTAGGGCAAATAGATATATCTTTTCCTCGATTAAATAATTTTAGTTTTTGA
CTTCTTATTCCTGCTTTATTATTAATAATAATTTCTATATTAATAGAAGGAGGAAGAGGA
---ACTGGGTGGACTATTTACCCCCCTCTTTCAAGAGAGGTGTATCACAGCAGGAGTAGA
GTAGATTTTACAATTTTTAGCCTGCATTTAGCAGGGATCTCTTCTATTCTAAGAAGAATT
AATTTTATTACAACTATTTTAAGAGCA------AAAAAATATATTAAAATAGAAATAATA
TCTTTATTTGTTTGGTCGTTACTGATTACTACTTTATTGTTATTATTGGCTCTTCCTGTT
TTAGCAGGCGCTTTAACTATACTATTATGTGATCGTAATTTTAATACTTCTTTTTTTGAT
CCTAGTGGAGGAGG----------------------------
>GENSM411-15|Mesostigmata|Laelapidae
--AACTTTATATTTATTATTTGCCTCTTGAAGAGGCGTTATAGGGGCTTCAATAAGTTTT
ATAATTCGATTAGAATTAATACAA---------------------------------CCA
GGAGGTTGTTTAATTAATGAGGACCAAATTTATAATTTGTTAGTCACTTCTCATGCCTTT
ATTATAATTTTTTTTATAGTTATACCGGCTATAATCGGAGGCTTCGGAAATTGATTAACC
CCTTTAATATTAGGTACTATAGACATAGCTTTTCCTCGATTAAATAATCTAAGTTTTTGA
CTTTTAATCCCTTCCTTATTATTAATAATATTCTCTATAATTATAGAGGGAGGTAGAGGT
---ACTGGGTGAACTATTTATCCCCCACTTTCAAGTGGGATTTTTCATAGAAGAATCAGA
GTAGATTGTACTATTTTTAGTTTACATTTAGCAGGTATTTCTTCTATTTTGAGAAGAGTC
AATTTTATTACAACTATTTTAAGAGTT------AAAAAAAAAATTAGATTTGAACAATTA
TCCTTATTTGTCTGATCTTTATTAATTACTACTTTTTTATTACTTTTAGCATTACCTGTT
TTAGCAGGAGCTTTAACAATGCTACTATGTGATCGTAATTTTAATACTTCTTTTTTTGAC
CCTAGAGGAGGAGGAG--------------------------
>CNGLF2713-13|Mesostigmata|Digamasellidae
--TTCCCTTTATTTGATTTTTGCTCTTTGAGCAGCTATAATTGGTACCTCCTTAAGTCTT
ATTATTCGACTAGAATTAAGTCAA---------------------------------CCT
GGA---TCTTTACTAAAAGATGAACAAATTTACAATACTATTGTTACTTCTCATGCTTTT
GTAATAATTTTTTTTATAGTAATACCTTCAACAGTAGGAGGTTTTGGTAATTGAATAACC
CCCCTTATATTATCAATTCCAGACATAGCTTTCCCACGTCTAAATAATATAAGTTTTTGA
TTATTACCCCCTAGTCTCTTTCTCTTATTAAGAAGTTCCCTAATAGAAATAGGAGTAGGT
---GCTGGTTGAACCTTATATCCTCCTCTTGTTAATAATATTCATCATAGAGGATGTTCT
ATAGATTTAGCTATTTTTAGCTTACATTTAGCAGGTATTTCCAGAATTCTTGGTTCTATT
AATTTTTTAACAACAATTATAAATATACGC---CCCAAAGATATAAAATCTGAACAAACA
ACTTTATTTATTTGATCTATCTTTTTAACAACTATACTTTTACTTTTAAGACTTCCTGTA
TTAGCAGGAGCAATCACTATACTTTTAACAGATCGAAA----------------------
------------------------------------------
>CAACA078-17|Mesostigmata|Macrochelidae
--AACCATATACCTAATCTTCTCAGTTTGAGCAGGCATATTGGGCACAGCCTTAAGCATA
GTCATCCGTATTGAATTAAGACAG---------------------------------CCC
GGATCCTTTATTAATAATGAC---CAAATCTACAATGTTATTGTAACCTCTCATGCTTTT
GTAATAATTTTTTTTTTAGTTATACCTGCTATAATTGGCGGCTTCGGAAACTGACTCGTA
CCTCTTATAATCTCAGCCCCTGATATAGCTTTTCCACGAATAAATAATATAAGATTTTGA
CTGCTCCCGCCTAGACTATTTTTACTAGTATTATCTTCCCTAGTAGAAGATGGGGCAGGG
---ACAGGCTGAACTGTATACCCTCCCCTAGCAGGCAATATATCACACAGTAGCAGAGCC
GTAGACCTAACTATCTTTAGCCTTCATCTTGCAGGAGTTTCCTCTATTTTAGGAAGAATC
AACTTTATTTCCACCATCTTAAACATGCGT---TCCAAACACATAAAAATAGAACAGATG
CCTCTTTTTGTATGATCCGTACTAATCACAACAATTCTATTGCTTCTTTCCTTACCAGTT
CTTGCAGGGGCTATTACCATACTTCTAACAGACCGAAATTTTAACACGTCCTTTTTTGAC
CCAAGTGGGGGAGGAGATCCCGTACTCTACC-----------
>MSSCA4594-16|Mesostigmata|Pachylaelapidae
--AACTATATATATTATTTTTGCCCTTTGATCAGGAATAATCGGTGCTGCACTTAGTATA
ATTATTCGTGTTGAACTTGGACAA---------------------------------CCA
GGATCCCTAATTGGAGATGAT---CAAATTTATAATACTGTAGTTACAGCGCACGCATTT
GTTATAATTTTTTTTATAGTTATACCAGCATTAATCGGAGGATTTGGTAACTGGTTAGTT
CCCTTAATAGTATCCGCTCCGGATATAGCATTTCCTCGTATAAATAACATAAGATTCTGA
TTATTACCTCCTTCTTTAACTCTTTTAATCTCTTCTTCTCTTGTAGAATCAGGAGCAGGA
---ACTGGATGAACTGTTTATCCCCCTTTAGCAAGAAATTTATCTCACTCAGGAGGGGCA
GTAGATCTAGCTATTTTTAGTTTACACTTAGCAGGTATTTCCTCAATCTTAGGGTCAATT
AATTTTATCACTACAATTATAAACATACGA---CCAAAAAGAATATCAATAGAACAAATA
CCATTATTTGTTTGGTCTGTTTTTATCACAACTATTTTATTACTCCTTAGTCTACCTGTA
TTAGCAGGAGCCATTACCATACTTCTTACAGACCGAAATTTTAATACCTCTTTTTTTGAT
CCTAGAGGAGGAGGAGATCCT---------------------
>SSWLA2283-13|Mesostigmata|Ameroseiidae
--GACATTATATTTTATTTTTGCTATATGGGCAGGGGTATTTGGTACGTCCTTAAGATTA
ATTATTCGTCTTGAATTAGGTCAA---------------------------------TCT
GGGGGTTTAATAGAGGACGGA---CAATTATATAATATGGTTGTTACTTCTCATGCTTTA
GTTATGATTTTTTTTATGGTTATACCTGCTATGTTGGGGGGGTTTGGGAATTGATTGGTG
CCTATTATAATTTCATCACCTGATATAGCTTTTCCTCGGATGAATAATTTAAGTTTTTGG
TTGTTAATTCCTTCTTTTATGTTTTTAATTCAATCTTCAATAATTAGAGAAGGGGCGGGC
---ACTGGATGAACTATTTATCCTCCTTTATCTAGAATTATGTTTCATAGAAGCGGGGCA
GTAGATTTTGCAATTTTTTCATTGCATTTAGCGGGGGCTTCATCAATTTTAGGGGCTATT
AATTTTATTAGGACAATTATAAATATACGT---TTATCTTATATATGATTAGAACGTGTG
CCTCTTTTTGTTTGGTCAATTTTAATTACGGTAGTTTTATTGTTAGTTAGATTACCAGTT
TTAGCAGGGGCTATTACTATATTATTAACAGATCGAAATTTTAATACGTCTTTTTTTGAT
CCAAGAGGGGGAGGAGATCCTTTATTATTTCAACATTTATTT
>SSJAE5114-13|Trombidiformes|Microtrombidiidae
--AACCCTATACTTCGCATTAGGAGTATGAGCTGGTGTAATAGGAACTAGCCTAAGAATA
ATCATCCGATTTGAGCTGTCTCAA---------------------------------CCA
ACCACAATATTAGGAAATGAT---CAAACCTACAACTCAATCGTAACCGCCCACGCATTC
ATTATAATTTTCTTTATAGTAATGCCAACCATAGTAGGAGGATTTGGAAACTGGCTTACC
CCTATGCTGATCAGCGCACCAGACATAGCATTTCCACGCCTAAACAACATGAGATTTTGA
CTGTTAATCCCGTCCCTATCCCTTCTATCCATATCACTGTTCACATCAACCGGAGTGGGG
---ACGGGGTGAACAGTCTACCCACCTCTATCAAGCAATATCGCCCACGCAGGGTCAGCA
GTAGACTTAGCTATTTTCTCCCTCCACCTAGCAGGAATCTCATCAATCCTAGGGGCCATC
AACTTCTTAGCTACCATCACTAACATGCCA---CTAAAATCTAACAAATGAGAAGCCCTA
CCCCTATTCGTATGATCGATCCTAATTACAGCTATTCTTCTACTTCTATCCCTACCAGTT
CTTGCTGGAGCCATCACTATACTCCTTACAGACCGAAACTTCAACACATCATT-------
------------------------------------------
>SSPAC2383-13|Mesostigmata|Parasitidae
--AACAATATATCTTATTTTAGCCGCTTGAGCTGGTATACTTGGTACAGCTTTAAGAATG
ATTATTCGAACAGAGCTTGGACAA---------------------------------CCA
GGATCTCTTATTGGAGACGAC---CAAATTTATAATGTTATCGTCACAGCCCATGCTTTT
ATTATAATTTTTTTTATAGTTATGCCAGCCTTAATTGGAGGGTTTGGAAACTGATTGGTC
CCCCTAATAGTATCAGCTCCCGATATAGCATTCCCGCGAATAAATAACATAAGTTTTTGA
TTACTTCCCCCTTCTCTATTACTTCTTTTAAGATCTTCTATAGTAGAGTCCGGAGCAGGA
---ACTGGTTGAACTGTTTACCCCCCTTTAGCAGGTAATATTTCTCATAGCGGGGGAGCT
GTAGACCTAGCTATTTTTTCCTTACACTTAGCAGGGATCTCTTCTATCTTAGGATCTATT
AATTTTATTACAACCATTCTAAATATACGC---CCTTCTAATATAACTTTAGAACGAATA
CCTTTATTTGTGTGATCAGTCTTAATTACAACCGTATTACTTTTACTATCTTTACCAGTA
TTAGCTGGAGCTATTACAATACTTTTAACAGACCGAAACTTTAATACAACATTTTTTGAC
CCAAGAGGGGG-------------------------------
>CNGME627-14|Mesostigmata|Digamasellidae
--AACTATTTATTTATTATTTGCTTTTTGATCAAGTTTAATTGGTTCCGCGATAAGTTGA
ATTATCCGAATTGAATTAAGACAA---------------------------------CCA
GGAACTTATATTGGAAATGAT---CAAATTTATAATGTAATTGTTACTGCTCATGCTTTT
GTTATAATTTTTTTTATAGTTATACCTGCAATAATTGGAGGATTTGGTAATTGATTGACT
CCATTACTTATTAATAGCCCCGATATAGTATTTCCTCGGATAAATAACATAAGATTTTGA
TTATTACCCCCTAGATTATTTTTATTATTAGTAAGTTCTATAATTGATATTGGAGTCGGG
---ACAGGATGAACTGTTTACCCCCCCTTAGCTAACAATATCAATCATAGAAGAATAGCT
ATTGATTTAGCTATTTTTAGATTACACCTTGCTGGAATTTCTAGAATCCTTGGTTCTATT
AATTTTATTACTACAATTTTAAATATACGT---CCTAAAAATATAACATATGAACGAATT
CCTCTATTTGTCTGATCTGTTTTTATTACTACAATTTTACTTTTATTAAGTTTACCTGTT
TTAGCAGGGGCAATCACTATACTTTTATTTGAT---------------------------
------------------------------------------
>CNJAC1437-12|Mesostigmata|Parasitidae
--AACTATGTACTTAATTTTTGCAGCCTGATCCGGTATGCTAGGTACAGCCCTTAGAATA
ATCATTCGTGTAGAATTGGGCCAA---------------------------------CCC
GGGTACCTAATCGGTGACGAC---CAAATTTATAATGTAATTGTCACAGCTCATGCCTTC
ATTATAATTTTTTTTATAGTAATACCAGCTATAATCGGCGGGTTTGGAAACTGGCTAACT
CCGCTACTTATCTCAGCACCCGACATAGCATTCCCTCGTATAAACAACATAAGATTTTGA
TTATTACCGCCCAGTCTTACCCTCTTGCTGAGATCTTCAATAGTAGAGATAGGAGCCGGA
---ACAGGGTGAACTGTGTACCCCCCACTCGCTGGTAATATATCCCACAGAGGGGGGGCT
GTGGACCTAGCTATTTTTTCACTGCATCTAGCAGGTGTATCCAGCATCCTGGGCTCTGTA
AACTTCATCTCCACTATTATAAACATACGA---CCACATAGCGTAACCTTAGAGCGGATA
CCCCTGTTTGTCTGATCTGTACTAATTACAACCATCCTACTGCTAATGAGTCTCCCCGTA
TTAGCAGGGGCTATCACAATATTGTTGACGGACCGAAATTTCAACACAACATTCTTTGAC
CCCAGAGGAGGGGGGGACCCTGTTCTATACCAACACCTATTT
>SSWLC2270-13|Trombidiformes|Microtrombidiidae
--CACTATATACTTCGCCTTCGGCCTGTGATCGGGTATGCTAGGTACAAGACTAAGATTA
ATTATTCGAATAGAATTAGCGCAA---------------------------------CCN
TCAAACGTAATCGGCAATGAT---CAAATCTACAACTCAGTAGTAACAGCACATGCATTC
ATTATAATCTTCTTTATAGTTATGCCAACGATAATGGGGGGGTTTGGAAATTGGCTTATC
CCAATAATGGTAAAAGCTCCAGATATAGCTTTTCCACGACTTAACAACATAAGACTATGA
TTGCTAATCCCATCCCTATCNTTCATATTAATGTCAATATTTTCATCAAATGGNGCTGGA
---ACAGGATGGACAGTCTATCCCCCACTATCTGGGAACTTAGCTCACATAGGGTCAGCG
GTAGACATATCTATCTTTTCCCTACACTTAGCAGGAATCTCTTCTATTCTAGGATCCATT
AACTTTTTGGCCACAATTTCCAATATATCA---ATAAGATCCCAAACCTGATATACTATC
CCAATATTTATCTGATCAGTAGCATTTACTGCTATTCTGCTAGTCCTAT-----------
------------------------------------------------------------
------------------------------------------
>OPPMQ401-17|Trombidiformes|Smarididae
--AACATTGTATTTAATTTTAGGTACATGATCAGGTATTATAGGAGTCAGTCTAAGATCA
ATCATCCGAATAGAAATTTCACAA---------------------------------CCA
GGAGAAAACTTTGCAGACGAA---CAAATTTATAACTCAATTGTTACTTTACATGCATTC
ATTATAATTTTTTTTATAGTAATACCAATCATAATTGGAGGATTTGGAAACTGGTTAGTA
CCAATAATAATCAGAGCACCTGATATAGCATTCCCACGAATAAATAACATGAGATTTTGA
TTACTACCACCCTCTTTAATATTACTAACAATAGCCTCGTTTTCAACAATAGGAGTTGGT
---ACAGGCTGAACTGTCTACCCACCCCTATCAATAAACATAGCTCATGGGTCTTACTCA
GTAGAAATAACAATTTTCTCCCTACACTTAGCAGGAATCTCATCTATCTTAGGAGCAATC
AACTTCATAGTTACAATTATAAATATGAAA---AATAAAAATCTAAAAACAACAAAGATA
CCACTTATAGTATGGTCAGTTTTCGTAACAGCTATTTTACTTCTACTATCACTCCCAGTT
CTAGCAGGAGCAATCACAATACTATTAACAGATCGAAATTTTAACACAAGATTCTTCGAG
CCTTCAGGAGGAGGAGACCCAATTTTATATCAACACCTATTT
>MSSCA2691-16|Sarcoptiformes|Acaridae
--TTCTTTATATTTTATTTTTGGGGTATGGTCAGGGATTCTAGGAACAAGATTTAGAAGA
ATTATTCGTTTTGAGCTTTCTCAA---------------------------------CCT
GGAGATTACCTTATAGATTTT---GATTACTACAACTCAGTAATTACTGCACATGCTTTT
ATTATAATCTTTTTTATAGTTATACCCATCATAATAGGAGGATTTGGAAATTTACTAGTC
CCAATGATGCTTAGAGTAACAGACATGGCTTACCCACGACTTAATAATATAAGATTTTGG
TTACTACCCCCTTCTTTATCCTTACTAATTAGAAGAGCTGTTTTAGGCACAGGGGTAGGA
---ACTGGTTGAACCGTTTATCCTCCTTTATCAAACGAAACATTTCACTCCAGATGTGCT
GTAGACTTCGGTATTCTTAGACTTCACATTGCAGGAGTGTCTTCAATTTTAGGAGCTATT
AATTTTATTGTAACTATCATAAATATAAAA---CCCTTAGGTATAAGATGATCTAGAACT
CCTTTATTTATTTGATCAGTCTTAATCACTTCATTTCTCTTAGCTTTCTCCTTACCCGTA
CTAGCAGCTGCCTTAACTATGCTTCTAACAGATCGTAATTTTAACACAACATTCTTTAAT
CCTATCGGTGGGGGAGATCCTATTCTTTATCAACACTTATTT
>OPPII549-17|Sarcoptiformes|Acaridae
--TTCTCTATACTTCATCTTTGGTATTTGATCCGGGGTTCTAGGAACAAGTTTTAGTAGA
ATCATCCGATTCGAACTTTCTCAA---------------------------------CCA
GGAGATTACCTAATAGACTTT---GATTACTACAACTCAGTTATCACTGCTCATGCTTTT
ATTATAATTTTCTTTATAGTTATGCCAATTATAATAGGAGGGTTTGGAAATCTTTTAGTA
CCAATAATACTAAGAGTAACAGATATAGCCTACCCACGTCTAAACAACATAAGATTTTGG
CTACTACCCCCTTCTCTGTCCCTACTTATTAGAAGGGCTGTACTAGGGAGAGGTGTTGGA
---ACAGGTTGAACTGTCTACCCTCCTCTTTCTAATGAAACCTTTCACTCTGGGTGTGCT
GTTGATTTTGGTATTTTAAGACTTCATATCGCGGGTGTGTCTTCTATTCTAGGGGCGATT
AATTTTATTGTAACCATTATAAATATGAAA---CCCCTTGGGATAACTTGATCTAATACA
CCTCTATTTGTTTGATCTGTTTTAATTACATCGTTTCTCCTAGCTTTTTCTTTACCCGTA
CTAGCAGCCGCTTTAACTATACTATTAACCGATCGAGATTTCAACACCACTTTTTTTAAT
CCCATAGGAGGAGGAGACCCTATTTTATACCAACATTTGTTT
>RRBMD021-15|Mesostigmata|Parasitidae
--AACTATATACTTAGTATTCTCTGCTTGGGCTGGAGCCTTAGGCACCTCACTAAGCATC
CTTATTCGAACTGAACTAAGACAA---------------------------------CCA
GGCCATATAATTGGAGACGAC---CAATCCTATAATGTAATTGTAACAGCACATGCTTTT
ATTATAATTTTTTTTATAGTAATACCTGCTTTAATTGGGGGGTTCGGAAACTGAATAGTC
CCTCTAATAATCTCTGCCCCAGATATAGCATTCCCTCGAATAAATAATATAAGCTTTTGA
TTATTACCCCCCTCACTATTACTTATACTAAGCTCCTCTATAGTAGAAGCAGGGGCAGGA
---ACCGGATGAACTGTCTACCCGCCCCTAGCAAGAAATATATCCCACAGAGGTGCTGCA
GTAGACTTAGCTATTTTTTCTCTACATCTAGCAGGTATCTCCTCAATCTTAGGCTCAATT
AACTTTATTACAACTATTATAAATATACGT---CCCTTAAATATAAGTATAGAGCAAATA
CCTTTATTTGTGTGATCTGTACTTATTACAACTATTTTACTACTTTTATCATTACCTGTT
CTAGCCGGAGCCATTACAATACTCCTAACAGATCGTAACTTTAACACTACCTTCTTTGAC
CCAAGAGGAGGAGGAGACCCTATCCTTTACCAACACTTATTT
>MSSCC340-17|Mesostigmata|Mesostigmata_family_MRY1
--CACAATATATTTTATTTTTGGAATATGAGCAAGAATAGTAGGAACTGCTTTAAGAAAT
ATCATTCGAACAGAGCTAGGACAA---------------------------------CCA
GGATATTTAATTAATGATGAT---CAAATTTATAATGTTATTGTTACTGCTCATGCATTT
GTAATGATTTTTTTTGTAGTTATACCTATTATAATTGGAGGATTTGGAAATTGACTAATT
CCATTGATAATTTCAGCTCCTGATATAGCTTTCCCACGCTTAAATAATATAAGTTTTTGA
CTCCTTCCTCCTTCTCTATTTTTACTACTCAGCTCATCTATAATTGAAAGAGGTGTTGGT
---ACTGGTTGAACTATTTATCCTCCTTTAGCTAGAAATATCTCTCATAGAGGAAGATCC
GTAGACTTAGCTATTTTTAGTCTTCATTTAGCAGGATTTTCCTCTATTTTAGGTGCTATC
AATTTTATTACTACTATTATAAATATACGC---CCTAAAGAAATAACCTTAGAACGTATA
CCTCTATTTGTATGATCTATTTTAATTACAGTAATTTTACTACTCTTATCACTTCCTGTA
TTAGCAGGAGCTATTACTATACTTTTAACAGATCGTAATTTCAATACCAGTTTTTTTGAT
CCTAGCGGAGGTGGAGATCCTATTCTTTATCAGCATTTATTT
>MYMCE066-12|Trombidiformes|Tarsonemidae
--TTCTATTTATTTTATATTTAGATTGTGATCCGGGATGGTTGGTATATCTCTTAGAAAT
ATTATTCGATTTGAATTAAGAATT---------------------------------CCA
TCCTATTTTGTAGGGGAAGAC---CAAATTTATAATTCAATTGTTACAGCTCATGCTTTA
GTAATAATTTTTTTTATAGTTATGCCAACTATAATTGGTGGTTTTGGAAATTGATTAGTT
CCAATACTCTTACTATCTTGTGATATAGCATTTCCACGAATAAATAATATAAGATTTTGA
TTGTTAATTTCTTCAATAATTTTTTTATTAATTTCTATGATATCTTCTAAGGGTTCTGGT
---ACTGGATGGACAATCTATCCACCACTTTCTTCAGTTGAATATCATTATGGAATCTCG
GTTGATTTGACTATTTTATCTCTTCACTTAGCCGGGGTATCTTCAATTATAAGATCATTA
AATTTTTTATCTTCAGTTTTGATTATGCGA---CAAAAATCAATTTTAATTGAAATATGT
TCTTTATTTTCTTGAAGAATTATAATTACAACCTTTTTATTACTTTTAGCTTTACCAGTT
TTAGCTGGAGGTATTACTATGCTTTTAACTGATCGAAATTTTAATACTTCTTTTTTTAAC
CCAAATGGAGGAGGTGATCCAATTTTATTTCAACATTTATTT
>CHACA048-08|Trombidiformes|Microtrombidiidae
------------------TTCGTCCTGTGGTCTGGGATGTTGGGTACAAGACTAAGACTA
ATCATTCGTATGGAACTGGCACAA---------------------------------CCA
ACCAATATAATTGGAAACGAC---CAAATCTATAACTCAGTAGTTACCGCCCATGCATTC
ATCATGATTTTCTTCATAGTAATGCCTACCATGATGGGGGGGTTTGGGAATTGATTAATT
CCCATAATAGTGAAAGCCCCAGACATAGCCTTCCCACGACTAAATAACATGAGCCTATGG
CTATTGGTCCCTTCTATATCCTTCATGCTAATGTCCATATTCTCTTCAAACGGAGCAGGG
---ACAGGCTGAACCGTCTATCCGCCCCTTTCGGGAAACTTGGCGCACATGGGATCAGCA
GTAGATTTATCTATCTTCTCCCTGCACCTTGCAGGTATTTCCTCCATTTTGGGATCTATT
AATTTTTTAGTAACAGTATCTAACATAGTC---ACAAGCTCACAAGCATGGTACACTATT
CCAATATTTATCTGATCTGTAGTTTTCACCGCAATCCTATTGGTGCTTTCCCTGCCCGTC
CTGGCAGGAGCAATCACTATGCTGCTAACCGACCGAAACTTTAATACATCTTTCTTCAAG
CCAAG-------------------------------------
>CNLMD1966-14|Sarcoptiformes|Acaridae
--TTCTCTATATTTTATCTTTGGGGTTTGATCCGGGGTTTTAGGAACAAGTTTTAGTAGG
ATTATCCGGTTTGAACTGTCCCAA---------------------------------CCA
GGAGACTATCTAATAGACTTC---GATTACTATAACTCAGTTATTACTGCTCATGCCTTC
ATTATAATCTTCTTTATAGTTATACCAATTATAATAGGAGGATTTGGGAACCTCTTAGTT
CCAATGATACTAAGAGTAACAGATATGGCTTACCCACGTTTAAACAACATAAGATTTTGA
CTCCTACCACCTTCTCTATCCTTACTTATTAGAAGAGCTGTGTTGGGGAGAGGTGTTGGA
---ACAGGTTGAACTGTATACCCCCCTCTTTCTAATGAGACCTTTCACTCTGGAGTGGCC
GTTGATTTTGGTATCTTAAGACTCCATATTGCAGGTGTATCTTCTATTTTGGGAGCTATT
AATTTTATTGTAACTATTATAAATATAAAA---CCCCTTGGGATAACATGATCAAATACT
CCTCTATTTGTGTGATCTGTTTTAATCACATCATTTCTCCTGGCTTTTTCTTTACCCGTA
CTAGCAGCCGCTTTAACAATGCTGCTAACCGATCGAAATTTCAACACCACTTTTTTTAAT
CCTATGGGGGG-------------------------------
>SSJAF5560-13|Trombidiformes|Smarididae
--AACAATATACATAATTATAGGAATATGATCAGGAGTACTAGGAGTTAGACTAAGATCT
ATAATCCGAATAGAACTATCCCAA---------------------------------CCA
GGGGAAAATATAGCAGACGAA---CAATTATATAACTCAATTGTAACACTACATGCATTC
ATCATAATCTTCTTTATAGTAATACCAATAATAATCGGGGGATTTGGAAACTGATTAGTA
CCAATACTCATCACAGCACCAGATATAGCATTTCCACGAATAAACAACATAAGATTTTGA
CTCTTACCCCCATCATTAATAATAATAATAATAGCCTCATTTGCAAACATAGGTATTGGA
---ACTGGGTGAACCGTATACCCCCCCCTATCAGGAAATATAGCTCACGGATCTTACTCA
ATCGAAATAACAATTTTTTCACTACACATAGCAGGTATTTCGTCAATTCTAGGAGCTATT
AACTTTATAGCCACAATTATAAACATAAAA---AATAAAAACTTAATACCACTAAAGATA
CCATTACTAGTATGATCAGTATATGTAACAGCTGTATTACTTTTAATTTCCTTACCAGTT
TTAGCAGGAGCTATTACAATACTATTAACAGATCGAAATTTCAATACAAGATTCTTTGAG
CCATCAGGAGGAGGAGACCCTATCCTATACCAACATCTATTT
>MYMCC723-11|Trombidiformes|Cunaxidae
--CTCACTTTATTTTATATTTGGTTTATGGTCTGCTTTTTTAGGAGCTTCTTTTAGTAGT
TTAATTCGATTAGAATTAATATTT---------------------------------CCT
CAAAATTTAATTTTTAATGAT---CAAATTTATAATAGTATTGTTACAACGCATGCTTTT
ATTATAATTTTTTTTGTTGTTATGCCTTTAATAATTGGTGGATTTGGAAATTGACTTACT
CCCATAATGTTAGGCGCAGCTGATTTAGCTTTTCCACGAATAAATAACATAAGTTTTTGA
CTTTTACCCCCTTCAATTATTTTATTAATTTTATCTAATTTTATAAATAGAAGTATTGGG
---ACTGGTTGAACTATCTATCCTCCTTTATCTTTAATGAGTTTTCACTCTGGATTTTCA
GTTGATTTATTAATTTTTTCTTTACATATTGCAGGAATTTCTTCTATTATAAGTTCTATT
AATTTTATTACAACTATTTTAAATATACGA---AATTATAGAATAAAACTAGAACAAATA
CCATTATTTATTTGATCAATTCTTATTACAACTGTATTATTATTGCTAGCTTTACCTGTA
TTAGCTGGAGCAATTACAATACTTTTAACAGATCGAAATTTTAATACTTCTTTTTTTGAC
CCTTTAGGAGGAGGAGACCCAATTTTATATCAACATTTATTT
>CNKJB741-14|Mesostigmata|Ascidae
--AACTTTATACTTTTTATTAGCTAGCTGATCCGGAGTTTTAGGCACAGCTCTAAGTATG
TTAATTCGTTTAGAACTTTCTCAA---------------------------------CCT
ATAAATTTTATTAACAATAGT---AATATTTATAATACTTTAGTTACTGCCCACGCCTTT
GTAATAATTTTTTTTATAGTAATGCCTGCAATAATCGGGGGATTCGGTAACTGACTTGTA
CCTTTAATAATCTCCGCCCCAGATATAGCCTTTCCTCGCATAAATAATATAAGTTTCTGA
CTGCTACCCCCTTCCTTAACCCTTCTTTTATTAACCTCAATTATTGATAATGGTGTAGGT
---ACTGGCTGAACCGTTTACCCCCCTCTTTCTAGAAATATTGCCCATAGAGGTGTATCC
GTAGATATTGCTATTTTTAGTCTTCATTTAGCAGGAATCTCTTCAATTTTAGGGGCTATT
AATTTTATCTCTACTATTTTTAATATACGA---GCTAAGGCTATAACTTGAGAACACATA
CCCTTATTTGTATGATCTGTTTTAATTACAGCTTTTCTTTTACTTTTAAGTTTACCAGTA
TTAGCCGGAGCTATTACTATATTATTAACCGACCGAAATTTTAATACATCTTTCTTTGAC
CCTAGAGGAGGAGGAGACCCTGTTTTATATCAACACTTATTT
>MYMCB545-11|Sarcoptiformes|Acaridae
----------------------------GGTCTGGCATACTAGGTACAAGTTTTAGTACT
CTTATTCGTTTTGAATTAACTCAA---------------------------------CCT
GGAGATTTTATAATAGACTTT---GACTACTATAATTCTGTGGTTACAGCCCATGCTTTT
ATTATGATTTTCTTTATAGTTATGCCTATTATGATGGGGGGTTTTGGTAATCTTTTGGTT
CCTGTTATAATTGGTGCTACTGACATAGCTTACCCTCGTCTTAACAACATAAGGTTTTGG
CTCCTTCCTCCCTCCCTGTCTCTTTTGATCAGGTCTGCTGTTGTGGGCTCTGGTGTGGGC
---ACCGGTTGGACGGTCTACCCCCCTCTCTCTAATGGTATTTTTCATTCTGGTCCTGCC
GTTGATTTTGGTATTCTTAGTCTTCACATTGCTGGTGTTTCTTCAATTTTAGGGGCTATT
AATTTTATTGTAACTATTTTTAACATGAAG---ACTTTGGGTATGACTTGGTCTAACGTA
CCTCTTTTTGTTTGGTCGGTTCTTATTACTTCTTTTCTTTTAGCTTTTTCTCTGCCTGTG
CTAGCTGCTGCCCTTACAATACTTCTTACAGATCGTAATTTTAATACCACTTTTTTTGAC
CCTGTGGGAGGGGGAGACCCCATTCTATATCAACATCTTTTT
>MSSCA3941-16|Mesostigmata|Laelapidae
--TACTCTATATATTATTTTTTCCTCTTGATCAGGATTTCTTGGTACAGCCTTAAGAATA
ATTATCCGAACAGAATTAGGTCAA---------------------------------CCT
GGATATTTAATTGGAGATGAT---CAAATTTTTAATGTTATTGTAACATCCCATGCTTTT
GTAATAATTTTTTTTATAGTTATACCCTCAATAATTGGAGGATTTGGTAATTGATTAACT
CCCTTATTTCTTGGATCCCCTGATATAGCTTTTCCCCGCCTCAACAATTTAAGTTTTTGA
TTATTAATTCCCTCTATTTTAATTCTTATATTTTCAAGTTTCATTGAAATAGGAGCTGGT
---ACAGGGTGAACAGTCTATCCCCCTCTTGCAAATAATATTTCCCATAGAGGACCTGCA
GTAGATTTAACTATTTTTAGACTTCATTTAGCAGGAGCTTCCTCTATTCTTGGAGCTATT
AATTTTATTTCAACTATTTTTAATATACGT---TCAAAATCTTTACTTCTAGAGCAAATT
CCTCTTTTTATTTGATCTGTTTTTATTACTACTATTCTTCTTCTTCTCTCCCTTCCTGTT
TTAGCTGGAGCTATTACAATACTTCTTTGTGATCGTAATTTTAATACATCTTTTTTTGAT
CCAAGAGGAGGAGGAGATCCTAT-------------------
>CNPPH1064-12|Trombidiformes|Cunaxidae
--GTCACTCTATTTTATATTTGGTCTATGAGCGGCATTTTTAGGATCTTCCTTTAGAAGA
TTAATTCGACTAGAATTAATATTT---------------------------------CCA
CAAAATTTAATTTTTAATGAT---CAAATTTATAATAGTATTGTAACAACTCATGCTTTT
ATTATAATTTTTTTTGTTGTTATACCATTAATAATTGGGGGATTTGGTAATTGATTAATT
CCAATAATATTAGGAGCTGCAGATTTAGCTTTTCCTCGAATAAATAACATAAGATTTTGA
TTATTACCTCCATCAATTATATTGTTAATTATTTCTAATTTTTCTAATACGAGAATTGGA
---ACAGGATGAACTATTTATCCCCCCTTATCAACAATAAGATTTCATTCTGGATTCTCT
GTTGATTTATTAATTTTTTCATTACATATTGCTGGCTTATCTTCTATTATAAGATCTATT
AATTTTATTACAACTATTATAAATATACGA---ACACATAAAATAAAATTAGAACAAATA
CCTTTATTCTCATGATCAATTTTAATTACTACTATTTTATTACTTATGGCGTTACCTGTA
TTAGCAGGAGCAATTACTATATTATTAACAGATCGAAATTTTAATACTTCATTCTTTGAC
CCTTTAGGAGGAGGAGATCCAATTTTATACCAACATTTATTT
>MYMCE892-12|Trombidiformes|Tarsonemidae
--AACAATTTATTTTATTTTTAGAATTTGATCAGCTATAATAGGTATATCAATAAGAAAT
ATTATTCGTTTTGAATTAAGTATT---------------------------------CCA
GGAAATTTTATTGGGGAAGAT---CAAATTTATAATTCATTAGTTACAGCTCATGCTTTA
GTAATAATTTTTTTTATAGTAATACCAGCAATAATTGGAGGATTTGGTAATTGATTAATT
CCTATAATTTTATTATCTTGTGATATAGCTTTTCCACGAATAAATAATATAAGTTTTTGA
ATATTAATTTCTTCAATTTTATTATTAATTATTTCTATATTATGTTCCAAAGGTTCAGGT
---ACTGGATGAACTATTTATCCACCATTATCTTCAATTGAATATCATTTCGGTTCTTCA
ATAGATTTAACAATTTTATCACTTCATACTGCGGGAATTTCATCTATTATGAGATCTTTA
AATTTTTTATCTTCAATTTTAATTATACGA---CAAAAATCTATTTTCATTGAATTATGT
TCTTTATTTTCTTGAAGAATTATAATTACTACTTTCCTTTTATTATTAGCTTTACCAGTA
TTAGCTGGTGCTATTACTATATTATTAACTGATCGAAATTTTAATACATCATTTTTTAAT
CCTAATGGAGGCGGAGATCCTATTTTATTTCAACATTTATTT
>MYMCA317-11|Trombidiformes|Microtrombidiidae
--AACAATATATTTCGCAGCAGGTCTTTGAGCAGGGCTAATAGGCACAAGAATAAGACTA
ATCATTCGAATAGAATTAGCTCAA---------------------------------CCA
TCAAATATAATCGGAAGAGAC---CAAACATACAATGCAATTGTAACAGCACATGCCTTC
GTAATAATTTTCTTTATAGTTATACCAACAATAATAGGAGGATTCGGAAACTGGTTAATC
CCCCTAATAATAAAAGTCCCAGATATATCATTTCCTCGACTAAATAATATAAGCCTGTGG
CTCCTATTTCCATCTATATCTCTAATAACTATATCCATCTTTTCATCAAACGGTAGAGGA
---ACAGGATGAACAGTTTACCCACCTCTCTCAAGAAATCTAGCTCATATAGGATCTGCT
GTAGACGCTTCAATTTTCTCTCTTCATTTGGCTGGTGTCTCATCTATCTTAGGATCAATC
AACTTCCTAGCCACGGTATTCAACACATCA---CCAAAATACCAAGACTGATTCACCCTT
CCAATATTTATCTGATCAGTAGTATTCACAGCAATTCTACTAGTCCTATCCCTCCCAGTT
CTAGCAGGAGCCATCACAATATTATTAACAGATCGAAATTTCAATACTTCATTTTTCGAC
CCATCAGGAGGAGGGGACCCAATTTTATACCAACACCTATTT
>CNRMF3203-12|Trombidiformes|Smarididae
--AACAATATATATAATTATAGGAATATGATCAGGAATTATAGGAGTAAGATTAAGATCA
ATCATTCGAATAGAAATTTCTCAA---------------------------------CCT
GGAGAAAATTTTGCAGAAGAA---CAAATATATAATTCAATCGTAACTATACACGCATTC
ATTATAATCTTCTTCATAGTAATACCAATAATAATTGGAGGATTTGGAAATTGATTAGTA
CCAATAATAATTAGAGCACCAGACATAGCATTTCCACGAATAAATAACATAAGATTTTGA
CTACTACCACCATCACTAATATTAATAACAATAGCATCATTCTCGACAATAGGAATTGGA
---ACAGGATGGACAGTTTATCCACCTTTATCAGGAAATATAGCCCACGGCTCATATTCA
ATCGAAATAACAATCTTCTCCCTACACTTAGCAGGTGTTTCATCAATTTTAGGAGCAATT
AACTTTATAGTAACAATTATAAATATAAGA---AACAAAAACATAAAAACAATAAAAATT
CCCCTAATAGTATGATCAGTATTTGTTACAGCCATCTTATTATTATTATCGTTACCAGTT
TTAGCCGGAGCAATTACAATATTATTAACAGATCGAAATTTTAATACTAGATTTTTTGA-
------------------------------------------
>CNLMR1771-14|Trombidiformes|Smarididae
--AACTATATATATAATTATAGGAATATGATCAGGAATTCTAGGTGTAAGACTAAGATCA
GTCATCCGAATAGAACTTTCTCAA---------------------------------CCA
GGAGAAAATATCGCAGACGAA---CAATTATACAACTCAATCGTAACTCTACATGCATTT
ATCATAATTTTTTTCATAGTAATACCAATAATAATTGGAGGATTTGGAAATTGGTTAGTA
CCAATATTACTAACAGCCCCAGACATGGCATTCCCACGAATAAATAACATAAGATTTTGA
TTATTACCACCATCACTAATAATAATGCTATTAGCTTCATTCTCAAATATAGGAATCGGT
---ACTGGATGAACAGTATATCCTCCTCTATCAGGAAATATAGCACACGGTAGATACTCA
ATCGAAATAACAATTTTCTCATTACATATGGCAGGAATTTCATCAATCCTAGGAGCAATC
AATTTCATGGCTACAATTATAAATATAAAA---AATAAGAATATAAGACCATTAAAAATA
CCCCTAATAGTATGATCAGTGTATGTAACAGCAGTGCTATTATTAATTTCACTACCAGTA
TTAGCAGGAGCTATTACAATATTACTAACAGACCGAAATTTCAACACAAGATTTTTTGA-
------------------------------------------
>CNWLL406-13|Trombidiformes|Cunaxidae
--TACTTTATATTTTATTTTTAGAATTNGAAGAGCATTTTTAGGAGCTTCTTTTAGAAGA
TTAATTCGATTAGAGTTAATAATT---------------------------------CCA
GGTAATTTAATTTTTAATGAT---CAAATTTATAATAGAGTTGTAACTTTACATGCTTTT
ATTATAATTTTCTTTATAGTTATACCATTTATAATTGGAGGATTTGGAAATATACTAGTT
CCCATATTATTAGGAGTTAATGATTTAACTTTTCCTCGATTAAATAATATAAGATTTTGA
TTATTACCTCCTTCTTTAATTCTTTTAATAATAAGATTTTTTGTAGGTAATAGAAGAGGA
---ACTGGATGAACAATTTATCCTCCTCTTTCCTCTTTAATATATCATTTTTCTATTTCT
ACTGATTTAGTGATTTTTTCCCTTCATATCGCTGGAATCTCATCTATTGCTAGATCAATT
AATTTTATTGTAACAATTTTAAATTCTCGA---AATAAATTATTATCTTTAGAACGAATA
TCTTTATTTGTATGAAGAATTTTAATTACAACAATTTTATTATTA---------------
------------------------------------------------------------
------------------------------------------
>MYMCG031-12|Trombidiformes|Microtrombidiidae
--AACAATATACTTCGCCTTCGGCCTATGGTCTGGAATGCTAGGTACAAGACTAAGACTA
ATCATTCGAATAGAGCTGGCTCAA---------------------------------CCA
ACTAATATAATTGGAAACGAC---CAAATCTACAACTCAGTGGTTACTGCCCATGCCTTC
GTCATAATTTTCTTCATAGTAATGCCCACTATAATGGGAGGGTTTGGGAATTGGCTAATT
CCCATAATAGTAAAGGCTCCAGACATAGCCTTCCCTCGGCTAAATAATATGAGCCTCTGA
TTATTAATCCCTTCAATATCTTTCATACTAATATCCATATTCTCCTCAAACGGAGCAGGG
---ACAGGGTGAACTGTGTATCCCCCCCTTTCGGGAAACTTAGCCCACATAGGGTCAGCT
GTAGACCTATCCATTTTCTCCCTGCATCTTGCGGGGATCTCATCCATTTTAGGATCTATT
AATTTTTTAGTGACAGTCTCTAACATGAGC---ACAGAATCCCAAGCCTGATACACTATC
CCAATATTTATCTGATCTGTAGTTTTCACTGCAATCCTACTAGTACTTTCCTTGCCAGTC
CTAGCGGGAGCAATCACCATACTCCTAACAGACCGAAACTTTAACACATCTTTTTTCGAC
CCTAGTGGGGGGGGAGACCCAATCCTATACCAACACCTATTC
>SSJAB3049-13|Trombidiformes|Erythraeidae
--ATCTCTTTACTTCTTATTAGGAACTTGATCAGGAATCATGGGACTAAGAATAAGAATA
ATCATCCGATTTGAATTAGGGCAA---------------------------------CCT
GGCCAACTAATTAGAAATGAC---CAATTATATAATTCTATAGTAACTTCGCATGCTTTC
ATCATAATTTTTTTTATAGTCATACCAATTATAATTGGAGGATTCGGAAACTGACTTGTC
CCTCTTATGCTAGGAGCTCCCGATATAGCATTCCCTCGTATAAATAACATAAGCTTCTGA
TTGCTCCCTCCTTCTCTAATAATACTTCTCATAGCCTCTTTTGCTTCAATAGGAGTAGGT
---ACTGGGTGGACAGTATACCCCCCTTTATCAGATCTGTGAGGACACAGCTCTTACTCA
ATCGAGATAACTATTTTCTCTCTTCATTTAGCAGGGGTATCTTCAATCTTAGGGGCTATC
AACTTTCTAGCAACCATTAAAAATATAAAA---AATAAATTCTTATCAATAGACAAAATT
CCTTTATTCGTATGATCAGTTATAGCAACAGCAATTCTCTTATTATTATCATTACCAGTA
CTAGCAGGAGCTATCACCATACTACTATCAGACCGAAATTTTAATACTTCATTTTTCGAT
CCTTCTGGGGGGGGAGACCCAATCCTATACCAACATCTTTTC
>CNWLE2569-13|Trombidiformes|Erythraeidae
--GACACTATACTTTATTTTAGGAGTATGAGCCGGGATTTTAGGATTAAGCCTAAGCGCA
ATCATTCGAATAGAATTAAGACAA---------------------------------CCA
GGCCAATTATTTTCTAGAGAC---CAGACTTACAACTCAATCGTTACCTCGCACGCTTTC
GTTATAATTTTTTTTATAGTCATACCAATCATAATTGGAGGTTTTGGTAATTGATTAGTT
CCGATAATAATCGGAGCTCCAGATATAGCCTTCCCACGAATAAATAATATAAGATTCTGA
TTACTCCCCCCAGCTTTATCTCTACTTCTAATAGCCTCGTTTTCATCTATAGGGGTCGGG
---ACAGGATGGACAGTGTACCCGCCATTATCTTCTAATTTAGCGCATAGATCCATATCT
ATCGAAATAACAATTTTTTCATTACACCTAGCAGGTGTCTCCTCAATTTTAGGAGCCATC
AATTTTTTAGCAACTATCAGCAACATAAAA---AGCAAAAATCTTTCGGCAGAAAAGACA
CCACTATTCGTAGTGGCGGTTGCCGTCACAGCTGTATTACTCCTCCTTTCCTTACCAGTT
TTAGCCGGTGCCATCACTATACTTTTAACCGATCGAAATTTTAACACAACCTTTTTTGAC
CCCTCTGGAGGGGGAGACCCAATTCTTTACCAACACTTATTT
>RRBFE004-15|Mesostigmata|Macrochelidae
--AACCCTATATTTTTTATTCTCCTTTTGAGCTAGAATATTAGGAACAGCTCTCAGAGTA
ATTATTCGTATCGAACTTAGACAA---------------------------------CCT
GGAAAATTTCTAGAAAATGAA---CAACTATACAATGTAATTGTTACAGCTCACGCCTTC
ATCATAATTTTTTTTGTAGTCATGCCCTCTCTAATTGGGGGATTTGGAAACTGACTAATC
CCTATGCTTATCTCAACTCCTGATATAGCTTTTCCTCGTCTTAATAACCTTAGATTCTGA
CTTCTACCTCCTTCTTTACTAATAATAACTTACTCTATAATTCTTGAGATAGGAGTTGGA
---ACTGGCTGAACACTTTACCCCCCTCTTTCAAGAAACATCTCACACAGAAGAAATGCA
GTAGATTTTATTATCTTTAGCCTGCATATTGCCGGAATTTCCTCTATTTTAGGCAGAATT
AATTTTATTTCCACTATTATAAATATACGA---CCTTCTAATATATCAATAGAACAAATG
CCTTTATTTATTTGAGCTTCTTTAATTACAACAATTTTATTGCTGTTATCCCTACCTGTA
TTAGCAGGTGCAATTACCATGCTATTAACAGACCGAAATTTTAATACTAGTTTTTTTGAC
CCTAGAGGAGGAGGAGACCCTATCCTTTATCAACACCTATTC
>SSWLF3568-13|Trombidiformes|Erythraeidae
--AACCATATACTTTGCGCTAGGAGCCTGATCAGGCATCCTAGGGCTCAGCTTAAGAGCC
GTTATCCGCCTGGAACTAAGCCAA---------------------------------CCA
GGACAACTTCTAGCAAGAGAC---CAACTATACAACTCAATCGTCACTTCACACGCCTTT
GTGATAATTTTCTTTATAGTTATACCAATTATAATCGGAGGATTCGGTAACTGACTGGTC
CCCCTAATGATTGGAGCCCCAGACATAGCTTTCCCACGTATAAATAATATAAGATTCTGA
CTTCTCCCTCCTTCTATAATACTGCTACTAAGAGCTTCTTTCGCTTCAATAGGAGTAGGA
---ACAGGGTGAACAGTTTACCCACCCCTTTCTGGGAATATGGCCCACAGCTCATTTTCT
ATTGAAATAACTATTTTCTCACTTCACCTCGCCGGAGTGTCATCAATCCTAGGGGCCATC
AACTTCCTCGCAACAATTAGTAATATGAAA---AATCCTAATCTATATTTTGAAAAAATA
CCCCTTTTTGTCTGATCAGTTTTAGTAACTGCAATCCTACTACTTTTATCCTTGCCAGTT
TTAGCAGGAGCTATCACTATATTGCTAACAGATCGAAATTTTAACACTTCATTTTTCGAC
CCATCTGGAGGGGGAGACCCTATTCTTTACCAACATCTATTC
>CNPAK695-13|Trombidiformes|Erythraeidae
--TACGTTGTACTTTATTTTAGGGGCCTGATCAGGAATAATGGGCCTTAGTTTGAGAGCT
ATTATTCGTATAGAGTTAGGGCAA---------------------------------CCA
GGACAATTAATTTCCAATGAC---CAATTATATAACAGTATTGTTACAGCCCACGCATTT
ATTATAATTTTTTTCATAGTTATACCAATTATAATCGGTGGGTTTGGCAATTGATTAATA
CCAATTATAATTGGTGCCCCTGATATAGCATTTCCCCGTATAAACAATATAAGATTCTGA
CTTTTACCTCCCTCTTTAATGCTATTGGTCATAGCTTCATTTATCAACATAGGAGTTGGA
---ACAGGATGAACTCTATATCCTCCTTTATCAAGATACTTAGCTCACAGGTATGCCTCA
ATCGAGCTTTCCATTTTTTCCCTTCATCTCGCTGGAGCTTCCTCAATTTTAGGAGCAATT
AACTTTCTCACTACCTTTAAAAACATAAGC---AACAAAAACCTCTGATGGGATATAATC
CCATTATTTGTGTGAGCTGTAATTATTACAGTCATTCTTTTACTACTGTCCCTACCTGTG
CTAGCAGGAGCAATCACAATAC--------------------------------------
------------------------------------------
>CHACA1151-10|Trombidiformes|Erythraeidae
--AACATTATATTTTATTTTAGGGGCATGATCAGGATTAATAGGGCTTAGTATAAGAATT
ATTATTCGTGCTGAACTAGCCCAA---------------------------------CCA
GGACAATTAATTGCTAACGAT---CAATTATACAATTCTATTGTCACAGCCCACGCCTTC
ATCATAATTTTCTTTATAGTTATACCGATTATAGTAGGAGGATTTGGTAATTGGTTAATA
CCAATTATACTTGGATCTCCAGACATAGCTTTCCCCCGTTTAAACAACATAAGATTCTGA
CTTTTACCTTTATCATTGTCTCTATTAGTGATAGCCTCTTTTTCTACAATGGGTGTGGGG
---ACCGGTTGAACCATATACCCTCCTTTGTCTAGTTATTTGGCACACAGAAGTATTTCA
ATTGAATTGTCAATCTTCTCGCTTCATCTAGCTGGAGCTGCTTCCATCTTAGGAGCAATC
AACTTTTTAACTACCTTTTTTAATATGACT---AATAAAAATCTATGATGAGACATGGTA
CCTTTATTTGTTTGATCAATTATAGTTACAGCGGTTTTACTTCTAATCTCTCTCCCCGTT
TTAGCAGGAGCTATCACTATACTCCTTTCCGATCGTAATTTTAACACTACATTTTTTGAT
CCTTCTGGAGGAGGAGACCCCATCATGTATCAACACTTATTT
>MYMCC022-11|Trombidiformes|Erythraeidae
--AACAATATATTTTGCTTTAGGAACATGATCAGGAATCATAGGAGTTAGCCTCAGTTCA
ATCATTCGACTAGAATTAAGTCAA---------------------------------CCA
GGACAATTATTTTCAAGAGAC---CAAACTTACAACAGTATTGTAACTGCTCACGCATTT
GTTATAATTTTTTTTATAGTAATACCAATCATAATTGGAGGTTTTGGAAACTGACTAGTC
CCTTTAATAATTGGTTCTCCAGACATGGCTTTTCCACGTATAAATAATATAAGATTTTGA
CTTCTTCCTCCATCCTTAAATTTACTATTAATTGCATCATTTGCTTCCATAGGAGTAGGA
---ACAGGATGAACAGTTTACCCACCTTTATCAGCTAATATAGCTCATAGTTCTTTTTCT
ATTGAAATAACTATTTTTTCTCTCCATTTAGCAGGTGTTTCTTCAATTTTAGGAGCAATT
AATTTTTTAGCAACAATCAAAAACATGAAA---AACCCAAATCTTTTTTTAGAAAAATTA
CCTTTATTCGTTTGATCAGTATTCGTAACAGCAATTTTACTACTTCTATCTTTACCTGTT
TTAGCAGGAGCTATCACAATACTCTTAACAGATCGAAACTTTAATACATCATTTTTTGAC
CCCGCAGGAGGAGGAGACCCAATCTTGTATCAACACTTATTT
>SWOJP207-15|Trombidiformes|Trombiculidae
--AACAATATATTTTATTTTAGCTTTTTGATCAGGAATTTTAGGAACAGCCCTAAGATTT
GTAATTCGGCTCCAATTAAAAGAA---------------------------------TTT
CATTCACAACTTTTATCAGAT---CAATTATATAACACAATTGTAACTGCTCACGCTTTT
GTAATAATTTTCTTCATAGTTATACCAGCAATAGTAGGAGGATTTGGGAACTGATTAATC
CCTTTAATACTTGGAGCCCAAGATATAGTATTCCCCCGACTTAATAATATAAGATTTTGG
TTATTAATCCCATCCCTTATTTTACTAATTATCTCTTTATTTACAGGTACAGGAGCAGGA
---ACAGGATGAACAATCTATCCCCCCCTCTCTAGAAACATTGCACATGGAAACAACTCT
ATAGATATTTTAATTTTCTCTCTTCATTTAGCTGGAATCTCTTCAATTCTGGGGGCCATT
AATTTTATAGTAACTATTTCCAATCTCCCA---CCATCAATAATAAAATGAGAACAAATA
CCTTTATTCTGCTGAGCTATTCTAGTAACATCATTTTTATTATTATTATCATTACCAGTA
TTAGCAGGAGGAATTACAATACTTCTTACAGATCGAAATTTTAATACTTCCTTCTTTGAC
CCTTCAGGAGGAGGAGATCCAATCTTATTCCAACATCTATTC
>MYMCA809-11|Trombidiformes|Tarsonemidae
--AACAATTTATTTTTTATTTAGAATTTGATCTGCTATAATAGGAATATCTTTAAGAAAT
ATTATTCGTTTTGAATTAAGTATT---------------------------------CCA
AATAAATTTATTGGTGATGAT---CAAATCTATAATTCTTTAGTTACTGCTCATGCTTTA
ATTATAATTTTTTTTATAGTTATACCAGCTATAATTGGAGGTTTTGGAAATTGATTAATT
CCTATAATTTTACTTTCTTGTGATATATCTTTCCCGCGTATAAATAATATAAGTTTTTGA
TTATTAATCACTTCTATTTTTTTATTAACATTTTCTATATTATCTTCTAAAGGTTCAGGA
---ACAGGATGGACTATTTATCCACCTCTTTCTTCAATTGATTATCATCATGGTTCTTCA
ATAGATTTAACTATTTTATCTCTTCATATAGCAGGTATTTCTTCAATTATAAGATCTTTA
AATTTTCTTTGTTCAGTTTTAATTATACGT---CAAAAATCAATTTTAATTGAAATATGT
TCCTTATTTTCTTGAAGAATTATAATTACTACTTTTCTATTAATTTTAGCTCTTCCTGTA
TTAGCTGGAGCTATTACAATGTTATTAACTGATCGAAATTTTAATACATCATTTTTTAAT
CCAAATGGAGGAGGAGATCCAATTTTATTTCAACACTTGTTT
>MYMCC425-11|Trombidiformes|Erythraeidae
--AACAATATATTTCACATTGGGAGCCTGATCAGGAATCCTAGGTGTAAGAATAAGATCA
ATCATCCGATTGGAACTAAGCCAA---------------------------------CCA
GGTCAACTTATTTCAAGTGAC---CAAACTTACAACTCTATCGTAACCGCACATGCATTC
ATTATAATTTTCTTTATAGTTATGCCTATTATAATTGGTGGATTTGGAAACTGACTAGTG
CCATTAATAGTTGGATCCCCAGACATGGCATTCCCACGAATAAATAATATAAGATTTTGA
CTTCTTCCTCCTTCACTAACTTTATTGTTAATAGCTTCGTTCGCATCCATAGGGGTAGGA
---ACAGGATGAACCGTTTACCCCCCTCTATCAGCCAACATAGCTCACAGCTCTTTCTCA
ATTGAAATAACAATTTTTTCACTCCACTTAGCGGGTGCTTCCTCTATTCTAGGAGCAATC
AACTTTTTAGCCACAATCAAAAATATAAAA---AATCCTAACTTGTTCTTTGAAAAAATA
CCCCTATTTGTTTGATCAGTACTAGTAACAGCAATCTTACTATTACTTTCACTACCAGTA
CTAGCAGGAGCAATTACGATACTATTAACAGATCGAAACTTCAACACATCATTCTTCGAT
CCCGCAGGAGGGGGAGACCCCATTTTATATCAACACCTATTC
>MYMCE121-12|Trombidiformes|Erythraeidae
--TACTTTATATTTTATTTTAGGAGCCTGATCAGGGATAATAGGGCTCAGTCTAAGAGCC
ATTATTCGTATAGAGCTAGGGCAA---------------------------------CCA
GGTCAAATAATTTCCAATGAT---CAAATATACAATAGAATTGTTACAGCCCATGCCTTC
ATTATGATTTTTTTTATAGTTATACCTATTATAATTGGGGGTTTCGGAAATTGATTAGTA
CCAATTATGATTGGTGCCCCAGACATAGCATTTCCCCGTATAAACAATATAAGATTTTGA
CTTCTCCCCCCTTCACTAATACTTCTAATTTTAGCTTCGTTTGTCAATATAGGAGTAGGA
---ACAGGATGAACTATATATCCCCCATTATCAAGTTTTTTAGCCCACAGCTACGCTTCT
ATTGAATTATCTATTTTTTCTTTACACCTTGCAGGAGCAGCTTCAATTTTAGGAGCAATC
AACTTCCTCACCACCTTCAAAAACATAAGC---AACAAAAATCTTTGATGAGATATAATC
CCCCTATTTGTATGGGCTATTATAATCACAGTTGTTCTCTTATTGCTGTCTCTTCCAGTA
TTAGCAGGAGCAATCACTATACTTCTCATAGATCGTAATTTTAACACTACCTTCTTTGAT
CCTTCTGGGGGAGGAGATCCTATTATATATCAACATTTATTT
>RRBAD081-15|Trombidiformes|Trombiculidae
--GACTATATATTTTATGTTAGCTTTTTGATCAGGGATTTTAGGTACAGCATTAAGGTTT
GTAATTCGTCTTCAATTGAAAGAG---------------------------------TTT
CATTCTCAATTATTATCAGAT---CAACTATATAATTCTATTGTAACTGCTCATGCTTTT
GTAATGATTTTTTTTATAGTTATACCAGCAATAGTAGGCGGGTTTGGAAATTGAATAATT
CCTTTAATATTAGGATCACAAGATATAGTTTTTCCACGTTTGAATAATATAAGATTTTGA
TTATTAATTCCTTCTCTTTTGCTTTTGGTTATTTCTTTATTTACTGGTACTGGGGCCGGT
---ACTGGATGAACTATTTATCCCCCTCTTTCAAGAAATATTGCTCATGGTAATAATTCA
ATAGATATTTTAATTTTTTCTTTACATTTGGCAGGTATTTCTTCTATTTTAGGAGCAATT
AATTTTATGGTAACTATTAGAAATCTTCCT---CCTTCTCTTATAAAATGAGAACAAATA
CCTTTATTTTGTTGATCAATTTTAGTGACTTCAATTCTTCTCCTTTTATCTTTACCAGTT
TTAGCTGGAGGAATTACTATACTTCTAAGGGATCGAAATTTTAATACTACTTTTTTTGAT
CCCTGTGGAGGCGGAGATCCAATTTTGTTTCAACATTTATTT
>MSSCA5241-16|Sarcoptiformes|Malaconothridae
--AACTTTATATTTCATTTTCGGTACGTGAGCTGGAATTCTAGGGGCTTCACTAAGAGCC
CTAATTCGATTAGAATTAGGTCAA---------------------------------CCG
GGCTCACTAATAGAAAATGAC---CAAATTTATAACACGATTGTTACAGCCCACGCATTC
GTGATGATTTTTTTTATGGTCATGCCTGTTATGATCGGTGGATTTGGTAATTGACTAGTT
CCAATAATAATTGGAGCTCAGGACATAGCCTTCCCACGTATAAATAACATAAGATTTTGA
CTACTTCCTCCTTCTCTGACTCTTCTTTCTTCCTCTGCCTTTGCAGGCACGGGTGCAGGA
---ACTGGGTGAACAGTCTACCCCCCTCTGGCCGGTAACTTATTTCATTCCGGAATCTCG
GTAGATCTCGCAATTTTTAGATTACATCTAGCTGGGGCATCTTCTATTCTAGGAGCCATC
AATTTCATTACTACCATCATAAATATACGA---TCCTCTTCAATAAACCTTGATTCAATT
CCACTATTTGTATGATCCGTACTAATTACTGCCGTTCTTTTGCTTCTATCTTTACCCGTT
TTGGCTGGGGCTATCACCATATTATTGACAGACCGAAACTTTAACACCTCCTTTTTTGAT
CCAACAGGAGGTGGAGACCCTATTT-----------------
>TJSD007-14|Ixodida|Ixodidae
--AACTATATATTTAATTTTTGGTAGTTGATCAACCATAGTAGGGATATCGATAAGAATT
TTAATTCGAACTGAATTAGGTCAA---------------------------------CCC
GGCTCATTAATTGGTAATGAT---CAAATTTATAATGTAATTGTAACGGCCCATGCTTTC
ATTATAATTTTTTTCATAGTTATACCTGTAATAATTGGAGGGTTTGGAAATTGATTAATT
CCTTTAATATTAGGAGCACCTGATATAGCTTTCCCCCGAATAAACAATCTTAGATTTTGA
CTTTTACCCCCTTCTTTATTTTTGCTAATTAATTCCTCTTTAGTGGAAAGAGGAGCAGGA
---ACAGGGTGGACAGTTTATCCTCCCCTTTCATCTAACATCTCTCATTCAGGTGCTTCC
GTTGATATAGCAATTTTCTCTTTACACTTAGCTGGAATTTCTTCAATTTTAGGCGCTATT
AACTTTATTACAACAATTATCAATATACGT---TCCCCTGGAATATCTTTAGAACGAATA
CCTTTATTTGTTTGATCAGTTTTCATTACAGCAATTTTACTTCTTCTTTCTCTCCCAGTT
CTTGCTGGTGCAATTACTATATTATTAACAGATCGAAATTTTAATACCTCATTTTTTGAC
CCTTCTGGTGGAGGCGATCCTATTTTGTATCAACATTTATTT
>MSSCA4356-16|Sarcoptiformes|Nothridae
--AACTTTATACTTCATCTTCGGTGCCTGAGCCGGCATGCTCGGCTCTTCCCTGAGAGCC
ATTATCCGACTAGAGCTGGGTCAA---------------------------------CCC
GGCTCCTTACTGGAAAATGAT---CAAATCTACAACACCATTGTTACCGCCCATGCATTT
GTCATGATTTTCTTCATGGTAATGCCCGTAATGATCGGAGGGTTCGGAAACTGACTGGTC
CCCTTAATAATCGGAGCACAAGACATAGCCTTTCCACGTATAAATAATATGAGGTTTTGG
CTACTCCCCCCTTCTTTGACCTTTTTAACGGCATCTGGATTTGCCGGGATAGGAGCAGGG
---ACAGGATGAACAGTATATCCCCCACTGGCAGGAAATTTATTCCACTCTGGGATCTCA
GTAGACTTAGCAATTTTCAGATTACATTTAGCAGGTGCTTCATCCATTCTAGGAGCAATT
AACTTTATTACCACAATCATAAACATGCGT---TCCTCAACCAGAAGTTTAGATTCAATC
CCACTATTTGTATGATCAGTACTAATCACTGCAGTATTACTACTATTATCCTTACCTGTT
CTAGCAGGAGCTATCACCATACTATTAACAGACCGAAACTTTAACACTTCATTCTTTGAC
CCAACAGGAGGGGGAGATCCC---------------------
>MSSCA2915-16|Sarcoptiformes|Liacaridae
--GACTCTATACTTCATTTTTGGTGCTTGAGCAGGATTTTTAGGATCCGCATTAAGAGTT
CTAATTCGGTTAGAGTTAGGGCAA---------------------------------CCT
GGCTCCCTTTTAGAAAATGAT---CAAATCTACAATACCATTGTTACTGCTCATGCTTTT
GTGATAATTTTTTTCATAGTGATACCTGTCATAATTGGGGGATTTGGAAATTGGTTGGTT
CCTTTAATAATTGGAGCTCAAGATATAGCCTTCCCTCGAATAAATAACATAAGTTTTTGA
CTCCTTCCTCCTTCTTTGACTTTGCTAAGATTGTCGGCTTTTGCTGGCGCAGGTGCGGGA
---ACAGGCTGGACAGTTTATCCACCTTTGGCTAACAACGTATTCCATTCAGGAATCTCC
GTAGATTTAGCTATTTTTAGTCTTCATTTAGCAGGGATGTCTTCTATTTTGGGCGCAATT
AATTTTATCACTACTATTATAAACATGCGA---ATTCCTTTCTTAACCATAGATTCCATT
CCCTTATTTGTTTGATCCGTATTAATTACAGCTGTCTTATTATTACTATCACTACCCGTT
CTAGCGGGAGCTATCACAATATTATTAACTGATCGTAATTTTAATACTTCCTTTTTCGAT
CCAAGAGGAGGGGGCGACCCTATTT-----------------
>MSSCA5274-16|Mesostigmata|Macrochelidae
--CACCCTTTATCTTCTTTTTGCTGCTTGATCTTCAATATTAGGAACAGCTCTTAGAATA
ATCATTCGAATCGAATTAGGCCAG---------------------------------CCT
GGCTCTTTCATTGGAAATGAC---CAAATTTATAATGTTATTGTAACAGCACATGCTTTT
GTAATAATTTTTTTCTTGGTTATACCAGCTATAATTGGAGGATTTGGCAATTGAATAGTC
CCGATAATAATAAGAGCCCCAGATATAGCCTTCCCTCGACTAAATAATATAAGATTTTGA
CTACTTATCCCTTCTATATTTTTCATAATTTTATCCTCTTTAATTGAAAATGGAGCAGGA
---ACTGGATGAACAGTATACCCCCCCTTAGCTAATAATATTTCACATAGTGGAAGAGCA
GTAGACATAGCTATTTTTAGTCTCCATTTAGCAGGAGTATCTTCAATTCTAGGTAGTGTA
AATTTTATTAGAACTATCTTTAATATACGC---CCACCTAAAATAAAAATAGAACAACTC
CCTCTATTCGTTTGATCTGTACTTATTACCACAATCCTTCTTCTTCTATCCCTCCCCGTA
TTAGCAGGAGCTATTACAATATTATTAACAGATCGAAACTTCAATACTTCCTTTTTTGAC
CCTAGAGGAGGAGGAGACCCTATT------------------
>MSSCA4347-16|Sarcoptiformes|Carabodidae
--AACTATGTATTTCGTTTTCGGGAGATGGGCCGGACTCTTAGGATCCTCTCTAAGATCC
ATCATTCGACTTGAATTGGGACAG---------------------------------CCA
GGCTCTTTGCTAAGAAATGAC---CAAATCTATAATTCTATTGTTACTGCTCATGCTTTC
GTAATAATTTTCTTCATAGTAATGCCAGTAATAATCGGTGGTCTTGGTAATTGGCTAATC
CCTATAATAATAGGAGTACAAGACATAGCATTCCCTCGAATGAATAACATAAGATTTTGG
CTCCTTCCTCCTTCTCTTACCCTCTTATGTTTATCCTCAATGGCGGGCAATGGAGCCGGC
---ACTGGATGAACAGTGTACCCACCCTTAGGCAGGTACCTGTTTCATTCTGATTACTCA
GTAGACCTAGCTATCTTTAGATTGCATCTAGCTGGAGTGTCTTCAATTTTAGGATCTATT
AACTTTATCTCCACCGTAATTAACATACGA---ATCCGTGGCAACTCGCTCGAACTAATT
CCATTATTTGTATGATCTGTGGTAATTACTACAATCTTACTACTACTCTCCTTACCCGTT
CTTGCAGGTGCGATCACCATACTATTAACAGACCGAAACTTTAACACTTCATTTTTCGAT
CCCAGGGGTGGGGGTGATCCGATT------------------
>OPPHI1313-17|Trombidiformes|Erythraeidae
--AACAATATATTTTATTTTGGGGGCTTGATCAGGATTATTAGGGCTTAGACTAAGAGCT
ATCATCCGAATCGAACTAGGCCAA---------------------------------CCA
GGGCAATGCTTCGGTAACGAT---CAAATATATAATTCAATTGTTACAGCTCATGCCTTT
ATTATAATCTTCTTTATGGTTATACCAATTATAATTGGAGGTTTTGGAAACTGATTAATT
CCAATTATAATTGGAGCTCCAGATATAGCCTTTCCACGTATAAACAACTTAAGATTTTGA
ATACTACCCATATCTTTAATTCTTCTTTTATTAGCCTCCATAAGGACCATAGGAGTTGGA
---ACAGGATGAACAATATACCCACCCTTATCTAGTTATATGGCGCACAGAAGTATCTCA
ATTGAAATAGCAATCTTTTCACTTCATATAGCAGGGGTAGGGTCAATTCTAGGAGCTATA
AACTTTTTGACCACATTTTTTTGTATAAGC---AATAAAAATTTATGATGAGACATAATT
CCTTTATTTGTATGGGGAGTAATAGTCACTGCAGTGCTTCTTTTAATTTCTCTTCCTGTC
CTAGCAGGAGCTATTACAATGCTTCTTTTTGATCGTAACTTTAACACTACTTTTTTTGAC
CCAAGAGGAGGAGGAGACCCAATTATATATCAACATTTATTT
>MYMCA100-11|Trombidiformes|Hygrobatidae
--TACAATATATTTCATTTTCGGATCTTGAGCAGGCATAGTCGGAGCTAGACTTAGCAGT
ATTATTCGACTAGAACTTGGACAA---------------------------------CCT
GGAAGCTTACTAGGTAATGAC---CAAATTTATAATACAATAGTCACAGCACACGCTTTT
ATTATAATCTTTTTCATAGTCATACCCATAATAATCGGAGGTTTCGGAAATTGGTTAGTA
CCAATAATATTAAGTGCACCAGACATAGCTTTTCCTCGTATAAACAACATAAGATTCTGA
TTACTCCCTCCCTCTTTAATATTATTACTATCCAGTTCTTTAGCTTCCGTGGGGGCAGGT
---ACAGGATGAACCGTCTATCCCCCCCTGTCAGGAAATTTAGCACACAGAGGAGCTTCT
GTCGATTTAACTATTTTCTCCTTACATTTAGCTGGTATCTCGTCGATCCTAGGGGCCATC
AATTTTATGGTAACAATTTTAAATATGAAA---CCTACTTATATAGTATTAAACCAAATC
CCTTTATTCGTATGATCTATTTTTATCACGGTAATTCTTCTATTGCTATCCCTTCCTGTC
CTAGCTGGAGCGATTACTATACTCTTGACTGACCGAAACTTTAATACTTCTTTCTTTGAC
CCTGCGGGAGGGGGAGATCCTATCTTATACCAACATTTATTC
>CNPKO1321-14|Trombidiformes|Erythraeidae
------------------------------TCAGGATTAATAGGGCTTAGCCTAAGAGCC
ATTATTCGTATAGAGCTAGGTCAA---------------------------------CCA
GGCCAATGCATTGGTAATGAT---CAATTATATAACTCAATTGTAACAGCACATGCTTTT
ATTATAATCTTCTTTATGGTAATGCCAATCATAATTGGGGGGTTTGGAAACTGACTTATT
CCAATCATAATTGGAGCCCCAGATATAGCATTTCCTCGTCTTAATAATCTTAGCTTTTGG
CTACTCCCTATGGCCCTTATCCTTCTTATAATAGCTTCTATTAGAGGAATAGGAGTTGGT
---ACAGGCTGAACTATATACCCACCCCTATCTGGGTATATAGCACACAGAGGGCTCTCT
ATTGAAATAACAATCTTTTCATTACACCTTGCTGGTGCGGGCTCTATTCTAGGAGCAATC
AACTTTTTAACAACATTCTTCAATATAAAT---AACAAAAATTTATGATGGGACATAATT
CCACTGTTTGTGTGAGCAATTATAGTCACTGCAGTTCTTTTACTTATCTCCCTTCCTGTT
CTAGCGGGGGCAATTACTATACTTCTTTTCGATCGAAATTTTAATACAACCTTTTTTGAC
CCTAGTGGCGGAGGAGACCCAATTATATATCAACATTTATTT
>SSEID058-13|Trombidiformes|Erythraeidae
--AACAATGTATTTCATTTTGGGAGCATGGTCAGGGCTAATAGGTCTTAGCCTGAGAGTT
ATTATTCGTATAGAACTAGGTCAA---------------------------------CCT
GGTCAATGCATTGGTAATGAC---CAACTATATAACTCAATTGTCACAGCACATGCATTT
ATTATAATCTTTTTTATAGTGATACCAATTATAATTGGGGGATTTGGAAACTGACTTATC
CCAATCATAATTGGAGCCCCAGACATAGCGTTTCCTCGTATAAATAACTTAAGATTTTGA
CTACTCCCCATATCCCTTATTTTACTCTTAATAGCTTCTATTAGAAGCATAGGAGTCGGA
---ACAGGATGGACTATATATCCACCACTGTCTGGATACATGGCGCACAGAGGACTTGCT
ATTGAAATAACAATCTTTTCACTCCACCTAGCTGGTGCAGGATCCATTCTAGGGGCAATT
AACTTCTTGACTACTTTCTTCAACATAAAT---AACAAAAACCTTTGATGAGATATAATA
CCACTATTTGTATGAGCGGTAATAGTTACTGCAGTACTCTTGCTTATCTCCCTTCCCGTT
CTTGCAGGAGCAATTACCATACTTCTTTTTGACCGCAACTTTAATACTACTTTTTTTGAT
CCTAGGGGGGGAGGAGACCCAATTATATACCAACATTTATTC
>CNLMH707-14|Trombidiformes|Erythraeidae
--AACAATATATTTTATTTTGGGGGCATGATCAGGATTAATAGGGCTTAGCCTAAGAACT
ATTATTCGCATTGAACTAGGCCAA---------------------------------CCT
GGTCAATGCATTAGCAATGAT---CAACTATATAATTCAATTGTTACAGCACATGCGTTT
ATTATAATCTTCTTCATGGTTATACCAATTATAATTGGAGGGTTTGGAAACTGACTTATC
CCAATTATAATTGGAGCCCCAGATATGGCATTCCCTCGTCTTAATAATCTAAGCTTTTGA
TTACTTCCTATATCTCTCATTTTACTTATAATAGCCTCTATCAGAAGAATAGGTGTTGGA
---ACAGGATGAACAATATACCCTCCATTGTCAGGGAATATGGCGCACAGAGGAATATCA
ATTGAAATAACAATTTTCTCACTCCACCTTGCTGGTGCAGGTTCTATTCTAGGAGCAATC
AATTTTTTAACAACATTTTTCAACATGAAT---AACAAAAACCTCTGATGAGACATAATA
CCACTTTTCGTGTGATCAGTTATAGTTACTGCAGTACTTTTACTCATCTCCCTCCCTGTC
CTAGCAGGAGCAATTACTATACTCCTTTCCGATCGCAACTTTAATACAACTTTTTTTGAT
CCCAGCGGAGGGGGGGACCCAATCATATACCAACATTTATTT
>CNBAA463-12|Mesostigmata|Ascidae
--CACTTTATATTTTTTATTTTCTGCTTGAGCTGGCATAGTAGGGACTTCTATAAGCCTT
TTTATCCGCATCGCACTTTCTCAA---------------------------------AGA
GGAGGGCTATTAGGGGATGAC---ATATTATATAATGTTATTGTAACTGCCCATGCATTT
GTAATAATTTTTTTTATGGTCATGCCGGCAATAATTGGAGGTTTCGGTAATTGGTTAGTA
CCTTTAATAATTTCAGCTCCTGATATAGCTTTTCCACGAATAAATAATATAAGATTCTGG
CTTTTGCCAGTTTCTTTAACCCTTCTACTTTGCAGGGGCTTAGTTGACAGAGGAGCGGGA
---ACAGGTTGAACTGTTTACCCCCCTCTAGCAGGTAATATTGCTCACAGAGGAGTGGCC
GTCGATATGGCCATTTTTAGGCTTCATTTAGCGGGGGCTTCCTCTATTTTAGGGGCTATT
AATTTTATTAGAACTATTTTAAACATACGT---CCTGGTTATATAACTCTAGAGCGAATA
CCTTTATTTGTTTGATCTATTTTTATTACTGTAATTTTACTTCTTCTTAGACTGCCTGTT
TTAGCGGGGGCTATTACCATACTTTTAACCGATCGCAATTTTAATACCACATTTTTTGAC
CCCAGAGGAGGGG-----------------------------
>MSSCA2908-16|Sarcoptiformes|Suctobelbidae
--AACTCTTTACTTCATTTTTGGAGCTTGAGCAGGCCTTTTAGGGTCTTCCCTAAGAGCA
CTAATTCGATTAGAGTTAGGGCAG---------------------------------CCG
GGTTCTATAATAGACAACGAT---CAAATTTACAACACCATTGTCACAGCACATGCCTTT
GTAATAATTTTCTTTATAGTGATACCAATTATAATCGGAGGATTTGGTAATTGGCTAGTG
CCCATAATAATTGGAGCACAAGACATAGCTTTTCCACGAATAAACAACATAAGATTTTGG
TTGTTACCACCATCTTTAACTTTACTTTCTGTCTCAGCATTTTCTGGCGTAGGTGTTGGT
---ACCGGATGAACTGTTTATCCTCCTTTATCAGGTAATTTATTCCACTCTGGATTTTCA
GTAGACTTAGCAATTTTTAGTTTACATCTTGCAGGTGTTTCTTCAATCCTAGGAGCAATT
AACTTTATCACAACTATTATAAATATACGA---TCAAGATCAATAAATCTAGATTCTATC
CCATTATTTGTATGATCAGTATTAATTACTGCCGTATTATTACTACTATCCTTACCAGTT
TTGGCTGGAGCCATCACTATACTGTTAACAGACCGAAATTTTAATACAACTTTTTTTGAC
CCTTCCGGAGGAGGGGACCCTATCT-----------------
>RBCMA004-14|Sarcoptiformes|Achipteriidae
--GACTTTATATTTTGTTTTCGGAGCTTGAGCTGGGTTGTTAGGTTCAGCTCTCAGAGGC
CTAATCCGTCTAGAACTAGGCCAA---------------------------------CCC
GGTTCCTTAATAGAGAATGAC---CAAATTTACAATACTATTGTTACGGCCCATGCTTTC
GTCATAATCTTCTTTATGGTGATACCTGTTATAATTGGTGGTTTTGGGAATTGACTTATT
CCAATAATAATTGGGGCCCAAGACATAGCATTCCCACGAATAAATAACATAAGATTTTGG
TTACTTCCTCCATCTCTAACTTTACTTTCAACATCTGCATTTGCTGGCATAGGAGCAGGA
---ACGGGATGGACAGTTTACCCTCCGTTAGCTGGAAATTTATTCCATTCTGGTATTTCT
GTAGATCTGGCAATTTTCAGATTACATTTAGCTGGTGCTTCTTCTATTCTAGGAGCTATT
AATTTTATTACCACTATTTTAAACATACGT---TCGTCATCCGTTTCATTAGATTCAATT
CCGTTATTTGTATGATCTGTTTTAATTACTGCAGTTTTGTTGTTATTGTCCTTACCAGTA
CTAGCCGGAGCTATCACTATACTGCTTACCGATCGAAACTTCAATACTACTTTTTTTGAC
CCTTCTGGGGGCGGGGACCCAATTTTATACCAACACCTTTTT
>MSSCA4352-16|Sarcoptiformes|Carabodidae
--AACCATGTATTTTATTTTTGGGAGTTGGGCTGGAATTTTGGGGTCATCTTTAAGATTC
CTAATTCGTTTAGAATTAGGACAA---------------------------------CCT
GGTTCTCTCTTAAGAAATGAT---CAAGTTTATAATTCAATTGTAACTGCACACGCTTTC
GTGATGATCTTTTTTATAGTAATGCCAATCATGATCGGAGGATTCGGAAACTGGCTAATT
CCAGTAATAATAGGAGCACAAGATATGGCCTTCCCTCGTATAAATAACATAAGTTTTTGA
TTACTTCCACCATCTCTTTCCCTTTTGTGTTTATCAGCTTTAGCCGGAAATGGGGTAGGA
---ACGGGATGGACAGTTTACCCTCCCTTAGGGAGGTACATGTTTCATGCTGATTACTCT
GTAGATTTAGCAATTTTTAGTTTACATTTAGCTGGAATCTCATCAATTTTGGGATCTATT
AATTTTATTTCTACAGTAATTAATATACGT---CTTCCATCGTCATCTTTAGAACTAATT
CCCTTATTCGTGTGATCTGTAGTAATTACTACAATTCTTTTATTATTATCCCTTCCAGTT
TTAGCAGGAGCTATCACTATATTATTAACTGATCGGAACTTTAACACATCATTCTTTGAC
CCAGCCGGGGGTGGAGACCCAAT-------------------
>GMOFJ1378-15|Trombidiformes|Erythraeidae
--AACAATATATTTTATTTTGGGAGCATGGTCAGGGTTAATGGGGCTCAGATTAAGAGCT
ATTATTCGAATCGAACTAGGGCAA---------------------------------CCG
GGGCAATGTATTGGAAACGAC---CAATTATATAACTCAATTGTTACAGCCCACGCTTTT
ATTATAATTTTTTTTATAGTTATACCAATCATGATTGGTGGATTTGGTAATTGACTCGTT
CCAATTATACTTGGTGCCCCAGATATGGCATTTCCCCGTCTTAATAATTTAAGCTTTTGA
TTACTCCCGATATCCCTCATTTTATTAATTTTAGCTTCTATTTCATCGATGGGGGTGGGT
---ACAGGATGGACTATATATCCTCCTCTATCGAGTTATATAGCGCACAGGGGTCTTTCA
ATTGAACTGTCAATTTTCTCTCTTCATCTTGCAGGAGTAGGATCAATTTTAGGGGCAATC
AACTTTCTAACCACATTTGTCCATATAAAC---AACAAAAACCTTTGATGAGATATAGTT
CCTCTATTTGTTTGAGCAATTGTAGTCACCGCATTTCTATTATTGATCTCTCTACCTGTT
CTTGCCGGAGCAATTACCATACTTCTTATAGATCGGAATTTTAACACAACCTTTTTTGAT
CCTAG-------------------------------------
>CNGBO996-14|Trombidiformes|Erythraeidae
-------------------------------CCGGACTAATAGGATTAAGATTAAGCTCC
ATCATTCGTATTGAACTGGGTCAA---------------------------------CCT
GGGCAATGTATTGGGAATGAT---CAGCTTTACAATTCAATTGTAACAGCACATGCATTT
ATTATAATTTTTTTTATAGTCATACCAATTATGATTGGCGGATTTGGAAACTGATTGGTT
CCAATAATGCTTGGAGCTCCAGACATAGCCTTTCCACGACTTAACAATATAAGATTCTGA
CTACTCCCTATATCTCTCATTTTATTAATTTTAGCATCTTTCTCTTCTATGGGGGTAGGT
---ACTGGATGAACCATGTATCCACCTCTTTCGGGTTATATAGCACATAGAGGGCTAGCA
GTTGATTTATCAATCTTCTCACTACATCTTGCAGGAGTGGGATCTATTTTGGGAGCAATC
AATTTTTTGACTACTTTTGTTCATTTTAAT---AATAAGAACCTCTCGTGAGATATGGTT
CCTCTATTTGTGTGATCTATCGTAGTCACCGCATTTTTACTATTAATTTCTCTCCCCG--
------------------------------------------------------------
------------------------------------------
>CHACA971-10|Mesostigmata|Laelapidae
--AACCCTTTATTTAATTTTTTCGGCTTGGGCGGGAGCAGTAGGGGTGTCCTTAAGAATA
ATCATTCGGGCTGAACTAGGCTCA---------------------------------CCA
GGAGGTCTAATAAACGATGAC---CAAATTTATAATGTTATCGTTACATCTCATGCTTTT
GTAATAATTTTTTTTATAGTTATACCTGCAATACTTGGGGGGTTCGGTAATTGATTAGTA
CCTCTCCTTATTTCTGCCCCTGATATGGCTTTCCCTCGAATAAATAATATAAGTTTCTGA
CTTTTAATTCCTTCCTTAGTTTTCTTGTTAAGTTCATCTTTAATTGAAATAGGGGCAGGG
---ACAGGCTGGACAGTATACCCTCCCCTAGCCAGAAATTTAGCTCATAGTGGAGGCGCG
GTGGATCTTGCTATTTTTAGCCTACATCTGGCAGGAGTGTCATCTATTCTTGGGTCTATT
AATTTTATCACTACAATTTTAAATATACGC---TCCTATTCTATAAAAATAGAACAAATA
CCTTTATTTGTATGAAGAATTTTTATCACTACGATCCTTCTTTTACTATCCCTGCCTGTT
CTTGCAGGAGCAATTACTATACTTTTAACTGACCGAAATTTTAATACAAGTTTTTTTGAC
CCGAGAGGAGGAGGAGACCCAATTCTTTACCAGCATTTATTT
>CNFDD873-14|Trombidiformes|Erythraeidae
--AACTATATACTTTATTTTGGGAGCATGATCAGGCCTGATAGGACTTAGTTTAAGGGCT
ATTATTCGTATTGAGCTGGGGCAA---------------------------------CCT
GGTCAATGTATTGGCAATGAC---CAACTATATAATTCAATTGTTACAGCACATGCATTT
ATTATAATTTTCTTCATGGTTATGCCAATTATAATTGGGGGATTTGGAAATTGACTTGTC
CCAATCATGCTTGGAACCCCAGACATAGCATTCCCTCGTCTTAATAATTTAAGATTTTGG
TTACTTCCTATAGCTCTTGTAATGCTATTAATAGCATCAATTAGAGGAATGGGAGTAGGA
---ACAGGATGAACTATATACCCTCCTCTATCTGGGTATATGGCTCACAGAAGGCTCTCG
ATTGAGATAACAATCTTTTCACTACACCTTGCCGGTGCAGGTTCTATTTTAGGGGCAATC
AACTTTCTGACCACATTCTTCAGCATAAGT---AATAAGAATCTGTGATGAGACATAATT
CCATTATTTGTATGATCAGTCATAGTTACTGCAGTGCTTTTACTTATCTCTCTTCCTGTT
TTAGCAGGGGCAATCACTATACTCCTTTTTGACCGCAATTTTAATACAACTTTTTTTGAT
CCCAGTGGGGGCGGAGA-------------------------
>CNRME4752-12|Trombidiformes|Erythraeidae
--AACCATGTACTTTATCTTGGGAGCATGGTCAGGATTAATAGGGCTTAGCTTAAGGGCT
ATTATTCGTATTGAACTAGGGCAA---------------------------------CCA
GGTCAATGTATTGGTAATGAT---CAACTATACAATTCAATTGTCACAGCACATGCATTT
ATCATAATCTTCTTCATAGTCATGCCGATTATAATTGGAGGGTTTGGAAATTGACTTATT
CCAATCATGCTGGGGGCTCCAGACATAGCATTCCCTCGTCTTAATAATTTAAGATTTTGG
CTACTACCTATAGCTCTTACAATACTATTAATAGCATCTATCAGAGGAATGGGTGTAGGA
---ACAGGATGAACTATATATCCACCCCTATCTGGGTACATAGCTCACAGAAGGCTCTCG
ATTGAAATAACAATCTTCTCCCTCCACCTTGCCGGTGCAGGTTCTATTTTAGGAGCAATC
AACTTTCTGACTACATTCTTCAATATAAAC---AATAAAAACCTGTGATGAGATATAATT
CCATTGTTTGTATGATCAGTTATAGTTACTGCAGTACTTTTACTTATCTCACTTCCTGTT
CTAGCAGGGGCAATCACTATACTCCTTTTTGACCGCAACTTTAATACAACTTTTTTTGAC
CCAAGAGGGGGAGGAGATCCAATCATATATCAACATTTATTT
>CNKJE2334-14|Trombidiformes|Erythraeidae
--AACAATATATTTCATTTTGGGAGCATGGTCAGGGCTAATAGGGCTTAGCCTAAGAGTC
ATCATTCGCATTGAACTGGGTCAA---------------------------------CCA
GGTCAATGTATCGGGAATGAT---CAACTATATAACTCAATTGTGACAACTCATGCTTTT
ATTATGATTTTTTTTATAGTTATACCAATTATAATTGGTGGATTTGGTAATTGATTAGTT
CCAATTATGCTTGGGGCTCCAGACATAGCCTTCCCCCGTCTTAATAACATAAGATTCTGA
CTACTTCCTATGTCCCTCATTTTATTGATTTTAGCCTCCACATCATCCATAGGAGTGGGT
---ACAGGATGAACAATATATCCCCCCCTATCAGGGTACATAGCACACAGAAGAATTTCT
ATTGAAATATCAATTTTCTCGCTTCATTTAGCAGGCGTAGGCTCAATTCTAGGTGCAATT
AACTTTTTGACTACATTTGTCCACATAAAT---AACAAAAATCTTTGATGAGATATAGTT
CCTCTGTTTGTGTGGGCTGTTATGGTTACAGCGTTTTTACTGTTAATCTCACTCCCTGTA
CTAGCAGGAGCAATCACTATATTATTATTAGATCGAAATTTTAACACAACCTTTTTTGAT
CCTAGAGGAGGAGGAGATCCTATTATGTATCAACATTTATTT
>MYMCC389-11|Mesostigmata|Pachylaelapidae
--AACTTTATATTTTATTTTTTCTTTGTGATCCGGAATAGTAGGAACATCTTTAAGAATA
CTAATTCGAGCAGAATTAGGGCAA---------------------------------CCA
GGTTGTTTAATTGGAGATGAT---ATAATTTATAATGTTATTGTTACTTCCCATGCTTTT
GTTATAATTTTTTTTATAGTAATGCCAGCTATAATTGGAGGCTTTGGTAATTGGTTGGTT
CCTTTAATAATTTCGGCTCCTGATATAGCTTTTCCACGAATGAATAATTTAAGATTTTGA
TTATTACCTCCTTCTTTATTTTTATTGTTATTATCATCATTTATTGATAGAGGGGCTGGG
---ACAGGTTGAACAGTTTACCCTCCTTTATCTATGAATTTAAGACACAGGGGAGTTTCA
GTTGATTTAGTAATTTTTAGTTTACATATAGCTGGGGTTAGATCTATTTTAGGGTCGATT
AATTTTATTTCAACAATTTTAAATATACGT---CCTTTAAGAATAAAATTAGAGCGTCTT
CCTCTTTTTGTTTGGTCAGTATTTATTACTACAATTTTATTATTATTAAGTTTACCAGTT
TTAGCCGGGGCAATTACTATACTATTAACAGATCGAAACTTTAATACAACTTTTTTTGAC
CCGAGAGGAGGAGGAGATCCTATTTTATACCAACATTTATTT
>ELPCG10093-17|Sarcoptiformes|Galumnidae
--AACCATGTATTTCATTTTTGGAGCTTGATCCGGTGTTATGGGTTCTGCCATAAGAATG
ATTATTCGACTAGAGCTTTCTCAA---------------------------------GCA
GGCCCGTGAATAGAAAACGAT---CAAATTTATAACACAATTGTCACAGCTCACGCATTT
GTAATAATTTTCTTTATAATCATACCTGTCATAATTGGAGGGTTTGGTAATTGATTGGTA
CCTCTTATAATTGGAGCCCCCGACATAGCCTTCCCCCGCATAAATAATCTAAGATTCTGA
CTTCTCCCCCCCTCTTTAACCTTGCTCACTATCTCAGCAATTAGTAGAACAGGGGTGGGA
---ACTGGATGAACGGTCTACCCCCCGCTATCCGGATCTGAGTTTCACTCAGGATTTGCC
GTAGACTTAGCAATTCTCAGCTTACATTTAGCTGGAATTTCTTCAATTCTAGGAGCGATT
AATTTTATTACTACTATTTTAAACATAAAA---AGTTATGGCACACAAATAAGAGAGATG
CCATTATTCGTCTGATCCATGTTAATCACCGCTTTTCTGTTGCTTTTATCCTTACCAGTG
CTAGCAGGAGCAATTACCATACTTTTAACGGACCGAAATTTTAATACCACTTTTTTCGAT
CCATCCGGTGGGGGGGACCCTCTTCTATACCAACACCTTTTT
>MSSCA5193-16|Mesostigmata|Ascidae
--AACTTTATATTTTATTTTTGCTTTTTGATCTGGTCTTTTAGGAAGGTCTATAAGAATA
TTAATTCGATTAGAACTAATACAA---------------------------------TCT
GGAGGTTTAATAAAAGATGAT---CATATTTATAATGTAATTGTAACTGCTCATGCCTTC
GTCATAATTTTTTTTATAGTTATACCAGCTATAATTGGTGGTTTTGGAAATTGACTTGTT
CCTCTAATATTAAGTGCACCTGATATAGCTTTTCCTCGTATAAATAATATAAGATTTTGA
CTTTTACCTTTTTCTTTGATATTTTTAATTTTTTCATCTTTAATTGATGGAGGAGTTGGA
---ACTGGTTGAACTGTGTATCCTCCTTTAGCCAGTAACATTTCACATAGTGGTGCTTCA
GTAGATTTAGCTATTTTTAGGCTTCATATTGCAGGAGCAAGATCAATTTTAGGCTCTATT
AATTTTATTTCAACTATTATTAATATACGA---AATAATGAAGTAACAATAGAACTTATA
TCTCTTTTTGTGTGATCTGTTTTTATCACAACAATTTTATTATTATTAAGATTGCCTGTA
TTAGCAGGGGCTATTACCATACTTTTAAGAGATCGTAATTTTAATACTTCTTTTTTTGAT
CCTTGTGGAGGAGGCGATCCTGTTT-----------------
>MSSCA2961-16|Mesostigmata|Zerconidae
--ATCCCTATATTTAATTTATAGAATGTGAACCAGAATATTAGGAATATCAATAAGAATA
ATTATCCGAATTGAACTTGGACAG---------------------------------CCT
GGATCCTTAATTAATAATGAC---CAAATTTACAACGTTATTGTAACAGCACATGCCTTT
ATTATAATTTTTTTTATAGTAATACCAATTATAATTGGAGGATTTGGAAACTGATTAATT
CCTTTAATAATAATATCTCCTGACATGGCGTTTCCTCGCATAAATAATATAAGATTTTGA
CTCCTCCCTCCTTCTTTAATTTTATTATTAAATTCATCCTTAGTAGAAAGAGGAGCAGGG
---ACAGGATGGACTGTTTACCCCCCTCTTTCTCATAATGTGTCTCATAGAGGTCTAAGA
GTAGACTTAGCTATTTTTTCTCTTCATTTAGCTGGAATCTCTTCAATTTTAGGCTCTATT
AATTTTATTGTAACAATTTTAAATATACGT---CCTAAAATACTTTCATTAGAAAAATTA
CCTTTATTTACTTGAGCCATTCTTATTACAACCATTTTATTACTATTAGCATTACCTGTA
TTAGCAGGTGCAATTACAATATTATTAACCGATCGAAACTTTAACACTTCTTTTTTTGAT
CCTAATGGAGGAGGAGACCCTATTT-----------------
>MSSCA5265-16|Trombidiformes|Bdellidae
--AACTATATATTTTGTATTCGGGGGTTGGGCAGCCATGTTAGGAACATCATTAAGAATT
TTGATTCGTTTAGAATTATCCCAA---------------------------------CCA
GGATCTATGCTTAATAATGAC---CAAATTTATAATACTATTGTAACAGCTCATGCTTTT
GTAATAATTTTTTTTATAGTTATGCCTATTATAATTGGGGGTTTCGGTAATTGATTAATT
CCAATTATAATTGGTGCTCCTGACATAGCTTTTCCTCGTATAAATAACATAAGATTTTGA
TTACTTCCTCCTTCTTTAATTCTTTTAATTATATCATCATTTACAAATATAGGTTCAGGA
---ACTGGTTGAACTGTTTATCCTCCTTTATCCTCTAATTTAAGTCATATCGGGATTTCA
GTTGATTTAACAATTTTCTCTCTTCATTTAGCTGGGGTTTCTTCTATTTTGGGGGCTATT
AATTTTATAACAACAATTATTAATATACGA---AGTCCAGATATATCCTTTGAACGAATT
CCTTTATTTGTTTGATCAATTTTCATTACTGTGTTATTATTACTTTTATCTTTACCTGTT
TTAGCTGGAGCCATCACTATATTATTAACTGATCGAAATTTTAATACTTCATTTTTTGAT
CCTATTGGAGGTGGAGATCCTATT------------------
>MSSCA2920-16|Sarcoptiformes|Phenopelopidae
--AACTTTATATTTTATTTTTGGAGCCTGAGCTGGTTTACTAGGATCAGCTCTAAGCGGA
TTAATCCGCTTAGAGCTAGGTCAA---------------------------------CCA
GGATCTTTATTAGAAAATGAC---CAAATCTATAATACAATTGTGACAGCTCATGCTTTT
GTCATAATTTTTTTTATAGTTATGCCTATCATGATCGGAGGATTTGGAAATTGATTGGTT
CCTATAATAATTGGAGCCCAAGATATGGCATTTCCACGAATAAATAATATAAGATTTTGA
TTACTTCCTCCCTCATTATTTCTTCTTTCTTCTTCGGCATTTGCTGGAATAGGAGCTGGT
---ACAGGATGAACAGTATATCCTCCTTTAGCAAGAAATTTGTTTCACTCTGGAATTTCT
GTAGATCTGGCAATTTTTAGACTTCACATAGCCGGAGCTTCTTCGATCTTAGGAGCTATT
AATTTTATTACAACCATTTTTAACATACGT---TCCTCTTGTATAACATTGGATTCAATA
CCTTTGTTTGTATGATCAGTACTTATTACAGCTGTGCTTTTGTTACTATCTCTTCCTGTA
TTAGCAGGAGCTATCACTATGCTTCTTACAGATCGGAACTTTAATACAACGTTTTTTGAT
CCTTCCGGTGGAGGTGATCCGATCCTA---------------
>MSSCA4168-16|Sarcoptiformes|Phthiracaridae
--GACGTTATATTTAATTTTTGGGTTTTGGTCAGCTTTAATAGGTACATCTCTCAGATCA
ATTATCCGGTTTGAATTAGGAGAA---------------------------------ATG
GGAAGAATAATAGGAAGTGAT---CAAGTGTATAACGTTTCGGTCACCTCACACGCTCTT
ATCATAATCTTTTTTATAGTTATACCAATTATAATTGGAGGTTTTGGGAATTGATTAATC
CCACTGATAATCGGGTCACAGGATATAGCCTTCCCCCGGATAAACAATATAAGGTTTTGG
TTGCTTCCCCCGTCACTTGTGCTTTTAATCATCTCCTCTTTTAGTGGGGCTGGAGTGGGA
---ACAGGATGGACAATTTACCCCCCTTTGTCAAGCATACTTTTCCATTCAGGGTTTAAC
GTGGACCTAGCTATTTTCAGGTTACACTTAGCCGGCGCTTCTTCCATCCTAGGTTCAATT
AATTTTATTTCAACTATTATTAATATAAAA---TCAAGTTATTCTAGTTTTGAGTGTATA
CCACTCTTTATTTGGTCCGTATTCATCACAACCATTCTTTTACTTTTGTCTCTTCCAGTG
TTAGCTGGCGCCATTACAATATTATTAATAGACCGAAATTTTAACACCACTTTTTTTGA-
------------------------------------------
>SSEIC4909-13|Mesostigmata|Trachytidae
--AACACTTTATTTAATACTAAGTCTTTGAGCTGGAATAGTAGGAACTGCCCTAAGAATA
ATTATCCGCACAGAATTAGGACAA---------------------------------CCT
GGATCCAGAATTAATGATGAC---CAAATTTTTAATGTAATTGTAACTGCCCATGCATTT
ATTATAATTTTTTTTATAGTTATACCAGCAATAATTGGAGGATTTGGAAACTGACTAATC
CCAATTATACTTGGAGCTCCAGATATAGCTTTTCCACGAATAAATAATATAAGATTTTGA
CTTTTACCACCTGCATTATCTTTACTTTTGATATCCTCCATAGTAGAATCAGGAGCAGGA
---ACTGGATGAACTGTTTATCCTCCTTTAGCATCAATTAATTTTCATTCAGGAGCAAGA
GTTGACTTAGCAATTTTTTCTCTACATATAGCAGGAATCTCATCCATTTTAGGAAGAATT
AATTTCATTACTACTATTATTAATATACGA---CCAAATTCAATAACTTCAGAACGAATT
CCTTTATTTGTTTGATCTGTATTATTAACCACTATTCTTTTACTTTTATCGTTACCAGTT
CTTGCTGGTGCAATTACAATATTATTGACTGACCGAAATTTTAATACTTCATTTTTTGAT
CCCACAGGAGGAGGAGACCCAATTTTATACCAACACCTATTT
>CHACA967-10|Mesostigmata|Ascidae
--AACTCTATATTTTTTATTTGCTCTTTGAGCTGGCACTCTAGGCACTTCAATAAGAATT
TTTATTCGAATTGAATTGAGACAG---------------------------------CCC
AGAAGAATAGCTAGAGATGAC---TCTATTTATAACATAATTATTACTGCCCATGCATTT
ATTATGATTTTTTTTATAGTAATACCAGCCATAATTGGAGGATTTGGTAATTGACTAGTG
CCTCTTCTAATTTCAGCTCCTGATATAGCTTTTCCTCGTATAAATAATCTTAGATTCTGG
CTTCTTCCCCCCTCTCTTACTCTATTAATTTTTTCAACGTTTATTGAAAGAGGGGTAGGA
---ACAGGTTGGACAATCTACCCCCCACTATCAAGAAATATAGCTCATAGAGGTGTAGCA
GTAGATTTAGTGATTTTTAGACTTCATTTAGCAGGAATCTCTTCTATTTTAGGAGCTATT
AATTTTATCTCAACTATTTTAAATATACGT---GCTAAAAACATAAACCTAGAACAAATT
CCTCTATTTGTTTGGTCTGTAATAATCACTGCTATTCTTCTTCTCTTAAGACTACCAGTA
TTAGCAGGATCTATTACAATACTTTTAACAGACCGAAATTTCAATACAAGATTCTTTGAC
CCAAGAGGTGGGGGAGACCCAATTTTATACCAACACCTATTT
>MYMCG220-12|Mesostigmata|Ascidae
--AACTTTGTATTTTTTATTCTCAATTTGAAGAGGCATCATAGGAACCTCAATAAGAATA
TTTATTCGAATTGAATTAAGACAG---------------------------------CCC
GGAAGACTGTCTAATAATGAC---TCCATCTACAACTCTATCGTTACAGCCCATGCTTTT
GTTATAATTTTTTTTATGGTCATGCCCGCAATAATTGGAGGGTTTGGAAATTGATTAGTA
CCTATTCTTATTTCTGCTCCTGATATGGCCTTTCCTCGGATAAATAATTTAAGATTTTGA
CTACTGCCTCCCTCCCTCTCCCTTCTTCTGAGATCTGCTTTTACTAACAGAGGGGTGGGG
---ACAGGATGAACTTTATACCCCCCCCTCTCAGCTAACCTAGCTCACAGAGGGACGGCC
GTAGATTTAACTATTTTTAGGCTACACTTAGCCGGCATCTCTTCTATCTTAGGAGCTATT
AATTTTATCACAACAATCCTCAACATACGA---GCTAAAAACATAAGATTAGAATTAACC
CCCTTATTTGTCTGGTCTGTTCTTATTACAGCAATCCTTCTATTGCTTAGATTACCTGTT
CTAGCAGGGGCAATTACTATACTTCTTACTGATCGTAACTTTAACACCAGATTTTTCGAC
CCAAGGGGAGGGGGGGACCCTATTTTGTATCAACACTTATTC
>MYMCE232-12|Mesostigmata|Ascidae
--AACCCTATACTTCTTATTCTCAATTTGAAGGGGTATTTTAGGGACATCAATAAGAATA
TTTATTCGAATCGAACTAAGACAG---------------------------------CCT
GGAAGACTGTCTAACAATGAC---TATATTTATAACTCTATTGTTACAGCCCACGCTTTT
GTCATAATTTTTTTTATAGTTATACCTGCAATAATTGGAGGGTTTGGAAATTGATTAGTA
CCTGTCCTTATTTCTGCTCCTGATATGGCTTTCCCTCGAATAAATAATTTAAGATTTTGA
CTACTGCCGCCATCCCTCTCGCTTCTTCTTAGATCTGCTTTTATTGACAGAGGGGTGGGA
---ACAGGATGAACTCTATACCCCCCCCTTTCAAATAATATAGCCCACAGGGGGATTACC
GTAGATTTAACTATTTTTAGACTCCACTTAGCAGGAATTTCTTCTATTTTAGGGGCAATT
AATTTTATCACAACAATTATTAACATACGA---CCTAAAAACATAAGATTAGAGTTAACC
CCCCTATTCGTTTGATCTGTGCTCATCACAGCAATCCTTCTATTACTTAGAATGCCCGTA
CTAGCAGGAGCAATTACTATACTTCTTACTGATCGTAACTTTAACACCAGATTTTTCGAC
CCTAGAGGAGGAGGAGACCCTATTTTATACCAACATCTATTC
>MYMCF822-12|Trombidiformes|Bdellidae
--AACATTATATTTTTTATTTGGTTTATGAGCAGCTTTTTTAGGAGCTGCCTTAAGCCTT
CTAATTCGATTTGAACTTTCACAA---------------------------------CCA
GGAAGAATAATGGAAAATGAT---CAAATTTATAATACAATTGTAACAGCCCATGCTTTT
GTAATGATTTTTTTTATAGTTATGCCTATTATAATTGGCGGATTTGGTAACTGATTAATT
CCTCTCATAATTGGAGCTCCTGATATAGCTTTTCCACGGATAAACAACATAAGATTTTGG
CTTCTGCCACCTTCTTTATCGATTTTAATAATTTCTTCTTTCACCAATAATGGGACAGGA
---ACTGGATGAACTGTTTACCCACCTCTATCTGCATCTATTGGCCACATTGGATCATCA
GTCGACCTATCAATTTTTTCTCTTCATTTAGCTGGTATCTCATCAATTTTAGGAGCTATT
AATTTCATAACCACCATTTTAAATATACGA---ACTGAAAGTTTAAAATTTGAACAAATC
CCTCTTTTTGTATGGTCCATTTTTATCACAGTTCTTCTGCTCCTTTTATCATTACCCGTT
TTAGCAGGAGCTATTACAATACTTTTAACTGATCGTAATTTTAACACTTCATTTTTTGAT
CCTATAGGTGGAGGTGACCCAATTTTATACCAACATCTATTT
>MYMCF281-12|Trombidiformes|Bdellidae
--CACTCTCTATTTTTTATTCGGGATATGGGCCGGCCTTCTAGGGTTAGCTCTAAGAATA
TTAATTCGATTTGAATTATCCCAA---------------------------------CCA
GGAAGAATAATAGAAAATGAT---CAAATCTATAACACCATCGTGACAGCTCACGCATTC
GTAATAATTTTCTTCATAGTAATACCAATCATAATCGGAGGATTTGGAAATTGATTAGTA
CCAATAATAATCGGAGCCCCCGACATGGCATTCCCCCGAATAAACAACATGAGATTCTGA
CTTCTACCCCCATCTTTATCCTTATTAATTATGTCCTCTATAGCCAACAGAGGAACTGGT
---ACAGGATGGACAGTTTACCCCCCCCTTTCCTCTTTAACTGGGCACGTCGGTTATGCT
GTTGACCTATCTATTTTCTCCCTACACTTAGCTGGAATCTCTTCAATCTTAGGGGCAATT
AATTTTATAACCACAATTATTAATATACGA---AGAAAAGGCATATCCTTCGAACAAATT
CCATTATTTGTATGGTCCATTTTTATCACTGTTTTATTGCTCCTACTATCCTTACCGGTA
CTTGCCGGAGCCATCACCATATTACTAACAGACCGAAATTTCAATACCTCATTTTTTGAC
CCAACCGGAGGGGGAGACCCAATTCTATATCAACATTTATTT
>SSGBB1710-14|Mesostigmata|Trachytidae
--AACTCTATACTTAATTTTTAGTCTTTGAGCTAGAATACTAGGAACCGCTTTAAGAGTG
ATTATCCGAACTGAATTAGGTCAA---------------------------------CCA
GGCTCAAGAATTAATGATGAC---CAAATTTTTAATGTAATTGTTACAGCCCACGCATTT
GTTATAATTTTTTTCATAGTAATACCAGCTATAATTGGAGGTTTCGGAAATTGATTAATT
CCTCTTATACTTAGAGCTCCAGATATAGCTTTCCCACGAATAAATAATATAAGATTTTGA
TTACTCCCTCCAGCACTTTCTCTTCTTATATTATCTTCAATAATTGAAACTGGAGCAGGA
---ACAGGATGAACCGTATATCCTCCTCTAGCTTCTATTAATTTTCATTCAGGAGCAAGA
GTTGATCTAGCAATTTTTTCTCTTCATCTTGCAGGTATTTCATCAATTTTAGGAAGAATT
AATTTTATTACAACAATTATTAATATACGA---CCTACCTCAATAACTACTGAACGAATT
CCTTTATTTGTTTGATCAGTTCTATTAACAACTATTTTATTATTACTTTCTTTACCTGTC
TTAGCAGGAGCAATTACCATACTCCTTACTGACCGAAACTTCAATACTTCATTTTTTGAT
CCTACTGGTGGAGGAGACCCAATTTTATATCAACATTTATTT
>SSPRA1606-15|Mesostigmata|Trachytidae
--AACTCTTTATTTAATTTTTAGTTTATGAGCTGGAATAATAGGAACCGCCTTAAGAATT
ATTATTCGAACAGAATTAGGTCAA---------------------------------CCA
GGTTCAAGAATTAATGATGAT---CAAATTTTTAATGTAATTGTAACAGCACATGCTTTC
ATTATAATTTTTTTTATAGTTATACCAACAATAATTGGAGGATTTGGTAATTGACTTATT
CCTCTTATACTTGGAGCTCCAGATATAGCATTCCCACGAATAAACAATATAAGATTCTGA
CTTTTACCTCCTGCTTTATCTCTTCTTTTAATATCATCAATAGTTGAATCCGGAGCTGGA
---ACTGGATGAACAGTTTATCCTCCTTTAGCATCAATTAATTTTCATTCCGGAGCTAGT
GTTGATTTAGCAATTTTTTCCTTACATTTAGCAGGAATCTCATCAATCTTAGGAAGAATT
AACTTTATTACTACTATTATTAATATACGC---CCTTTTAATATAACTCCAGAACGTATT
CCTTTATTTGTATGATCAATTCTTCTTACAACTATTCTTCTTCTTTTATCTTTACCTGTA
TTAGCAGGTGCTATTACAATACTTCTTACAGACCGAAATTTCAATACTTCATTTTTTGAT
CCTACTGGAGGAGGTGATCCAATTTTATACCAACATTTATTT
>MYMCG367-12|Mesostigmata|Ascidae
--TACTCTCTATTTTTTATTTGCAAGATGAGCAAGAGTTTTAGGTACATCCCTCAGTATA
CTAATTCGAATTGAGCTCTCTCAA---------------------------------CCC
GGTAGAATCCTAAAAAATGAT---AATATCTATAATTCAATTGTTACAGCACACGCTTTT
ATTATAATTTTTTTTTTAGTTATACCTGCTATAGTTGGAGGATTTGGAAATTGATTAGTT
CCTCTTATAATTTCCGCTCCTGACATAGCTTTTCCTCGAATAAATAATATAAGTTTTTGA
CTTTTACCACCCTCTTTAACTTTATTATTAAGATCCTCTCTTATTGATAACGGAGTAGGA
---ACAGGTTGAACAGTATATCCCCCTTTATCGAGTAATATTGCCCACAGAGGTCTATCA
GTTGATTTAGCTATTTTTAGTTTACATCTAGCCGGAATTTCTTCTATTCTAGGAGCTATT
AATTTTATTTCAACAATTTTAAATATACGA---ACCTCTTCTATATCTTTTGAACAAATA
CCCTTATTTGTATGATCCATTTTTATTACTGCTTTTTTATTGTTACTAAGCCTCCCTGTA
CTAGCTGGAGCCATTACCATACTTTTAACAGACCGTAACTTCAATACCTCTTTTTTTGAC
CCAAGAGGAGGAGGAGACCCTATTTTATATCAACATTTATTT
>MYMCG522-12|Mesostigmata|Ascidae
--TACTCTTTACTTTTTATTTGCAAGTTGAGCTGGTGTACTCGGTACTTCTTTAAGTTTA
TTAATTCGTATTGAACTTTCCCAA---------------------------------CCT
GGTAGAATTCTAAATAATGAT---AGTATCTATAATACTATTGTTACTGCTCACGCTTTT
GTGATAATTTTTTTTATAGTTATACCTGCTATAATTGGAGGATTTGGTAACTGATTAGTT
CCTTTAATAATTTCAGCTCCAGATATAGCTTTTCCTCGGTTAAATAATATAAGATTTTGA
TTACTACCTCCTTCATTAACTTTACTTTTAACTTCTTCTATAATTGATAATGGTGTAGGT
---ACAGGTTGAACTGTATACCCCCCATTATCAGGGTCCCAAGCTCATAGAGGAGTTGCT
GTAGACTTAGCGATTTTTAGATTACATTTAGCAGGAATCTCATCTATTTTAGGAGCTATT
AATTTTATCACTACAATTATCAATATACGA---AATTATTTAATATCATGAGAACGTACT
CCATTATTTGTGTGATCTGTGTTAATCACAGCTTTTTTACTTTTAATGAGCTTACCCGTT
TTAGCAGGCGCTATCACTATACTTTTAACAGATCGAAATTTTAATACTTCATTTTTTGAT
CCTAGAGGTGGTGGGGACCCCGTATTATACCAACATCTATTT
>SSPRA1419-15|Mesostigmata|Trachytidae
-----TTTATACTTAATTTTTAGCCTATGAGCTGGAATATTAGGAACAGCTTTAAGAATA
ATTATTCGAACAGAATTAGGACAA---------------------------------CCA
GGCTCTAGAATTAATGATGAC---CAAATTTTTAATGTAATTGTTACTGCTCACGCTTTT
GTGATAATTTTTTTTATAGTTATACCAGCAATAATTGGTGGTTTTGGAAATTGGCTAGTT
CCATTAATATTAGGAGCTCCAGATATAGCTTTTCCACGAATAAATAATATAAGTTTTTGA
TTATTACCCCCTTCTTTATCCTTATTATTATTATCTTCAATAGTAGAAACTGGAGCCGGA
---ACAGGTTGAACTGTTTATCCTCCATTAGCTTCAATTAATTTTCATTCAGGAGCAAGA
GTTGATTTAGCAATTTTTTCTCTACATCTTGCTGGTGTATCTTCAATTCTTGGAAGAATT
AATTTTATTACAACTATTATTAATATACGC---CCATTTATTATAACTTCTGAACGAATT
CCACTATTTGTCTGATCAGTTCTTTTAACTACTATTCTTTTGTTACTTTCTCTTCCAGTA
CTTGCTGGAGCCATTACTATATTATTAACTGACCGAAATTTTAATACTTCTTTCTTCGAT
CCAACAGGAGGAGGAGACCCAATTTTGTACCAACATTTATTT
>CNGMG1669-14|Trombidiformes|Aturidae
--AACTTTATATTTTGCTTTTGGTATATGATCTGGTATTTTAGGGGCAAGATTAAGTATA
ATTATCCGTTTAGAATTAAGTCAA---------------------------------CCT
AGCTCGTATTTAGGAAACGAC---CAATTGTATAATACTATCGTAACTGCCCATGCTTTT
GTTATAATTTTTTTTATAGTAATACCAATAATAATTGGGGGATTCGGAAACTGATTAGTG
CCTATAATATTAGGTATTCCAGATATAGCTTTCCCACGAATGAATAATATAAGCTTTTGA
CTATTACCTCCGGCTTTAGTGCTATTATTGCTAAGATCTATAACTTCAATAGGAGCTGGT
---ACAGGTTGAACTGTTTATCCTCCTTTATCTAGTAATTTAGCACATGCTGGTACTTCT
GTAGATTTAGCTATTTTTTCTTTACATTTAGCGGGGGTTTCTTCGATTTTAGGAGCTATT
AATTTTTTAGTTACTACTATAAATATAAAA---ATAAAATATATAACCTTAGAACAAATA
CCTTTATTTGTAACCTCTGTTATTATCACAGCAATTTTATTACTTCTTTCTTTACCTGTT
TTAGCAGGAGGTATTACCATACTTTTAACAGATCGAAATTTTAATACGTCCTTTTTTGAC
CCAGCGGGAGGGGGAGATCTTATTCTTTATCAACATTTATTT
>MSSCA4941-16|Mesostigmata|Parasitidae
--TACAATATATTTAATTTTTGCAGCCTGAGCCGGGATGCTAGGAACAGCCTTAAGTATA
ATTATTCGAGCTGAACTAGGACAA---------------------------------CCC
GGTTCGCTTATTGGTGACGAT---CAAATTTATAATGTTGTAGTTACAGCACATGCTTTT
ATTATAATTTTCTTTATAGTAATACCTGCATTAATTGGTGGGTTTGGAAACTGATTAGTT
CCTCTGATAGTTTCAGCCCCTGATATGGCTTTCCCACGTATAAATAATATGAGTTTTTGA
CTTCTACCACCTTCTCTTTTACTCCTTCTTAGCTCATCTATAGTAGAATCAGGTGCCGGT
---ACCGGGTGAACAGTTTATCCTCCTCTAGCAGGTAATCTTTCTCATAGAGGTGGAGCA
GTTGACTTAGCTATTTTTTCACTTCACTTAGCAGGTATTTCTTCAATTCTAGGATCTATC
AATTTTATTACAACTATTATAAATATACGA---CCTAAGGAAATAACTATAGAACGAATG
CCCTTATTTGTTTGATCTGTTTTTATTACTACTATTTTATTGTTATTATCACTTCCAGTC
CTGGCAGGTGCTATTACAATACTTTTAACAGATCGAAATTTTAATACTTCTTTCTTTGAC
CCTAGTGGAGGAGGAGACCCAATT------------------
>MSSCA958-16|Trombidiformes|Triophytydeidae
--AACAATATATTTTGCCTTTGGTATGTGAGCAGCTTTACTAGGAGCTTCTATAAGAGTA
TTAATTCGAATAAAGCTTGCACAT---------------------------------CCT
AATATGATAGGTCAAGTAGAT---CAAATTTATAATGTTACAGTTACTGCTCATGCATTT
GTAATAATTTTTTTTATAGTCATACCAATTATAATCGGAGGATTCGGAAATTGATTAGTC
CCTATAATAATTGGAGCCCCAGATATAGCATTCCCACGCATGAACAATATAAGATTTTGA
CTTTTACCCCCTTCTTTAATATTTTTGTTAATGTCCTCTTTTACAGACAATGGAAGAGGT
---ACTGGTTGAACAGTATATCCCCCCTTATCTAATCAATTATTTCATAGTGGTCAATCA
GTTGATTTAACCATTTTTTCTCTACATTTAGCTGGAATTTCTTCTATTCTAGGAGCCATT
AATTTTATTACAACTATTATTAATATACGA---TCTATCTCTTCTTCTTTTGAGCGAATC
CCACTCTTTGTATGAAGAGTCCTAATTACAGCTATTTTACTCTTACTCTCTCTACCTGTT
TTAGCTGGAGCAATTACAATATTATTAACAGACCGAAACTTTAACACTTCTTTTTTTGAT
CCTGCGGGGGGGGGAGACCCAAT-------------------
>CNJAD1850-12|Trombidiformes|Erythraeidae
--GACAATATATTTCATTTTGGGAGCATGGTCAGGATTAATAGGACTTAGCCTAAGAACT
ATTATTCGTATTGAACTAGGACAA---------------------------------CCT
GGTCAGTGTATTGGCAATGAC---CAATTATATAATTCGATTGTCACTGCACATGCATTT
ATTATAATCTTCTTTATGGTTATACCAATTATAATTGGAGGTTTTGGAAACTGACTTATT
CCAATTATAATTGGAGCCCCAGATATGGCATTCCCACGTCTTAATAACTTAAGCTTTTGA
TTACTTCCCATATCACTCATTTTACTGCTAATAGCTTCTATTAGAAGAATAGGAGTTGGG
---ACAGGATGAACTATATACCCACCATTATCTGGATATATAGCACACAGAGGACTCTCT
ATTGAAATAACAATTTTCTCACTTCATCTTGCTGGTGCAGGCTCTATTTTAGGAGCAATC
AATTTTTTGACTACATTTTTCAATATAAAT---AATAAAAACCTCTGATGAGACATGATA
CCACTATTCGTATGATCAGTTATAGTTACCGCAGTACTCTTACTTATCTCTCTTCCTGTT
TTAGCAGGAGCGATTACCATGCTTCTTTTCGATCGCAACTTTAATCCAACTTTTTTTGAT
CCTAGTGGAGGAGGAGATCCAATCATATACCAACATTTATTT
>MSSCA835-16|Trombidiformes|Erythraeidae
----------------------------------GACTCTTAGGACTTGCCCTAAGAGTC
CTGATCCGAATAGAATTAGCTCAA---------------------------------CCT
GGACAGCTTATTGGAAATGAT---CAGTTGTATAATTCAATTGTTACAGCCCATGCTTTT
GTGATAATCTTTTTCATAGTTATACCAATCATAATTGGTGGATTTGGAAATTGATTGGTA
CCAATCATAATTGGAGCTGCTGACATAGCTTTCCCTCGCCTAAATAACATAAGATTCTGA
NTACTCCCTTTATCTCTCACCCTGTTAATCATAGCTTCCCTATCATCTATAGGAGTGGGA
---ACAGGGTGGACTATATATCCCCCATTATCAGGATATATAGCTCATAGAAGAATTTCC
ATTGAACTATCAATTTTCTCTCTACACCTAGCAGGAGCAGGTTCAATTTTGGGAGCAATT
AACTTTTTAACTACATTTGCAAACATAAAT---AACAAAAACTTATGATGAGACACAATT
CCTCTATTTGTATGAGCGGTTGTAGTCACCGCAGTCCTATTATTAATTTCTCTTCCTGTT
CTAGCAGGAGCAATTACTATACTTTTATCAGATCGTAATTTTAATACCACTTTTTTTGAT
CCA---------------------------------------
>MSSCA652-16|Mesostigmata|Zerconidae
--AACTCTTTATTTTATTTTTAGTTTATGAACAAGAATATTAGGTATAGCTCTTAGCTTA
ATTCTTCGAATTGAATTAGGGCAA---------------------------------CCA
GGACCGTATATTAGAAATGAT---CAACTTTATAATGTTATTGTTACTTCTCATGCTTTT
ATTATAATTTTTTTTTTAGTTATACCAATTATACTTGGAGGATTTGGTAACTGATTAATT
CCTTTAATAATAAATTCTTCAGATATAGCTTTTCCTCGACTTAATAATATAAGATTTTGA
CTTCTTCCTCCTTCTTTAATTTTACTTTTAACTTCTTCAATAATTGAATCTGGGTCTGGA
---ACAGGTTGAACTGTTTATCCTCCTTTATCTAATAATATTTCACATAGAAGAATATCT
GTAGATTTAACAATTTTTTCTCTTCATTTAGCTGGTATTTCTTCAATTATAAGATCTATT
AATTTTATTGTAACTATTTTAAATATACGC---AATAAAACTTTAAATTTTGAAAAATTA
CCTTTATTTATTTGAAGAATTTTTATTACAACTATTTTATTATTATTAGCTTTACCTGTT
TTAGCTGGAGCTATTACAATATTATTAACAGATCGAAATTTTAATACTTCTTTTTTTGAC
CCTAGAGGAGGAGGGGATCCT---------------------
>CNROP536-13|Sarcoptiformes|Galumnidae
--AACCCTATATTTCATTTTTGGAGCCTGAGCAGGACTACTTGGATCGGCTTTAAGAAGA
TTAATTCGATTAGAGTTGGGGCAA---------------------------------CCC
GGATCTTTGATAGATAATGAC---CAAATTTACAATACTATTGTAACAGCCCATGCTTTC
ATCATAATTTTTTTTATAGTGATACCGATTATGATTGGTGGATTCGGAAATTGATTAGTA
CCATTAATGATTGGAGCACAAGATATAGCTTTTCCACGGATAAATAACATAAGATTCTGA
CTCCTGCCTCCCTCTTTAATTTTACTTTCTTCTTCAGCATTTGCAAGAGTAGGGGTAGGA
---ACCGGCTGAACGGTTTACCCCCCATTAGCCGGTAATCTTTTCCACTCAGGAAGATCT
GTAGACTTAGCAATCTTTAGTTTACATTTAGCTGGGGCATCCTCTATTCTTGGTGCTATC
AATTTTATTACTACTATTATAAATATACGT---TCATCTTCAGTTACTTTAGATTCTATC
CCTTTATTTGTGTGATCAGTACTAATTACAGCCATTTTGTTGTTGCTTTCATTGCCTGTA
TTAGCAGGGGCTATCACTATACTATTAACAGATCGTAATTTTAATACAACATTTTTTGAT
CCTTCAGGAGGA------------------------------
>CNFDC552-14|Sarcoptiformes|Oribatulidae
--CACTTTATATTTCATTTTTGGGGCTTGAGCAGGACTATTAGGATCCGCTTTAAGAGGG
CTAATTCGACTAGAGCTAGGACAA---------------------------------CCC
GGCTCTTTAATAGAAAATGAT---CAAATTTATAATACCATTGTAACTGCCCACGCTTTT
GTTATAATTTTTTTTATAGTGATACCAGTAATAATTGGGGGATTCGGGAATTGATTGGTT
CCTATAATGATCGGAGCACAAGACATGGCCTTTCCTCGTATAAATAATATAAGATTTTGG
CTTTTGCCCCCCTCTCTAGCGCTTCTTTCTAGCTCTGCCTTTGCTGGAATGGGTGTCGGG
---ACAGGCTGAACGGTATACCCCCCTTTGGCAGGAAATCTCTTTCACTCTGGGATTTCA
GTAGACTTAGCTATTTTTAGCTTACATCTCGCAGGGGCTTCTTCAATTTTAGGAGCGATT
AACTTTATTACTACAATTTTAAACATGCGG---TCCTCATCTTTAACACTAGATTCTATC
CCCTTATTTGTGTGATCGGTGTTAATCACTGCAGTACTGCTACTGCTATCTTTACCCGTA
TTAGCAGGAGCCATCACAATACTATTGACAGACCGGAACTTTAATAC-------------
------------------------------------------
>MSSCA4706-16|Mesostigmata|Parasitidae
--CACTATATACTTAATTTTTGCTGCTTGAGCAGGCATACTAGGAACTGCTCTTAGTATA
ATTATCCGGGCAGAACTTGGGCAG---------------------------------CCC
GGGTCCCTTATTGGAGATGAC---CAAATCTATAATGTTGTTGTTACTGCGCATGCTTTT
ATTATAATTTTTTTTTTAGGTTTTCCAACCCTAATTGGGGGTTTTGGTAATTGACTAGGT
CCATTAATAGGTTTTTCCCCCGATATAGCTTTCCCTTGTTTAAACAATATAAGTTTTTGG
TTATTACCGCCATCACTTTTAATTTTTTTTAGCTTGTCTTTAGTTGAATCCGGGGGTGGA
---ACAGGATGGAATGTTTTCCCTCCTTTTCCCAGAAATATCTTTTCTAGGGGAGCAGGT
GGTGACTTGGGTATTTTTTCACTTCATCTTGCAGGAGTTTCATCTATTTTAGGATTTATT
AATTTTATTACAACCATTATAAATATACGC---CCAAAGGAGATATCTCTTGAACGAGTG
CCTTTATTTGTTTGATCTGTATTTATTACAACTATCCTGCTT------------------
------------------------------------------------------------
------------------------------------------
>HPPPF997-13|Mesostigmata|Melicharidae
--AACTTTATATTTTATTTTTTCTTTATGATCCGGAATAGTGGGTACTTCTTTTAGAATG
TTAATTCGAATAGAATTGTCTCAA---------------------------------CCT
GGTGTCTTAATTGGTGATGAT---CAAATTTATAATGTAATTGTTACGGCTCATGCTTTT
ATTATAATTTTTTTTATAGTTATACCAGCTTTAATTGGAGGTTTTGGTAATTGATTAGTA
CCTTTAATATTATCTGCTCCTGATATAGCTTTTCCTCGTATAAATAATATAAGATTTTGA
TTGTTACCTCCTTCTTTAACTTTTTTAATTATATCTTCAATAATTGAGTCTGGGGTAGGG
---ACAGGTTGAACTGTTTATCCTCCTTTATCAAGAATTATATTTCATAGAGGAAGAGCA
GTTGATTTATCTATTTTTTCTTTACATTTAGCTGGAATTTCTTCTATTTTAGGTTCAATT
AATTTTATTTGTACTATTTTAAATATACGT---TCAAATAATTTTCATATAGAGCAAATA
TCTTTATTCGTATGATCAGTTTTTATTACTACTATTTTATTATTATTAAGATTACCAGTA
TTAGCTGGAGCTATTACAATGTTATTAACAGATCGAAATTTTAATACAAGATTTTTTGAT
CCTAGAGGTGGTGGAGATCCTGTTTTATACCAACACTTATTT
>CNPKF2062-14|Mesostigmata|Digamasellidae
--GACATTATATATAATTTTTTCTCTATGGTCAGGAATAGTAGGTACTTCTTTAAGAACA
ATCATTCGTATCGAACTAGGTCAA---------------------------------CCT
GGTAGCTTAATTAAAGATGAT---CAAATTTATAACACAATTGTTACTGCTCATGCTTTT
GTTATAATTTTTTTTATAGTTATACCAGCTATAATTGGAGGATTTGGAAATTGGTTAATT
CCATTAATAATTGGAGCCCCAGATATAGCGTTCCCACGAATAAATAATATAAGGTTTTGA
TTTTTACCTCCAAGATTAATATTTCTTTTAATAAGAAGAATAATTGAAAGAGGAGTTGGA
---ACTGGATGAACAGTGTACCCCCCTTTATCCAGAAATATAAGGCACAGAGGTAATGCT
GTAGATATGTCTATTTTTAGACTACATTTAGCAGGAGTGTCAAGAATTTTAGGATCTATT
AATTTCATTAGAACAATTTTAAATATACGT---GTTGATTCTTTAACATTAGAACGTACT
CCGTTATTTGTATGATCTGTATTCATTACTACAATCTTATTATTATTAAGCCTTCCTGTA
TTAGCTGGAGCTATCACTATGCTTTTAATAGACCGTAATTTTAATACAACCTTTTTTGAT
CCAAGAGGAGGAGGGGATCCAGTTTTGTATCAACATTTATTC
>MSSCA967-16|Sarcoptiformes|Oppiidae
--GACACTCTATTTTATCTTCGGTGCTTGGGCTGGGATGCTAGGCTCAGCTCTAAGAGGA
CTGATTCGGTTAGAATTAGGACAA---------------------------------CCA
GGTTCCTTAATAGAAAATGAC---CAAATTTATAACACAATCGTTACTGCACATGCTTTT
GTTATAATTTTTTTCATAGTTATGCCAATTTTAATTGGAGGTTTTGGAAATTGACTAGTG
CCTCTTATAATCGGAGCCCAAGACATAGCGTTTCCACGTATAAACAATATGAGATTTTGG
CTGCTTCCACCTTCTCTTTCTTTATTATCTATCTCAGCTTTTGCTGGTGCGGGGGTAGGT
---ACCGGATGAACCGTTTACCCCCCCTTAGCCGGAAATCTCTTTCATTCTGGTATTTCT
GTAGATCTAGCCATTTTTAGTTTACATTTAGCTGGAGCTTCTTCAATTTTAGGAGCAATT
AATTTTATTACTACAATCATAAACATACGG---TCTTCTTCTCTTACTTTAGACGCTATC
CCATTATTTGTGTGATCTGTTTTAATTACTGCAGTACTACTGCTGTTATCTTTACCAGTT
CTAGCAGGAGCTATCACAATATTATTAACAGATCGAAACTTTAACACAACCTTTTTTGAT
CCATCTGGAGGAGGGGATCCTATTT-----------------
>UAWM127-14|Trombidiformes|Aturidae
--AACTCTTTATTTTGGGTTAGGAAGATGAGCTGGTATAATAGGAGCAAGTTTAAGAACC
ATTATCCGATTAGAATTAGGTCAA---------------------------------CCG
GGATCCTTAGTTGGAAACGAC---CAAATTTATAACACCATTGTGACTGCTCATGCTTTT
ATTATAATTTTTTTTATAGTAATGCCTATTATAATCGGAGGATTTGGAAACTGATTAGTA
CCATTAATGATTTCAGCTCCAGATATAGCTTTCCCTCGAATAAATAATATAAGATTTTGA
CTACTTCCGCCATCTTTAATTTTACTAGTAACAGGATCAATAACTTCTATAGGAGCTGGA
---ACAGGATGAACTGTCTACCCACCTTTGTCAGGAAATTTAGCTCATTCAGGCTCTTCT
GTTGATTTAACCATTTTTTCGTTACATTTAGCAGGAATTTCTTCGATTTTAGGGGCAATT
AACTTTATGGCTACCATTTTAAATATAAAA---CCTAATTCAATAAAACTAGAACAAATA
CCTTTATTTGTATGATCAATTTTTATCACAACCATCCTTCTTTTACTATCTCTACCGGTT
TTAGCCGGTGCTATTACTATACTTTTAACTGATCGAAACTTTAACACATCATTTTTTGAC
CCTGCAGGAGGAGGTGACCCTATCTTATACCAACATTTATTT
>MSSCA973-16|Mesostigmata|Veigaiidae
--AACTATATATTTAATTTTTGCTGCATGAGCCGGAATAGCCGGAACTGCCCTAAGAATG
ATTATTCGAGCAGAATTAGGCCAA---------------------------------CCT
GGAACCTTAATTGGAGATGAC---CAAATCTACAACGTAGTGGTAACTGCTCACGCTTTT
ATTATAATTTTTTTTATAGTTATACCTGCCCTAATTGGAGGATTTGGAAATTGATTAGTC
CCTATTATAATCTCCGCTCCTGATATAGCCTTCCCCCGAATAAACAACATAAGATTTTGA
TTGCTTCCCCCCTCACTACTGCTATTGTTAAGATCCTCCTTAATTGAATCTGGGGCAGGA
---ACAGGTTGAACGGTTTATCCTCCCCTAGCTAACAATATTTCTCATAGAGGAAGAGCA
GTAGACTCTGCTATTTTTTCTCTTCATCTTGCCGGCGCATCTAGAATTTTGGGTTCAATT
AATTTTATTACTACAATTATAAATATACGA---CCTCAAAATATAAAGATAGAGCAAATT
CCTCTGTTTGTTTGATCTGTATTTATCACAACTATTCTTTTACTCCTATCCCTTCCAGTT
CTAGCTGGGGCTATTACTATACTTTTAACAGACCGAAACTTTAACACATCTTTCTTTGAC
CCAAGAGGAGGAGGAGATCCTATTT-----------------
>MSSCA901-16|Sarcoptiformes|Parakalummidae
--AACTCTTTACTTTGTTTTGGGGGGGTGAGCAGGGATTTTGGGGTCTGCCCTTAGGGGA
CTCATTCGCCTAGAGCTAGGACAA---------------------------------CCT
GGATCCTTAATGGAAAACGAC---CAGATTTACAACACAATTGTAACTGCTCACGCTTTC
GTGATAATCTTCTTTATAGTAATGCCAGTTATAATCGGAGGTTTTGGAAACTGGTTGGTT
CCAATCATAATCGGGGCTCAGGACATAGCCTTCCCCCGTATAAATAATATGAGATTTTGG
CTTCTGCCCCCATCTCTGACCTTTTTATCACTTTCGGCCTTTGCGGGGATAGGGGCCGGA
---ACTGGGTGAACTGTATACCCCCCCCTGGCTAGAATAATATACCATTCGGGGGTATCT
GTTGATCTCGCTATTTTTAGTCTTCATTTGGCAGGAATTTCTTCAATCTTGGGGGCTATT
AATTTTATTACCACAATCTTAAATATGCGA---TCTTCCTCCATAACTCTGGATTCGATT
TCTTTATTTGTTTGGTCCGTTTTCATTACAGCAGTGCTTTTGTTACTATCTCTGCCAGTT
CTGGCCGGTGGTATTACAATACTGTTAACGGACCGAAATTTCGAAACCTCTTTCTTTGAC
CCCTCTGGGGGGGGTGACCCTAT-------------------
>MSSCA3567-16|Mesostigmata|Zerconidae
--AACAATATATATCTTATTTAGCCTATGAACTAGAATACTAGGAATATCTTTAAGTATT
ATTATTNGAATTGAACTAGGGTTT---------------------------------CCA
GGAACCTTAATTAATAATGAT---CAAATTTATAACGTAATTGTTACTTCTCATGCTTTT
ATTATAATTTTTTTTTTAGTAATACCAATTATAATTGGAGGATTTGGAAACTGATTAGTC
CCTTTAATAATAATATCCCCTGATATAGCATTCCCTCGACTTAATAATATAAGATTTTGA
CTTTTACCTCCTTCACTATTACTTTTAATAAACTCTTCAATTATTGAAAGAGGCACTGGA
---ACAGGATGAACAGTATATCCCCCTCTTTCAAATAATATATCACATAGAGGTATAAGA
GTAGATTTAGCTATTTTTTCTCTTCATATAGCAGGAATTTCTTCAATTTTAGGAGCAATT
AATTTTATTGTTACAATTATAACTATACGC---TCAAAATATAACCCTATAAATAATTCT
CCTTTATTTATTTGAGCTATTTTTATTACAACTATTTTACTACTTTTAGCTTTACCAGTC
TTAGCCGGAGCTATTACAATACTATTAACAGATCGAAATTTTAATACTTCATTTTTTGAC
CCTAATGGAGGAGGAGACCCTAT-------------------
>MSSCA3626-16|Trombidiformes|Ereynetidae
--AACATTATATTTTGTATTTGGTATTTGATCAGCCTTATTAGGTGCAAGAATAAGAATT
ATTATTCGTATTAAATTAATCCAC---------------------------------CCA
TCATTCATAGGGCAAAATGAT---CAAATCTTCAATACAATAGTCACAGCCCATGCCTTT
GTAATAATTTTTTTTATAGTAATACCAATTATAGTAGGAGGATTTGGAAATTGACTAGTA
CCAATAATAATCAGAGCTCCAGATATAGCATTCCCACGTATAAATAATATAAGTTTCTGA
TTATTACCCCCATCAATTATTTTATTAATATTATCTTCTTTTACTAATAGAGGAGCAGGA
---ACAGGATGAACTGTATACCCACCACTTTCAAATCAAGCATTCCACGATGGATTAGCA
GTAGATTTAACAATTTTTTCTTTACATTTAGCCGGAATTTCATCTATTCTAGGAGCTATT
AATTTTATTACCACTATTATAAACATACGT---CCAAAAAAAATAACTTTTGAACGAATT
CCTTTATTTGTATGATCTATCTTCATTACTGCCATTTTATTACTACTATCACTACCAGTG
TTAGCAGGAGCAATTACTATATTATTAACTGATCGAAACTTTAATACTTCATTTTTTGAT
CCTGCAGGAGGAGGAGATCCAATCCTA---------------
>MSSCA4902-16|Trombidiformes|Penthalodidae
--AACGTTATACTTTGCATTTGGAATATGATCAGGGTTATTAGGAGCATCAATAAGAATC
ATTATTCGTATGAAATTAGCTAAT---------------------------------ACA
ACATTCATAGGACAAAACGAT---CAAATCTACAATGTAATAGTAACAGCCCACGCATTT
ATCATAATTTTTTTCATAGTAATACCAATTATAATTGGGGGATTTGGGAATTGATTAGTA
CCTATCATAATCGGAGCTCCGGATATGGCATTCCCACGAATGAACAACATAAGATTTTGA
TTACTACCCCCTTCAATTTCAATAATAGTAATGTCATCATTTACTGATGTAGGTGCAGGA
---ACTGGATGGACAGTCTACCCACCTTTGTCAAATAGAATATTTCATAGAGGTCCGTCA
GTAGATCTAGCAATTTTTAGTCTTCATTTAGCGGGGATTTCATCAATCCTAGGAGCAATT
AATTTTATTACAACTATTTTAAATATGAAA---ACATCAATAGTGAATTCAGAAAAAACA
CCTCTATTTGTATGATCAGTGATAATCACTGCAATCCTACTATTGTTGTCTCTACCAGTT
TTAGCAGGAGCAATCACAATATTATTAACAGATCGTAACTTTAACACTTCATTCTTTGAC
CCTGCTGGAGGAGGAGACCCTATTT-----------------
>HPPPF1010-13|Sarcoptiformes|Autognetidae
--AACTTTATATTTTATCTTTGGGGCTTGGGCTGGCCTTCTTGGGTCTGCTTTAAGTGCT
CTTATTCGATTAGAGCTCGGTCAG---------------------------------CCA
GGATCCCTAATAGAAAATGAC---CAAATCTATAACACTATTGTGACAGCACATGCTTTT
GTTATAATTTTTTTTATAGTTATACCAGTTATAATTGGGGGATTTGGAAATTGACTAGTT
CCTATAATAATTGGAGCACAAGATATGGCTTTTCCTCGAATAAATAATATAAGATTTTGA
CTTTTACCTCCTTCTTTGACTCTACTTTCTGCCTCTGCGTTTGCTGGAGCTGGTGCTGGA
---ACAGGATGGACCGTTTACCCCCCTTTGGCTGGAAACATATTTCATTCAGGGTTCTCC
GTGGATTTAGCAATTTTTAGGTTACACCTCGCCGGTGCCTCTTCTATCTTAGGTGCGATT
AACTTTATCACAACCATTGCAAACATACGC---TCTTCCTCAACACAATTAGATTCAATT
CCTTTATTTGTTTGGTCCGTTCTAATTACAGCTGTTCTCTTACTGCTATCTTTACCGGTT
TTAGCTGGGGCTATCACCATACTTCTCACAGACCGAAATTTTAACACTTCTTTTTTTGAC
CCTTCCGGTGGAGGAGACCCCATTCTGTACCAACACTTATTC
>SSWLD8235-13|Sarcoptiformes|Eremaeidae
--AACTTTATACTTCATTTTTGGAGCCTGGGCTGGTTTATTGGGTTCTGCACTAAGAGCC
TTGATTCGGTTAGAGCTAGGTCAA---------------------------------CCA
GGATCCTTGATAGAAAACGAT---CAAATTTACAATACTATTGTAACTGCTCACGCTTTT
GTTATAATTTTTTTTATAGTAATACCAGTAATAATTGGAGGGTTCGGAAATTGACTAGTA
CCAATAATAATTGGGGCTCAAGATATGGCGTTTCCTCGAATAAATAACATAAGTTTTTGG
TTGCTACCTCCTTCTCTTACCTTACTTTCTGCCTCTGCTTTCGCAGGAATGGGTGCCGGA
---ACAGGTTGAACTGTGTACCCCCCTCTAGCCGGGAATTTATTTCATTCAGGATTTTCT
GTGGACCTAGCAATTTTCAGATTACATTTAGCAGGTGCTTCCTCTATTCTGGGAGCAATT
AATTTTATTACTACAATTATAAATATACGG---TCATCTTCTATGACCTTAGATTCTATT
CCCCTATTTGTCTGATCCGTATTAATTACTGCTGTCTTATTGTTACTTTCTTTACCTGTA
TTAGCTGGGGCTATTACTATGTTACTAACAGACCGTAATTTCAATACCTCCTTTTTTGAC
CCTTCTGGAGGGGGAGACCCAATTCTTTACCAACATTTATTT
>MSSCA923-16|Trombidiformes|Rhagidiidae
--AACATTATACTTCGCTTTCGGACTTTGATCAGCCTTATTGGGAGCATCCATAAGTATC
CTAATTCGAATAGAACTAGGGCAA---------------------------------CCA
GGATCCATAATACAAAACGAT---CAAATTTATAACACTATTGTAACAGCACACGCCTTC
GTTATAATTTTCTTCATAGTTATACCCATTATAATTGGAGGCTTTGGAAATTGATTAGTG
CCTATAATGATTGGGGCTCCAGATATAGCATTCCCACGAATAAATAATATAAGCTTCTGA
TTATTACCTCCATCTCTGTCATTACTATTAATATCAGCTTTCACTAGAGCAGGAGTAGGA
---ACTGGATGAACCGTTTACCCCCCACTATCAAGAAACATTGCCCATCCGGGAGGAGCA
GTAGACTTAGGTATTTTCTCACTCCACTTAGCTGGGATCTCATCAATTCTAGGAGCCATT
AATTTCATAACCACTATTATTAACATACGA---TCCCCAGCCATATCATTCGAACGAATC
CCTTTATTTGTCTGATCAGTTTTCATCACAGCTCTTCTATTATTATTATCATTACCTGTT
TTAGCAGGAGCCATTACTATACTTTTAACAGATCGAAATTTTAATACATCTTTCTTTGAC
C-----------------------------------------
>UAWM109-14|Trombidiformes|Hydrodromidae
--AACAATTTACTTCGCCTTTGGTGCTTGATCAGGTATATTAGGAGCCAGCCTTAGAACA
CTCATTCGACTTGAATTAGGACAA---------------------------------CCA
GGGTCATTAATTGGTAATGAT---CAAATTTATAACACAATTGTAACAGCTCACGCATTC
ATTATAATTTTCTTTATAGTTATACCTATAATAATTGGAGGATTCGGAAACTGATTAGTA
CCTCTTATGCTCAGAGCACCAGATATAGCGTTCCCACGAATAAATAATATAAGATTTTGA
CTTTTACCTCCTTCTTTAACTCTCCTGGTTATAGGTTCATTCACTTCAATAGGAGCAGGA
---ACCGGATGAACAGTTTATCCACCTCTATCAAGAAACATTTCCCATAGAGGACCATCC
GTAGATTTAAGTATCTTTTCACTTCATTTAGCTGGAATCTCCTCAATCTTAGGAGCTATT
AATTTCATAGCTACAATCATAAATATAAAA---CCAAAATCTATAAAGCCTGAACAAATA
CCTCTCTTCGTATGATCAATTTTTATCACAACCATCTTACTCCTTCTATCACTTCCTGTT
TTAGCAGGAGCTATCACCATATTACTTACAGATCGAAACTTTAACACCTCATTTTTTGAC
CCAGCTGGAGGGGGAGACCCAATTTTATACCAACATCTTTTT
>MSSCA3572-16|Trombidiformes|Rhagidiidae
--AACTTTATATTTTGCATTCGGACTATGATCAGCACTATTAGGTGCCTCTATAAGAATT
ATAATTCGAATAGAATTAGGTCAA---------------------------------CCA
GGGTCAATAATACAAAATGAT---CAAATCTATAACACAATTGTAACAGCCCACGCATTC
GTCATAATCTTCTTTATAGTTATACCGGTAATAATCGGAGGTTTCGGAAATTGATTAGTT
CCAATAATAATTGGAGCACCGGATATAGCTTTCCCTCGAATAAATAACATAAGATTTTGA
TTGTTACCCCCTTCTCTCTCTCTACTCTTAATATCAGCATTTACCAGCGCTGGAGTTGGA
---ACTGGGTGAACAGTTTATCCACCGCTTTCAAGAAACATCGCCCATCCAGGTGGAGCA
GTAGACTTAGGAATCTTTTCTCTCCATTTAGCAGGTGTATCTTCAATTCTAGGAGCAATC
AATTTTATAACAACAATTATTAACATACGA---TCTCCATCAATATCATTTGAACGAATT
CCTTTATTTGTTTGATCAGTATTTATTACTGCCCTACTACTTCTTTTGTCCCTCCCAGTA
CTAGCTGGAGCAATTACAATACTATTAACAGATCGAAATTTTAATACCTCATTCTTTGAC
CCAGCAGGGGGAGGGGACCCTATTT-----------------
>CNGMD1760-14|Mesostigmata|Trematuridae
--AACTATATATTTAGTTTTTAGCGCCTGATCTGGTATGTTGGGTACTGCCCTCAGAGTT
ATTATTCGAACAGAACTCGGACAG---------------------------------CCC
GGCTCAATAATTGGTGACGAC---CAAATTTTTAATGTAATTGTAACCGCACATGCTTTT
ATTATAATTTTTTTTATAGTTATACCCGCAATAATCGGTGGATTTGGAAATTGACTAGTA
CCCCTTATACTTGGGGCCCCAGACATGGCCTTCCCCCGTATGAACAATATAAGCTTCTGA
TTACTGCCCCCATCTTTAACACTATTATTAATATCCTCTATGGTAGAATCAGGGGCAGGA
---ACCGGGTGAACAGTATACCCGCCTTTGGCCGCCAATATTTCACACAGAGGTGCTAGA
GTAGATCTCGCCATTTTCTCACTTCATCTGGCTGGGGTGTCCTCAATTTTAGGCTCTATT
AATTTTATTACAACCATTATAAACATACGA---TCTCATGAAATAACAATAGAACGTGTA
CCACTTTTCGTGTGATCTGTCTTACTAACAACAATTCTTCTTTTACTCTCTCTTCCAGTC
TTAGCCGGAGCCATCACTATGCTATTAACAGATCGTAACTTCAATACTGCATTTTTTGAC
CCTGCTGGAGGAGGTGACCCAATTTTATACCAACACCTATTC
>SSWLD8236-13|Mesostigmata|Parasitidae
--AACACTTTATTTAATTTTTGCTGCTTGATCAGGAATACTAGGAACTGCTTTAAGAATA
ATTATTCGAACAGAATTAGGAACT---------------------------------CCT
GGCTCATTAATCGGAGACGAC---CAAATTTATAATGTAGTAGTAACTGCTCATGCTTTT
ATTATAATTTTTTTTATAGTTATACCTGCTTTAATTGGAGGATTTGGTAATTGATTAATT
CCTTTAATAATTTCTGCACCTGATATAGCTTTTCCTCGTATAAATAATATAAGATTTTGA
CTCCTCCCTCCTTCTATCTTACTACTCTTATTATCCTCATTAATTGAAAATGGAGCTGGA
---ACTGGTTGAACTGTTTATCCTCCATTAGCTAGAAATATCTCCCATAGAGGAGGAGCT
GTAGATTTAACAATTTTTAGTCTTCATTTAGCAGGAGTATCCTCAATTCTAGGAGCTATT
AATTTTATTTCAACAATTTTAAATATACGA---ACAAAATTATTAACATTAGAACGAATG
CCTTTATTTGTTTGATCCATCTTTATTACTACAATTTTATTACTATTATCACTCCCTGTT
TTAGCTGGAGCAATTACAATATTATTAACAGACCGAAATTTTAACACCTCTTTTTTTGAC
CCTAGAGGAGGAGGAGATCCTATTCTCTATCAACATTTATTT
>UAWM111-14|Trombidiformes|Pionidae
--AACTCTTTACTTCGCCTTTGGGAGATGATCAGGTATATTAGGAGCAAGAATAAGAACA
ATTATCCGATTAGAATTAGGTCAA---------------------------------CCT
GGCTCATTAATTGAAAATGTT---CAAGTCTACAACACTATGGTGACTGCTCATGCTTTC
GTCATAATTTTTTTTATGGTTATACCTATAATAATCGGAGGTTTTGGGAATTGATTAGTT
CCTTTAATATTAAGAGCTCCAGATATAGCATTTCCTCGAATAAATAATATAAGATTTTGA
TTACTCCCCCCTTCTATTGTCCTTTTAACTTCAAGCTCCTTAGTATCAATAGGAGCAGGA
---ACAGGATGAACTGTTTACCCCCCTCTTTCAGGTAACCTTGCCCACAGAGGACCTTCT
GTTGATATAGCTATTTTTTCACTTCATTTAGCAGGTGTTTCCTCTATTCTAGGAGCTATT
AATTTTATGGCAACAATTTTAAATATAAAA---CCTAGACACATAAAACTTGAACAAATA
CCTTTATTTGTTTGATCAATTTTTATTACTGTTATTCTTCTTCTTCTTTCTTTACCTGTT
TTAGCAGGAGCTATTACTATATTATTAACTGATCGAAATTTTAATACATCTTTCTTTGAT
CCTGCTGGGGGAGGAGATCCTATTTTATATCAACATTTATTT
>MSSCA4905-16|Trombidiformes|Tydeidae
--GACAATATATTTTATTTTCGGTATTTGGTCAGGAATTGTAGGAGCTTCTATGAGACTA
ATAATTCGAATAAAACTCTCACAT---------------------------------GCC
TCTTTATTCGGTCAAAATGAT---CAAATTTATAATGTAATAGTGACTGCCCACGCATTT
GTAATAATTTTTTTTATGGTTATACCTATTATAATCGGAGGGTTTGGAAATTGAATAATT
CCAATAATACTAATAGTACCTGATATAGCTTTTCCACGTATAAATAATATGAGATTCTGA
CTACTACCTCCAGCCATCTCTATACTACTAATATCGTCACTTACAGATGTAGGAGCAGGA
---ACAGGTTGGACAGTATACCCCCCCCTATCGTCACAACTATATCATAGAAACGGAGCA
GTAGATTTTACTATCTTTTCTCTTCATTTAGCAGGAATTTCTTCAATTTTAGGGGCCATT
AACTTTATTACAACAATTTTGAATATACGA---TCAAAATTAATAAGTTTTGAGCGAATC
CCACTATTTTTATGATCAATTTTAATTACAACAGTACTGCTACTCTTATCATTACCCGTA
TTAGCAGGAGCAATCACAATACTATTAACAGATCGAAATTTCAATACATCTTTTTTCGAT
CCAGCAGGTGGGGGTGATCCAAT-------------------
>SSWLD8239-13|Mesostigmata|Phytoseiidae
--AACTCTTTATTTTATTTTTTCTTTGTGAGCAGGTGTTTTAGGAGTTTCTTTAAGATTA
GCTATTCGAGTAGAATTAATACAG---------------------------------CCT
GGTTTATTTTTTAAAGATGAA---CAAGTTTATAATGTGATTGTTACTTCTCATGCATTT
GTGATGATTTTTTTTATAGTTATACCCGCGATAATTGGGGGATTTGGTAATTGATTAGTT
CCTGTGATGATTAACTCCCCTGATATGGCTTTTCCTCGAATAAATAATATAAGATTTTGA
CTTTTACCTCCTTCTTTATTGTTTTTAATTTTATCTTCTTTTATTGAGGGGGGTGCAGGC
---ACAGGGTGAACAGTTTATCCCCCTCTTTCTAGTAAGCTTTTTCATAGAAGGGTGTCT
GTAGATTTTGCTATTTTTAGTTTGCATTTAGCTGGAGTTTCTTCTATTATAGGAGCTATC
AATTTTATTAGAAGTGTTTTAAATATACGC---CCTAAAAGTATAAAGATAGAGCGAGTT
TCGTTATTTGTTTGGTCTGTTTTTATTACTGCTATTCTTCTTCTTTTATCTTTGCCTGTA
TTAGCAGGGGCGATTACTATATTATTGACAGATCGAAATTTTAATACTACTTTTTTTGAT
CCGGTAGGGGGAGGTGACCCTGTTTTGTACCAGCATTTATTT
>MSSCA4924-16|Mesostigmata|Laelapidae
--CACTATTTACATCCTTTTCTCTTTATGATCAGGAATTCTAGGTACTGCTCTAAGAATA
ATTATTCGAATTGAACTAGGTCAA---------------------------------CCT
GGTTCATTTATCAATGATGAT---CAAATTTACAATACTATTGTCACTTCCCACGCCTTT
GTTATAATTTTTTTTATAGTTATACCTGCAATAATCGGAGGGTTTGGAAATTGATTAACA
CCTATATTTATTAATACGATAGATATAGCGTTTCCCCGCCTTAATAACCTAAGCTTTTGA
CTATTAATCCCTTCTTTATCCTTTTTAATCTTTTCATCTTTCATTGAAAGTGGAGTAGGT
---ACAGGATGGACTGTTTACCCTCCTCTTTCTAGAAACCTTAGCCATAGAGGAAGCTCT
GTTGACTTAGCTATCTTTAGACTCCATTTAGCAGGTATTTCTTCTATCCTAAGATCTATT
AATTTTATATCAACTATTATTAATATACGC---CCTAATAAACTTTTTATTGAACATATA
CCACTTTTTATTTGATCAATTTTTATTACCACTATTCTCCTTCTTCTTAGACTACCAGTA
TTAGCAGGAGCAATTACTATACTCCTTACCGATCGTAACTTTAATACTTCTTTTTTTGAC
CCTAATGGGGGTGGTGACCCTAT-------------------
>UAWM086-14|Trombidiformes|Limnesiidae
--AACACTTTATTTTGCTTTAAGAGCATGAGCTGGAATGCTAGGGACAAGTTTAAGAACA
ATTATCCGTCTAGAATTAGGGCAA---------------------------------CCA
GGTAGATTACTTTCAAACGAT---CAAGTTTACAACGCTATTGTGACAGCACACGCTTTC
GTTATAATTTTTTTTATAGTTATACCTATAATAATTGGAGGATTTGGAAACTGGTTAGTT
CCGCTAATATTAAGCTCACCAGATATAGCATTCCCACGTATAAACAATATAAGATTTTGA
CTTCTTCCACCATCGCTTACTCTGCTTCTATCAAGATCACTAATGTCTATAAGAGCTGGA
---ACAGGGTGAACAGTTTACCCACCCTTATCAAGAAACTTAGCCCATAGAGGGCCAGCT
GTAGATTTAACAATTTTTTCACTTCATTTAGCAGGAGTTTCTTCAATTTTAGGAGCAATT
AACTTTTTAGCCACTATTTGTAATATAAAG---CCAAAAAATATATTAACAGATCAGATT
CCCTTATTTGTTTGATCCATCCTAGTAACAGCTATTTTATTGCTACTATCCCTCCCAGTT
TTAGCAGGAGCTATCACAATGCTTTTAACAGATCGAAATTTTAATACATCATTTTTTGAC
CCAGCTGGTGGAGGAGACCCAATTTTATATCAACACCTTTTC
>MSSCA3622-16|Trombidiformes|Pygmephoridae
--GACAATGTATTTCGGCTTAGGAATTTGATCTGCCATATTAGGTACATCACTAAGAAAC
ATCATTCGATTAGAACTAAATCAA---------------------------------CCG
GGATCAATACTCCAAAACGAT---CAAATTTACAATTCAATTGTGACAGCACATGCCTTT
ATCATAATTTTTTTTATAGTAATACCAACAATAATCGGAGGATTTGGAAATTGGTTAATT
CCAATGATAATAATAACTCCAGACATAGCATTCCCTCGAATAAATAACATAAGATTCTGA
CTTTTACTATCATCATTAGCTCTTTTACTATCCTCGATAATAGCTTCTCAAGGAAGAGGA
---ACAGGATGAACAGTATACCCTCCATTGTCAAACCAAATTTCTCACTCTGGAATATCA
GTTGATTTCACAATTTTATCATTACACTTGGCTGGAACATCCTCTATCATAAGATCCTTA
AATTTTATTATTACAATCTTAAATATAAAA---CCAAAAACAATATTTATAGAATTCATC
CCTTTATTCGCATGAAGAGTTCTACTAACTACTATTTTATTACTATTAGCCTTACCTGTT
CTAGCAGGAGCTATTACCATACTTCTTACAGACCGAAATTTCAATACATCTTTCTTCGAT
CCAAGAGGGGGAGGGGATCCAAT-------------------
>MSSCA3646-16|Trombidiformes|Tydeidae
--AACTATATACTTTATTTTCGGGGTATGATCAGGTCTAGTAGGAACTAGCATAAGAGTA
CTAATCCGAATAAAACTATCACAC---------------------------------CCC
TCAATATTTTCCCAAAATGAT---CAAACTTACAATACACTAGTAACAGCCCATGCATTT
ATTATAATTTTTTTTATAGTTATACCTATTATAATTGGAGGATTCGGAAATTGACTAGTA
CCAATTATGCTAGGAAGAATAGATATAGCTTTTCCACGACTCAATAATATAAGATTTTGG
CTCTTACCTCCTTCAATTTCACTTCTAATTATGTCCTCTTTTACTGATACAGGAGCTGGT
---ACTGGTTGAACAGTATACCCACCCCTCTCAAGATTTCCTTTCCATAACAATACATCA
GTAGACTTAACTATTTTCTCCCTTCATCTAGCCGGAATTTCTTCAATTCTCGGAGCAATC
AATTTTATCACCACTATCTTAAATATACGA---CCTAAAATAATAACATTCGAACGTATT
CCACTATTTCTATGATCCATCATAATTACAACTATCTTACTTTTACTTTCATTACCAGTA
TTGGCAGGAGCAATTACAATGCTATTAACAGATCGAAATTTTAACACAACATTTTTTGAC
CCAGCCGGAGGAGGAGACCCAAT-------------------
>UAWM087-14|Trombidiformes|Arrenuridae
--AACACTATACTTTGCATTCGGGGCATGATCAGGGATAGTAGGCGCTAGACTTAGAAGA
CTGATTCGCTTAGAACTAGGACAA---------------------------------CCC
GGAAGACTGATCTTTAATGAC---CAAATTTATAACACTATTGTCACAGCGCACGCTTTT
ATCATGATCTTCTTTATGGTAATACCCATAATAATCGGAGGATTTGGGAATTGATTGCTT
CCTATCATACTAAGAGCTCCAGATATAGCTTTTCCTCGAATAAATAATATAAGATTCTGG
CTACTCCCCCCTTCTTTAGCTCTTCTTCTTTCTAGATCTCTTACATCAATAGGAGCTGGA
---ACTGGATGAACAGTTTACCCACCCTTAGCAAGTAATATTGCTCATTCAGGCCCATCA
GTAGATCTAGCCATCTTCTCTCTTCATCTGGCAGGGGTCTCTTCTATCTTAGGGGCTATC
AACTTTATAGCAACGACCATTAATATAAAA---CCAACTTCCATACAAACTGATAAAATT
CCCCTTTTTGTTTGATCAATCTTTATTACTACAATCCTTCTTCTTTTATCACTGCCAGTT
TTAGCAGGAGCTATTACTATACTTTTAACTGATCGAAATTTCAACACCTCTTTCTTTGAC
CCAGCAGGAGGAGGAGACCCGATTTTATATCAACATCTATTC
>MSSCA799-16|Trombidiformes|Rhagidiidae
--AACATTATATTTTGCATTCGGATTATGATCAGCCCTTCTAGGTGCATCAATAAGAATC
TTAATTCGAATAGAACTAGGCCAA---------------------------------CCC
GGATCAATAATACAAAATGAT---CAAATTTATAACACCATTGTAACAGCGCATGCTTTC
GTAATAATTTTCTTCATAGTAATACCTATCATAATCGGAGGATTCGGAAATTGACTAGTT
CCAATAATAATCGGAGCCCCTGACATAGCATTTCCACGAATAAATAACATAAGATTTTGA
CTACTTCCCCCATCTCTTTCCCTACTCCTTATGTCTGCTTTTACTAGAGCTGGAGTAGGA
---ACAGGATGAACAGTTTACCCTCCTCTCTCAAGAAACATGGCCCACCCAGGAGGAGCA
GTAGATCTAGGAATTTTCTCACTTCATTTAGCTGGAATCTCCTCAATCCTCGGAGCAATC
AATTTCATAACAACCATCATCAATATACGA---TCCCCTTCAATATCCTTTGAACGAATC
CCCCTATTCGTTTGATCAGTATTTATCACAGCCTTATTACTTTTACTTTCCCTTCCAGTA
TTAGCAGGAGCAATTACAATACTTTTAACAGACCGAAACTTTAATACTTCCTTCTTTGAC
CCAGCTGGAGGAGGAGATCCAATTT-----------------
>SSWLA5297-13|Trombidiformes|Tydeidae
--AACAATATACTTTATCTTCGGAATTTGGTCAGGAATAGCAGGCATATCTATAAGAGTA
TTAATTCGTATAAAACTTTCACAC---------------------------------CCT
TCATTATTCGGGCAAAATGAT---CAAATATATAATGTCACAGTAACTGCCCACGCTTTC
ATCATAATCTTTTTTATAGTCATACCAATCATAATTGGGGGTTTTGGTAATTGATTAGTA
CCCATCATACTAGGGAGAATAGACATAGCTTTCCCACGACTAAATAACATGAGATTTTGA
TTGCTACCCCCATCAATCTCCCTATTACTTATATCATCATTTACAGATACAGGCGCAGGA
---ACAGGGTGAACAGTTTACCCCCCTCTCTCATCACAGACTTTCCACAATAATACAGCA
GTAGATTTAACTATTTTTTCACTTCACTTAGCTGGGATTTCATCTATTTTAGGGGCAATT
AATTTTATTTCAACAATTCTAAGAATACGA---CCAAACCTAATGTATTTCGAACGAATT
CCTTTGTTTATCTGGTCTATTCTAATTACAACAATTTTACTACTCCTCTCACTTCCAGTA
TTAGCAGGGGCTATTACCATACTATTGACAGATCG-------------------------
------------------------------------------
>UAWM067-14|Trombidiformes|Arrenuridae
--AACTCTATACTTTGCTTTCGGAGCCTGATCAGGGATGGTGGGGGCAAGCCTCAGAAGC
TTAATTCGACTAGAACTAGGACAA---------------------------------CCT
GGAAGACTCATATTTAATGAT---CAAGTCTATAACACTATCGTAACGGCCCACGCTTTT
GTCATAATCTTTTTTATAGTCATACCTATAATAATCGGAGGATTCGGAAACTGACTTCTT
CCCTTAATGCTAAGAGCCCCAGATATAGCATTCCCACGTATAAATAACATAAGTTTCTGA
TTACTCCCCCCTTCTCTGACCCTTCTTCTGTCAAGATCATTTACATCCATAGGGGCTGGA
---ACAGGCTGAACAGTATACCCCCCATTAGCTAGTAATATCGCCCACTCTGGACCATCA
GTAGACTTAGCAATCTTTTCACTTCATTTAGCTGGAGTATCGTCAATTCTAGGGGCCATT
AACTTCATAGCAACAACTATCAATATAAAA---CCTTCCTCAATAAAAACTGACAAAATC
CCTTTATTTGTTTGATCTATTTTCATCACTACTATTCTCCTTCTTTTATCTTTACCTGTT
CTAGCAGGAGCTATTACCATATTACTAACAGATCGAAACTTTAACACTTCATTCTTTGAC
CCTGCTGGGGGGGGAGATCCTATTCTGTACCAACATTTATTT
>UAWM068-14|Trombidiformes|Arrenuridae
--AACACTTTATTTTGCCTTTGGAGCATGATCTGGAATAGTAGGAGCAAGATTAAGAAGC
TTAATCCGACTAGAATTAGGACAA---------------------------------CCT
GGAAGATTATTATTTAATGAC---CAAGTTTACAACACTATTGTTACAGCCCATGCTTTT
ATTATAATTTTCTTTATAGTCATACCAATGATAATCGGAGGATTTGGAAACTGACTTCTC
CCTCTTATATTAAGAGCTCCTGATATAGCTTTTCCACGAATAAACAATATAAGATTCTGA
CTTTTACCACCTTCTATCAGCCTCCTGTTATCAAGATCATTTACTTCTATAGGGGCAGGA
---ACTGGATGAACAGTTTATCCACCATTAGCAAGAAATATTGCTCACTCAGGTCCATCA
GTAGACCTAGCAATTTTTTCTCTTCACTTAGCAGGAGTATCCTCTATTTTAGGGGCTATT
AATTTCATAGCAACAACTATTAATATAAAA---CCATCCTCAATAAAAACAGATAAAATC
CCTCTATTTGTTTGGTCAATCTTTATTACTACTATTCTTCTTCTTCTATCTCTACCAGTT
TTAGCCGGAGCTATCACTATGCTACTAACAGATCGAAACTTTAACACATCATTCTTTGAT
CCAGCAGGAGGAGGAGACCCAATTCTATATCAACATTTATTT
>UAWM120-14|Trombidiformes|Lebertiidae
--AACATTATATTTTGCTTTTGGAGCTTGATCAGGAATAATTGGAGCTAGATTAAGAACT
TTAATTCGCCTAGAATTAGGACAA---------------------------------CCT
GGAACACTTCTAGGAAGTGAT---CAAATTTATAATACAATTGTAACAGCTCATGCCTTT
GTTATAATCTTCTTTATAGTAATACCAATAATAATCGGAGGATTTGGAAATTGACTAGTT
CCCTTAATAATCAGAGCACCAGATATAGCCTTCCCACGAATAAATAATATAAGATTTTGA
TTACTTCCACCTTCTTTAATTTTATTACTTACTAGATCTTTTACATCCATAGGAGCAGGA
---ACAGGTTGAACAGTTTATCCACCTTTATCAGGAAACTTAGCTCATGCTGGACCATCA
GTAGATTTAACAATTTTCTCTCTTCACTTAGCAGGAATCTCATCCATTTTAGGAGCTATT
AATTTTATAGCAACGATTATCAATATAAAA---CCAAAAAGAATAAAAATAGAACAAGTA
CCACTATTTGTATGATCAATCTTTATTACAGTTATTTTATTATTACTTTCTCTTCCAGTT
TTAGCTGGAGCCATTACTATACTCTTAACAGATCGAAACTTTAATACATCATTCTTTGAT
CCAGCTGGAGGAGGAGATCCTATCTTATATCAACATTTATTT
>MSSCA810-16|Trombidiformes|Tydeidae
--TACTTTATACTTCGGATTTGGATTATGATCAGCTCTATTAGGAGCTTCCATAAGATTA
TTCATTCGAATAAAATTAGGAAAT---------------------------------CCT
GGAATAATAGAACAAAATGAC---CAAATTTATAATGTAATAGTAACAGCTCACGCTTTC
ATTATAATTTTTTTCATAGTCATACCAATCATAATTGGAGGATTCGGAAATTGACTAGTA
CCAATCATAATTGGAGCACCAGACATAGCATTTCCACGCATAAATAACATAAGATTCTGA
TTACTACCCCCATCCTTATCTTTCCTAATTATATCTTCTTTCTCAGACATAGGTGCAGGA
---ACAGGATGAACAGTTTATCCACCTTTGTCTAACCAATTATTTCACAGAGGAAATTCA
GTTGATTTAACCATTTTCTCACTTCACATAGCAGGAGTATCTTCCATCTTGGGAGCCATT
AACTTCATTACTACTATTTTAAATATACGA---AATAAAAAAATATCATTTGAAAATTTA
CCATTATTCGTATGATCTGTTATAATCACCGCTATTCTATTACTTCTTTCATTACCCGTA
TTAGCAGGTGCTATTACAATACTATTAACTGACCGAAATTATAACACTTCCTTCTTTGAT
CCCGCAGGAGGAGGAGATCCTAT-------------------
>HPPPF998-13|Trombidiformes|Pygmephoridae
--AACAATATATTTTATTTTAGGAATCTGATCAGCAATACTAGGAACTTCATTAAGAAAT
GTTATTCGTCTTGAACTAAATCAA---------------------------------CCA
GGATCATTATTAGAAAACGAC---CAAATCTATAACTCTATCGTAACAGCTCATGCCTTC
ATTATAATTTTTTTTATAGTAATACCAACTATAATTGGAGGATTTGGAAATTGACTAATC
CCTATAATAATAATAACACCAGATATAGCTTTTCCACGAATAAATAATATAAGATTTTGA
TTACTTTTATCCTCTCTTGTTTTACTAATTTCATCAATACTTGCCTCACAAGGAAGAGGA
---ACAGGTTGAACAGTTTATCCTCCATTATCCAATCAAATTTCACACTCAGGATCATCA
GTAGATTTAACAATTTTATCCCTTCATTTAGCGGGAGCTTCTTCAATTATAAGATCTTTA
AATTTTATTATCACCATTTTAAATATGAAG---CCCAAAACTATATACTTAGAACATGTC
CCATTATTTGCATGAAGAGTCTTACTAACAACAATTTTGTTATTATTAGCTTTACCAGTA
CTAGCAGGAGCTATTACAATACTACTAACTGATCGAAACTTTAACACATCATTCTTCGAT
CCTAGAGGAGGAGGAGACCCAATTTTATATCAACATTTATTT
>UAWM135-14|Trombidiformes|Hygrobatidae
--AACCATATACTTAGCTTTCGGAACATGGGCAGGCGTATTAGGAGCAAGCTTTAGTCTC
CTAATCCGAATAGAACTCTCTCAA---------------------------------CCA
GGAGGATTTCTAAAAAATGAA---CAGCTATACAACACTATCATCACATCACACGCTTTC
GTCATAATTTTCTTTGCCGTCATGCCAATTTTAATTGGAGGTTTCGGAAATTGACTCGTA
CCAATTATAATAAACTACCCAGATATAGCTTTCCCACGAATAAATAACATAAGATTTTGA
CTCCTTCCCCCCTCACTATTCCTTCTAATTTCAAGCTCGATTGTAGGGATAGGAGCAGGA
---ACAGGATGAACAGTATATCCTCCTTTGTCTGATAGTGACTTCCACACAGACATCTCA
GTAGATTTAATGATTTTCTCCCTCCACCTAGCAGGAATCTCTTCCATTTTAGGAGGTATC
AATTTCTTCATAACAATAACAGTTGAAAAA---ATAACATGAAAAAGAGCCATAAAAATC
CCCTTATTTGTCTGAGCAGTAGCTTTCACAGGTTTATTAATTATTCTATCTCTACCAATT
TTAGCAAGAGGAATCACAATGCTCTTAACAGATCGAAACCTTAATAGCTCATTTTTTGAC
CCTTCAGGAGGAGGTGATCCAATCTTCTTTCAACACATTTTC
>UAWM134-14|Trombidiformes|Hygrobatidae
--AACAATATATCTAGCTTTCGGAACATGATCAGGAGTCTTAGGTGCAAGATTCAGATTA
CTAATTCGAATAGAACTATCTCAA---------------------------------CCA
GGAGGATTAATAAAAAATGAA---CAACTTTATAATACAATCATCACCTCACACGCCTTC
ATCATAATCTTCTTCGCTGTAATACCCATTTTAATTGGAGGATTTGGAAATTGATTAATT
CCAATTATAATAAACTATCCAGACATAGCTTTCCCACGAATGAATAATATAAGATTCTGA
CTACTACCACCATCATTACTTTTACTAATCTCAAGATCAATTGTAGGAATAGGTGCAGGA
---ACAGGATGAACAATTTACCCACCTTTATCAGACAGAGATTTCCATACAGATCCATCA
GTCGATTTAATAATCTTTTCACTTCATCTAGCTGGTATTTCATCAATCCTAGGAGGAATC
AACTTTTTCATGACAATAACAGTAGAAAAA---CTTACATGAAAAAATTCAATAAAAATT
CCAATATTTGTTTGAGCAGTTACCTTCACAGGACTTTTAATTATCTTATCTCTACCAATT
TTAGCAAGAGGAATCACAATACTTCTAACAGACCGAAATTTAAACAGATCTTTCTTTGAT
CCATCAGGAGGAGGAGACCCAATTTTCTTTCAACACATTTTC
>CNPKF2120-14|Mesostigmata|Digamasellidae
--AACAATCTACTTAATTTTTGCCTTTTGAGCTGCCATAATTGGCTCTGCAATAAGAATA
ATTATTCGTATCGAACTAAGCCAA---------------------------------CCA
GGAGGATTCATAAACAATGAA---CAAATTTATAATATAATCGTAACAGCACATGCTTTA
ATTATAATTTTTTTTATAGTAATACCTGCTATAATTGGAGGATTTGGTAATTGACTAACT
CCATTATTTTTAAGGTGTCCTGATATAGCTTTTCCTCGAATAAATAATATAAGATTTTGA
TTACTCCCTCCTAGTTTATTATTATTAATAATAAGATCAATAATTGATACTGGAGTTGGA
---ACTGGTTGAACTATTTATCCTCCTCTCGCTAATAATTTAAATCATAGAAGATTTGCA
ATAGACTTAGCTATTTTTAGCCTTCATATTGCGGGAATTTCTAGAATTTTAGGTTCTATT
AATTTTATTTCTACAATTTTAAATATACGA---CCTAAACATATAAAATATGAACAAATC
CCTTTATTTATTTGAGCTGTATTTACAACAACTATTTTACTTTTATTAAGATTGCCCGTT
CTTGCTGGTGCAATTACAATACTTTTATTTGATCGAAATTTTAACTCTTCTTTTTTTGAC
CCAAGAGGAGG-------------------------------
>UAWM088-14|Trombidiformes|Arrenuridae
--AACATTATATTTCGCATTTGGAGCTTGATCAGGAATGGTTGGTGCAAGTCTTAGAAGT
CTCATTCGATTTGAATTAGGGCAA---------------------------------CCA
GGAAGATTACTAGGAAACGAC---CAAATTTATAACACAATCGTAACAGCTCATGCATTC
GTCATAATCTTCTTTATAGTTATACCAATTATAATTGGAGGATTTGGTAATTGGCTAGTT
CCTCTAATATTAGCAGCCCCAGATATGGCCTTTCCACGAATAAACAACATAAGATTTTGA
TTACTCCCCCCAGCCTTGACTCTTCTATTAACTAGATCTTTAACTTCTTCAGGAGCAGGA
---ACAGGATGAACTGTTTATCCTCCTCTTTCAAGAAATATCGCCCACGGAGGACCTTCA
GTAGATATAGCCATCTTTTCCCTACACCTAGCAGGTGTATCTTCAATTTTAGGGGCAATT
AATTTTTTAGCTACAATCATAAATATGAAA---CCCAAACATATAAAATATGATCGAATT
CCCCTCTTTGTAATTTCAATCTTTATTACAGTTATCCTTCTTCTTCTTTCATTACCTGTA
TTAGCAGGTGCTATTACAATACTTTTAACTGACCGGAACTTCAACACTTCATTTTTTGAC
CCAGCAGGAGGTGGGGATCCAATTTTATACCAACACCTATTT
>MSSCA813-16|Trombidiformes|Tydeidae
--AACATTATATTTCATTTTTGGGTTATGGTCAGGAATATTAGGAGCATCAATAAGTCTT
TTTATTCGAATAAAACTAGGAAAC---------------------------------CCA
GAAATAATAGGACAAAATGAT---CAAATTTATAATGTAATAGTAACAGCTCATGCATTT
GTAATAATTTTTTTCATAGTAATACCAATTATAATTGGGGGATTCGGAAACTGGTTAGTC
CCAATTCTAATTAATGCCCCAGATATAGCTTTCCCTCGAATAAATAACATAAGATTCTGA
CTTTTGCCCCCTTCTCTTATGTTATTAATTATATCTTCGTTTAGAGAAATAGGAGCAGGA
---ACAGGTTGAACAGTTTATCCACCTTTATCAAACCAAATATTTCACGCAGGAAATTCA
GTAGATATAACAATTTTTTCACTTCACATAGCAGGGGTATCTTCCATTTTAGGAGCAATT
AATTTTATTACTACAATTATTAATATACGA---TCAAAAACAATAAAATTTGAAAATATT
CCACTATTTGTATGATCAGTTATAATTACAGCAATTTTATTATTACTATCTTTACCTGTA
TTAGCAGGAGCAATTACTATACTACTAACAGATCGAAACTACAATACTTCATTTTTTGAT
CCAGCAGGAGGAGGAGATCCAATTT-----------------
>MSSCA818-16|Mesostigmata|Microgyniidae
--AACAATATATCTAATTTTTAGAGCATGAGCTGGTATAGCTGGAACAGCCTTAAGAGTA
ATTATCCGAACAGAATTAGGACAA---------------------------------CCA
GGATCAACAATTGGAGATGAC---CAAATTTATAATGTTGTAGTAACTGCACATGCTTTT
GTTATAATTTTTTTTATAGTAATACCTGCTATAATTGGAGGATTTGGAAATTGATTAATT
CCATTAATAATCAGAGCCCCAGACATAGCTTTCCCACGTATAAACAATATAAGATTTTGA
CTTTTACCCCCCTCTTTACTATTATTACTAACTTCTTCACTAGTAGAATCAGGAGCAGGA
---ACAGGTTGAACAGTTTATCCTCCGTTAGCATCAAATATATCACATAGAGGAGCTAGA
GTAGATTTAGCCATTTTTTCCCTTCATTTAGCTGGAATTTCTTCAATTTTAGGATCTATC
AATTTTATTACAACTATTATAAATATACGC---CCCCTAGAAATGTCCATAGAACGAATT
CCATTATTTGTTTGATCTGTACTTTTAACAACTATTCTTTTATTATTATCTTTACCTGTA
TTAGCTGGTGCAATTACTATATTATTAACAGATCGTAATTTTAACACCTCATTTTTTGAT
CCTGCTGGAGGAGGAGACCCTATTT-----------------
>UAWM128-14|Trombidiformes|Hygrobatidae
--AACTCTTTATTTTATCTTTGGTTCTTGATCGGGGATGATTGGAGCTAGCCTTAGAAGC
CTTATTCGACTAGAGCTAGGGCAA---------------------------------CCA
GGAACATTAATAGGAAATGAC---CAGATTTACAATACAATAGTTACTGCTCACGCTTTC
ATCATAATTTTTTTTATGGTAATACCTATAATAATTGGGGGTTTTGGAAATTGATTAGTA
CCTCTTATAATCAGAGCTCCTGATATGGCATTTCCTCGAATAAATAATATAAGCTTTTGA
CTTTTACCCCCCTCTATTATGCTTCTTCTTTCGAGTTCTATAACTTCTATGGGAGCTGGG
---ACTGGGTGAACAGTTTACCCCCCATTATCCATGAACTTAGCGCATAGCGGCCCCTCA
GTCGACTTAACAATTTTTTCTTTGCATTTAGCTGGGATCTCTTCTATTTTAGGAGCAATT
AACTTTATGGTTACTTTAATTAATATGAAA---CCAAAACATATAGACTTCAGTCAAGTG
CCTTTATTTGTTTGGTCAATTTTTATTACAGTCATTCTCCTTTTACTATCCCTCCCAGTA
TTGGCCGGAGCTATTACAATACTTTTAACCGATCGAAATTTTAATACATCTTTTTTTGAC
CCTTCTGGGGGAGGAGACCCAATTTTATATCAACATTTATTT
>CNGBG1869-14|Trombidiformes|Arrenuridae
--AACATTATACTTCACTTTTGGGGCATGATCAGGCATAATTGGAGCTAGACTTAGAAGC
CTAATCCGCCTAGAATTAGGACAA---------------------------------CCA
GGAAGACTTTTAGGAAATGAC---CAAATTTACAACACAATTGTAACAGCGCACGCTTTT
ATTATAATCTTTTTCATAGTTATACCAATCATAATCGGAGGATTTGGAAATTGGTTAGTC
CCTCTAATATTAGCAGCCCCAGATATGGCCTTCCCTCGGATAAATAACATAAGATTCTGA
CTCCTACCCCCAGCCTTAACCTTACTACTCTCAAGATCATTAGCATCAGCAGGAGCAGGA
---ACCGGATGAACAGTCTATCCACCCCTTTCAAGTAACATCGCCCATGGGGGCCCATCA
GTAGATATAGCCATCTTCTCTTTACACCTAGCTGGTGTATCATCAATCCTAGGGGCTATC
AATTTCTTAGCTACCATTATAAATATAAAA---CCTAAACACATAAAGTACGACCGAATT
CCTTTATTTGTAGTATCTATCTTCATTACAGTCATTCTTCTTCTCCTATCGTTACCCGTT
TTAGCAGGTGCCATTACTATACTACTAACAGACCGAAACTTTAATACATCTTTCTTCGAC
CCAGCAGGTGGAGGAGATCCCACTCTTTACCAACATTTATTT
>MSSCA626-16|Trombidiformes|Rhagidiidae
--AACATTATACTTTGCATTCGGATTATGATCAGCCCTACTAGGAGCCTCCATAAGAATT
TTAATTCGAATAGAATTAGGACAA---------------------------------CCA
GGATCAATAATACAAAACGAT---CAAATTTATAATACAATTGTAACTGCCCACGCATTT
GTAATAATTTTTTTTATGGTTATGCCAATCATAATCGGAGGTTTCGGAAACTGACTAGTT
CCGATAATAATCAATGCCCCAGATATAGCTTTCCCACGAATAAATAACATAAGATTTTGA
TTACTCCCACCCTCCTTAACTCTTCTTTTAATATCCTCATTCACCAGAGCCGGAGTAGGA
---ACCGGATGAACAGTTTATCCACCACTTTCTAGAAACATTGCTCATCCTGGAGGAGCA
GTAGATTTAGGAATTTTCTCTTTACATCTAGCTGGTATTTCATCAATTCTAGGAGCAATC
AATTTCATAACCACAATTATTAATATACGC---CCATCATCAATGACATTTGAACGAATT
CCACTATTTGTCTGATCAGTTTTCATTACCGCCTTACTTCTTCTTTTATCCCTCCCCGTT
CTAGCAGGAGCTATTACAATATTATTAACAGATCGAAACTTTAATACATCATTTTTTGAT
CCAGCCGGAGGAGGAGACCCAATTT-----------------
>MSSCA4939-16|Mesostigmata|Zerconidae
--AACTTTATATCTAATTTTTAGCTTATGAACAAGAATATTAGGAATATCTATAAGAATA
ATTATCCGTATTGAATTAGGCCAA---------------------------------CCA
GGAACATTTATTAATAATGAT---CAAATTTATAATATAATTGTAACTGCACATGCTTTT
ATTATAATTTTTTTTATAGTAATACCAATTATAATTGGCGGTTTTGGAAATTGATTAATC
CCATTAATAGTAATAACCCCTGATATAGCATTTCCTCGAATAAATAATATAAGATTTTGA
CTTTTACCTCCTTCTTTATTATTACTTTTAATATCTTCAATAATTGAATCTGGAGTTGGA
---ACAGGATGAACTGTTTATCCTCCTTTATCTAATAGAGTATTTCATAGTGGAATAAGT
GTTGATTTAGCTATTTTTTCCCTTCACTTAGCAGGAATTTCTTCTATTTTAGGGGCTATT
AATTTCATTGTAACAATTATTAATATACGA---ACTTCAATTATTTCAATAGAAAAATTA
CCTTTATTTATTTGAGCTATTTTAATCACAACTATTTTATTAATATTAGCACTTCCAGTT
CTTGCTGGAGCTATTACAATATTATTGACAGATCGAAATTTTAATACTTCTTTTTTTGAT
CCTAATGGTGGTGGAGATCCAATTT-----------------
>MSSCA639-16|Mesostigmata|Trachytidae
--TACTATATATTTAATTTTTAGATCTTGAGCAGGCATAGCTGGAACTGCCCTAAGAGTC
ATTATTCGCACAGAATTAGGACAA---------------------------------CCA
GGATCAACAATTGGAGATGAT---CAAATTTTTAACGTAATTGTAACAGCTCACGCTTTC
GTAATAATTTTCTTTATAGTTATACCTGCTATAATTGGAGGTTTCGGAAACTGATTAGTT
CCATTACTATTAGGAGCCCCAGATATAGCTTTTCCTCGTATAAATAATATAAGATTTTGA
TTACTTCCTCCTTCTCTAATTCTTTTGATATCTTCCTCTATAGTAGAGGCAGGAGCAGGT
---ACAGGATGAACAGTATATCCTCCTCTTGCTTCAAATATTTCTCATAGAGGAGCCAGA
GTAGATCTAGCTATTTTTTCTCTTCATTTAGCAGGTGTATCATCTATTTTAGGTTCAATT
AATTTCATTACAACAATTATTAATATACGA---TCAACAGAAATAAATTTGGAGCGGATT
CCTTTATTTGTTTGATCAGTTTTACTTACTACAATTCTTCTATTATTATCTTTACCTGTT
CTCGCCGGAGCTATTACTATACTTCTTACTGATCGAAACTTCAATACATCTTTTTTTGAT
CC----------------------------------------
>MSSCA4669-16|Trombidiformes|Erythraeidae
--ATCATTATATTTCATATTAGGCACATGGTCAGGAGTAATAGGACTAAGAATAAGAATA
ATTATTCGATTAGAACTAGGTCAA---------------------------------CCA
GGACAAACAATTGGAAACGAG---CAATTGTACAATTCAATAATTACATCACACGCATTC
ATCATAATTTTCTTTATAGTCATACCCATTATAATCGGAGGGTTTGGGAACTGATTGGTA
CCACTTATATTAGGTGCTCCAGACATAGCTTTCCCACGTATAAATAATATAAGATTCTGA
CTTCTTCCTCCCTCTCTAATGCTTCTTGTAACAGCTTCATTCGCTTCTATAGGAGTAGGA
---ACTGGATGAACTGTATACCCTCCTTTATCAGACTTATGGGGGCATAACTCTTACTCA
ATTGAAATAACAATTTTCTCACTTCATCTAGCAGGAGTCTCATCTATTTTAGGAGCAATC
AACTTCTTAGCGACAATTAAAAACATAAAA---AATAAATTCCTATCAATAGAAAAAATC
CCTCTATTTGTTTGATCTGTAATAGCTACGGCCATCTTATTACTACTATCATTACCAGTA
TTAGCAGGTGCTATTACAATACTCCTCTCAGATCGAAACTTTAACACATCCTTTTTTGAC
CCCTCAGGAGGGGGGGACCCAATCCT----------------
>MSSCA821-16|Mesostigmata|Digamasellidae
--AACCCTTTACATGATTTTTTCTTTATGGTCTGGCATATTAGGAACTTCATTAAGAATA
ATTATTCGAGTCGAACTAGGTCAA---------------------------------CCG
GGGCCTCTTATTGGAGATGAT---CAAGTTTATAATACTATTGTTACTGCACATGCTTTT
GTTATAATTTTTTTTATGGTTATACCAGCTATAATAGGCGGATTCGGTAACTGATTAATT
CCGTTAATAATTGGAGTTCCAGACATAGCTTTCCCACGACTAAATAATATGAGATTCTGG
TTTTTACCTCCAAGATTATTACTTCTCATTATAAGAAGTTTAATTGATAGTGGAGTTGGG
---ACAGGATGAACTGTATACCCTCCTTTATCTAGTAATATTAGACATAGAGGTAGAGCC
GTAGACGTATCCATTTTTAGGCTTCATTTAGCTGGTATTTCAAGAATTTTAGGCTCAATT
AACTTCATCTCCACAATTTTAAATATACGA---GTAGACTCCTTAATTATAGAACGAATT
CCTTTATTTGTTTGATATGTATTAATTACTACAATCTTGTTACTACTAAGACTTCCTGTC
TTAGCTGGAGCTATTACCATACTTCTTATAGACCGAAATTTCAATACAACCTTTTTTGAC
C-----------------------------------------
>CNGMG1665-14|Trombidiformes|Eupodidae
-----------------------------------TTTATTAGGAGCTTCAATAAGAATT
ATTATTCGAATTAAACTATCGAAT---------------------------------CCC
GGGTTTTTAGGCCAAAGGGAT---CAATTATATAATTCTTTAGTAACTTCACACGCTTTT
GTGATAATTTTTTTCATAGTGATACCAATTATAATTGGGGGTTTTGGTAATTGATTAGTG
CCATTAATAATTGGGGCTCCTGATATAGCTTTCCCACGAATAAATAATATAAGGTTTTGA
TTACTCCCCCCTTCCTTGATATTATTACTATTATCCTCTTTTGCTGAAAGAGGAATAGGT
---ACAGGGTGAACTGTTTATCCACCTTTGTCAAATTATTTATTTCATGGGGGTATTTGT
GTAGATTTAGCCATCTTTTCCTTACATATAGCAGGTATTTCTTCAATTTTAGGAGCTATT
AATTTTATTTGCACAATTATTAATATGCGG---AATAAATTTATAACCTTCGAACGTATA
CCTTTATTTCCTTGATCTGTATTGATTACCGCTATTCTATTGTTATTATCATTACCTGTA
TTAGCTGCAGCTATTACAATACTATTAACCGATCGTAATTATAATACATCATTTTTTGAT
CCTACTGGAGGAGGAGACCCTATTTTATACCAACATTTGTTT
>CNGMD1784-14|Mesostigmata|Melicharidae
--AACTTTATATTTTATTTTTTCTTTGTGGGCGGGGATAGTCGGGACTTCCTTAAGAGTC
TTAATCCGTTTGGAGCTTTCCCAA---------------------------------CCT
GGGGTTTTAATTGGGGATGAC---CAAATTTACAATGTTATTGTTACAGCACATGCTTTT
GTTATAATTTTTTTTATGGTTATACCTGCTTTGATTGGGGGGTTTGGAAATTGGTTGGTT
CCTTTAATAATTTCTGCCCCTGATATAGCTTTTCCCCGAATAAACAATATAAGTTTCTGA
CTTTTACCCCCCTCTTTAAGTTTATTATTATTTTCCTCTTTAGTAGAATCCGGAGTGGGT
---ACAGGTTGAACTGTTTACCCTCCTTTGTCTAGTATTTTGTACCACAGAGGGGCTGCT
GTGGATCTTTCTATTTTTTCTTTACACTTAGCCGGAATTTCTTCTATTTTAGGTTCTATT
AATTTTATTTGTACAATTTTAAATATACGA---GCTAAATCTATAGACTTAGGCCAAATA
CCTTTGTTTGTTTGGTCTGTTTTTATTACTACAGTTTTATTATTACTTAGTCTTCCTGTA
CTAGCGGGGGCTATCACAATACTTTTAACAGATCGAAATTTTAATACTAGGTTTTTTGAC
CCAAGGGGTGGAGGGGACCCAGTTCTTTATCAGCATTTATTT
>SSWLF3064-13|Sarcoptiformes|Nanorchestidae
--TACTCTTTATTTTATCTTTGGATTCTGGTCTGCTTTTTTGGGTACTTCTTTTAGTTCT
TATATCCGTATAGAGCTTAGACAG---------------------------------CCT
GGGGGTTTCTTTTGTTTTGAT---CACGTTTACAATGTTGTTGTAACCTCTCATGCTTTT
ATTATGATTTTTTTTGCGGTAATACCAATTATAATAGGTGGGTTTGGTAATTGGTTGGTA
CCTTTAATAGTGGGTAGACCTGATATAGCCTTCCCTCGTATAAACAATATGAGTTTTTGG
CTTCTTCCGCCTTCACTTTTTCTTATGGTTATCTCCTCTTTTTTTTCTGTTGGTTCTGGC
---ACAGGTTGAACTGTCTATCCACCTCTTTCTTCTTACTTGGGCCACCCTGGTGTATCT
GTGGATCTTAGAATTTTTTCTTTACATTTAGCTGGTATCTCCTCTATCCTTGGCGCTATC
AACTTTATTACAACAATCTTTAATATACGT---ATGGGTGGGGTTAGAATAGACACGGTT
TCTCTTTTTGCTTGGTCTGTTCTTGTAACTGCTTTTCTGTTACTTTTTTCTTTACCTGTT
CTTGCTGGTGGTATCACTATACTGTTAT--------------------------------
------------------------------------------
>UAWM055-14|Trombidiformes|Hydrachnidae
--CTCCCTTTATTTTACATTCGGTCTATGGTCAGGGCTTGTGGGTGCAAGCCTCAGAGCT
ATTATCCGTTTGGAGTTATCACAA---------------------------------CCA
GGGTCTCTTTTAATGAACGAC---CAACTTTATAACAGAATTGTAACAGCCCATGCATTT
ATTATAATTTTCTTTATAATTATACCTGTAATAATCGGAGGGTTTGGTAATTGGCTTATC
CCAATAATAATTAAAGCCCCAGATATAGCTTTCCCCCGTATAAATAATATAAGATTTTGA
CTTTTACCTCCATCTTTAATTCTTTTAATCTCAGGTCCTTTATTTTCAATAGGGGCTGGA
---ACAGGATGAACAGTTTACCCTCCCCTGTCAGGAAACATTGCCCACAGAGGCCCCTCA
GTAGACCTATCAATTTTTTCCCTCCACTTAGCTGGAATCTCGTCCATTTTAGGTGCTATT
AATTTTATGACAACTATTCTCAATATAAAA---CCTACCCATTTAAAGTATGAGCAAATT
TCTTTATTCGTATGATCAATCTTTATCACAGTTACTCTCCTACTCCTTTCTTTACCAATC
TTGGCAGGAGCTTTAACAATATTGCTAACAGACCGAAATTTTAATACTTCTTTTTTTGAT
CCAGCTGGGGGAGGAGATCCTATTTTATATCAACATTTATTT
>MSSCA3655-16|Mesostigmata|Parasitidae
--AACAATATATTTAATTTTTGCAGCTTGAGCAGCCATACTAGGAACTGCTATAAGAATA
ATTATTCGAACTGAATTAAGTCAA---------------------------------CCA
GGGTCTCTTATTGGAGACGAC---CAAATTTATAACGTTACAGTAACAGCTCATGCTTTT
ATCATAATTTTTTTTATAGTTATACCAGCTTTAATTGGGGGGTTTGGAAACTGATTAACC
CCTCTAATAGTAATAGCTCCTGACATAGCTTTTCCTCGCATAAATAATATAAGTTTTTGA
CTTCTCCCCCCCGCTTTAATCCTTCTTCTAAGATCTTCTTTAGTCGAATCAGGGGCAGGG
---ACGGGCTGAACAGTTTATCCACCCCTAGCTAGAAATCTATATCACAGAGGGGGGGCT
GTCGATCTAACGATTTTCTCCTTACACCTCGCAGGTGTATCCTCCATCTTAGGGTCAATT
AACTTTATTACTACTATTATAAATATACGC---CCAGCAAGTATAAATATAGAACGGGTC
CCTCTATTCGTATGGTCTGTTCTTATTACTACAATCTTATTACTACTATCTCTACCAGTG
TTAGCTGGGGCTATTACAATACTTTTAACAGACCGAAATTTTAATACAACATTTTTTGAC
CCAAGTGGCGGAGGGGACCCT---------------------
>HPPPC1182-13|Mesostigmata|Dinychidae
--TACAATATACTTAATTTTCAGTGCATGAGCAGGAATAGTAGGAACAGCCATAAGAGTA
ATTATTCGAACAGAATTAGGTCAA---------------------------------CCA
GGGTCTATAATTGGGGATGAC---CAAATTTTTAATGTTATCGTAACAGCCCATGCTTTT
ATCATAATTTTCTTTATAGTAATACCGGCAATAATCGGTGGATTCGGTAATTGATTAGTC
CCTTTAATATTAGGAGCTCCAGATATAGCTTTCCCACGAATAAATAATATAAGTTTCTGG
TTACTCCCTCCATCTTTAATTTTGTTAACTTCATCTTCTTTAGTAGAAGCTGGAGCAGGA
---ACAGGTTGGACTGTTTATCCCCCTTTAGCAAGAAGTATTTCACATAGAGGAGCAAGA
GTAGATTTAGCAATTTTCTCCCTTCATTTAGCCGGTATTTCATCAATTTTAAGTTCGATT
AACTTTATTACAACCATTTTAAATATACGG---TCTATAGAAATAACAATAGAACGAATC
CCACTATTTGTCTGATCAGTATTATTAACTACTATTCTTCTTCTTCTTTCTTTACCAGTA
TTAGCAGGGGCTATTACAATACTTCTAACAGACCGAAATTTTAATACATCATTCTTTGAC
CCAACAGGGGGAGGAGACCCTATTTTATACCAACACTTATTT
>MSSCA903-16|Sarcoptiformes|Damaeidae
--AACTTTATACTTTATTTTAGGGGGGTGAGCAGGCTTACTGGGAAGTTCCTTAAGAGCA
ATTATCCGTTTAGAATTGGGGCAA---------------------------------CCA
GGGTCTCTTATAGGCAATGAT---CAAATTTACAATTCTATTGTGACAGCTCACGCCTTC
GTCATAATTTTTTTTATAGTGATACCAGTTATAATTGGAGGATTCGGAAACTGATTGGTG
CCTTTAATGATTGGAGCGCAAGATATGGCGTTTCCTCGCATAAATAACATAAGATTTTGG
CTTCTCCCCCCTTCCTTAACTTTATTAATTATATCTGCTTTTGCTGGGGTGGGAGCCGGA
---ACCGGGTGGACTGTATACCCTCCTCTGTCTGATTCTCTATTTCATTCAAATATCTCA
GTGGATTTAGCTATTTTTAGCTTACACTTAGCAGGAGCCTCTTCCATTTTAGGAGCCATT
AACTTTATTACTACTATTTTAAATATGCGC---TCTTCTTCTTTGAGGTTAGATGCAATA
CCCTTATTTGTGTGATCCGTTTTGGTAACTGCTGTGCTTTTATTATTATCTTTGCCGGTT
TTAGCAGGAGCTATCACAATACTACTTACAGATCGAAATTTCAATACAAGATTTTTTGAT
CCTGTTGGAGGAGGGGACCCTATTT-----------------
>MSSCA3611-16|Sarcoptiformes|Punctoribatidae
--TACTTTATATTTTGTTTTTGGAGCTTGGGCAGGGTTACTAGGATCCGCATTAAGAGGG
CTAATCCGACTCGAACTAGGCCAA---------------------------------CCT
GGCTCTTTATTAGAAAATGAT---CAAATTTATAACACTATTGTTACGGCTCATGCTTTT
GTTATAATTTTCTTTATAGTGATGCCTATCATAATTGGGGGTTTCGGAAATTGACTAGTT
CCTATAATAATCGGGGCACAAGATATAGCTTTCCCACGCATAAATAACATAAGATTTTGG
CTTCTTCCACCATCTTTGTTATTACTTTCTTCTTCAGCTTTTGCTGGAATGGGAGCAGGA
---ACTGGATGAACAGTTTACCCCCCATTGGCCGGAAATCTTTTTCATTCTGGAATTTCT
GTAGACTTGGCAATTTTTAGTCTTCATCTAGCTGGGGCTTCTTCTATTTTGGGGGCTATT
AATTTTATCACTACAATTCTAAACATGCGT---TCTTCTTCAATAACTCTGGATTCAATT
CCTTTATTTGTTTGATCGGTATTAATTACTGCTGTTTTACTGCTTTTATCATTGCCAGTG
CTCGCTGGGGCAATCACCATGCTATTAACAGACCGAAATTTCAATACTTCTTTTTTTGAC
CCTTCTGGTGGGGGAGACCCAAT-------------------
>MSSCA3596-16|Sarcoptiformes|Carabodidae
--AACTATATATTTTGTTTTTGGAAGATGGGCCGGTCTGTTGGGATCCTCCCTAAGGTCC
ATTATTCGACTTGAATTGGGACAG---------------------------------CCT
GGCTCTTTACTAAGGAATGAC---CAAATTTACAACTCCATCGTTACTGCCCATGCTTTT
GTGATGATTTTTTTCATGGTAATGCCAGTGATAATCGGTGGCCTTGGAAACTGGCTAATT
CCTATAATAATAGGAGTGCAAGACATGGCATTTCCTCGCATAAACAACATAAGATTCTGA
CTCCTCCCACCTTCTCTTACTCTCTTGTGTCTGTCTTCAATAGCAGGTAACGGAGCAGGT
---ACTGGATGAACGGTATACCCCCCACTGGGGGGGTATCTATTCCACTCTGACTACTCA
GTGGATTTAGCTATCTTTAGCTTACATTTGGCCGGGGTGTCTTCAATTTTAGGGTCTATT
AACTTTATTTCTACCGTAATTAATATACGA---ATCCGTAGCAATTCACTTGAATTAATC
CCATTATTTGTATGATCCGTAATTATTACTACAATCCTGCTATTACTTTCATTACCTGTT
CTCGCAGGTGCGATTACCATACTATTAACAGACCGTAACTTTAACACTTCATTCTTTGAT
CCTAGCGGAGGAGGGGATCCTATT------------------
>NGNAB1563-13|Mesostigmata|Ascidae
--TACACTATATTTTTTATTTGCAAGATGAGCAGCTATAGTTGGCTCTTCAATAAGCTTA
TTTATTCGAATTGAGCTTTCCCAG---------------------------------CCA
GGCACTTTTATCGGAGATGAT---TCTATTTACAATGTAATTGTTACAGCTCACGCTTTT
GTTATAATTTTTTTCTTAGTTATGCCCAGAATAATTGGAGGCTTCGGGAATTGATTAGTG
CCATTAATGATCAGAGCACCAGACATAGCTTTTCCTCGAATAAATAACATAAGATTTTGA
CTTTTACCCCCTTCTTTAACTCTGCTTATATGCTCAAGAATAGTAGACAGAGGTGTAGGT
---ACGGGTTGGACCGTATACCCTCCCTTAGCAGGAAATATAGGACATAGAGGAGTTTCT
GTAGATCTTGCTATTTTTAGGCTTCATTTAGCCGGTATTAGTTCAATTTTAGGCGCTATT
AATTTTATTTCAACAATTTTAAACATACGA---GCTAAGAATATAACTCTTGAACAAATA
CCACTATTTGTCTGATCTGTATTTATTACTGCTATTTTATTACTTTTAAGACTGCCTGTC
TTAGCAGGAGCTATTACTATATTATTAACAGACCGAAATTTTAATACTACTTTTTTTGAC
CCCAGTGGAGGAGGGGACCCTGTTTTATATCAACATCTATTT
>UAWM078-14|Trombidiformes|Pionidae
--AACCCTTTACTTCGGATTCGGAAGCTGATCTGGTATACTTGGTGCAAGTATAAGAACA
ATTATTCGATTAGAACTAGGGCAA---------------------------------CCA
GGCTCTCTCTTAGGCAATGAC---CAAATTTATAACACCATTGTAACCGCTCATGCCTTT
GTCATAATCTTCTTTATAGTTATACCTATAATAATCGGTGGGTTTGGGAACTGGCTTGTC
CCCCTTATATTAAGAGCCCCAGATATAGCTTTCCCTCGAATAAATAATATAAGCTTTTGA
CTCCTCCCCCCATCTTTAATTTTATTAATCACAAGATCTTTAACCGCTATAGGTGCAGGA
---ACAGGTTGAACTGTTTATCCTCCTTTATCTAGTAACTTAGCCCACAGAGGTCCTTCA
GTTGACTTAACCATTTTCTCTCTACATTTAGCAGGAATCTCTTCTATTCTAGGAGCTATT
AACTTTATAGCAACTATTTTAAATATAAAA---CCAAAATATATAAAACTAGAGCAAATA
CCTTTGTTTGTTTGATCCATCTTTATCACAACAATTCTTCTACTTTTATCCTTGCCTGTT
CTAGCAGGAGCAATTACCATACTTCTAACTGATCGAAATTTTAACACTTCATTTTTTGAC
CCAGCTGGGGGTGGAGATCCAATCCTTTATCAACATCTTTTT
>MSSCA3599-16|Sarcoptiformes|Carabodidae
--AACTATATACTTTGTTTTTGGTAGATGAGCCGGTTTACTGGGATCCTCTCTTAGATCT
ATCATTCGACTTGAATTGGGACAG---------------------------------CCA
GGCTCTTTACTAAGAAATGAT---CAAATTTATAACTCCATTGTCACTGCACATGCTTTT
ATTATGATTTTTTTTATAGTAATACCAGTAATAATCGGAGGACTTGGTAATTGGTTAATT
CCTATGATAATAGGAGTTCAAGACATGGCATTCCCTCGAATAAATAACATAAGATTTTGA
CTCCTCCCCCCATCTCTTACCCTTTTGTGTCTGTCCTCAATGGCAGGAAATGGGGCTGGT
---ACTGGTTGAACCGTGTACCCTCCCTTAGGAAGGTATTTATTTCACCCTGACTATTCG
GTAGACCTAGCTATCTTCAGTTTACACTTGGCTGGAGTATCTTCAATTTTAGGCTCTATT
AACTTCATTTCTACCGTAATTAACACACGA---ATCCGTAGAAATTCACTTGAACTAATT
CCATTATTTGTGTGATCTGTTGTTATTACCACAATCCTATTACTTCTTTCCTTACCCGTT
CTTGCAGGAGCAATTACTATATTATTAACAGATCGTAACTTCAACACTTCTTTCTTTGAC
CCTAGGGGGGGTGGAGATCCAATTT-----------------
>MSSCA887-16|Sarcoptiformes|Eremaeidae
--TACTTTGTACTTTATCTTCGGTGCTTGAGCAGGTCTGTTAGGATCAGCTCTTAGAGCT
CTTATCCGACTTGAGCTTGGGCAA---------------------------------CCG
GGTTCTTTAATAGAGAATGAT---CAAATTTATAACACTATTGTGACAGCTCATGCTTTT
GTAATAATTTTTTTTATGGTTATACCGGTAATGATCGGAGGTTTTGGCAATTGACTAGTC
CCTATAATGATTGGTGCTCAAGATATAGCCTTTCCCCGAATAAACAACATGAGATTCTGG
TTGTTACCCCCATCCCTAACACTTCTGTCTGCTTCTGCTTTTGCTGGAATAGGTGCAGGA
---ACTGGTTGGACGGTTTATCCTCCTCTGGCAGGAAACTTATTTCATTCAGGATTTTCT
GTAGATCTAGCTATCTTTAGCTTGCATTTAGCTGGAGCTTCTTCAATTCTAGGAGCAATC
AATTTCATCACCACCATTATAAACATACGT---TCCTCTTCGATAACCTTAGATTCGATT
CCATTGTTTGTTTGATCAGTATTAATTACAGCAGTACTTCTTTTGTTATCTCTTCCAGTT
CTGGCTGGAGCGATTACAATGCTACTAACAGATCGAAACTTTAATACTTCTTTTTTTGAC
CCAGCCGGGGGGGGAGATCCTATTT-----------------
>MSSCA4971-16|Sarcoptiformes|Eremaeidae
--AACTTTATATTTCATCTTTGGTGCTTGGGCTGGCCTGTTAGGATCTGCTCTTAGTGCA
TTAATTCGATTAGAATTAGGACAG---------------------------------CCG
GGTTCTTTGATAGAAAATGAT---CAAATCTATAACACAATTGTCACGGCCCACGCTTTT
GTAATAATTTTTTTTATAGTTATACCCGTGATAATTGGTGGCTTTGGTAATTGATTAGTT
CCTATAATAATTGGAGCTCAAGATATGGCTTTCCCTCGAATAAATAATATAAGATTTTGA
TTGTTACCACCTTCTTTAGCTTTACTTTCAGCTTCTGCTTTTGCAGGTATGGGTGCTGGA
---ACTGGTTGAACAGTGTATCCACCTTTAGCAGGAAATCTTTTTCATTCAGGATTTTCA
GTAGATTTAGCAATTTTTAGTCTTCATTTAGCTGGAGCTTCTTCTATTTTAGGGGCTATC
AACTTTATCACGACAATCATAAATATACGT---TCTTCATCTATAACATTAGATTCAATT
CCTTTATTTGTGTGATCCGTACTAATCACAGCTGTTTTATTGTTACTTTCTTTACCAGTG
TTAGCTGGAGCTATCACTATATTATTGACGGATCGTAATTTCAACACTTCCTTTTTTGAC
CCATCCGGAGGAGGAGACCCCAT-------------------
>MSSCA607-16|Sarcoptiformes|Haplozetidae
--AACTTTATATTTTATTTTTGGTGCTTGGGCAGGACTTCTTGGTTCTGCTCTAAGAGGT
CTAATCCGATTAGAATTAGGGCAG---------------------------------CCC
GGTTCTTTAATAGAAAATGAT---CAAATTTATAATACGATTGTAACAGCTCATGCTTTC
GTAATAATTTTTTTTATAGTTATGCCAGTAATAATTGGGGGATTCGGGAACTGACTGGTA
CCAATAATGATTGGAGCTCAGGACATGGCCTTTCCTCGGATAAATAACATGAGGTTCTGA
CTCCTTCCCCCTTCTTTGACTCTTCTTTCCGCTTCAGCATTTGCCGGAATAGGAGTAGGT
---ACTGGGTGAACAGTCTATCCTCCCTTAGCAGGAAATTTATTTCACTCAGGGATCTCA
GTAGACTTAGCCATTTTTAGTTTACATTTGGCTGGAGCCTCTTCAATTCTAGGAGCTATT
AATTTTATCACCACTATTTTAAATATACGA---TCTTCTTCCCTAACACTAGATTCAATC
CCGCTGTTTGTCTGATCAGTGCTCATTACAGCCGTTCTTCTATTACTTTCACTACCTGTA
TTAGCCGGGGCTATTACAATACTCTTAACCGATCGAAACTTCAACACTTCCTTTTTTGAC
CCATCCGGAGGGGGGGATCCTATT------------------
>MSSCA4613-16|Sarcoptiformes|Tectocepheidae
--GACTCTTTATTTCGTTTTTGGGGCTTGAGCAGGGTTGTTAGGATCAGCTCTTAGGGGT
TTGATTCGTTTGGAGTTAGGACAA---------------------------------CCC
GGTTCTTTGCTTGAAAATGAT---CAAATCTATAATACAATTGTTACAGCCCATGCTTTC
GTTATGATCTTTTTCATGGTTATGCCTGTAATAATTGGTGGATTCGGTAATTGATTGGTT
CCCTTAATGATTGGAGCACAGGATATAGCCTTTCCTCGTATGAATAACATGAGATTCTGG
TTACTTCCCCCATCTCTTTTTCTTTTATCTTCTTCTGCTTTTGCTGGTATGGGGGCTGGA
---ACCGGGTGGACCGTTTATCCTCCCTTAGCTGGAAATCTCTTTCACTCTGGCTTTTCT
GTTGACTTAGCTATTTTTAGGTTGCACCTAGCTGGAGCTTCTTCTATTTTGGGGGCTATT
AACTTTATTACTACCATTATGAATATACGT---TCTTCTTCAATGACTTTGGATTCTATT
CCCTTATTTGTTTGGTCAGTATTAATTACGGCTGTTTTACTTTTGCTGTCTCTTCCAGTC
TTAGCAGGTGCGATTACTATGCTTTTGACTGATCGGAATTTTAACACTTCTTTTTTTGAT
CCTTCGGGGGGGGGAGATCCCATTT-----------------
>MBIOH713-13|Mesostigmata|Laelapidae
--TACTTTATATTTCATTTTTTCTATTTGAGCTAGATTCTTAGGTACTGCATTAAGTCTA
ATTATTCGTCTTGAATTAGGTTCT---------------------------------CCT
GGTTCTCTAATTGGAGACGAC---CAAATTTATAATACCATCGTTACCTCTCATGCTTTT
GTAATAATTTTTTTTATAGTTATACCAGCTATAATTGGAGGATTCGGAAATTGACTAACT
CCTATTTTACTTTCAACTCCAGATATAGCTTTCCCACGATTAAATAATTTAAGATTTTGA
ATATTAATCCCTTCTATTTCTCTACTAATTTTAGCTTCATTTATCGAAAGCGGAGCAGGT
---ACAGGTTGAACAGTTTATCCTCCTCTTTCTAATAATATTTCTCACAGAGGGGCTGCT
GTAGATATATGTATCTTTAGCCTTCATCTAGCAGGTATTTCTTCTATTTTAGGATCTATT
AATTTTATTACTACAATTTTTAATATACGA---CCTTCAAATATAAGATTCGAACGAACT
CCTTTATTTATTTGGTCAGTTCTTATTACTACAATTCTTTTATTACTTAGACTTCCTGTT
TTAGCAGGAGCTATCACTATACTTTTAACAGATCGAAATATAAACACCTCATTTTTTGAT
CCTAGAGGAGGAGGAGATCCTATTTTATACCAACATCTATTT
>RBCMA061-14|Mesostigmata|Varroidae
--AACTATTTATTTTATTTTTAGTTTATGATCAGGAGTTTTAGGAATAATATTAAGTCTA
TTAATTCGTGTAGAGTTAGGTCAA---------------------------------CCT
GGTTCTTTTATTGGAGATGAT---CAGATTTATAATACTATTGTTACTTCTCATGCTTTT
GTAATAATTTTTTTTATAGTTATACCTGCTATAATTGGAGGTTTTGGTAATTGGTTAGTT
CCTTTAATAATTTCTGCACCAGATATAGCTTTTCCACGTTTAAATAATATAAGTTTTTGA
TTATTAGTACCTTCTCTTAGTTTATTAATTTTTTCTTCTTTTATTGAAAGTGGAGTAGGT
---ACAGGTTGAACGGTTTATCCTCCTTTATCAGGAAATTTATTTCATAGAGGTGTAGCA
GTTGATTTAGGAATTTTAAGTTTGCATTTAGCTGGAATCTCCTCTATTATAAGATCTATT
AATTTTATTGCTACTATTTTAAATATACGT---GTAAAGGGGATAAATCTTGAAATAATG
CCTTTATTTGTATGGTCTGTTTTTATTACTACTATTTTATTATTATTATCTTTGCCTGTT
TTAGCTGGAGCTATTACAATATTGTTAACAGATCGAAATTTTAATACTACATTTTTTGAT
CCTAGAGGTGGTGGTGATCCTATTTTATATCAACATTTATTT
>UAWM077-14|Trombidiformes|Pionidae
--TACCCTATACTTTGGTTTTGGTAGCTGATCTGGAATACTTGGTGCAAGCATAAGAACA
ATTATCCGATTAGAATTAGGACAA---------------------------------CCT
GGTTCTCTTTTAGGAAACGAT---CAAATTTATAACACAATTGTAACAGCTCATGCTTTC
GTCATAATCTTTTTTATAGTAATACCCATAATAATCGGAGGATTCGGAAATTGATTAGTT
CCCCTAATATTAAGAGCTCCAGACATAGCTTTCCCTCGAATAAATAATATAAGCTTTTGA
CTTCTTCCTCCTTCATTAATTTTATTGATTACAAGATCTTTAACTGCTATAGGTGCAGGA
---ACAGGATGAACTGTTTATCCTCCTTTATCAAGAAATTTAGCTCATAGAGGTCCTTCA
GTTGATTTAACAATTTTCTCCCTTCATTTAGCTGGAATTTCTTCTATTCTAGGAGCAATT
AACTTCATAGCTACTATTCTGAATATAAAG---CCAAAGCATATAAAACTGGAACAAATA
CCTTTATTTGTATGATCAATTTTTATTACAACAATTTTATTACTATTATCTTTACCTGTT
TTAGCAGGAGCTATTACTATACTTCTGACTGACCGAAATTTTAATACCTCATTCTTTGAC
CCAGCAGGAGGAGGAGATCCTATTCTTTATCAACATCTCTTC
>MSSCA913-16|Mesostigmata|Laelapidae
--AACTCTCTATCTAATTTTTGCTGCTTGAGCAGGAATAATTGGTCTTAGACTAAGAATA
ATTATTCGATCTGAACTTGGAACA---------------------------------CCA
GGTTCTATTATTTTAGACGAT---CAAATTTATAATGTTACTGTAACTTCCCATGCTTTT
GTAATAATTTTTTTTATAGTTATACCAGCCATACTTGGAGGTTTTGGTAATTGACTTATT
CCTTTAATAATTTCTGCTCCTGATATAGCTTTCCCTCGAATAAATAACTTAAGATTCTGA
TTATTAATTCCATCTTTCTTTTTATTAATAATTTCTTCAATTATTGAAACAGGAGCCGGA
---ACAGGATGAACAGTTTATCCCCCTCTAGCAAGAAACATATCACATAGAAGTTGTGCA
GTTGACCTAGCTATTTTTAGTCTTCACCTAGCAGGTGTAAGATCTATTCTAGGTTCTATT
AATTTTATTTCTACAATTATTAATATACGA---CCAAAAAATATATCTTTAGAACAAATA
CCTTTATTTGTATGAAGAATTTTAATTACCACTATTCTTCTTTTACTTTCACTTCCAGTT
TTAGCTGGAGCTATTACTATACTTCTATCAGATCGAAATTTTAATACTAGATTTTTTGAC
CCTAGAGGAGGAGGAGATCCAATCCTT---------------
>MSSCA852-16|Trombidiformes|Eupodidae
--AACTTTATATTTTATTTTTGGATTTTGGTCTGGAATATTAGGAGCTTCTATAAGTATT
ATTATCCGAATAAAATTAGCCAAT---------------------------------CCA
GGTTTTATATATAATAATGAT---CAAATTTATAATGTTATAGTTACTTCCCATGCCTTT
GTTATAATTTTTTTTATAGTAATACCTATTATAATTGGAGGCTTTGGCAATTGATTAGTA
CCTCTTATAATTGGTGCTCCTGATATAGCTTTTCCTCGGATAAATAACATAAGTTTTTGA
ATATTACCTCCTTCATTATTAACTTTACTATTGTCTTCTTTTGCTGAAGGAGGAGTGGGA
---ACTGGATGAACTGTTTACCCCCCTTTATCAAATTATTTATTTCACGGAGGGATCTCT
GTAGATTTAACTATTTTTTCTTTACATATAGCAGGAGTCTCATCCATCTTAGGAGCTATT
AATTTTATTAGCACAATTTTAAATATACGA---ATAAGTATAATAAATTTTGAGCGTTTA
CCTTTATTTGTATGATCAGTATTAATTACTGCAATTTTATTATTACTATCTCTTCCTGTA
TTAGCAGGAGCTATTACTATATTATTAACAGATCGAAATTATAATACTTCATTTTTTGAT
CCTGCAGGAGGTGGAGATCCAATTT-----------------
>CNGMD1791-14|Mesostigmata|Dinychidae
--TACAATATATTTAGGTCTTAGAGCTTGATCAGGTATACTAGGAACTGCCTTGAGAGTT
CTTATTCGTACAGAATTAGGACAA---------------------------------CCA
GGTCCTACTATTGGAGACGAT---CAAATTTTCAATGTTATTGTTACAGCACATGCCTTC
ATTATAATTTTTTTTATAGTAATACCAGCTATAGTAGGTGGATTTGGTAATTGACTAGTT
CCATTAATAATTGGTGCCCCAGATATAGCTTTCCCACGGATAAATAATATAAGTTTTTGA
CTTCTTCCCCCTTCTTTAATTCTTTTAATTTCTTCTTCTTTAGTAGAATCAGGAGCTGGT
---ACAGGTTGAACTGTTTATCCACCTTTAGCTTCAAATATCTCTCATAATGGAGGAAGT
GTAGATCTTGCTATTTTTTCTCTTCATTTAGCTGGTTTATCTTCTATTTTGGGCTCAATT
AATTTTATCACAACAATCTGTAATATACGA---TCATATAGAATATCAATAAATCAAATA
CCTTTATTTGTATGATCAATTTTTTTAACTACTATTCTTTTATTATTATCTTTACCAGTA
CTAGCTGGAGCTATTACAATATTACTAACAGACCGAAATTTTAATACTTCTTTCTTTGAT
CCTGCTGGAGGAGGAGATCCCATTTTATACCAACATCTTTTT
>SSWLD8345-13|Sarcoptiformes|Eremaeidae
--AACTTTATACTTTATTTTTGGGGCCTGAGCCGGTTTATTAGGTTCTGCATTAAGGGCC
TTAATCCGTCTAGAGTTAGGACAA---------------------------------CCA
GGTTCTCTAATAGAAAATGAT---CAAATTTACAATACTATTGTAACTGCTCATGCCTTT
GTAATAATTTTCTTTATGGTAATACCAGTAATAATTGGGGGATTTGGAAATTGACTAGTA
CCTATAATAATTGGAGCCCAAGATATAGCATTCCCTCGCATAAATAACATAAGTTTTTGA
TTACTACCACCTTCTCTTACCTTACTTTCTGCCTCTGCTTTTGCAGGAATAGGAGCTGGA
---ACAGGTTGAACTGTGTATCCCCCTCTAGCTGGAAATTTATTCCATTCAGGGATTTCT
GTGGATTTAGCAATTTTCAGCCTACATTTAGCAGGTGCTTCCTCTATTTTAGGAGCTATT
AATTTTATTACTACAATTATAAACATACGA---TCATCTTCCATAACCTTAGACTCCATT
CCACTATTTGTTTGATCCGTGTTAATTACTGCTGTTTTACTATTACTTTCTTTACCAGTA
TTAGCTGGAGCTATCACTATATTACTAACAGATCGTAATTTTAATACATCCTTTTTTGAT
CCTTCTGGAGGAGGTGACCCAATTCTTTACCAACATTTATTT
>NGNAB1562-13|Mesostigmata|Ascidae
--CACTTTGTATTTTTTATTTGCTAGTTGAGCAGGTATAGTGGGTTCTTCTATAAGTTTA
ATTATTCGATTTGAGTTATCTCAG---------------------------------TTA
GGAGGTTTAATTGGGGATGAT---TTTATTTATAATGTTATTGTTACAGCTCATGCTTTT
GTTATGATTTTTTTTATAGTCATGCCTGCTTTAATTGGAGGGTTTGGTAATTGATTGGTT
CCTTTAATAATTGGAGCCCCTGATATGGCTTTTCCTCGAATAAATAATATAAGATTTTGA
TTGCTCCCGCCTTCTTTAATTTTATTGGTATTTTCTAGAGCTTTGGGAAGGGGTGCTGGG
---ACTGGTTGAACAGTCTACCCTCCTTTATCGAGAAGAGGGTTTCATAGTGGTGGTTCT
GTAGATTTAGTAATTTTTAGTTTGCATTTAGCAGGAGTTTCTTCAATTTTAGGGGCAATT
AATTTTATTTCTACAATTTTAAATATACGA---CCTAAGAGGATATCTTTAGAGCGGATG
CCTTTATTTGTTTGATCGGTTTTTATTACGGCTATTCTTTTGTTACTAAGTTTGCCTGTT
TTAGCTGGAGCAATTACTATGCTTCTTACAGATCGAAATTTTAATACTACTTTTTTGGAC
CCAAGAGGAGGAGGGGATCCTGTATTATACCAGCACTTGTTT
>MSSCA3590-16|Mesostigmata|Parasitidae
--AACTATATACCTAATTTTTGCAGCTTGAGCAGGTATAGTCGGTACAGCCATAAGTATT
ATTATCCGAGCTGAGCTAGGACAA---------------------------------CCG
GGAGCTTTAATCGGAGAGGAC---CAAATCTATAATGTAGTAGTCACAGCCCATGCATTT
GTAATAATTTTTTTCATAGTAATACCAGCCTTAATCGGAGGCTTTGGAAACTGACTCGTC
CCCTTAATAATCTCTGCACCTGATATAGCTTTCCCTCGAATAAATAATATAAGTTTCTGA
CTTCTACCCCCCTCTTTAACCCTTCTTCTTTACTCCTCCCTAGTAGAATCAGGAGCTGGC
---ACTGGATGAACTGTATACCCCCCCTTGGCGGGAAATATATCCCACAGAGGGGGGGCC
GTAGATCTGGCTATTTTTTCCCTTCATTTAGCAGGAGCTAGCTCTATCTTAGGGTCTATT
AATTTTATTACAACTATCATAAACATACGG---CCAAAAAATATAAGCCTAGAGCAAATA
CCTCTATTTGTTTGATCTGTATTCATTACAACTATTCTCTTGCTACTCTCACTTCCTGTA
CTAGCAGGGGCAATCACAATGCTCCTAACGGACCGAAATTTTAACACCTCTTTCTTTGAC
CCTAGCGGGGGAGGGGACCCT---------------------
>MSSCA899-16|Sarcoptiformes|Parakalummidae
--AACTATTTATTTTATATTTGGAGCTTGAGCTGGTCTTTTAGGCTCAGCTTTAAGAGGA
TTAATTCGATTAGAACTAGGGCAA---------------------------------CCC
GGATCTTTAATAGAAAATGAT---CAAATTTATAATACTGTAGTAACAGCACACGCCTTT
GTTATAATCTTTTTTATAGTAATGCCTATTATAATTGGAGGGTTTGGAAATTGACTAGTT
CCAATAATAATTGGAGCTCAAGATATAGCATTCCCCCGTATAAATAACATAAGATTTTGA
TTACTTCCCCCTTCATTGTTTTTACTATCTTCTTCTGCATTTTCAGGCATAGGAGTTGGA
---ACAGGATGGACTGTGTATCCTCCTTTAGCAGGAAGATTGTTTCACTCTGGATTTTCA
GTAGATTTAGCAATTTTTAGCTTACATCTCGCAGGTGTTTCTTCTATTTTAGGAGCGATT
AATTTTATCACCACCATTTTTAACATACGT---TCTTCTTCTCATACATTAGATTCTATC
CCATTATTTGTGTGATCTGTTTTAATTACAGCAATTTTACTTTTATTATCGCTTCCAGTT
TTAGCGGGGGCCATTACTATATTGTTAACAGATCGAAATTTTAATACTTCTTTCTTTGAT
CCATCCGGAGGAGGTGACCCTATT------------------
>CNPAJ043-13|Mesostigmata|Halolaelapidae
--AACTATATACTTAATCTTTGCAGCTTGGGCAGGAATACTCGGAACAGCCCTTAGAATA
GTTCTACGGTCTGAGCTTAGCCAA---------------------------------CCT
GGATCTCTAATTGGGGATGAC---CAAATCTATAACGTTATTGTAACCGCTCATGCGTTT
GTAATAATTTTTTTCATGGTAATACCAGCATTAATTGGTGGGTTTGGTAATTGGCTTGTA
CCTTTAATAGTTTCTGCTCCGGACATAGCGTTTCCACGTATAAATAACATAAGTTTTTGA
CTCCTACCCCCCTCTCTTCTTCTTCTTCTATCCTCCTCGATAGTTGAGGCTGGTGTTGGT
---ACAGGATGAACAGTTTATCCTCCTTTGGCCTCTAATATCTCCCATTCAGGGTTCGCA
GTTGATTTAGCAATTTTTAGACTACATTTAGCCGGTATTTCATCAATTTTAGGCTCTATT
AATTTTATCACAACAATTATAAATATACGC---CCTAAACACATATCTATAGAACAAATA
CCTCTATTCGTTTGGTCTGTCTTTATCACAACAATCCTTCTACTCCTATCTCTTCCAGTA
TTAGCTGGAGCAATTACTATACTTTTAACAGACCGAAACTTCAACACGTCTTTCTTCGAC
CCTAGAGGGGGTGGTGATCC----------------------
>MSSCA3661-16|Mesostigmata|Digamasellidae
--AACTATATACTTTATTTTTAGAATTTGAGCTGGACTTATAGGAACTTCATTTAGAGTC
ATAATTCGTCTAGAACTTAGTCAA---------------------------------CCT
GGAATTTTTATAGGAGATGAC---CAAATTTATAACTCTCTAGTAACCTCCCATGCTTTT
ATCATAATTTTTTTTATAGTTATACCTGCTTTAATTGGAGGTTTTGGAAACTGACTAACC
CCAATTATACTAAACTGCCCTGATATATCTTTCCCTCGCCTCAATAATCTAAGATTTTGA
CTCCTACCCCCTAGATTAATTATACTTCTTCTAAGAAATTTTATAGGTATAGGAACAGGA
---ACAGGATGAACAATTTATCCCCCCCTTTCAAATCAAATTTTTCACTCTAGTTCTTCT
GTTGATTTTACTATTTTTAGACTTCACATCGCAGGAATTTCTAGAATTTTAAGTTCAATT
AATTTTATTACTTCCATTATTAATATCCGA---CCTAATTCTATAAAAATAGAACAAATC
CCTTTATTTCTCTGATCAATTCTAATTACCACTTTCCTATTATTATTAAGCCTTCCTGTT
CTAGCAGGAGCTATTACTATACTCCTAACTGATCGAAACTTTAACTCAACCTTTTTTGAC
CCTAGAGGAGGAGGAGACCCTATT------------------
>UAWM124-14|Trombidiformes|Aturidae
--AACTTTATATTTTGGATTAGGAAGATGAGCAGGTATAATAGGAGCTAGACTAAGAACA
ATTATTCGATTAGAACTAGGTCAA---------------------------------CCT
GGAACTTTAATAGGAAGAGAT---CAAATTTACAACACTATTGTTACTGCTCATGCTTTC
ATTATAATTTTTTTTATAGTTATACCGATAATAATCGGAGGATTCGGAAATTGATTAGTT
CCTCTTATAGTATCAGCACCAGATATAGCTTTCCCACGAATAAATAATATAAGATTTTGA
CTTCTTCCCCCTTCTCTCTTATTATTAATCACAGGATCTATAACCTCCATAGGAGCAGGA
---ACTGGATGGACTGTTTATCCACCTTTGTCCGGGAATTTAGCTCACTCAGGCACTTCT
GTTGACTTAACCATTTTTTCTTTACATTTAGCTGGTATTTCATCAATCTTAGGAGCTATT
AATTTCATAGCTACTATTTTAAATATAAAA---CCCTCTAACATAAAATTAGAACAACTA
TCACTATTTGTTTGATCCATTTTCATTACAACAATTTTACTACTTTTATCATTACCTGTT
TTAGCAGGAGCCATTACCATATTATTAACAGATCGAAATTTTAATACCTCATTTTTTGAT
CCTGCAGGAGGAGGGGATCCAATTTTATACCAACATCTATTT
>SSWLD8332-13|Mesostigmata|Trachytidae
--AACTATATATTTAATTTTTAGAGCATGAGCTGGAATAGCTGGAACAGCTCTAAGAGTT
ATCATCCGCACAGAATTAGGACAA---------------------------------CCT
GGATCTACTATCGATGATGAC---CAAATCTTTAATGTTGTTGTGACTGCTCACGCCTTT
ATTATAATTTTCTTTATAGTAATGCCTGCAATAATTGGGGGATTTGGAAACTGACTAATT
CCCTTGTTATTAGGGGCACCAGATATAGCTTTTCCTCGCATAAATAATTTAAGATTCTGA
TTATTACCCCCATCATTAATTCTATTAATATCTTCATCTCTTGTAGAATCTGGTGCAGGG
---ACAGGCTGAACAGTCTATCCTCCTTTAGCCTCGAATATTTCTCATAGAGGGGCAAGA
GTAGACCTAGCTATTTTTTCTCTTCATTTGGCAGGAGTATCCTCTATTCTAGGTTCAATT
AATTTTATCACAACAATTATTAATATACGA---TCAATAGAAATAACAATAGAACGTATT
CCTTTATTTGTATGATCTGTTCTTTTGACAACAATTCTATTACTGTTATCTTTGCCCGTT
CTAGCAGGAGCTATTACTATGCTTTTAACAGACCGAAACTTTAATACTTCTTTTTTCGAT
CCTGCAGGAGGGGGAGACCCTATTTTATATCAACATCTATTT
>CNGBH774-14|Trombidiformes|Unionicolidae
--AACTTTATATTTCGCCTTCGGAAGCTGATCTGGAATATTAGGAGCAAGCTTAAGAGCT
ATCATCCGACTAGAACTAGGCCAA---------------------------------CCT
GGATCTCTAGTGGGGAACGAT---CAAATTTATAACACTATCGTAACTGCTCATGCATTT
ATTATAATTTTTTTTATAGTTATACCTATAATAATTGGAGGTTTTGGGAATTGACTAGTC
CCACTGATAATTAGAGCCCCAGATATAGCTTTTCCACGAATAAACAACATAAGATTCTGA
TTACTTCCCCCAGCTTTAATTTTATTATGTACTGGATCAATAACAAACATAGGAGCTGGA
---ACAGGATGAACAGTTTACCCTCCCTTATCAGGGAATATTGCTCACGGAGGAATTTCT
GTAGACCTATCAATCTTCTCTTTACATTTAGCAGGTATTTCTTCAATTTTAGGAGCCATT
AATTTTATGGCAACTATTTTAAATATAAAA---CCGAAATTTATAAAAATAGAACAAATA
CCCTTATTTGTTTGATCAATCTTTATTACAGTGATTCTTCTTCTTTTATCTTTACCAGTA
CTAGCTGGAGCTATCACAATACTTTTAACAGACCGAAATTTTAATACATCTTTCTTTGAC
CCAGCAGGAGGGGGAGACCCTATTTTATATCAACATCTTTTT
>UAWM094-14|Trombidiformes|Arrenuridae
--AACTTTATACTTTGCTTTTGGGGCATGATCAGGAATAATTGGAGCAAGCTTAAGAAGC
TTAATCCGCCTAGAATTAGGACAA---------------------------------CCT
GGAAGTTTATTATTTAATGAT---CAAACCTATAACACAATTGTAACAGCCCATGCTTTC
ATTATAATTTTCTTTATAGTTATGCCAATAATGATCGGAGGGTTCGGTAATTGACTATTA
CCTTTAATACTAAGAGCTCCTGATATAGCATTCCCACGAATAAATAATATAAGATTCTGA
TTATTACCGCCATCAATCACCCTTCTTCTTTCTAGATCATTTACATCAATAGGTGCTGGT
---ACAGGGTGAACAGTATACCCACCTTTATCAAGAAACATTGCTCACTCAGGACCGTCT
GTAGATTTAGCAATTTTCTCACTTCACCTAGCAGGGGTATCTTCAATTTTAGGGGCTATT
AATTTTATAGCCACAACTATCAATATAAAA---CCATCATCTATAAAGACAGATAAAATT
CCTTTGTTTGTTTGATCAATTTTTATTACAACTATTCTACTTCTTCTTTCGTTACCGGTT
TTAGCAGGAGCTATTACAATGCTATTAACAGATCGAAATTTTAATACATCATTTTTTGAT
CCTGCAGGAGGAGGAGATCCAATTTTATACCAACATTTATTT
>MSSCA889-16|Sarcoptiformes|Eremaeidae
--AACTTTATATTTCATTTTTGGAGCCTGAGCAGGTTTGTTAGGATCTGCTTTAAGAGCG
CTTATTCGTTTGGAGCTAGGACAA---------------------------------CCT
GGATCTTTAATAGAAAATGAC---CAAATTTATAACACAATCGTCACAGCTCACGCTTTC
GTGATAATCTTTTTTATAGTTATGCCTGTCATAATCGGAGGCTTTGGAAATTGACTAGTA
CCCATAATGATTGGAGCCCAAGACATAGCTTTCCCTCGTATAAATAACATGAGATTTTGG
TTACTTCCACCTTCTTTATCTCTGCTTTCTGCCTCTGCTTTTGCAGGAATGGGTGCTGGA
---ACAGGTTGGACAGTGTATCCTCCTCTAGCAGGAAATCTCTTTCATTCGGGGTTTTCG
GTAGACTTAGCTATTTTTAGACTACACTTAGCCGGTGCTTCCTCTATTTTGGGGGCTATC
AATTTTATTACTACTATTATAAATATACGT---TCTTCCTCTATGACCTTAGATTCAATT
CCTCTATTTGTTTGATCAGTTTTAATTACTGCTGTGCTTTTACTTTTATCGTTGCCGGTT
TTGGCAGGGGCAATTACAATGTTATTAACAGATCGTAACTTTAATACATCATTTTTTGAC
CCATCCGGAGGCGGGGATCCAATTT-----------------
>MSSCA649-16|Mesostigmata|Zerconidae
--AACTATTTATTTAATATTTAGAATATGAGCAAGAATATTAGGAATGTCTTTAAGAATA
ATTATTCGAATTGAATTAGGTCAA---------------------------------CCT
GGATCTTTAATTAATAATGAC---CAAATTTATAATGTTATAGTAACAGCTCATGCTTTT
ATTATAATTTTTTTCATAGTTATACCTATCATAATTGGAGGTTTTGGTAATTGATTAGTC
CCTTTAATAATAAGAACCCCTGATATAGCTTTTCCTCGAATAAATAATATAAGATTTTGA
CTCCTTCCTCCTTCTTTAATTATATTACTAAGATCTTCAATAATTGAATCTGGAGCAGGA
---ACAGGGTGAACTATTTATCCTCCTCTTTCTAATAATATTTCTCATAGAGGAATATCT
GTTGATATTACTATTTTTTCACTTCATTTAGCAGGTATTTCTTCTATTTTAGGTGCTATT
AATTTTATTGTAACTATTTTAAACATACGA---AATAAAAATATAAACTATGAAAAATTT
CCTCTATTTATTTGAAGAATTTTAATTACTACAATTTTACTTTTATTAGCTTTACCTGTT
CTAGCAGGTGCTATTACAATATTACTAACAGATCGAAATTTTAATACTTCTTTTTTTGAT
CCTAGAGGAGGAGGAGACCC----------------------
>MSSCA4928-16|Mesostigmata|Laelapidae
--AACTATTTATATTTTATTCTCTATATGATCTGGTATCCTTGGAACTGCTCTCAGTATA
ATCATTCGAATTGAATTAGGCCAA---------------------------------CCT
GGATCTTTTATCAATGATGAT---CAGATTTATAACACAATTGTTACTTCTCATGCTTTT
GTTATAATTTTTTTTATAGTTATACCAGCTATAATTGGAGGTTTTGGTAACTGACTAACC
CCTATATTTATTACTTCAATAGATATAGCATTCCCACGACTTAATAATTTAAGTTTCTGA
CTTCTTATCCCATCATTAATCTTTTTAATTCTTTCCTCTTTTATTGAAAGAGGTGTAGGT
---ACAGGATGAACAGTTTATCCACCTCTATCAGGCAATATAAGCCATAGAGGTGCATCA
GTAGATCTAGCCATCTTTAGCCTTCATTTAGCTGGTATTTCTTCAATTCTTAGCTCAATC
AACTTTATATCAACTATCATAAATATACGA---CCTAATAAACTTCTAATTGAACATATA
CCTCTTTTTGTATGATCAATCTTTATTACAACAATTCTTCTTCTCTTAAGACTACCTGTT
TTAGCAGGGGCTATTACTATACTCCTAACAGATCGAAATTTTAATACTTCCTTCTTTGAC
CCAAACGGAGGAGGAGATCCAATCC-----------------
>CNGMD1780-14|Trombidiformes|Pygmephoridae
--AACTATATATTTCAGATTAGGAATTTGATCAGCTATGCTAGGAACTTCTCTAAGAAAC
TTAATTCGTTTAGAACTAAATCAA---------------------------------CCA
GGATCTATACTACAAAACGAC---CAAATTTATAACTCTATTGTTACTGCTCACGCCTTT
GTAATAATCTTTTTTATAGTAATACCCACTATGATTGGTGGATTTGGAAATTGGTTAATT
CCAATGATAATAATAACTCCAGACATGGCATTTCCACGAATAAATAACATAAGATTCTGA
TTACTACTATCTTCTTTAGCTCTACTTATTTCTTCAATATTAACTTCTCAGGGAAGAGGA
---ACAGGATGAACTGTCTATCCACCACTGTCAAGCCAAATATTTCACTCCGGTATGTCA
GTTGATTTAACAATTTTATCTTTACATTTAGCGGGTGCCTCTTCAATTATAAGATCATTA
AATTTTATTATTACTATTCTAAATATAAAA---CCCAAAACAATATATTTAGAATATATC
CCCTTGTTCGCCTGAAGAGTTTTACTAACAACAATTCTGCTATTATTAGCCTTGCCAGTT
CTAGCCGGTGCAATTACTATACTACTAACAGACCGAAACTTTAATACATCATTTTTTGAC
CCTAGAGGGGGGGGTGATCCTATTCTATATCAACACTTGTTC
>MBIOH728-13|Mesostigmata|Phytoseiidae
--AACTTTGTATTTTATTTTTGCTGCTTGAGCAGGAATCCTAGGGACTTCTTTGAGAAGT
TTAATTCGAATCGAGCTTTCTCAA---------------------------------CCA
GGAGCTTTCTTAAAAGATGAA---CAAATCTATAACGTGATTGTCACTTCTCATGCTTTT
GTAATGATTTTTTTTATAGTTATACCCGCTATAATCGGAGGTTTTGGAAATTGACTGGTG
CCAATAATAATTAATGCTCCGGATATAGCCTTCCCACGTATAAATAATATAAGATTTTGA
CTCTTACCTCCGTCATTCTTATTCCTAACTTTATCTTCATTTATTGAAGGAGGAGCTGGA
---ACTGGTTGAACAGTTTATCCTCCTTTATCCAATTCTATTTTTCACAGAGGCCCTTCA
GTTGATTTAGCTATTTTTAGATTACATTTAGCTGGAATCTCTTCTATTATAGGGTCTATT
AATTTTATCTGTACAATTTTAAACATACGT---CCTTTATTAACCAAGCTTGAACAAATA
CCTTTATTCGTATGATCTATTTTTATCACAACTATTCTTCTTCTTCTCTCTCTTCCAGTT
TTAGCTGGAGCCATTACTATACTTTTAACTGACCGAAACTTTAACACCTGTTTTTTTGAT
CCTAGAGGAGGGGGTGACCCTGTTTTATACCAACACTTATTT
>UAWM131-14|Trombidiformes|Arrenuridae
--AACTCTATATTTTGCTTTTGGTGCATGATCAGGAATAGTTGGAGCAAGCTTAAGAAGA
TTAATTCGTTTAGAACTTGGACAA---------------------------------CCA
GGAAGTCTTTTATTCAATGAT---CAAATTTATAACACAATTGTAACAGCTCATGCTTTT
ATTATAATTTTTTTTATAGTAATACCAATAATAATTGGTGGATTTGGAAATTGACTACTA
CCTTTAATATTAAGAGCCCCTGATATAGCATTTCCACGAATAAATAATATAAGATTCTGA
TTACTACCACCATCACTCACCCTCCTTCTTTCAAGATCCTTTACATCAATAGGAGCTGGG
---ACTGGGTGAACAGTTTATCCTCCCCTAGCAAGAAATATTGCTCATTCAGGACCATCC
GTAGATTTGGCAATTTTTTCTCTTCACCTCGCAGGAGTATCTTCAATTCTTGGGGCTATT
AATTTTATAGCCACAACTATTAACATAAAA---CCTTCATCAATAAAGACAGATAAAATC
CCCCTATTCGTTTGGTCAATCTTCATTACAACTATTCTACTTCTTTTATCTTTACCGGTT
TTAGCAGGAGCTATTACAATATTATTAACAGATCGAAATTTCAATACATCATTTTTCGAT
CCTGCAGGAGGAGGAGACCCAATTTTATACCAACATCTATTC
>MSSCA3654-16|Mesostigmata|Parasitidae
--AACTATATACCTAATTTTTGCAGCCTGAGCAGGTATACTAGGAACCGCTTTAAGCATA
ATTATCCGTACTGAACTAGGACAA---------------------------------CCA
GGATCTTTAATTGGTAATGAC---CAAATTTATAACGTAGTAGTCACAGCTCATGCTTTT
ATTATAATTTTTTTTATAGTAATACCTGCTTTAATCGGAGGATTTGGAAATTGACTAACC
CCTTTAATAATTTCTGCCCCTGATATAGCTTTCCCTCGAATAAACAATATAAGATTTTGG
TTATTACCTCCCTCTTTATCTCTTCTCTTATTCTCTTCTATAGTAGAAGCCGGAGCCGGA
---ACTGGTTGAACAGTCTACCCCCCCTTAGCAAGAAATACTTCTCATAGCGGAGCTGCT
GTAGATTTAGCTATTTTTTCATTACATTTAGCTGGTATCTCATCAATTCTTGGATCAATC
AATTTTATTACAACTATTATAAATATACGT---CCAAAAGAAATATCTTTAGACCAAATA
CCTCTATTTGTCTGATCTGTTTTTATCACTACTATTTTACTCCTTTTATCTCTTCCTGTT
TTAGCAGGAGCTATCACAATACTACTAACAGATCGTAACTTCAATACTTCTTTTTTTGAC
CCTAGAGGAGGAGGAGACCCTATT------------------
>SSWLD8211-13|Mesostigmata|Zerconidae
--AACTTTATATTTAATATTTAGAATATGAACTAGAATATTAGGTATATCTATAAGGATA
ATTATTCGAATTGAATTAGGACAA---------------------------------CCA
GGATCTTTAATTAATAATGAT---CAAATTTATAATGTTATTGTAACTGCACATGCATTT
ATTATAATTTTTTTTATAGTAATACCAATTATAATTGGAGGATTTGGAAATTGATTAGTA
CCTTTAATATTAATAATTCCTGATATAGCATTTCCCCGATTAAATAATATAAGATTTTGA
ATACTTCCTCCTTCTTTACTCTTACTATTAAATTCCTCTATAGTAGAAAGAGGGACAGGA
---ACTGGATGAACTGTATATCCCCCTCTTTCACATAATATATCCCATAGAAGAATAAGA
GTTGATTTATCTATTTTTAGTCTTCATATAGCTGGTATCTCTTCTATTTTAAGTTCTATT
AATTTTATCGTAACAATTTTAAATATACGA---CCTAATATACTATTTTTAGATAAAATA
CCTTTATTTATTTGATCAATTTTTATTACTACAATTTTATTACTATTAGCGTTACCCGTT
TTAGCAGGTGCAATTACAATATTATTAACTGATCGTAATTTTAATACTTCTTTCTTTGAT
CCTAATGGAGGAGGAGATCCTATTTTATACCAACACTTATTT
>SSWLD8334-13|Sarcoptiformes|Galumnidae
--AACTTTATACTTTATTTTCGGGGCGTGGGCTGGCCTCCTGGGGTCCGCACTAAGAAGG
CTGATTCGCCTAGAGCTGGGACAA---------------------------------CCA
GGATCTTTACTAGAAAATGAT---CAAATTTACAATACCATTGTAACAGCCCACGCTTTT
GTCATAATTTTTTTTATAGTGATGCCCATCATAATCGGGGGGTTCGGCAATTGACTAGTT
CCAATAATAATCGGAGCTCAAGACATGGCCTTCCCTCGAATAAATAACATAAGTTTTTGG
TTACTCCCTCCGTCTCTAACCTTGCTTTCCCTTTCAGCCTTCGCTGGGATAGGAGCAGGC
---ACCGGTTGGACCGTGTACCCCCCCTTAGCTAGAAGTATATTTCACTCAGGGATTTCA
GTAGATCTTGCCATTTTTAGACTTCACTTAGCGGGGGCCTCTTCTATTTTAGGGGCTATT
AACTTTATCACTACTATTCTAAATATACGA---TCTTCTTCTCTAACCCTAGACTCAATC
CCTTTATTTGTGTGATCCGTGCTAATTACCGCAGTCCTTCTTTTACTATCATTACCCGTA
CTAGCAGGAGCAATTACAATACTGCTAACAGACCGAAATTTCAACACCTCTTTTTTCGAC
CCTTCGGGAGGGGGGGACCCCATTCTTTACCAGCACTTATTC
>RBCMA369-15|Sarcoptiformes|Gustaviidae
--AACTCTTTATTTCATTTTTGGAGCTTGAGCCGGAATTTTAGGATCAGCTCTCAGGGCT
CTTATCCGACTTGAGCTAGGACAA---------------------------------CCA
GGATCTCTGATAAATAATGAT---CAGATTTATAACACCATTGTTACAGCACACGCTTTC
GTAATAATTTTTTTTATAGTGATACCTATTATAATCGGAGGGTTCGGAAATTGGTTGGTA
CCCATGATAATTGGGGCTCAGGATATAGCCTTCCCACGCATAAATAACATAAGTTTTTGA
CTCCTACCCCCTTCCCTAATTCTACTAAGAAGTTCTGCTTTTGCGGGGATAGGGGCAGGA
---ACGGGTTGAACTGTTTATCCCCCCCTAGCTGGTAACCTATTTCACTCAGGAATTTCC
GTAGACTTAGCAATTTTCAGTTTACATTTAGCTGGTGCCTCTTCAATTTTGGGGGCTATT
AACTTTATCACTACTATTATTAATATACGT---TCTTCCTCGTTAACTTTAGATTCTATT
CCGCTATTCGTATGATCTGTACTTATTACAGCAGTTCTCCTACTACTATCCCTACCCGTT
CTAGCTGGAGCTATCACCATGCTACTCACAGACCGGAATTTCAACACAACCTTTTTTGAC
CCTTCGGGTGGGGGGGATCCTATTCTTTATCAACATCTGTTC
>MSSCA927-16|Trombidiformes|Rhagidiidae
--AACCTTATACTTCGCATTCGGCCTATGATCAGCTCTGTTAGGAGCTTCAATGAGAATC
CTAATTCGAATAGAATTAGGACAA---------------------------------CCA
GGATCTATAATACAAAACGAT---CAAATTTATAACACAATTGTAACAGCCCACGCATTT
GTAATAATTTTCTTTATAGTTATACCAATCATAATTGGAGGATTCGGAAATTGATTAGTT
CCTATAATAATCAGTGCTCCAGATATAGCTTTTCCCCGAATAAACAACATAAGATTCTGA
CTACTTCCACCATCCTTGTCCCTACTATTGATATCAGCATTTACAAGAGCAGGAGTAGGA
---ACTGGATGAACAGTGTATCCACCTTTATCTGCCAACATTGCTCACCCAGGAGGAGCA
GTAGATTTAGGAATTTTTTCTCTACACCTAGCAGGAATTTCATCAATCTTAGGAGCCATT
AACTTCATAACTACAATCATTAATATACGC---TCCCCCTCTATATCCTTCGAACGAATT
CCATTATTTGTTTGGTCTGTTTTCATTACAGCCTTACTTCTACTTTTGTCTCTTCCCGTA
CTCGCAGGAGCAATTACCATGTTATTAACAGATCGAAACTTCAATACTTCTTTCTTCGAC
CCAGCTGGAGGGGGAGATCCTAT-------------------
>RBCMA361-15|Sarcoptiformes|Ceratozetidae
--AACTTTATACTTTGTTTTTGGAGCTTGAGCTGGCTTACTAGGGTCAGCTCTTAGCGGT
TTAATTCGGCTAGAGCTAGGACAG---------------------------------CCA
GGATCTTTGTTAGAAAATGAC---CAGATTTACAACACAATTGTAACAGCTCATGCTTTC
GTAATAATTTTTTTTATGGTTATACCAGTAATAATTGGAGGGTTTGGTAATTGACTAGTT
CCAATGATAATTGGGGCACAAGACATAGCTTTTCCACGTATAAATAACATAAGATTCTGA
CTCTTGCCTCCTTCGCTAGCCTTGTTATCTTCATCAGCTTTTGCAGGAATAGGGGCAGGA
---ACAGGTTGAACAGTATACCCACCTTTAGCAGGAAATCTTTTTCACTCAGGATTTTCT
GTAGATTTAGCCATTTTTAGCCTTCATTTAGCAGGGGCATCTTCTATTTTAGGAGCTATC
AATTTCATCACTACCATTTTAAACATACGA---TCTTCTTCCATAACATTAGACTCTATT
CCTCTATTCGTTTGATCTGTACTAATTACTGCTGTTTTGTTATTACTATCTCTCCCAGTT
TTGGCAGGAGCTATCACTATGCTTTTAACAGACCGAAACTTTAACACCACCTTCTTTGAT
CCTTCTGGAGGAGGAGACCCTATCCTATACCAACATTTATTT
>MSSCA888-16|Sarcoptiformes|Eremaeidae
--AACTTTATATTTTATTTTTGGAGCGTGAGCCGGTCTTTTAGGATCAGCCCTTAGGGCC
TTGATTCGACTAGAATTAGGACAA---------------------------------CCA
GGATCTCTAATAGAAAATGAT---CAAATTTATAACACTATCGTTACAGCTCATGCTTTC
GTGATAATTTTCTTCATGGTCATGCCAGTAATAATTGGAGGATTCGGAAACTGGCTTGTT
CCCATAATGATTGGAGCACAAGACATAGCTTTTCCTCGTATGAATAACATGAGATTTTGA
TTACTTCCTCCCTCACTGTCCCTTCTATCAGCGTCAGCTTTTGCTGGTATAGGAGCAGGA
---ACCGGTTGAACTGTGTATCCCCCTTTAGCGGGAAACTTGTTTCATTCCGGTTTTTCC
GTTGATTTAGCAATTTTCAGGTTACATTTAGCAGGAGCCTCCTCTATTCTAGGAGCTATT
AATTTTATTACTACCATCATAAATATGCGT---TCTTCTTCCATAACGTTAGATTCAATC
CCTCTATTCGTTTGGTCAGTATTAATTACAGCCGTTTTGTTACTTCTATCCTTACCAGTA
TTAGCAGGAGCCATTACCATATTATTAACGGATCGGAATTTTAACACCTCATTCTTTGAC
CCTGCCGGGGGAGGGGATCCAAT-------------------
>MSSCA3631-16|Trombidiformes|Rhagidiidae
--AACACTTTACTTCGCATTCGGATTATGGTCAGCCTTACTAGGAGCATCCATAAGAATT
ATAATTCGAATGGAACTAGGACAA---------------------------------CCA
GGATCTATAATACAAAATGAT---CAAATTTACAATACAATTGTAACAGCCCATGCATTC
GTAATAATTTTTTTTATGGTCATACCGATTATAATTGGAGGATTCGGAAATTGACTAGTT
CCAATAATAATTGGAGCTCCAGATATAGCATTCCCACGAATAAACAATATAAGATTCTGA
CTACTACCCCCATCCCTATCTTTACTACTAATATCAGCCTTCACGAGAGCTGGGGTAGGA
---ACAGGATGGACAGTATACCCACCCCTCTCAAGTAACATCGCCCATCCGGGGGGGGCA
GTAGACCTAGGAATTTTTTCTCTCCATTTAGCAGGAATCTCCTCAATTTTAGGAGCAATT
AATTTCATAACTACAATCATCAACATACGA---TCACCAGCTATATCCTTCGAACGCATC
CCTCTATTTGTATGATCTGTCTTTATCACAGCCCTCCTACTCTTACTATCTCTACCAGTA
CTAGCAGGAGCAATCACCATATTACTAACAGACCGAAACTTTAATACATCATTCTTTGAT
CCAGCTGGAGGAGGAGATCCAATTT-----------------
>MSSCA3569-16|Mesostigmata|Digamasellidae
--TACTTTATATTTACTACTTTCAATATGATCAGGAATACTAGGAACTTCTTTAAGAATA
ATTATTCGAATTGAGTTAGGTCAA---------------------------------CCA
GGATTTTTAATTGGAGATGAT---CAAATTTATAATACTATTGTAACGGCTCATGCTTTT
GTAATAATTTTTTTTATAGTGATACCAGCTATAATTGGGGGATTTGGAAATTGATTAGTA
CCTTTAATAATTAGAGCTCCTGATATAGCTTTTCCACGAATAAATAATATAAGATTTTGA
TTATTACCTCCAAGTTTACTTTTTTTGATCCTTAGAAGTTTAATTGAAGGAGGAGTTGGT
---ACTGGATGAACAGTATACCCACCTTTAGCTAGAAATATTAGTCATTCAGGAAGTGCT
GTTGATATAGCTATTTTTAGTTTACATCTTGCAGGAATTTCTAGAATTTTAGGTTCAATT
AATTTTATTACAACTATTGTTAATATACGT---CCTAAATCTATAAGATTTGAACGAATT
CCATTATTTGTATGATCAGTTTTTATTACAACTATTTTATTATTATTAAGTTTACCTGTT
TTAGCAGGTGCAATTACAATACTTTTATTAGATCGAAATTTTAATACTTCTTTTTTTGAT
CCTAGAGGTGGTGGGGATCCTGTAT-----------------
>MSSCA650-16|Mesostigmata|Zerconidae
--AACTTTATATTTAATTTTTAGAATATGAACAAGAATATTAGGCATATCTTTAAGAATA
ATTATTCGAATTGAATTAGGTCAA---------------------------------CCA
GGATGTATAATTAATAATGAT---CAAATTTATAATGTTATTGTTACGGCACATGCTTTT
ATTATAATTTTTTTTATGGTTATACCAATTATAATTGGTGGATTTGGAAATTGACTTGTC
CCTATAATAGTAATATCTCCGGATATAGCTTTTCCTCGTATAAATAATATAAGTTTTTGA
TTGTTACCTCCTTCTTTAATTTTACTTTTAAGGTCTTCTATAACAGAGTCTGGCTCTGGA
---ACTGGTTGAACAGTTTATCCGCCTCTTTCAATAAATATTTCACATAGCGGAATAAGC
GTAGATTTGGCAATTTTTTCTTTACATTTGGCTGGTGTGTCTTCAATTTTAGGGGCTGTT
AACTTTATTGTTACTATTTTAAACATACGG---CCGATGTATTTAAGGATAGAAAAGTTG
CCTTTATTTATTTGATCTATTTTTATTACGACTATTTTATTGCTCTTAGCACTTCCTGTT
TTAGCAGGTGCAATCACAATACTATTAACTGACCGTAATTTTAATACATCTTTTTTTGAT
CCAAGGGGG---------------------------------
>MSSCA3347-16|Mesostigmata|Trachytidae
--TACTATGTATTTAATTTTTAGAGCTTGAGCAGGAATAACCGGAACCGCTTTAAGTGTA
ATTATTCGAACAGAATTAGGACAA---------------------------------CCA
GGGTCTACTATCGGAGATGAC---CAAATCTTTAATGTAATTGTTACAGCCCACGCATTT
GTAATAATTTTCTTTATAGTAATACCAGCTATAATCGGTGGATTCGGAAATTGATTAGTT
CCTCTAATATTAGGAGCTCCAGACATAGCTTTCCCACGTATAAATAATATAAGATTTTGA
TTACTGCCTCCTTCTTTAATTTTACTTATATCTTCTTCCATAGTAGAAGCCGGAGCAGGT
---ACAGGCTGAACCGTTTATCCCCCATTAGCTTCTAATATTTCCCATAGAGGAGCCAGA
GTAGATCTTGCAATTTTTTCTCTTCATTTGGCAGGAGTTTCTTCTATTTTAGGCTCTATT
AATTTTATTACTTCAATTATTAACATACGT---TCAACAGATATAAATATAGAACGCATT
CCTCTTTTTCTTTGATCAGTTCTTTTAACAACAATTTTACTACTATTATCTCTTCCAGTG
TTAGCCGGAGCAATTACAATATTATTAACAGATCGAAACTTTAATACTTCATTTTTTGAT
CCAGCAGGTGGAGGAGACCCAATTT-----------------
>MSSCA3675-16|Sarcoptiformes|Phthiracaridae
--GACCCTTTACATAATATTCGGAACCTGATCAGGAATATTAGGGACATCAATAAGGTCC
TTAATCCGGTTAGAACTTAGAAAC---------------------------------TCA
AACCCAGCTATCACAAGAGAC---CAATCATATAATGTAATCATTACATCACACGCCTTT
ATTATGATCTTCTTTGCAGTTATACCCATCATAATCGGAGGATTTGGTAACTGGTTGCTC
CCGATAATAGTAGGATCACAAGACATAGCTTTCCCACGAATAAACAATATAAGATTCTGA
TTACTCCCACCATCCCTACTTCTCCTAATCAGGTCTTCTATGTCAGGGACAGGAGTAGGT
---ACAGGATGGACCATTTACCCCCCCCTCTCGGACTCTATATTTCACTCTTCATCCTCA
GTAGATCTATCAATCTTCAGTTTACATTTAGCCGGGATTTCGTCAATCCTAGGTTCAATT
AACTTCATCAGAACAATGATAAACATAAGA---TCAAATTATACAACCCTAGATTTCATA
CCCCTATTTGCTTGATCAATTTTAATTACCACTCTTTTATTAATAATTTCATTACCAGTC
CTAGCAGGAGCTATTACGATACTTCTTATAGACCGAAACTTTAACACCTCCTTCTTCGAC
CCAACAGGGGGAGGTGATCCTGTTC-----------------
>MSSCA3668-16|Sarcoptiformes|Phthiracaridae
--AACCCTTTATATAATATTCGGAACATGATCGGGAATATTAGGGACATCTCTCAGATCT
TTAATTCGACTAGAATTAAGAAAC---------------------------------TCA
AACCCATCAATCTCCAGAGAC---CAAATATACAACGTAATCATTACGTCCCATGCTTTT
ATTATAATCTTCTTCGCAGTAATACCAATCATAATTGGGGGGTTCGGTAATTGACTTCTA
CCAATTATAGTAGGTTCACAAGATATAGCATTCCCCCGAATAAACAACATAAGATTCTGA
TTATTACCCCCTTCATTAACTCTATTAATTAGATCATCCATATCGAGAACAGGGGCAGGA
---ACAGGATGAACAATCTATCCCCCTCTTTCAGATTCATTATTCCACTCTTCCTCACCA
GTAGATTTAACTATCTTCAGACTCCACTTGGCTGGAGTATCGTCAATCTTAGGTTCAATC
AACTTTATTAGAACTATACTAAATATGAAA---TCAAACTATATAAGAATAGAATCAATA
CCTTTATTTGCCTGATCAATTATAATTACAACACTTTTATTAGTAATTTCATTACCAGTA
CTAGCAGGAGCCATTACAATATTATTAATAGATCGAAACTTCAGAACGTCATTCTTTGAT
CCCACAGGAGGAGGGGACCCAGTACTT---------------
>MSSCA719-16|Mesostigmata|Trachytidae
--AACAATATACTTAATCTTCAGAGCATGAGCTGGTATAGCAGGCACAGCTTTAAGTGTA
ATCATTCGTACAGAATTAGGCCAA---------------------------------CCT
GGTTCTACTATTGGTGACGAC---CAAATTTTCAATGTTGTAGTAACCGCCCACGCTTTC
ATTATAATTTTTTTCATAGTTATACCCGCAATAATCGGTGGCTTCGGTAACTGATTAATT
CCTTTAATACTAGGAGCTCCAGACATAGCTTTCCCACGTATAAATAATATAAGATTTTGA
CTCTTACCTCCTTCTTTAATTCTTCTTATATCTTCTTCCCTAGTAGAAGCTGGGGCAGGC
---ACAGGATGAACTGTATACCCCCCACTTGCTTCTAATATTTCTCATAGAGGAGCAAGA
GTAGATCTAGTTATTTTTTCTCTTCACTTAGCAGGAGTATCCTCTATCTTAGGATCTATT
AATTTTATCACAACAATTATTAACATACGA---TCAATAGAAATAACTCTAGAACGAATC
CCCCTTTTTATTTGATCCGTTTTTCTTACAACAGTTCTTCTATTGTTATCTCTACCCGTA
TTAGCTGGAGCAATTACAATATTACTAACAGACCGAAATTTCAATACTTCTTTCTTCGAC
CCAGCAGGGGGAGGGGACCCTAT-------------------
>MSSCA734-16|Mesostigmata|Dinychidae
--TACACTTTATTTAGGCTTAAGTGCTTGATCTGGTATAATTGGAACTGCTTTAAGTATA
CTAATTCGTATTGAACTTGGCCAG---------------------------------CCA
GGTTCTACAATTAGAGATGAT---CAAATTTTTAATGTAATTGTAACAGCTCATGCTTTC
ATCATAATTTTCTTTATAGTAATACCCGCTATAGTAGGAGGATTTGGTAATTGATTAGTA
CCTTTAATAATTAGAGCTCCAGATATAGCTTTTCCTCGTATAAATAATATAAGTTTTTGG
TTACTTCCTCCTTCCTTAATTTTATTAATTTCATCCTCTATAGTAGAATCAGGAGCCGGA
---ACTGGTTGAACTGTTTATCCTCCTTTAGCTTCTAATATATCCCATAATGGTGGAAGT
GTAGACTTAACAATTTTTTCCTTACACCTTGCTGGTCTATCCTCAATTTTAGGTTCTATT
AATTTTATCACAACTATTATAAATATACGA---CCTAAAACAATAACTTTAGACCAAATA
CCTTTATTTGTATGATCAATCCTTCTTACAACAATTTTATTACTTTTATCTTTACCTGTT
TTAGCAGGTGCCATTACAATACTTTTAACAGATCGTAATTTTAACACATCCTTCTTTGAC
CCAGCTGGAGGAGGTGATCCTATTT-----------------
>SSJAD3346-13|Sarcoptiformes|Crotoniidae
----------ATTTTATTTTTGGTACCTGAGCTGGATTGGTGGGCTCGGCCTTAAGAGCT
CTAATCCGACTGGAACTAGGGCAA---------------------------------CCA
GGATCACTCTTAGATAATGAT---CAAATTTACAACACCATCGTTACAGCTCACGCTTTC
GTAATAATTTTCTTTATGGTGATGCCGGTCATAATTGGAGGGTTCGGGAATTGACTTGTG
CCCATAATAATCGGAGCCCAAGATATAGCTTTCCCTCGTATAAACAACATGAGTTTTTGA
TTGCTTCCTCCTTCTCTAACTCTTCTCTCAGCTTCTGCCTTCGCAGGCATGGGAGCGGGG
---ACCGGATGAACCGTTTACCCCCCCCTCTCTACAAACATGTTTCACTCTGGCNTCTCA
GTTGNNNNAGCAATTTTTAGCTTACATTTAGCTGGTGCTTCTTCTATCCTGGGAGCAATT
AACTTTATCACCACCATTATAAATATGCGA---TCCTCAGCTATGAGGATAGACGCTATT
CCCTTATTTGTATGGTCTGTGTTAATTACAGCAGTTTTACTACTCCTCTCCCTACCAGTT
TTGGCTGG----------------------------------------------------
------------------------------------------
>SSKUB11333-15|Trombidiformes|Erythraeidae
--AACTCTTTACTTCCTATTAGGGACTTGATCGGGTATGTTAGGGCTAAGCATGAGAATA
ATCATTCGATTCGAGTTAGGGCAA---------------------------------CCG
GGACAGTCCATTGCCAACGAA---CAGCTTTACAATTCAATAGTAACATCCCACGCCTTC
ATCATAATCTTTTTTATAGTAATACCAATTATAATCGGGGGATTTGGAAACTGATTAATT
CCAATAATACTAGGGGCCCCAGATATAGCTTTCCCACGAATAAATAACATAAGATTTTGA
CTTCTTCCCCCTTCTTTAATTCTTCTCTTGTCAGCCTCAATAGCAAACATGGGTGTAGGG
---ACAGGGTGAACAATTTACCCTCCCTTATCAGATTTGTGTGGCCACAGATCGTACTCA
ATTGAGATATCTATTTTTTCTTTACACCTAGCAGGTGTGTCATCTATCTTAGGGGCAATC
AACTTCTTAGCCACTATCAAAAACATAAAA---AATAGCGCGTTATCAATGGAAAAGATA
CCTTTATTTGTATGGTCTGTAATAGTGACTGCTATTTTACTCCTATTATCATTACCTGTA
TTAGCGGGAGCCATCACCATACTATTATCAGATCGAAATTTCAACACATCCTTTTTCGAC
CCATCAGGAGGAGGAGACCCAATTTTATACCAACACTTATTC
>RRBPE004-15|Mesostigmata|Parasitidae
--AACTATATACTTAATTTTTGCAGCTTGAGCTGGAATATCAGGAACAGCTTTAAGTATA
ATTATCCGTACAGAACTAGGACAA---------------------------------CCC
GGCTCCCTAATTGGAGACGAT---CAAATCTATAATGTAGTTGTTACAGCACATGCTTTT
ATCATAATTTTTTTTATAGTAATACCTGCTCTAATTGGAGGATTTGGAAACTGACTTACC
CCTTTAATAATCTCTGCCCCAGATATAGCTTTCCCTCGAATAAATAACATAAGATTTTGG
CTCCTACCCCCTTCTTTAATCCTTTTAATAAGCTCTTCAATAGTAGAATCAGGAGCGGGG
---ACAGGTTGAACCGTCTACCCCCCTTTGGCAAGAAATATCTCCCATAGAGGAGGGGCT
GTAGACCTAGCTATTTTCTCTCTTCACTTAGCAGGTATTTCTTCAATTTTAGGATCAATT
AATTTTATCACAACAATTATAAATATACGA---CCAAAAAATATATCTTTAGAACAAATA
CCATTATTTGTATGATCAGTCCTTATCACAACTATTTTGCTACTTTTATCATTACCTGTT
TTAGCCGGAGCAATTACTATACTACTAACTGATCGTAATTTTAATACTTCTTTTTTTGAC
CCAAGAGGAGGAGGAGACCCTATTTTATACCAACATCTATTT
>GENSM416-15|Mesostigmata|Macrochelidae
--GACCCTCTATTTAATTTTTGCAACCTGGGCGGGGATATTTGGTACTGCCCTTAGTATT
ATTATCCGCGTTGAACTAGGCGCC---------------------------------CCT
GGCTCCTTCATTGGAAACGAC---CAACTTTATAATGTTATTGTTACAGCACACGCCTTT
GTGATAATTTTTTTCTTAGTTATACCCGCAATAATTGGAGGTTTTGGTAATTGGCTAGTG
CCAATAATACTCTCAGCCCCTGATATAGCTTTTCCCCGTCTTAACAACTTAAGCTTTTGG
CTTCTCATGCCTTCTTTACTATTTATAGTTTTATCCTCGATAGTTGAAAGAGGTGCAGGA
---ACAGGGTGAACTGTATACCCCCCTTTAGCTAACAATATCTCCCACAGCGGCTGCGCC
GTGGATATAGCTATTTTTAGCCTTCACCTCGCAGGAATCTCCTCTATCCTAGGCAGTATT
AACTTTATTGCTACAATCTTCAATATACGA---CCAAAAAGAATGAAACTAGAACAAGTG
CCCCTATTTGTCTGGTCTGTTTTAATTACAACAGTCTTGCTGCTAATATCCTTACCCGTT
CTAGCCGGGGCTATTACAATACTTTTAACAGATCGAAACTTCAATACGTCCTTTTTCGAC
CCAAGAGGAGGGGGAGATCCTGTTCTATACCAACATCTTTTT
>CNWLE2566-13|Mesostigmata|Parasitidae
--AACAATGTACCTTATTTTTGCAGCTTGAGCTGGAATACTGGGCACAGCCCTAAGTATA
ATTATCCGAGCCGAGCTCGGACAA---------------------------------CCA
GGCTCCCTGATTGGTGACGAC---CAAATCTATAATGTAGTCGTTACAGCACATGCTTTT
ATTATAATTTTTTTTATAGTTATGCCCGCTCTTATTGGGGGGTTCGGTAACTGACTAATC
CCTTTAATATTGTCTGCTCCCGATATGGCCTTCCCTCGAATAAACAATATAAGTTTCTGG
CTACTCCCCCCAAGTCTTCTATTGCTACTAAGCTCTTCTTTAGTAGAGTCTGGAGCGGGG
---ACAGGGTGAACTGTGTACCCGCCTTTAGCGGGTAATATCTCACATAGAGGAGGGGCC
GTGGACCTAGCTATTTTTTCTTTACACCTAGCAGGTGTTTCTTCAATTTTAGGATCTATT
AATTTTATCACAACTATTATAAACATACGA---CCTAAGGAAATAACTATAGAACGAATA
CCCCTTTTTGTTTGATCAGTGTTCATCACAACAATCCTACTTCTCCTATCCCTACCTGTG
TTAGCTGGAGCTATTACAATACTTTTAACCGATCGAAACTTTAACACCTCTTTTTTCGAC
CCTAGAGGGGGGGGAGACCCCATCCTATACCAACATCTGTTC
>CNBAB365-12|Sarcoptiformes|Ceratozetidae
--AACTTTGTATTTCATTTTCGGGGCATGAGCAGGACTATTAGGTTCTGCTCTAAGAGGA
CTAATCCGATTAGAATTAGGACAA---------------------------------CCG
GGTTCCCTTATAGAAAATGAT---CAAATTTATAACACTATTGTAACGGCTCATGCCTTC
GTAATAATCTTTTTTATAGTGATACCAGTCATAATTGGGGGGTTTGGAAACTGGCTAGTA
CCCCTAATAATTGGGGCCCAGGACATGGCTTTTCCACGAATAAACAACATAAGATTTTGG
CTTCTCCCTCCCTCCTTGGCCCTTCTTTCTTCCTCCGCATTCGCCGGTATGGGTGCTGGA
---ACGGGATGGACAGTGTATCCTCCTCTGTCTGGAAACTTATTTCACTCAGGATTTTCT
GTAGACTTAGCAATTTTTAGTCTTCATTTGGCTGGGGCTTCTTCAATCCTAGGAGCTATT
AACTTCATCACTACTATTATAAATATACGC---TCTTCTTCTATAACGCTAGATTCCATC
CCCTTGTTCGTGTGATCTGTGCTAATTACCGCGATCCTTTTACTCCTCTCTTTACCTGTT
TTAGCTGGAGCTATCACTATGCTTTTAACAGACCGTAATTTTAATACTTCTTTTTTTGAT
CCTTCTGGAGGGGGGGACCCCATCCTGTACCAGCACCTTTTT
>CAACA007-17|Sarcoptiformes|Scheloribatidae
--AACTCTATATTTTATCTTTGGGGCGTGGGCTGGACTCATAGGCTCAGCCCTAAGGGGG
CTGATTCGACTAGAGCTGGGACAG---------------------------------CCC
GGTTCCTTAATAGAAAACGAT---CAAATTTATAACACAGTGGTCACTGCCCACGCTTTT
GTGATAATCTTCTTCATAGTAATGCCCACTATAATTGGTGGCTTTGGAAATTGACTTATT
CCCATCATAATCGGGGCCCAAGATATAGCCTTCCCTCGGATAAACAACATAAGATTTTGG
CTCCTGCCCCCTTCACTCTCCCTCCTCTCCTTATCCGCTTTTGCTTCAGCTGGGGTTGGG
---ACTGGTTGGACAGTCTATCCTCCTTTAGCGGGTAACTTATTCCATTCAGGAATCTCA
GTAGACCTCGCTATCTTCAGCCTACATTTGGCAGGAGTGTCTTCAATCCTAGGTGCCATC
AACTTCATTACGACCATTCTCAACATGCGA---TCCTCCTCCATAACTCTAGACACTGTC
CCTCTATTCGCCTGGTCCGTACTCATTACCGCAGTCCTTCTCCTTCTGTCTCTCCCGGTT
TTAGCGGGAGCCATTACCATACTTTTAACCGACCGAAACTTTAATACTTCCTTCTTTGAC
CCATCTGGGGGAGGGGACCCCATCCTATACCAGCACCTATTC
>SMTPB12312-13|Mesostigmata|Digamasellidae
--GACCCTTTATCTCATATTCTCTTTATGAGCAGGAATATTGGGAACTTCTCTTAGAATA
ATTATTCGGATTGAATTAGGACAG---------------------------------CCC
GGATCCTTAATTGGTGATGAT---CAAATTTATAATATAATTGTTACAGCTCATGCTTTT
ATTATAATTTTTTTTATAGTTATACCAGCTATAATAGGAGGATTTGGAAACTGATTAATT
CCTTTAATAATAAGTGCTCCAGATATAGCTTTTCCTCGAATAAATAATATAAGATTTTGG
CTACTTCCTCCAAGTATAATTTTTTTATTATTTAGAAGAATAGTAGAAAGAGGAGTAGGA
---ACAGGTTGAACTGTTTATCCTCCTTTATCTAGAAATATTAGACACTCAGGATACGCT
GTTGATATAGCTATTTTTAGCTTACATCTTGCGGGAGTATCTAGAATTTTAGGCTCTGTA
AATTTTATTTCAACTATTTTTAATATGCGA---TTAAAATCAATAATTTTAGAACAAATT
CCCCTATTTGTTTGATCAATTTTTATTACAACTATTTTGTTGTTGTTAAGTTTACCTGTT
TTAGCAGGGGCTATTACAATATTACTTCTTGATCGAAATTTTAATACTTCTTTTTTTGAT
CCTAGAGGAGGAGGAGACCCTATTTTATATCAACATTTATTT
>GENSM412-15|Mesostigmata|Blattisociidae
--AACATTATATTTTCTTATATCAATTTGATGTGGCTTATTAGGAACAAGCCTAAGACTT
TTAATTCGTTTTGAACTTTCCCAA---------------------------------CCA
AAACCCATTATCGGTAACGAT---CAAATCTATAACACAATCGTTACTTCTCATGCTTTC
ATTATAATTTTCTTTATAGTAATACCAAGACTTATTGGAGGATTTGGAAACTGACTAGTC
CCTCTAATAATTAATACTCCAGATATAGCATTTCCACGAATAAATAACATAAGCCTCTGA
CTCTTAATCCCATCTTTTATATTTTTACTTTTCTCCTCATTAAGAGAAAATGGAGCAGGA
---ACAGGATGAACCGTTTACCCACCTCTATCTAACTCCTTATTTCATAGCTCCTCTGCT
GTAGATTGAACAATTTTTAGGCTTCATATTGCAGGTATCTCATCTATTATAGGATCAATT
AATTTTATTTGCACTATTCTAAATATACGA------AAAAATATTAAATTAGAAAATATA
CCCCTATTTGTATGATCTATTTTAATTACAACTGTTCTTTTACTAATATCACTACCAGTA
TTAGCTGGTGCCATCACTATACTTTTAACCGATCGAAATTTTAATACTAGTTTCTTTGAC
CCAAGAGGAGGGGGAGATCCTATTCTATACCAACATCTGTTT
>MSSCA4184-16|Sarcoptiformes|Eremobelbidae
--GACTTTATACTTTATTTTTGGGGCTTGGGCCGGTCTTTTGGGGTCAGCCCTTAGAGCA
CTGATTCGACTCGAGCTAGGTCAA---------------------------------CCA
GGATCCCTAATAGATAATGAT---CAAATTTACAATACAATCGTTACAGCCCACGCCTTT
GTCATAATTTTTTTTATAGTTATGCCTATCATAATTGGGGGATTTGGAAATTGGCTCGTC
CCTATAATAATTGGGGCTCAGGATATGGCATTCCCTCGAATGAACAATATAAGATTTTGA
CTTCTTCCCCCTTCACTTACTCTTCTTTCTTCTTCGGCATTTGCTGGCCTAGGGGCTGGA
---ACAGGTTGAACAGTTTACCCCCCTTTAGCAAATAATTTATTTCATTCTGGCATTTCT
GTAGATTTAGCCATTTTCAGGTTACATTTAGCAGGGGTTTCTTCCATTTTAGGTGCTATT
AATTTCGTTACTACTATTATAAACATACGG---TCAACTTCTATCACTTTGGACTCTATT
CCCCTATTTGTTTGATCAATTTTAATCACAGCTGTTCTATTATTACTATCTCTACCTGTG
TTAGCTGGCGCTATCACGATATTACTTACGGACCGTAATTTTAACACATCCTTTTTCGAT
CCTTCTGGAGGAGGAGACCCCATTT-----------------
>MYMCE504-12|Trombidiformes|Eriophyidae
--AACAATATATTTCTTTTTTGGCTTTTGGACTGCTTTTTACGGCACTTCTCTTAGGATG
CTTATACGACTAGAGCTTAGTCAG---------------------------------CCC
GGCTCCTTTATTTTCCATGAC---CATGTTTATAACGTTTTTGTAACTTCACATGCCTTT
ATCATGATCTTCTTCGTTGTCATACCTGTTCTTATAGGGGGGTTTGGTAATTGGCTTATT
CCTATTTTATTAGGGTGTCACGATATGCACTTTCCCCGCATGAACAATTTGAGCTTTTGA
ATGTTATTCCCTGCTATAACTCTCCTTTCCCTTTCTAGATTTGTGTCTCTAGGGGCTGGT
---ACAGGTTGAACTGTTTACCCACCCTTGTCTAGTTTGTCGTTCCATAGGGATGTTTCT
GTAGACTTGGCCATCTTCTCTCTTCACTTAGGGGGTGTTTCTTCCATTCTTAGGTCTATT
AATTTTATCAGAACTGTGGGGAGAATGCGT---CTGAGAGGGATATCTTTTGACCGTCTT
CCTCTTTTTATTTGATCCATAATCGTCACCTCATTTCTTTTACTTTTTTCTCTTCCAGTG
CTAGCTGGAGCCATTACTATGCTTCTTACTGATCGTAACTTGAACACATCTTTCTTCGAT
CCTTTGGGAGGGGGGGATCCCGTTCTATACCAGCACCTGTTT
>MYMCG541-12|Mesostigmata|Ologamasidae
--CACTATATATTTAATTTTTGCAGCCTGAGCTGGTATAGCAGGTACAGCTTTAAGAATA
ATTATCCGAGCTGAACTCGGTCAA---------------------------------CCT
GGCCCCCTAATTGGGGATGAC---CAAATTTATAATGTTTTAGTAACAGCCCATGCTTTT
ATTATAATTTTTTTTATAGTTATACCTGCCTTAATTGGGGGATTTGGAAATTGACTTACC
CCTATTATAATTATTGCTCCAGATATAGCTTTCCCACGTATAAATAATATAAGATTTTGA
TTATTACCTCCTTCTTTAACCTTGCTTTTACTTTCATCTTTAGTTGAATCAGGGGCCGGT
---ACTGGGTGAACTGTTTATCCTCCTCTAGCTTCTAATATTTCCCATAGAGGTGGAGCA
GTAGATTTAGCAATTTTTAGTCTACATTTAGCAGGAATTTCTTCTATTTTAGGTTCTATT
AATTTCATCACAACTATTATAAATATACGC---CCTAAAAATATAACATTTGAACAAATA
CCTTTATTTGTTTGATCTGTATTAATCACAACTATCTTACTTTTATTATCCCTGCCAGTT
TTAGCTGGAGCTATTACTATACTCTTAACAGATCGTAATTTTAATACAACCTTCTTTGAT
CCTAGTGGAGGAGGAGACCCTATTTTATATCAACATCTTTTT
>MYMCE060-12|Sarcoptiformes|Tectocepheidae
--AACGCTATATTTTATGTTAGGTGCTTGAGCAGGGATTTTAGGTTCTGCCTTGAGTGGT
TTAATTCGTTTAGAATTAGGACAA---------------------------------CCT
GGCTCCTTGTTTGAAAATGAT---CAGATTTATAATACTGTTGTTACATCTCATGCTTTT
GTGATAATTTTTTTTATAGTGATACCTGTGATAATTGGAGGATTTGGAAACTGACTGGTG
CCTATAATAATTGGAGCTCAAGACATAGCATTCCCTCGTATAAATAATATAAGATTTTGG
CTTCTGCCTCCCTCCCTAATCCTTTTGTTAAGTTCTTCTTTTGGGGGGATAGGCGTAGGG
---ACCGGTTGAACGGTTTACCCACCTTTAGCTGGAAATTTATTTCATTCTGGTATTTCT
GTAGACCTGGCTATTTTTAGTTTACATCTTGCTGGAGCTTCTTCTATTCTTGGTGCTATT
AACTTTATCACTACTGTTATTAACATACGT---TCCTCATCTATAAGATTGGATAGTATT
CCTCTTTTTGTTTGGTCTGTGTTAATTACAGCAGTTCTGTTGCTTTTATCTTTACCTGTT
CTTGCTGGGGCAATTACTATGCTATTGACGGACCGAAATTTCAACACATCCTTCTTTGAC
CCTTCTGGGGGTGGGGATCCTATTTTGTATCAACATCTCTTT
>MYMCG116-12|Trombidiformes|Johnstonianidae
--AACAATATATTTTGCATTCGGAGCTTGAGCAGGTCTTATAGGAGCTAGAATAAGAATA
ATTATTCGAATCGAACTAGGACAA---------------------------------CCT
GGCTCCTTTATTGGTAATGAT---CAAATTTATAACTCAATTGTAACAGCACACGCATTT
GTAATAATTTTTTTTATAGTTATACCATCAATAATTGGGGGATTCGGGAATTGACTAATC
CCCCTTATAGTAAATTCACCAGATATAGCTTTTCCACGCTTAAACAATATAAGGTTTTGG
CTTCTTATCCCGTCAATATCATTTTTAACCATATCGTTATTTACAAGGGAAGGAAGGGGG
---ACAGGATGAACCATATACCCCCCTCTATCAAGAAACTTAGGACATAGGGGAGCTTCC
GTTGACTTAACTATCTTTTCATTACATTTAGCAGGAATTTCATCAATTCTAGGAGCCATT
AATTTTATAGCAACAATTTTAAATATACCA---ACCAAATCAATTTCATACGAGCAAATC
CCACTTTTTGTTTGATCAGTATTCATCACTGCTATTTTACTTCTTTTATCATTACCAGTT
CTAGCAGGAGGCATTACTATATTATTAACGGACCGAAATTTTAACACTTCATTTTTTGAC
CCAATAGGAGGGGGAGACCCAATTTTATTTCAACATTTATTT
>MYMCF663-12|Sarcoptiformes|Crotoniidae
--CACTCTTTATTTCATTTTCGGTACGTGAGCTGGATTAGTAGGGTCAGCTTTGAGGGCG
TTAATTCGCCTTGAATTAGGTCAG---------------------------------CCT
GGCTCCCTTTTAGACAACGAC---CAAATTTATAACACTATTGTTACCGCTCACGCATTT
GTAATAATCTTTTTTATGGTAATGCCAGTCATGATCGGCGGGTTCGGTAACTGACTCGTT
CCTATGATAATTGGTGCTCAAGATATGGCCTTCCCTCGAATAAACAATATAAGATTCTGA
TTACTTCCGCCATCTCTAACCCTTCTTTCTGCCTCTGCTTTTGCTGGGATAGGAGCAGGT
---ACGGGATGAACCGTTTATCCCCCACTAGCGGGTAACATATTCCATTCAGGAATTTCA
GTCGACCTAGCCATTTTTAGATTACATCTGGCAGGGGCATCATCCATCCTAGGAGCTATT
AACTTCATTACTACAATCATAAATATACGA---TCCTCAGCCATGAGCATAGACGCCATT
CCTTTATTTGTGTGATCTGTTTTAATCACAGCAATTCTCTTGCTTCTGTCACTGCCCGTT
CTTGCGGGTGCTATCACTATACTCCTAACAGACCGAAATTTTAATACATCATTTTTTGAT
CCCACAGGAGGTGGTGACCCTATTTTATACCAACATCTATTC
>MYMCA979-11|Sarcoptiformes|Brachychthoniidae
--AACCATGTATTTTATTTTTGGGGTATGGGCTGGCCTTTTAGGAGCCAGCCTAAGCTTA
TTAATCCGAGTGGAACTTGGACAG---------------------------------CCA
GGCTCCCTTTTAGAAAACGAT---CACATTTATAATGTGATTGTTACCGCTCATGCCTTC
GTAATAATCTTTTTTATAGTAATACCAATAATAATTGGAGGATTTGGCAATTGATTGGTT
CCCTTGATGATTGGGGCTCCTGATATAGCATTCCCTCGTATAAATAACATAAGATTTTGG
TTACTCCCTCCTTCTTTGAGATTATTACTTCTATCATCTTATTCTGGCACTGGAGCTGGA
---ACAGGGTGAACGGTATATCCCCCTCTTTCTGACTATACCTATCATATAAATAATAGT
GTTGATTTAGCAATCTTCAGATTGCATTTAGCAGGAGTATCTTCTATTTTAGGAGCTATC
AACTTTATTACTACAATTGTAAACATGCGG---GGATTAAGTACTTCTCTTGACAACATC
CCTTTATTTGTATGGTCAGTTTTTATCACAGCTATTTTATTACTACTATCTTTACCAGTA
CTGGCAGGAGCTATCACTATACTATTAACAGATCGTAATTTTAATACTACATTTTTTGAT
CCTAGAGGAGGAGGAGACCCCATCTTATACCAACATTTATTT
>MYMCC844-11|Sarcoptiformes|Brachychthoniidae
--AACCATGTATTTCATCTTTGGGGTATGAGCCGGGATCCTAGGAGCTAGATTGAGGCTG
TTGATTCGAGTCGAATTAGGACAA---------------------------------CCA
GGCTCCCTGCTAGAAAATGAT---CACATTTACAACGTGATTGTAACAGCACATGCTTTC
GTAATAATTTTTTTTATAGTGATACCAATAATGATTGGAGGATTTGGCAATTGACTTGTT
CCTTTAATGATTGGAGCACCAGATATAGCATTTCCTCGAATAAATAACATAAGATTTTGG
TTGTTACCTCCTTCTTTAAGTCTATTACTTTTATCATCTTATTCTGGCACAGGAGCTGGC
---ACAGGTTGGACAGTCTATCCTCCTCTATCTGATTATACTTATCATATGAACAATAGA
GTAGACCTCGCAATTTTTAGGCTGCATCTAGCCGGAGTCTCTTCCATCTTAGGGGCCATT
AACTTCATCACTACGATTATTAACATGCGT---GGATTAAGCACTTCTCTAGATAATATC
CCCTTATTCGTTTGGTCAGTATTCATCACGGCAATTTTATTGCTCTTATCTTTACCAGTG
TTAGCAGGAGCTATCACAATACTATTAACAGATCGAAACTTCAACACTTCATTCTTTGAC
CCTAGGGGGGGGGGAGATCCTATCCTTTACCAACACTTATTT
>MYMCF885-12|Trombidiformes|Johnstonianidae
--AACAATATATTTTGCTTTTGGAGCTTGAGCAGGAATTATGGGAGCCAGAATAAGAATA
ATTATTCGAATTGAACTAGGACAA---------------------------------CCA
GGCTCCTTTATCGGGAATGAT---CAAATTTACAACTCAGTAGTTACAGCACATGCATTC
GTAATAATTTTTTTTATAGTTATACCCTCAATAATCGGAGGCTTCGGAAATTGACTAATC
CCTCTTATAGTAAACTCACCAGACATAGCTTTCCCACGATTAAATAACATAAGATTCTGA
CTTCTTATCCCATCTATATCATTTTTAACAATATCATTGTTTACTAGAGAAGGAAGAGGG
---ACTGGATGAACCATGTACCCCCCTCTTTCAAGAAATTTAGGGCATAGGGGAAACTCA
GTAGACTTAACCATTTTTTCACTCCATTTAGCAGGTATCTCATCAATTATAGGAGCAATT
AATTTTATAGCTACAATTTTAAATATGCCG---ACCAAATCAGTATCATATGAACAAATC
CCCCTATTCGTCTGATCAGTTTTCATTACTGCCATTCTTTTATTATTATCTTTACCAGTA
TTAGCTGGAGGGATTACCATACTTCTCACAGACCGAAACTTCAACACCTCATTTTTTGAC
CCTATAGGGGGAGGAGACCCAATTCTATTCCAACATCTATTT
>MYMCB426-11|Mesostigmata|Parasitidae
--TACAATATANTTNATCTTTGCTATATGAGCTGGAATAGTTGGTACAGCTTTAAGAATA
ATTATCCGAGCCGAACTTGGACAA---------------------------------CCA
GGCTCCCTTATTGGAGATGAT---CAAGTCTATAACGTAATTGTCACCGCTCATGCCTTT
ATCATAATTTTTTTTATAGTTATACCTGCTTTAATTGGAGGCTTTGGTAACTGACTTATC
CCTTTAATGGTGTCAGCCCCCGATATAGCTTTCCCCCGTATAAATAATATAAGATTCTGA
CTATTACCCCCCTCCCTTACTCTATTGCTAAGATCTTCCTTAGTAGAATCCGGGGCTGGA
---ACAGGTTGAACTGTATATCCTCCTCTGGCAAGAAATATTTCCCATAGAGGGGGGGCT
GTAGATTTAGCAATTTTTTCTTTACACCTAGCAGGTGTGTCCTCTATTCTTGGTTCTATT
AACTTCATTACTACAATTATAAATATACGT---CCAAAAGAAATAACGTTAGAGCGAATC
CCCTTATTTGTCTGATCTGTCTTTATCACAACAATTCTACTCCTACTGTCCTTACCCGTT
TTAGCAGGAGCAATCACCATACTTTTAACAGACCGAAATTTTAATACCTCTTTCTTTGAC
CCTAGAGGGGGAGGGGACCCTATTCTATACCAACACCTATTC
>SSPRB709-15|Mesostigmata|Dithinozerconidae
-----------------------AGCATGAGCAGGTATGGTGGGAACCGCTATAAGAATA
ATTATTCGAACAGAACTTGGACAA---------------------------------CCA
GGCTCCACCATCAGTGATGAT---CAAATTTTTAACGTAATTGTTACAGCCCACGCATTT
ATTATAATTTTTTTTATAGTAATACCCGCAATAATCGGAGGATTCGGAAACTGATTAGTA
CCTCTAATAATTAGAGCCCCCGATATAGCATTTCCACGAATAAACAACATAAGTTTTTGA
CTTCTTCCGCCTTCTTTAATACTTCTTTTGACATCCTCGCTAGTTGAAAGAGGCGCTGGA
---ACAGGATGAACAGTTTATCCACCACTAGCTTCCAACATTTCTCATAGAGGCTCAAGA
GTGGACCTGGCTATTTTTTCTCTTCACCTAGCTGGAGTGTCCTCAATTTTAAGCTCCATT
AATTTCATCACAACCATTATAAATATACGA---TCCTATGAAATATCAATAGAACGACTA
CCCCTATTTGTATGATCTGTTCTTCTTACTACCATTCTTCTTTTACTAGCTCTTCCAGTT
TTAGCAGGAGCTATTACAATACTTTTAACTGACCGAAACTTCAATACATCATTTTTTGAC
CCTGCTGGTGGTGGAGACCCAATTCTTTATCAACACCTATTT
>MYMCA906-11|Sarcoptiformes|Phthiracaridae
--CACTTTATATTTATCTTTCGGAATGTGAGCAGCGTTAATAGGGACATCTCTTAGATCC
ATCATCCGGTTTGAGTTAGGTACA---------------------------------ATA
GGAGCCACAACAGGAAGGGAC---CAAATTTATAACGTATCAGTCACATCCCACGCCCTC
ACCATAATTTTCTTCATAGTTATACCAATTATAATTGGGGGGTTCGGTAATTGACTTATC
CCTCTAATAATCGGTTCTCAAGACATAGCTTTTCCACGAATAAATAATATAAGATTTTGG
CTACTCCCACCATCCCTACTCCTCCTAATCTCTTCATCATTTAGTGGTGCGGGAGTGGGG
---ACAGGTTGGACAATTTACCCGCCTCTATCTAGAATATTATTCCACTCAGGGTTTAAT
GTAGACCTAGCCATTTTCAGATTACACTTAGCGGGGGCGTCTTCAATCCTTGGAGCAATT
AACTTTATTTCAACTATCGTTAACATAAAA---TCTAACTACATTAGGTTTGAATGCATA
CCCCTTTTCATTTGATCCGTGTTTATCACAGCCATTCTCCTGTTACTCTCACTACCAGTT
TTAGCTGGAGCTATTACTATATTATTAATAGACCGAAACTTCAACACTACCTTCTTTGAC
CCGTCGGGAGGTGGAGACCCAATTCTATTTCAACACCTGTTC
>MYMCG640-12|Trombidiformes|Ereynetidae
--AACCATATATTTTGCATTTGGACTATGATCTGCAGCACTAGGAAGAAGAATAAGAGCT
ATTATTCGAATTAAACTATCACAT---------------------------------CCC
ACAGCCTTAGGACAAAATGAT---CAAATCTTCAATGTCACAGTAACTGCCCATGCATTT
ACTATAATTTTTTTCATAGTTATACCAATTATAGTAGGTGGATTTGGTAACTGGCTAATT
CCCATAATAATTAACGCACCAGATATAGCTTTCCCGCGAATAAATAATATAAGATTTTGA
CTATTGCCTCCCTCTTTATCTTTACTTCTTATATCTGCTTTTACAGACTCTGGATCAGGC
---ACTGGATGAACAGTATACCCTCCCCTATCTAATCAAGTATTCCATAGAGGAATTTCA
GTAGATTTAACCATTTTTTCTCTTCATTTAGCAGGGGCTTCTTCCATTTTAGGGGCAATT
AATTTTATTACAACAATTTATAATATAAAA---GCTACTACTATAAAATTTGAACAAATA
CCTCTATTTGTCTGATCAATTCTAATTACTGCCGTATTATTATTACTATCCTTGCCAGTA
CTGGCTGGAGCGATTACAATACTATTAACAGATCGAAATTTTAATACCTCATTTTTTGAC
CCAGCAGGGGGTGGAGACCCAATTCTTTACCAACACTTATTT
>CHACA204-08|Sarcoptiformes|Crotoniidae
--AACTCTCTACTTTATTTTTGGGATATGAGCTGGTTTAGTTGGGTCAGGTTTAAGAGCC
TTAATCCGACTAGAGTTGGGTCAA---------------------------------CCC
GGATCCCTTTTAGACAACGAC---CAAATTTACAATACTATCGTTACCGCTCATGCTTTT
GTAATAATCTTTTTTATGGTGATACCTGTTATAATCGGAGGGTTCGGTAATTGACTCGTT
CCTATAATAATTGGAGCCCAGGATATAGCATTCCCCCGCATAAATAACATAAGATTTTGA
TTACTTCCCCCTTCTCTTACACTTCTCACATCCTCTGCTTTCGCGGGCATAGGAGCGGGT
---ACTGGCTGAACTGTATACCCTCCATTGGCAGGAAGTATATTTCATTCTGGAATTTCA
GTAGACTTAGCAATTTTCAGACTTCATCTAGCTGGTGCTTCCTCTATCCTAGGAGCTATT
AATTTTATTACCACTATCATAAACATACGG---TCATCTGCTATAAGGATGGATGCCATC
CCCTTATTTGTGTGATCCGTTTTAATTACAGCAGTTCTTCTTCTACTTTCACTACCTGTA
TTAGCAGGAGCTATTACCATACTGTTGACAGACCGAAACTTTAATACTTCATTCTTTGAC
CCCACCGGTGGTGGAGATCCCATTCTTTACCAACATTTATTT
>MYMCE194-12|Sarcoptiformes|Punctoribatidae
--AACTTTATACTTTATTTTTGGTGCCTGAGCTGGTTTGCTTGGTTCAGCTTTGAGAGGA
TTAATCCGGCTAGAGCTTGGCCAA---------------------------------CCC
GGATCCTTGCTAGAAAATGAC---CAAATTTACAATACAATTGTTACAGCTCACGCCTTC
GTCATGATTTTTTTCATAGTAATGCCTATTATGATTGGAGGGTTTGGAAATTGGCTAGTT
CCTATAATAATCGGAGCCCAGGACATGGCCTTTCCACGAATGAATAACATAAGCTTCTGG
TTACTTCCGCCTTCACTAGCCTTACTCTCTTCTTCAGCTTTTGCGGGAATGGGGGCTGGG
---ACAGGGTGAACGGTTTATCCCCCTTTAGCCGGGAACTTATTTCACTCAGGGTTTTCG
GTAGACTTGGCAATCTTTAGATTACATCTAGCAGGGGCCTCCTCAATCCTAGGTGCCATC
AATTTTATCACTACCATCCTCAATATACGC---TCTTCGTCTATAACATTAGATTCAATC
CCACTATTTGTGTGATCTGTACTGATTACTGCGGTTCTGCTTCTTTTGTCGTTGCCAGTT
TTGGCGGGGGCTATCACTATACTTCTTACAGACCGCAATTTTAACACTTCGTTTTTCGAC
CCGGCGGGGGGCGGTGACCCAATCCTGTACCAACATTTATTT
>CHACC253-10|Sarcoptiformes|Liacaridae
--AACTCTATACTTTTTGTTTGGTGCTTGGGCAGGAATGTTAGGATCTGGTTTGAGAGCT
CTAATTCGATTAGAACTAGGACAA---------------------------------CCC
GGATCCTTATTGCAAAATGAC---CAAATCTATAACACCATCGTCACTGCACATGCTTTT
GTAATAATTTTCTTTATGGTAATACCGGTTATAATTGGAGGGTTTGGAAACTGACTTGTT
CCAATAATAATCGGAGCACAAGATATAGCCTTCCCACGAATAAATAATATAAGATTTTGA
CTACTTCCTCCATCCCTAACTCTTCTGAGGTTATCTGCTTTTGCTGGAGTGGGAGCAGGA
---ACTGGGTGGACAGTGTACCCACCCCTAGCCGGAAACTTGTTTCATTCGAGAATCTCT
GTAGATTTAGCCATTTTCAGTTTACATCTAGCAGGAGCTTCCTCAATCTTAGGAGCCATT
AATTTCATTACTACAATCATGAACATACGT---TCCTCTTGCATAGGATTGGATTCTATC
CCTTTATTTGTATGATCCGTTTTAATTACAGCAGTTTTACTTCTTTTATCATTACCCGTA
TTAGCTGGAGCTATCACCATACTTCTAACAGACCGAAACTTCAACACCTCGTTCTTTGAC
CCTGCCGGAGGAGGAGACCCTATCCTTTACCAACATCTATTT
>MYMCC643-11|Sarcoptiformes|Oppiidae
--AACTTTGTACTTTATTTTTGGAGCTTGAGCTGGACTATTAGGCTCCGCGCTAAGAGCC
TTAATTCGATTGGAGTTAGGACAA---------------------------------CCC
GGATCCTTAATAGAAAACGAT---CAAATTTACAACACCATTGTCACAGCACATGCTTTC
GTCATGATTTTTTTTATAGTGATACCGGTTATGATTGGGGGGTTTGGAAACTGACTAGTC
CCAATAATAATCGGAGCACAAGATATAGCATTCCCTCGCATAAATAATATGAGATTTTGA
CTTCTACCGCCATCACTAACTTTACTATCTGCTTCAGCTTTTGCAGGAGCTGGGGCTGGG
---ACAGGCTGAACTGTGTACCCCCCATTGGCTGACACTTTATTTCATACTGGAATTTCA
GTAGACTTAGCCATTTTCAGATTACATCTAGCAGGAGCTTCCTCTATTCTAGGAGCCATC
AATTTTATTACTACTATCTTTAATATACGG---TCTTCGTCTCTTTCTTTAGATTCCATC
CCATTATTTGTATGATCTGTTTTAATCACGGCAGTCCTGCTTCTGCTATCCTTACCTGTT
TTAGCTGGAGCTATCACCATACTTTTAACGGACCGAAACTTTAGCACCTCATTTTTTGAT
CCTTCAGGAGGAGGGGATCCTATTCTCTACCAGCATCTTTTT
>MYMCD089-11|Trombidiformes|Rhagidiidae
--GACACTTTACTTTGCATTCGGTTTATGATCAGCTCTATTAGGAGCATCAATAAGAATC
CTAATTCGAATAGAATTAGGACAA---------------------------------CCC
GGATCCATAATACAAAACGAT---CAAATTTATAACACAATTGTAACAGCACACGCCTTC
GTAATAATTTTTTTCATAGTAATACCAATCATAATCGGAGGTTTTGGAAATTGATTAGTT
CCAATAATAATTGGAGCTCCAGATATAGCATTCCCACGAATAAATAATATAAGATTTTGA
TTACTACCACCCTCATTATCATTACTTCTTATATCAGCATTTACTAGAGCAGGAGTAGGA
---ACTGGTTGAACAGTTTACCCACCCTTATCAAGAAATATTGCTCATCCAGGAGGAGCA
GTAGACCTAGGAATTTTCTCATTACATTTAGCAGGAATCTCATCAATTCTAGGAGCAATT
AATTTTATAACAACTATCATCAACATACGA---TCCCCAGCTATGTCATTTGAACGAATT
CCATTATTTGTATGATCAGTATTCATTACAGCTTTACTATTACTTTTATCTCTACCAGTC
CTTGCAGGAGCTATTACTATACTATTAACAGACCGAAATTTTAATACATCATTCTTCGAT
CCAGCTGGAGGAGGAGACCCAATTTTATACCAACATTTATTT
>MSSCA3921-16|Sarcoptiformes|Oppiidae
--CACCTTATATTTCATCTTTGGGGCTTGAGCTGGGCTTTTAGGGTCCGCGTTAAGCGCA
TTAATTCGATTAGAGTTAGGACAA---------------------------------CCC
GGAACCTTATTAGAAAACGAT---CAAATCTATAACACAATCGTTACAGCACATGCTTTC
GTTATGATTTTTTTTATAGTAATACCAATCATGATCGGAGGTTTTGGAAATTGATTAGTA
CCGATTATAATCGGAGCCCAAGACATGGCTTTCCCTCGAATAAATAACATAAGATTTTGG
CTACTTCCTCCCTCACTTTCCTTATTATCAATATCCGCCTTCGCTGGAGCTGGAGCGGGG
---ACCGGATGGACAGTATACCCACCCCTAGCAGATAACATATTTCACTCAAGAATTTCA
GTAGACCTCGCTATTTTCAGATTACATTTAGCAGGAGCTTCTTCAATTCTTGGAGCCATT
AATTTTATTACCACCATCTTCAATATGCGA---TCATCCACAATATCGTTAGATGGCATT
CCGCTATTTGTGTGATCCGTATTAATTACTGCCATTTTACTACTACTATCATTACCAGTC
TTAGCAGGAGCTATCACCATATTATTAACAGATCGAAACTTCAACACATCATTCTTTGAC
CCATCTGGAGG-------------------------------
>CHACA209-08|Sarcoptiformes|Ceratozetidae
--AACTCTGTATTTTGTGTTTGGTGCCTGAGCTGGTCTGTTAGGTTCTGCTTTAAGAGGT
CTGATTCGGTTAGAACTAGGCCAA---------------------------------CCT
GGATCCTTAATAGAAAATGAT---CAAATTTATAACACTATTGTAACAGCTCACGCTTTT
GTAATAATTTTTTTTATAGTTATGCCTGTAATAATTGGAGGCTTTGGTAATTGGCTTGTT
CCAATGATAATTGGAGCTCAAGATATGGCATTCCCTCGAATAAATAATATAAGATTTTGA
TTACTACCTCCTTCCTTAGCTCTTCTTTCATCTTCAGCTTTCGCAGGAATAGGGGCAGGT
---ACTGGTTGGACGGTATATCCTCCCTTAGCAGGCAATTTATTTCATTCAGGTATTTCT
GTGGATCTCGCTATTTTTAGTCTACACTTAGCAGGTGCTTCTTCTATTTTAGGAGCAATT
AATTTTATCACAACTATCTTAAACATACGA---TCTTCTTCTATATCTTTAGATTCTATT
CCTCTATTTGTATGATCTGTACTAATTACAGCAGTCTTATTGTTACTCTCGCTCCCAGTA
CTAGCAGGAGCTATCACAATACTATTAACAGACCGAAACTTTAATACATCATTCTTTGAC
CCTTCGGGAGGAGGGGACCCAATCCTATACCAACACTTGTTT
>CHACB793-10|Sarcoptiformes|Punctoribatidae
--AACTCTATATTTCATTTTCGGAGCTTGGGCAGGAATCTTAGGATCCGCGCTAAGAGGG
TTAATTCGGCTAGAATTAGGACAA---------------------------------CCT
GGATCCTTATTAGAAAATGAC---CAAATTTATAATACTATTGTAACAGCTCACGCTTTT
GTCATAATTTTCTTTATGGTGATACCTGTTATAATTGGGGGTTTTGGCAATTGGTTAGTC
CCTCTTATGATCGGGGCCCAGGACATAGCCTTTCCTCGCATAAACAACATAAGATTTTGG
CTCCTGCCTCCTTCCTTAGCGTTGCTTGCTTCGTCTTCTTTTGCAGGGATGGGAGCTGGA
---ACAGGGTGGACGGTTTACCCCCCCTTAGCAAGAAACATTTTTCATTCAGGGTTTTCA
GTGGACCTAGCCATTTTCAGTCTTCACTTGGCTGGGGCCTCTTCAATTCTTGGGGCTATT
AACTTTATTACAACAATTTTGAACATGCGT---TCTTCCTCTGTGTCCTTAGATAGAATT
CCTCTATTTGTGTGGTCCGTATTGATCACTGCGGTTCTGTTATTGTTATCCTTACCTGTC
CTAGCGGGAGCTATCACCATACTGCTAACAGACCGTAACTTCAACACTTCCTTTTTTGAC
CCGTCAGGTGGAGGGGACCCAATTCTTTACCAACATTTATTT
>MYMCF594-12|Sarcoptiformes|Oppiidae
--AACTTTGTATTTTATTTTTGGAGCATGAGCTGGGATTTTAGGGTCTGCTTTAAGAGCT
CTAATCCGATTAGAATTGGGACAG---------------------------------CCT
GGATCCTTAATAGAAAATGAC---CAAATTTACAACACAATTGTTACAGCGCACGCTTTT
GTTATAATTTTTTTTATGGTCATACCAATTTTGATTGGGGGGTTTGGTAACTGACTGGTA
CCCATGATAATTGGGGCACAAGACATGGCTTTCCCTCGTATAAACAACATGAGATTCTGG
CTGCTACCCCCTTCTCTATCTCTACTTTCGGTTTCAGCTTTTGCTGGTGCTGGTGCTGGA
---ACGGGTTGAACTGTCTATCCCCCTTTAGCGGGTAACCTGTTCCATTCTGGAATTTCA
GTAGATTTAGCTATCTTTAGACTACACCTAGCAGGTGCCTCTTCTATTTTAGGAGCTATT
AATTTTATTACCACTATTATAAACATGCGC---TCTTCCTCTATGTCATTAGACGCCATT
CCGTTGTTTGTATGATCTGTGCTTATCACAGCAGTGCTACTCCTTCTTTCACTGCCCGTA
CTAGCAGGGGCTATCACTATACTATTAACAGACCGAAACTTCAACACTTCATTCTTTGAC
CCCTCAGGAGGAGGAGACCCAATCCTGTATCAACACCTATTC
>MYMCE240-12|Mesostigmata|Dinychidae
--AACTATATATCTAGGATTTAGTGCTTGATCAGGAATATTAGGAACAGCTCTAAGAATA
CTAATTCGAACTGAATTAGGTCAG---------------------------------CCT
GGATCCACAATTAGCGATGAC---CAAATTTTTAATGTAATTGTTACTGCTCATGCCTTC
ATTATAATTTTTTTTATAGTAATACCTGCAATACTAGGCGGTTTTGGTAATTGACTAGTT
CCTTTGATAATTGGAGCCCCTGACATAGCTTTCCCTCGAATAAATAATATAAGTTTTTGA
TTACTCCCTCCTTCTTTACTACTTTTAGTTTCCTCATCTATAGTAGAATCCGGAGCTGGT
---ACTGGATGAACTGTATACCCTCCCTTAGCTGCAAATATTTCACATAATGGAGGAAGT
GTTGACCTCGCTATTTTTTCTTTACACTTAGCTGGATTATCTTCTATTTTAGGTTCTATT
AATTTTATTACTACTATTATAAATATACGT---ATACCATCTATAACTTTAGACCAAATA
CCCTTATTTGTCTGATCTATCTTATTAACAACAATTTTATTGCTATTATCTTTACCTGTT
TTAGCTGGTGCTATTACTATATTATTGACTGATCGTAATTTTAATACATCTTTTTTTGAC
CCTGCTGGTGGAGGTGATCCTATCCTATACCAACATTTATTC
>MYMCE130-12|Trombidiformes|Rhagidiidae
--AACAATATATTTTGCTTTTGGTCTTTGATCCGCTCTATTAGGAGCTTCTATAAGAATT
CTAATTCGAATAGAATTAGGACAA---------------------------------CCT
GGATCCATAATACAAAATGAT---CAAATTTATAATACTATTGTTACAGCTCATGCATTT
GTAATAATTTTTTTCATAGTAATACCTATTATAATTGGAGGCTTCGGAAATTGACTTGTT
CCAATCATAATCGGAGCTCCAGACATAGCTTTCCCTCGAATAAACAATATAAGATTTTGA
CTTTTGCCACCTTCTTTATCTTTACTGCTAATATCTTCATTTACCAGAGCTGGAGTTGGA
---ACAGGATGAACAGTATATCCCCCCCTCTCAAGAAACATAGCTCATCCAGGAGGTGCA
GTAGACTTAGGTATTTTCTCCCTTCATTTAGCAGGAATTTCATCAATTTTAGGAGCTATT
AATTTTATAACAACAATTATTAATATACGA---GCCCCTTCTATATCATTTGAACGAATA
CCATTATTCGTTTGATCAGTCTTTATTACAGCCTTATTACTACTTCTATCTCTACCAGTT
CTTGCTGGAGCAATTACTATATTACTAACAGACCGTAATTTTAATACTTCATTCTTCGAC
CCCTCTGGAGGAGGAGATCCAATCCTTTATCAACATTTATTT
>CHACB774-10|Trombidiformes|Scutacaridae
--AACAATATATTTTAGATTGGGAATCTGATCAGCTATTATAGGTATATCTTTAAGAAAT
ATTATCCGATTAGAACTTAATCAA---------------------------------CCA
GGATCCTTATTAGAAAATGAT---CAAATTTATAATTCCATTGTAACAGCTCACGCTTTC
ATTATGATTTTTTTTATAGTTATACCTATTATAATTGGGGGATTTGGAAACTGATTAATC
CCCATAATAATAATAATTCCAGATATAGCATTTCCTCGAATAAATAATATAAGATTCTGA
CTTCTATTAATATCACTTATTATATTAGTTTGTTCAATAATTTCTTCTATAGGAGTAGGT
---ACCGGTTGGACAATTTACCCTCCTCTTTCTAATAAAACATTTCACTCAGGAATTTCA
GTAGATATGGCTATTTTTTCTCTGCACTTGGCAGGAATTTCGTCTATTATAAGATCATTA
AACTTTATCATCACAATTTTAAATATAAAA---CCAAAATCGTTTTTACTCGAATTAATA
CCTTTATTTGCTTGAAGAATATTAATTACAACTATATTATTACTTCTAGCTTTACCAGTA
TTAGCAGGAGCAGTAACCATGTTACTTACTGATCGAAATTTTAACACATCATTTTTTGAT
CCTTGTGGAGGAGGGGATCCGATTTTATATCAACATTT----
>MYMCG209-12|Trombidiformes|Bdellidae
--CTCTCTATATTTCTTATTTGGAGCTTGAGCAGCTCTTCTCGGAACTTCCCTTAGATTA
CTAATTCGGTTAGAATTATCCCAA---------------------------------CCA
GGATCCATAATAGAAAACGAC---CAAATTTACAATACTATTGTGACTGCACACGCTTTC
GTTATAATTTTTTTCATAGTTATACCAATTATAATCGGAGGATTTGGAAATTGACTTATC
CCCCTAATAATTGGTTCCCCAGATATAGCCTTCCCTCGAATAAATAATATAAGATTCTGA
CTATTACCACCATCCTTATCTTTATTACTAATATCTTCATTTTCTGACTCAGGATCTGGA
---ACTGGCTGAACAGTCTACCCACCTCTTTCAACCCATCTCTTCCATTCAGGGGCATCA
GTTGATTTAACTATTTTCTCTCTTCATTTAGCAGGAGTATCATCAATTCTTGGAGCTATT
AATTTCATTACCACAATTATTAATATACGG---TCGTCTAAAATATCATTCGAACGAATC
CCTCTATTTGTATGATCAGTTTTCATTACAGTCATTCTCTTATTATTATCTTTACCTGTA
TTAGCCGGAGCAATCACAATACTTTTAACTGATCGAAACTTTAATACCTCATTTTTTGAC
CCTATAGGAGGAGGAGACCCAATTTTATATCAACATTTATTT
>CHACC259-10|Sarcoptiformes|Ameronothridae
--AACCTTGTATTTTATCTTCGGAGCTTGAGCTGGAATGATAGGATCTGCACTAAGAGGC
CTAATTCGACTTGAATTAGGACAA---------------------------------CCA
GGATCCTTGTTAGAAAATGAC---CAAATTTATAATACTATTGTAACAGCACATGCCTTC
GTTATAATTTTCTTTATAGTAATACCCATTATAATTGGAGGTTTCGGAAATTGATTAGTG
CCTGTGATGATCGGAGCACAAGATATAGCTTTCCCTCGAATAAATAATATAAGATTTTGA
CTTCTTCCTCCTTCTCTGCTGTTACTTTCAACATCTGCTTTTGCCGGAGTGGGAGCCGGT
---ACAGGCTGAACAGTTTACCCTCCACTATCAGGCTCGATATTTCATTCTGGATTTTCT
GTTGATTTAGCCATTTTTAGTCTACACTTAGCTGGGGCTTCTTCTATTCTGGGGGCTATC
AATTTTATTACAACTATTATAAACATACGC---TCTGCTACAATATCTTTAGATTCTATT
CCGCTTTTTGTTTGATCTGTTTTGATCACAGCTGTTCTACTACTTCTTTCTCTTCCTGTG
TTAGCAGGAGCAATCACTATACTCCTTACAGACCGTAATTTTAACACCTCATTCTTTGAT
CCTTCAGGAGGAGGAGACCCTATTTTATATCAACATTTATTT
>MYMCG501-12|Sarcoptiformes|Crotoniidae
--GACTCTCTACTTCATTTTTGGCACTTGGGCGGGACTGATAGGGTCTTCTCTAAGAGCA
CTAATTCGTTTGGAACTAGGGCAG---------------------------------CCA
GGATCCTTATTAGACAATGAT---CAGATTTACAATACAATCGTTACGGCACATGCTTTC
GTTATAATCTTTTTTATAGTCATACCGGTTATAATTGGGGGATTTGGTAATTGACTGGTT
CCATTGATAATTGGTGCGCAAGATATAGCTTTCCCTCGTATAAACAACATAAGATTTTGG
TTGCTTCCCCCATCTTTATGTTTACTTTCTGCTTCAGCGTTCGCGGGTCTGGGAGTGGGA
---ACGGGTTGAACCGTGTACCCTCCATTAGCGGGAAACCTCTTTCACTCTGGATTTTCC
GTTGACCTTGCAATTTTCAGTTTACATTTGGCAGGAGCTTCTTCAATCTTAGGTGCCATC
AATTTCATTACTACAATTTTAAACATACGG---TCTTCTACGATAAGTCTCGATTCTATC
CCATTATTTGTTTGGTCGGTTTTAATCACTGCTGTGCTTTTACTGCTAGCCCTTCCCGTA
TTGGCAGGCGCTATCACTATACTTCTCACAGATCGTAACTTCAATACTACGTTCTTTGAC
CCTGCGGGTGGGGGAGACCCTATCCTTTACCAACATTTGTTC
>MYMCG551-12|Sarcoptiformes|Tectocepheidae
--AACATTATATTTTATGTTAGGCGCTTGGGCAGGGATCTTGGGGTCTGCTTTAAGGGGT
TTAATTCGCTTGGAGTTAGGCCAA---------------------------------CCA
GGATCCTTGTTTGAGAATGAT---CAGATTTATAATACTGTTGTTACATCTCATGCCTTT
GTAATGATTTTCTTCATAGTGATACCTGTTATAATTGGAGGATTTGGTAATTGGCTGGTA
CCTATAATAATTGGAGCTCAGGACATGGCATTTCCTCGTATAAATAACATGAGATTTTGG
CTTCTCCCCCCCTCTTTAATTCTCTTGTTAAGTTCTTCTTTTGGGGGGATAGGTGTAGGG
---ACTGGTTGGACGGTTTACCCTCCCCTAGCTGGAAATTTATTTCATTCAGGTATTTCT
GTGGATTTGGCTATTTTTAGTCTTCATCTTGCGGGGGCTTCTTCCATTCTTGGGGCTATT
AACTTTATCACTACCGTGATTAATATACGT---TCTTCTTGTATGAGATTAGACAGTATC
CCCCTTTTTGTTTGGTCTGTGTTAATCACGGCTGTCTTATTACTTTTGTCTTTACCTGTT
CTTGCGGGGGCAATTACTATGTTATTAACTGACCGTAATTTCAACACATCTTTCTTTGAC
CCCTCCGGAGGAGGGGATCCCATCTTGTACCAACATTTATTT
>CHACC237-10|Sarcoptiformes|Damaeidae
--CACTCTTTATTTTATACTAGGAGCTTGGGCCGGATTACTAGGGAGGTCTCTTAGAGCA
CTCATCCGATTGGAGTTGGGTCAA---------------------------------CCA
GGATCCCTACTAGGTAATGAT---CAAATCTACAATACAATCGTCACAGCACATGCATTC
GTTATAATCTTTTTTATAGTGATACCAGTTATAATTGGAGGTTTCGGAAACTGACTGGTG
CCCATAATAATCGGGGCACAAGATATGGCCTTCCCACGAATAAATAACATAAGATTCTGA
CTTCTTCCCCCTTCTTTAACATTTTTAACTTTATCTGCCTTTGCAGGAACTGGTGCCGGT
---ACTGGTTGGACAGTTTACCCTCCCCTTTCAGATATTTTATTCCATTCTAATATTTCA
GTTGATTTTGCTATTTTTAGTCTACACTTAGCCGGGATTTCTTCAATCCTAGGGGCTATT
AATTTTATTACTACTATTATAAATATGCGA---TCATCTTGTATATCTATGGACTCCATG
CCTTTATTTGTCTGATCCGTCTTAATTACTGCTATCTTACTTTTACTATCTTTACCAGTC
CTAGCCGGTGCTATTACTATACTCTTAACAGACCGTAATTTTAATACTTCATTCTTCGAC
CCGGCTGGTGGAGGGGATCCTATTCTTTACCAACATTTATTT
>MYMCE112-12|Sarcoptiformes|Malaconothridae
--AACTCTTTACTTTATCTTCGGAACCTGATCTGGAATCCTAGGAGCAGCGCTAAGAGCG
CTTATCCGATTAGAGCTGGGACAA---------------------------------CCA
GGATCCCTGATAGAAAATGAC---CAAATCTACAATACAATCGTAACAGCTCACGCCTTC
GTCATAATCTTCTTTATGGTCATGCCAGTAATAATTGGTGGGTTTGGAAATTGACTAGTA
CCCCTAATAATTGGAGCTCAGGACATAGCTTTTCCACGAATGAATAATATAAGTTTTTGA
CTTCTTCCGCCTTCTTTAACTCTTCTCTCCTCCTCCGCCTTTGCTGGAATAGGGGCTGGA
---ACTGGCTGAACAGTATACCCACCCCTAGCTGGAAACCTCTTCCACTCTGGTATTTCA
GTAGACTTAGCCATTTTTAGCTTACATTTAGCTGGGGCTTCTTCTATCCTAGGTGCCATC
AATTTCATTACCACTATTATAAACATGCGT---TCCTCCTCAATAAACCTAGATTCAATT
CCTTTATTTGTATGATCTGTTCTTATCACAGCAGTGTTACTACTGCTATCGTTACCGGTT
TTAGCAGGAGCTATCACAATACTCCTAACTGATCGAAACTTCAATACTTCCTTCTTTGAC
CCAACTGGGGGGGGGGATCCCATTTTATACCAACACCTATTT
>MYMCF569-12|Sarcoptiformes|Brachychthoniidae
--TACCATATACTTTATTTTCGGCCTATGGGCCGGGGTGTTGGGTGCAAGGCTTAGATTG
CTAATTCGAGTAGAATTAGGACAG---------------------------------CCA
GGATCCCTGTTAGAAAACGAT---CATATCTATAACGTTATTGTCACAGCACACGCATTT
GTAATAATTTTTTTTATAGTTATACCAATAATAATTGGTGGATTTGGCAATTGATTGGTA
CCTTTAATAATTGGAGCTCCTGACATAGCTTTTCCTCGAATGAATAATATAAGATTTTGA
TTGTTACCTCCTTCTTTAACTTTATTACTACTGTCATCTTTTTCAGGTACAGGAGCCGGA
---ACCGGATGAACCGTTTATCCTCCTCTGTCTGATTTTAATTTTCACATAAACAGTAGG
GTAGATTTAGCTATTTTTAGATTACATTTAGCTGGTGTGTCTTCTATTTTAGGTGCCATC
AATTTTATTACTACCATTATTAATATACGA---AGTCTTAACACATCCCTAGATAACCTT
CCTCTGTTTGTTTGATCTGTATTTATTACAGCTATTTTACTTCTTCTTTCTCTTCCTGTT
TTAGCAGGGGCTATTACAATATTGTTAACTGATCGTAATTTTAATACATCTTTTTTTGAC
CCAAGAGGAGGAGGTGATCCTATTTTATATCAACACCTATTT
>MYMCE019-12|Trombidiformes|Tydeidae
--AACATTATATTTTATATTCGGATTTTGAGCAGCCCTACTGGGAGCATCTATAAGAGTA
TACATTCGAATTAAATTAGGAAAT---------------------------------ACA
AGAACCTTAGAGAGAACAGAA---CATCAATACAATGTAATAGTGACGGCACATGCCTTT
GTAATAATTTTCTTTATAGTTATACCAATCATAATTGGGGGATTTGGAAACTGATTAGTA
CCCATAATAATCGGAGCTCCTGATATAGCCTTTCCACGCATAAATAATATAAGATTTTGA
TTACTTCCCCCTTCGTTATCCCTCCTATCAATGTCTCTTTTCACAGAAGCTGGGGCAGGG
---ACAGGATGAACAGTTTATCCACCCCTATCAAATTTTTCTTTTCACCCAGGTGGAGCA
GTTGATTTAGTGATCTTTTCTCTCCATATAGCAGGTATCTCCTCAATTATAGGAGCTATC
AATTTTATCACCACTATTTTAAATATACGA---TCAAATATGATGGGATTCGAACGGATT
CCATTATTTGTGTGATCGGTAATAATTACAGCAATTTTACTCTTATTATCACTTCCGGTT
TTAGCTGGAGCTATTACTATGCTTTTAACAGACCGAAATTTTAACACATCATTTTTTGAT
CCAGCAGGAGGAGGAGATCCTATTCTTTATCAACATTTATTC
>MYMCF940-12|Sarcoptiformes|Oppiidae
--AACTTTATATTTTATCTTTGGTGCTTGAGCAGGACTTTTAGGATCAGCGCTAAGAGCT
TTAATCCGTTTAGAATTAGGACAA---------------------------------CCA
GGATCCCTAATAGAAAATGAC---CAAATTTACAATACTATTGTAACAGCTCATGCTTTC
GTAATGATTTTCTTCATGGTTATACCAATCTTAATCGGAGGGTTTGGTAACTGGCTGATC
CCAATGATAATTGGAGCTCAAGATATAGCCTTTCCACGAATAAATAACATAAGATTCTGA
TTACTCCCCCCCTCCTTATCATTACTTTCTATCTCCGCTTTTGCTGGAGCTGGTGCAGGA
---ACAGGTTGGACAGTTTACCCCCCATTATCAGGAAACTTATTTCATTCTGGTATTTCG
GTGGATCTAGCAATTTTCAGATTGCATTTAGCCGGTGCATCTTCAATTTTAGGAGCAATT
AATTTTATCACCACAATCATAAACATACGA---TCAGCCTCTATATCTCTAGATTCTATT
CCTTTGTTTGTGTGGTCCGTACTTATTACAGCAGTGTTACTTCTGTTATCACTTCCGGTA
CTGGCGGGAGCCATCACAATACTACTAACAGACCGTAATTTTAATACCTCCTTTTTCGAT
CCTTCTGGTGGGGGAGACCCAATTTTATACCAACATTTATTT
>MYMCG068-12|Sarcoptiformes|Trhypochthoniidae
--AACTCTTTACTTTATTTTCGGGACATGAGCAGGTCTCATAGGATCATCATTAAGTGCT
TTAATCCGTCTAGAACTAGGACAA---------------------------------CCA
GGATCCTTACTGGAGAATGAC---CAAATTTACAACACCATTGTAACTGCCCATGCCTTT
GTTATAATTTTTTTTATGGTAATGCCTGTAATAATTGGAGGCTTCGGGAATTGACTGGTA
CCCATGATAATTGGAGCGCAAGACATGGCTTTTCCACGAATAAACAACATGAGATTTTGG
TTGCTTCCTCCTTCTTTAATGCTTCTCTCCGCCTCCGCGTTTGCAGGAATAGGGGTAGGT
---ACCGGATGAACTGTCTACCCTCCTCTTGCTGGAAATCTATTCCACTCAGGAATTTCA
GTAGATCTTGCCATCTTTAGTTTACATTTGGCAGGAGCTTCTTCAATTTTAGGGGCAATT
AACTTTATCACCACTATTATGAACATACGA---TCTTCTTCACTAAGCTTAGACTCTATT
CCTTTGTTTGTGTGATCAGTGCTAATTACTGCAGTACTGTTACTCTTAGCTCTTCCAGTA
TTGGCTGGGGCCATTACAATACTATTAACGGACCGAAATTTCAACACATCTTTCTTCGAC
CCTACTGGAGGAGGAGATCCAATCCTTTATCAACATCTATTC
>MYMCE221-12|Sarcoptiformes|Tectocepheidae
------------------------GCTTGGGCTGGTTTAATAGGATCCTCCTTAAGGGGA
TTAATTCGCTTGGAGTTAGGACAG---------------------------------CCA
GGATCCTTACTAGGAAATGAT---CAAATTTACAACACTATTGTAACAGCTCACGCTTTT
GTGATAATTTTTTTCATAGTGATACCCATTATAATTGGGGGATTTGGAAACTGGTTAGTT
CCCATGATAATTGGAGCTCAAGATATGGCATTCCCTCGAATAAATAACATAAGATTTTGA
TTATTGCCTCCATCTCTAATGTTTCTTTCCATCTCATCTTTTGCTGGTGTAGGAGTGGGA
---ACCGGTTGAACTGTGTATCCCCCCCTTTCTAGAGGAATGTTCCATGCTGGATTTTCG
GTAGATTTAGCTATTTTCAGCTTACACTTAGCTGGGGTTTCTTCAATTTTGGGGGCTATT
AATTTTATCACAACTATTTTAAACATACGA---TCTCTATTTGTAAGATTAGATAGAATC
CCCTTATTTGTGTGATCCGTATTAATTACTGCTGTTTTATTATTATTATCTTTACCAGTA
CTAGCTGGGGCTATCACTATATTATTAACAGACCGAAATTTTAACACTTCATTTTTTGAT
CCTTCGGGGGGGGGGGACCC----------------------
>CNBFE961-15|Mesostigmata|Dinychidae
--AACTATATATTTAGGATTAAGTGCTTGAGCTGGAATATTAGGCACAGCACTTAGAGTT
TTAATTCGGACAGAATTAGGTCAA---------------------------------CCT
GGTTCAACCATTAGAGATGAT---CAAATTTTTAATGTTATTGTAACTGCACATGCTTTC
ATTATAATTTTCTTTATAGTTATACCTGCAATAGTTGGAGGATTTGGTAATTGATTAGTA
CCTCTAATAATTGGAGCTCCTGATATAGCTTTCCCACGTATAAACAATATAAGTTTTTGA
CTATTACCTCCTTCTTTATTATTATTACTTTCTTCATCTCTAGTAGAATCTGGAGCTGGT
---ACAGGCTGAACTGTTTATCCACCTCTAGCTTCAAATATTTCTCATAATGGAGGAAGT
GTAGATTTAGCTATTTTCTCTCTCCATTTAGCTGGATTATCCTCAATTTTAGGGTCTATT
AATTTTATTACAACTATTATGAATATACGC---TCTTTAAGTATAACTTTAGACCAAATA
CCATTATTCGTTTGATCTATTTTATTAACAACTATTTTATTATTATTATCTTTACCTGTA
TTAGCAGGAGCTATTACAATATTACTAACAGATCGCAATTTTAATACTTCTTTTTTTGAT
CCCGCTGGTGGAGGAGATCCTATTCTGTACCAACACCTATTT
>MSSCA4576-16|Sarcoptiformes|Achipteriidae
--AACTTTGTATTTTGTGTTTGGGGCCTGAGCGGGACTTTTAGGATCCGCACTAAGAGGT
TTAATCCGCCTGGAGTTAGGACAA---------------------------------CCA
GGATCCCTTCTCGAAAATGAT---CAAATTTATAATACTATTGTAACTGCTCATGCTTTT
GTGATAATTTTCTTCATAGTGATACCCGTTATAATTGGGGGATTCGGGAACTGATTAGTG
CCAATGATAATTGGTGCGCAAGATATAGCTTTCCCTCGAATGAACAACATAAGATTTTGG
TTACTCCCGCCTTCATTAACATTACTTTCTTCTTCTGCTTTTGCTGGGTTGGGGGCGGGT
---ACCGGCTGGACGGTGTACCCCCCCTTAGCAAGCAATCTATTTCATTCTAGTTTCTCA
GTTGACCTCGCTATTTTTAGGTTACATTTGGCGGGGGCTTCATCCATTTTAGGAGCTATT
AACTTTATTACTACTATTATGAATATACGA---TCTTCTTCCATGTCTCTAGACTCTATC
CCACTATTTGTATGATCAGTCATAATCACGGCTGTATTATTACTACTTTCCTTACCCGTT
TTGGCTGGAGCAATCACTATACTCTTAACAGATCGAAATTTTAATACCTCTTTTTT----
------------------------------------------
>GMOKH1273-15|Trombidiformes|Erythraeidae
--AACATTATATTTCATTTTCGGAGCATGGGCTGGATTAATAGGCCTAAGTCTAAGAGCT
ATTATCCGAATTGAATTAGGACAG---------------------------------CCG
GGACAAACCTTAGGAAATGAC---CAAATATACAATTCTATTGTGACAGCACATGCTCTT
ATTATAATTTTCTTCATAGTTATACCTGTAATAGTAGGGGGGTTTGGAAACTGATTAATC
CCAATTATAATTAGAGCCCCAGATATAGCTTTCCCACGTATAAACAATATAAGATTCTGA
CTCCTCCCAGTTGCTTTAATCATACTAATTATAGCTTCTTTTTCATCTATAGGAGTTGGA
---ACAGGGTGAACGATATACCCCCCTTTATCAAGAAACATAGCTCACAGAGGAATAGCA
ATCGATTTGTCAATCTTTTCCCTCCATTTAGCAGGAATTGCTTCAATTCTAGGAGCAATT
AATTTTCTGACTACATTTTTCAGAATAAAC---AACAAAAACTTATGATGAGATATAATC
CCCCTGTTTGTTTGATCTATTATGGTAACAGCAGTATTACTATTAATTTCTCTACCAGTT
CTTGCTGGAGCGATCACTATACTCCTTACAGACCGAAACTTTAACACCTCATTTTTTGAT
CCTTGCGGGGGGGGAGACCCTATTATGTTTCAACATTTATTT
>OPPHO3550-17|Trombidiformes|Erythraeidae
--ATCTCTCTATTTCTTACTAGGTACATGATCAGGGATTATAGGGTTAAGAATAAGAATA
ATTATTCGACTAGAGTTAGGACAA---------------------------------CCG
GGACAAACCATTGCGCAAGAA---CAACTTTACAATTCAATAGTTACTTCACACGCATTT
ATCATAATTTTCTTTATAGTTATACCAATTATAATCGGAGGATTCGGAAACTGATTAGTA
CCTCTTATACTAGGGGCTCCCGATATAGCGTTTCCCCGAATAAACAATATAAGATTTTGG
CTTTTACCCCCCTCATTAATATTACTACTAATAGCTTCTTTCGCCTCAATAGGGGTCGGC
---ACAGGATGAACTATTTACCCCCCTCTTTCTGATCTGTGAGGCCACAGATCGTTATCA
ATTGAAATAACTATCTTTTCTCTTCACTTAGCAGGGGTATCCTCTATTTTAGGGGCTATT
AACTTTTTAGCTACAATTAAAAACATAAAA---AGTAAATACCTTTCTATAGATAAAATC
CCACTTTTCATTTGAGCAGTAATAATCACCGCAATCTTATTACTACTATCACTTCCTGTT
TTAGCCGGAGCTATTACCATGCTCTTATTTGATCGTAATTTTAATACATCATTTTTTGAC
CCTTCTGGGGGGGGGGACCCAATTTTATATCAACATTTATTC
>SSWLE1849-13|Trombidiformes|Erythraeidae
--AACACTTTATTTTTTATTAGGAACATGATCGGGTATATTAGGGCTAAGAATAAGAATA
ATTATTCGATTTGAACTAGGCCAA---------------------------------CCT
GGACAATCCATTGCTAACGAA---CAACTCTATAACTCAATAGTTACATCCCACGCTTTC
ATTATAATTTTCTTTATAGTAATACCAATTATAATTGGTGGATTTGGTAACTGATTAGTA
CCAATAATACTAGGTGCACCAGATATGGCTTTCCCACGTATAAATAACATAAGATTCTGA
CTTCTCCCTCCCTCTTTAATCCTCCTTCTATCGGCCTCAATAGCAAACATAGGGGTAGGC
---ACAGGATGAACAATTTATCCCCCTCTATCAGACCTATGCGGGCATAGGTCTTTTTCA
ATCGAAATATCAATCTTTTCCTTACATTTAGCTGGAGTATCTTCTATTTTAGGAGCAATT
AACTTTTTAGCCACCATTAAAAACATAAAA---AACAGATCGTTGTCAATAGAAAAAATA
CCTTTATTTGTATGATCTGTAATAGTAACTGCAATTCTTCTTCTTCTGTCTCTACCTGTG
CTCGCAGGTGCCATCACTATATTATTATCTGATCGTAACTTCAACACATCTTTCTTTGAC
CCTTCGGGGGGAGGAGACCCAATTCTATATCAACATTTATTC
>SSWLC4138-13|Trombidiformes|Rhagidiidae
--AACATTATATTTTGCCTTCGGATTATGATCAGCTTTATTAGGAGCTTCTATAAGAATC
TTAATTCGAATAGAACTAGGACAA---------------------------------CCG
GGTTCCATAATACAAAGAGAT---CAAATTTATAATACAATTGTTACAGCTCATGCATTT
GTAATAATTTTCTTTATAGTGATACCAATTATAATTGGTGGATTTGGAAACTGACTAGTT
CCAATAATAATTGGAGCACCTGACATAGCATTCCCACGAATAAATAATATAAGATTCTGA
TTATTACCCCCATCTTTATCACTCCTCCTAATATCAGCTTTCACAAGAGCTGGGGTTGGA
---ACTGGATGAACTGTATACCCACCTTTATCAAGCAATATTGCTCACCCAGGAGGAGCA
GTAGATTTAGGAATTTTCTCACTACATTTAGCAGGTATCTCATCAATTTTAGGAGCAATT
AATTTTATAACGACAATTATTAATATACGA---TCCCCAGCTATATCTTTTGAACGAATT
CCATTATTCGTGTGATCAGTTTTTATTACAGCATTACTTCTTTTACTATCTTTACCAGTA
TTAGCTGGAGCAATCACAATACTATTAACAGATCGAAATTTCAATAC-------------
------------------------------------------
>CHACB063-10|Sarcoptiformes|Oppiidae
--TACTTTGTACTTTATTTTTGGAGCTTGGGCAGGGTTACTAGGATCTGCTTTAAGAGCT
CTTATCCGACTCGAGTTAGGTCAA---------------------------------CCC
GGTTCCTTAATAGAAAATGAT---CAAATTTACAACACCATCGTCACAGCACATGCTTTC
GTCATGATTTTTTTTATGGTTATGCCAGTTATAATCGGAGGGTTTGGTAATTGGTTAATT
CCAATAATAATTGGAGCACAGGACATAGCCTTTCCCCGTATAAATAATATAAGGTTCTGA
CTGCTACCCCCATCTCTTACTTTACTTTCCGCGTCCGCATTTGCAGGGATAGGAGCTGGG
---ACAGGATGAACTGTGTACCCCCCCTTGGCAGATAACATATTTCATTCAAGCATCTCC
GTAGACCTGGCTATTTTCAGGTTACATCTCGCAGGGGTTTCCTCTATTTTAGGAGCCATT
AATTTTATCACTACCATCTTCAACATACGG---TCTTCTTCAATATCCTTAGACTCCATC
CCTCTGTTTGTGTGATCTGTTCTCATTACCGCAGTTCTTTTGCTACTTTCTTTACCAGTG
TTAGCTGGTGCCATCACGATACTATTAACAGATCGAAATTTTAACACCTCTTTTTTTGAT
CCAGCTGGAGGGGGAGACCCAATCTTATACCAGCATCTATTT
>MYMCD031-11|Trombidiformes|Rhagidiidae
--AACTTTATATTTTGCCTTCGGCCTATGATCTGCTCTACTAGGAGCCTCCATAAGAATT
TTAATTCGAATAGAACTAGGTCAA---------------------------------CCC
GGTTCCATAATACAAAACGAT---CAAATTTATAACACTATTGTAACAGCTCACGCTTTT
GTGATGATTTTCTTCATAGTTATACCAATCATAATCGGAGGATTCGGTAACTGACTAGTT
CCTATAATAATTGGAGCCCCAGATATAGCATTCCCTCGAATAAATAATATAAGATTCTGA
CTTTTACCCCCATCCCTATCATTACTATTAATATCAGCCTTTACCAGAGCAGGTGTTGGT
---ACAGGATGAACGGTATACCCCCCATTATCAAGAAACATCGCTCACCCAGGCGGGGCT
GTTGATTTAGGAATCTTTTCTCTACACCTTGCAGGAGTATCCTCAATTTTAGGAGCAATC
AATTTTATAACAACTATCATCAATATACGA---TCCCAAGCAATAACATTCGAACGAATC
CCATTATTTGTATGATCCGTTTTCATTACTGCTCTACTCTTACTATTGTCCTTACCAGTA
TTAGCAGGAGCAATTACCATATTACTAACAGATCGAAATTTTAATACTTCCTTCTTCGAT
CCGGCAGGGGGAGGAGATCCAATCCTATATCAACACCTTTTC
>CHACC147-10|Sarcoptiformes|Oppiidae
--AACTTTATACTTTATTTTTGGTGCTTGAGCAGGATTGCTAGGATCAGCATTGAGAGCC
CTGATTCGACTAGAACTAGGGCAA---------------------------------CCT
GGTTCCCTGATGGAAAACGAT---CAAATCTACAACACCATCGTGACAGCACATGCTTTT
GTTATAATCTTCTTTATAGTTATGCCAATTTTGATTGGAGGGTTTGGTAACTGACTTGTA
CCTATAATGATTGGAGCTCAAGACATAGCCTTCCCACGTATAAATAACATAAGATTTTGA
TTGTTACCACCATCTCTTTCTCTATTGTCTATTTCTGCTTTTGCTGGTGCTGGTGCCGGT
---ACTGGTTGAACGGTTTACCCACCTTTATCTGGTAACCTATTCCATTCTGGAATCTCA
GTTGACTTAGCAATTTTTAGACTCCATTTGGCTGGAGCATCTTCCATCTTGGGAGCGATT
AACTTCATTACCACAATCATGAATATGCGA---TCAGCCTCCATATCCTTAGACTCTATC
CCTCTATTTGTTTGATCTGTCCTTATTACAGCAGTGCTTCTTCTTCTATCCCTCCCGGTA
TTAGCAGGAGCTATCACAATGTTACTGACAGACCGTAATTTCAACACGTCCTTTTTTGAT
CCTTCCGGTGGAGGGGACCCAATTTTGTACCAACATCTATTT
>MYMCE166-12|Sarcoptiformes|Oppiidae
--AACTTTATATTTTATCTTTGGAGCTTGAGCAGGACTGTTGGGGTCAGCATTAAGTGCC
CTAATCCGTTTAGAGCTTGGACAG---------------------------------CCT
GGTTCCTTAATAGAAAACGAC---CAAATTTACAACACCATTGTAACGGCACACGCCTTT
GTAATGATTTTTTTTATAGTTATGCCAATTTTAATCGGAGGGTTTGGCAATTGGCTTGTT
CCAATGATAATTGGGGCCCAAGATATGGCTTTCCCTCGAATAAATAACATAAGATTTTGA
TTGCTGCCACCTTCTCTATCTTTATTATCCATTTCTGCTTTTGCTGGTGCTGGTGCTGGA
---ACTGGTTGAACTGTATATCCACCGTTGGCAGGAAACCTATTCCATTCTGGAATCTCA
GTAGACCTAGCAATTTTTAGATTACATCTTGCTGGAGCATCTTCCATTTTAGGAGCAATT
AACTTTATCACCACAATCATAAACATACGA---TCAGCCTCTGTATCTTTAGATTCTATT
CCACTATTTGTTTGATCTGTCCTAATCACAGCAGTATTACTGCTCCTGTCACTCCCAGTA
CTGGCTGGAGCCATTACTATACTATTAACAGACCGTAACTTTAACACATCCTTCTTTGAC
CCTTCCGGTGGGGGAGACCCAATTTTATACCAACATTTGTTC
>CHACA247-08|Mesostigmata|Dinychidae
--TACTATATATTTAGGATTTAGTGCCTGAGCTGGAATGCTAGGCACTGCCTTAAGAACT
CTAATCCGAACTGAACTAGGTCAA---------------------------------CCT
GGTTCCACAATTAGTGATGAT---CAAATTTTTAATGTAATCGTAACAGCTCATGCTTTC
ATTATAATTTTTTTTATAGTAATACCAGCCATACTAGGAGGCTTTGGTAATTGATTAGTT
CCTTTAATAATCGGTGCTCCAGATATAGCTTTCCCTCGAATAAATAATATAAGTTTTTGA
TTACTACCCCCTTCTTTAATTCTTTTAATTTCTTCTTCTATAGTAGAATCAGGTGCTGGT
---ACAGGATGAACTGTATATCCACCTCTTGCATCTAATATATCACATAATGGTAGAAGA
GTAGACCTAACCATTTTTTCTTTACATTTAGCTGGTTTATCTTCTATTCTAGGCTCTATT
AATTTTATTACTACTATTATAAATATACGT---GCATATAACATAACTTTAAACCAAATA
CCTTTATTTGTTTGATCTATTTTACTAACAACTATTTTACTTCTTCTTTCTCTACCTGTT
CTAGCAGGAGCTATTACTATACTTCTAACCGACCGTAATTTTAATACTTCTTTTTTTGAC
CCTGCTGGAGGAGGTGATCCAATTTTATACCAACATTTATTT
>CHACC174-10|Sarcoptiformes|Crotoniidae
--CACTCTTTACTTTATTTTTGGGACTTGAGCTGGTCTGGTTGGGTCGGCTTTGAGAGCT
TTAATTCGCCTTGAGTTAGGACAA---------------------------------CCT
GGTTCCCTCTTAGATAATGAT---CAAATTTACAACACTATCGTAACAGCTCACGCTTTT
GTAATAATTTTTTTTATAGTAATGCCTGTCATAATTGGAGGTTTCGGGAATTGGCTTGTC
CCCATAATAATCGGAGCTCAAGACATGGCCTTTCCACGTATAAATAACATAAGATTCTGG
TTACTTCCCCCGTCTCTAACCCTTCTTTCAGCTTCAGCTTTTGCAGGAATAGGAGCAGGG
---ACCGGATGAACCGTTTATCCACCGTTAGCGGGTACTATGTTTCACTCAGGAATCTCG
GTAGATCTCGCAATTTTTAGTTTGCACTTGGCTGGTGCCTCTTCTATTTTAGGAGCTATC
AATTTCATTACTACTATCATAAACATACGA---TCCTCTGCCATAAGAATGGACGCTATT
CCATTATTCGTGTGATCTGTCTTAATCACGGCAGTTCTTCTATTACTTTCATTGCCGGTA
TTAGCAGGCGCAATTACAATATTATTAACGGACCGAAATTTTAACACTTCATTTTTTGAC
CCTACTGGTGGAGGGGATCCTATTCTCTATCAACATTTATTT
>SSPAB9537-13|Sarcoptiformes|Suctobelbidae
-----------TTTCATATTTGGAGCTTGGGCAGGATTACTAGGATCAGCCTTAAGGGCT
CTAATTCGACTAGAACTAGGGCAA---------------------------------CCT
GGTTCCCTAATAGGAAACGAT---CAAATCTACAACACCATTGTAACAGCACATGCCTTT
GTAATAATTTTTTTCATAGTTATACCAATCATAATTGGGGGATTTGGTAATTGATTAGTC
CCAATAATAATTGGAGCACAAGACATAGCATTCCCACGAATAAATAACATAAGATTTTGA
TTGCTACCACCTTCTTTAACATTACTTTCAATTTCTTCTTTAGCTGGGGTTGGAGTAGGA
---ACTGGTTGAACTGTATACCCACCATTAGCTGGAAATTTATTTCATTCTGGGTTTGCT
GTGGACTTAGCCATCTTTAGCCTTCACTTAGCAGGAATTTCTTCTATTTTAGGAGCTATT
AACTTCATTACTACAATTATAAATATACGA---TCTTCCTCTATTACCTTAGATTCTATC
CCACTGTTTGTCTGATCTGTTCTAATTACAGCTATTTTATTACTATTATCACTACCGGTC
TTAGCCGGAGCTATTACAATACTATTGACAGAC---------------------------
------------------------------------------
>MYMCC010-11|Trombidiformes|Pygmephoridae
--AACAATATATTTTGGACTAGGTATCTGATCTGCTATATTGGGAACGTCACTAAGAAAC
ATCATTCGATTAGAACTTAATCAA---------------------------------CCA
GGTTCCCTGTTAGAAAATGAT---CAAATCTACAATTCAATTGTCACAGCTCATGCTTTT
ATTATAATTTTCTTCATAGTCATACCAGTTATAATTGGAGGATTTGGAAATTGATTAATT
CCACTAATAATAACAACTCCAGATATAGCATTCCCACGAATAAATAATATAAGATTCTGA
CTTCTAATTTCCTCATTAACACTACTAATCTCATCTATATTGAGAGCCCAGGGTAGAGGA
---ACAGGATGAACAGTATATCCACCTCTATCTAATCAAATCTCCCATTCTGGTGCATCC
GTCGATTTAGCTATTCTATCCCTTCATTTAGCAGGAGCATCCTCTATTATAAGCTCACTA
AACTTCATTGTTACCATCTTAAATATACGC---CCTAAAACAATATGATTAGAACACGTG
CCTTTATTTGCATGAAGAGTATTGATCACCACATTTTTATTATTATTAGCCTTACCAGTC
TTAGCCGGAGCAATTACCATACTCCTAACTGATCGAAACTTCAATACATCATTTTTTGAC
CCTAGAGGAGGAGGAGATCCAATTTTATACCAACATTTATTT
>MYMCA318-11|Trombidiformes|Trombidiidae
--AACTCTTTATTTTTGCTTAGGTCTTTGATCTGGAATAATAGGAACTAGTCTTAGAATA
ATTATTCGAACAGAATTGGCTCAA---------------------------------CCA
TCTACCTTGATTGGAAACGAT---CAAATTTATAACGCAATCGTAACAGCTCATGCATTT
ATCATAATTTTCTTCATAGTCATACCTACTATAGTAGGAGGATTTGGAAACTGAATTGTT
CCCATGTTAATTAGTGCCCCTGACATAGCTTTCCCTCGGCTTAATAATATAAGATTCTGA
TTACTAATTCCTTCTCTTTCTTTATTATCTTTATCTTTATTTTCATCTACTGGAGCTGGA
---ACAGGATGGACTGTTTATCCTCCTCTTTCAAGAAATATAGCACATGCTGGCGGAGCT
GTTGATTTAACAATTTTTTCCCTTCATTTAGCAGGGATTTCTTCTATCTTGGGAGCAATT
AATTTTATAGCTACTATTATTAATATAACG---CCTAATTCTATAACATGAGAGAGAGTT
CCCCTCTTTGTATGATCAATTTTTATTACAGCTGTTCTTCTTCTCCTATCACTCCCCGTT
TTAGCTGGAGCCATTACTATACTTCTTACAGATCGAAACTTAAATACTTCCTTTTTTGAC
CCCAGTGGGGGAGGAGATCCAATTTTATACCAACATTTATTT
>CHACC227-10|Sarcoptiformes|Tegoribatidae
--TACTTTATACTTTATTTTTGGAGCTTGAGCAGGACTGCTAGGGTCTGCTCTTAGAGGT
CTAATTCGTTTGGAACTTGGGCAA---------------------------------CCA
GGTTCCTTGTTAGAAAATGAT---CAAATTTATAACACTATCGTCACAGCACATGCTTTT
GTGATAATTTTTTTTATAGTGATACCTATCATAATTGGAGGGTTTGGAAATTGGCTGGTA
CCTATAATAATTGGAGCTCAAGATATAGCTTTTCCTCGTATGAATAATATAAGGTTTTGG
TTGCTTCCTCCCTCTTTATCTCTTTTAGCCTCCTCAGCATTTGCTGGTATGGGAGCAGGG
---ACAGGATGAACCGTGTATCCTCCTTTAGCAGGTAACTTATTTCATTCTGGATTTTCT
GTAGATTTAGCAATTTTTAGTCTTCATTTAGCGGGTGCTTCATCTATTCTAGGAGCAATC
AATTTTATTACTACAATTATAAACATACGA---TCTTCTACAATATCTTTAGATTCCATC
CCCTTATTTGTTTGATCTGTATTAATTACAGCCGTGTTATTACTATTATCTTTGCCTGTG
TTGGCTGGAGCTATCACAATACTTTTGACAGATCGAAATTTTAATACCTCTTTTTTTGAT
CCCTCCGGAGGGGGAGACCCAATTTTGTACCAACATTTATTT
>MYMCG017-12|Sarcoptiformes|Brachychthoniidae
--AACTTTATATTTTATTTTTGGGATTTGAGCTGGTTTACTTGGTTCAAGTTTAAGAGTG
TTAATTCGTATCGAATTAGGACAG---------------------------------CCA
GGTTCCCTGTTAGAAAATGAT---CATATTTATAATGTTATTGTAACAGCTCATGCTTTT
GTGATGATTTTTTTCATAGTTATGCCTATTATGATTGGAGGCTTTGGTAACTGATTAGTT
CCCTTAATAATTGGAGCACCAGATATAGCATTTCCTCGAATAAATAACATAAGATTTTGG
CTTCTACCTCCTTCTTTATCTCTACTTGCTCTTTCTTCTTATTCAGGTACTGGAGCTGGC
---ACTGGTTGAACTGTCTATCCACCTTTATCTGATTATGTTTATCATATAAATAACAGT
GTCGATTTAGCTATTTTTAGCCTTCATCTAGCAGGTGCTTCTTCTATCCTAGGAGCTATT
AACTTTATTACGACAATCATCAACATGCGT---GGATTAAGAACAAATCTAGATAATATT
CCTTTATTTGTTTGATCTGTTTTTATTACGGCAATTTTATTGCTGCTTTCTCTACCCGTT
TTGGCAGGAGCAATTACAATATTACTAACAGACCGAAATTTTAATACCACCTTTTTTGAC
CCATCTGGGGGTGGAGATCCTATTTTATATCAACATTTGTTT
>OPPHA1535-17|Mesostigmata|Dinychidae
--TACTATATATTTAGGATTAAGAGCTTGATCTGGAATATTAGGAACAGCTTTAAGAGTA
CTTATTCGTACTGAATTAGGACAA---------------------------------CCA
GGTCATACCATTGGCGATGAT---CAAATTTTTAATGTAATTGTAACAGCTCATGCTTTC
ATCATAATTTTTTTTATAGTTATACCAGCAATAGTTGGAGGTTTTGGTAATTGATTAGTT
CCATTAATAATTGGAGCTCCAGATATAGCTTTTCCACGTATAAATAATATAAGATTCTGA
CTTTTACCCCCTTCTTTACTTCTTTTAATTTCTTCCTCTATAGTAGAATCTGGTGCAGGA
---ACAGGATGAACTGTCTATCCCCCTTTAGCTTCTAATATCTCTCATAATGGAGGAAGA
GTAGACTTAGCTATTTTTTCTTTACATTTAGCTGGTTTATCCTCTATTTTAGGATCAATT
AACTTTATTACTACAATTTATAACATACGT---TCATATAGTATAACTATAGATCAAATA
CCTTTATTTGTTTGATCTATTTTATTAACTACTATTCTTCTATTACTCTCTCTTCCTGTC
CTAGCAGGAGCTATTACTATACTATTAACAGACCGAAACTTTAATACTTCTTTCTTTGAT
CCTGCAGGTGGAGGTGATCCTATTTTATACCAACATTTATTT
>SSWLA2262-13|Mesostigmata|Laelapidae
--TACCCTTTACTTAATCTTTTCTATCTGATCTGGTTTTGTGGGGACGGCACTAAGCCTA
ATTATCCGCCTAGAATTAGGTTCT---------------------------------CCC
GGTTCGCTAATTGGTGATGAT---CAAATCTATAATACTATTGTAACATCCCACGCCTTC
ATTATAATCTTTTTTATAGTTATACCAGCTATAATTGGAGGATTCGGTAACTGACTCACC
CCTCTCTTAATCTCAGCCCCTGATATGGCCTTTCCTCGTCTTAATAATATAAGATTTTGA
TTACTAGTCCCCTCAATTATCTTCTTAATCCTTTCCTCCTTTATTGAAAGAGGGGCAGGA
---ACAGGCTGAACAGTTTACCCCCCTCTTTCCAATAATATCTCACACAGAGGCGCTGCA
GTTGATATATGTATCTTCAGCCTTCATTTAGCAGGAGCTTCTTCTATTTTAGGGTCAGTA
AATTTTATTTCAACAATTTTCAATATACGA---CCCCAAAGATTACCTCTAGAATCTATA
CCTCTATTTATCTGGTCAGTTTTAATTACCACTATTCTACTCCTTCTTAGTCTCCCTGTT
CTAGCAGGAGCTATCACTATGCTTCTAACTGACCGAAATCTTAATACTACCTTTTTTGAC
CCTAGAGGGGGGGGTGACCCCGTCCTCTATCAACATTTATTT
>MYMCF595-12|Sarcoptiformes|Brachychthoniidae
--AACTCTATATTTTATTTTTGGGATTTGAGCCGGTTTATTAGGTTCTAGCTTAAGTATA
CTCATTCGAGTGGAACTAGGCCAG---------------------------------CCT
GGCTCGTTGTTAGAAAATGAT---CATATCTATAATGTAATTGTTACTGCACATGCTTTC
GTTATAATTTTTTTTATAGTCATGCCAATTATAATTGGAGGATTTGGAAATTGACTTGTT
CCTTTAATAATTGGGGCTCCTGACATAGCTTTTCCTCGTATGAATAACATAAGTTTTTGG
CTATTGCCCCCCTCTTTATCTTTATTGGCTATTTCTTCTTATTCTGGTACGGGAGCAGGA
---ACCGGTTGGACTGTTTATCCTCCTTTATCAGATTATGTTTATCATATAAATAATAGT
GTTGACCTGGCTATTTTTAGATTGCATTTAGCTGGTGCTTCCTCTATTTTAGGGGCCATT
AATTTTATTACAACAATTATTAACATACGT---GGTCTTTCTACTAATTTAGATAATGTT
CCTTTATTTGTTTGATCTGTATTTATTACTGCTATTCTTTTGCTTCTTTCGTTGCCTGTC
TTGGCAGGCGCTATTACAATACTTTTAACGGATCGTAATTTTAATACCACATTCTTTGAT
CCTTCTGGTGGAGGGGACCCTATCCTATACCAACATTTATTC
>MYMCB102-11|Sarcoptiformes|Brachychthoniidae
--AACTTTATATTTCATTTTTGGTCTTTGAGCTGGTATGTTAGGATCTAGGTTAAGTCTT
TTAATTCGAGTAGAATTGGGCCAT---------------------------------CCA
GGCTCGCTATTAGAGAATGAT---CATACTTATAATGTAATCGTAACAGCTCATGCTTTT
GTTATAATTTTTTTTATAGTAATACCAATTATAATCGGAGGTTTTGGTAATTGATTAGTA
CCTCTGATAATTGGTGCCCCAGACATAGCCTTTCCTCGTATGAATAACATAAGATTCTGA
TTATTACCCCCTTCTTTAACTTTATTGGCGCTTTCCTCTTATTCTGGGAGAGGGGCAGGA
---ACCGGTTGAACCGTGTATCCACCGTTATCAGATTACTTGTTTCATATAAATAACAGA
GTAGACATAGCTATTTTTAGTTTACATTTAGCTGGCGCTTCTTCTATTTTAGGTGCTATT
AATTTTATTACTACTGTAATTAACATACGA---GGGCTATCTACTTCATTGGATAATATT
CCTTTGTTTGTTTGATCTGTTTTTATTACTGCTATTCTTCTTCTACTTTCTTTACCTGTT
TTAGCAGGGGCTATTACAATATTATTAACAGATCGAAACTTTAATACAACTTTTTTTGAT
CCGGCTGGAGGTGGCGATCCTATTTTGTACCAACATTTATTT
>CHACC196-10|Sarcoptiformes|Oribatellidae
--AACACTTTATTTTATTTTTGGGGCTTGAGCTGGCCTGTTAGGGTCAGCCTTAAGAGGA
CTAATTCGGCTAGAACTAGGGCAA---------------------------------CCA
GGATCGTTAATAGAAAATGAT---CAAATTTACAATACTATCGTTACAGCCCATGCTTTT
GTAATAATTTTTTTTATAGTGATACCAGTAATAATTGGAGGATTCGGAAATTGGTTAGTT
CCAATGATAATTGGAGCCCAAGATATGGCATTTCCACGCATAAACAATATAAGATTTTGG
CTACTTCCTCCTTCTTTAGCACTTTTATCTTCTTCTGCTTTTGCAGGTATAGGAGCAGGT
---ACGGGATGAACAGTATACCCCCCATTAGCAGGAAATTTATTTCATTCTGGAATTTCT
GTAGATTTAGCTATTTTTAGTCTTCATTTAGCTGGAGCTTCTTCAATTCTAGGAGCTATT
AATTTTATTACTACTATTCTTAACATACGC---TCTTCTTCAATATCTTTAGATTCAATC
CCTTTATTTGTTTGATCAGTATTAATTACTGCTATTTTGCTACTTCTATCCCTTCCAGTT
CTAGCAGGTGCAATTACGATACTTTTAACAGATCGAAACTTTAATACTTCTTTTTTTGAT
CCTTCTGGGGGTGGGGACCCTATTTTATACCAACACCTTTTT
>MYMCC446-11|Sarcoptiformes|Brachychthoniidae
--TACTCTTTACTTCATTTTTGGAATTTGAGCTGGGTTATTAGGCTCTAGATTAAGAATG
TTAATTCGTGTAGAACTGGGCCAG---------------------------------CCA
GGATCGTTACTGGAAAATGAT---CACATTTATAATGTGATTGTAACAGCACACGCTTTT
GTTATGATTTTTTTTATGGTAATGCCAATTATAATTGGAGGGTTTGGAAATTGACTTGTT
CCTTTGATAATTGGGGCTCCAGATATAGCTTTTCCTCGTATAAATAATATGAGGTTCTGA
CTGCTCCCTCCTTCTTTATCTCTTTTAGCTATTTCTTCTTATTCAGGTACAGGAGCTGGT
---ACAGGATGAACGGTTTATCCTCCTCTTTCTGATTATGTCTATCATATGAATAACAGA
GTTGATTTGGCTATTTTTAGATTGCATCTTGCTGGTGCTTCTTCTATTTTAGGAGCTATC
AATTTTATTACAACAATTATTAACATACGG---GGACTTTCAACTAATTTAGATAATGTT
CCTTTATTTGTCTGATCTGTTTTTATTACTGCTATTCTTTTACTTCTTTCATTACCAGTT
TTAGCAGGAGCTATTACTATGCTATTAACGGACCGAAATTTTAACACTACTTTTTTTGAT
CCTTCTGGAGGAGGAGATCCAATTTTGTACCAGCATTTATTT
>GMOQF2252-15|Trombidiformes|Erythraeidae
------------TTCATACTCGGGATATGATCAGGAGTAATGGGTATAAGAATAAGAATA
ATCATCCGGCTAGAGTTGGGCCAA---------------------------------CCT
GGCCAAACGATCGGAAACGAT---CAACTCTACAACTCAATAGTAACCTCTCATGCATTT
ATAATAATCTTTTTTACAGTCATACCAATCATGGTAGGGGGATTTGGCAATTGGCTAATT
CCCTTAATATCAGGAGCTCCTGATATAGCATTCCCACGTCTAAACAATATAAGATTTTGA
TTACTCCCTCCCTCAACAGCTATCTTAATAACTGCTATATTTACTTCAATAGGGCCGGGA
---ACAGGATGAACAGTTTATCCCCCCTTATCAGATATCTACGGTCATAGCTCGATTTCA
ATCGAGATAACTATTTTCTCTCTTCACCTAGCCGGGCTATCATCAATTCTGGGATCCATC
AACATCCTAGCGACAATTATTAATATAAAA---AATAAAAGATTGTCAATAGATCAAATA
CCTCTTTTCTTATGGTCGATAATAGTAACAGCAATCCTACTGCTACTGTCCCTACCAGTC
TTAGCAGGAGCAATCACCATACTACTTTTTGATCGA------------------------
------------------------------------------
>GENSM672-16|Mesostigmata|Polyaspididae
--TACAATGTATTTAATTTTTAGTGCTTGAGCAGGAATAGCAGGTGCAGCCTTAAGAATA
TTAATTCGAATTGAATTAGGACAA---------------------------------CCT
GGATCAACGATTGGAGATGAT---CAAATTTACAATGTAATTGTTACAGCTCACGCTTTT
GTTATAATTTTTTTTATAGTAATACCAGCCTTAATCGGAGGATTTGGAAACTGATTAGTA
CCACTAATATTAAGAGCTCCAGACATAGCTTTCCCACGAATAAATAATATGAGATTTTGA
CTTCTTCCACCTTCTTTATCCCTTCTTTTATCATCCTCTCTTGTTGAATCCGGAGCAGGA
---ACAGGATGAACTGTATACCCACCATTATCATCAAACATTTCACATAGAGGGTCTAGA
GTAGATTTAGCCATTTTTTCTCTTCATTTAGCAGGAGTATCCTCTATTCTAGGATCAATT
AACTTCATTACAACTATTATAAACATACGT---TCCTATGAAATAAGAATAGAACGAATT
CCCCTATTTGTTTGATCAGTTTTATTAACAACTATTCTTCTATTATTATCTTTACCAGTA
CTAGCTGGTGCTATTACAATATTACTAACAGATCGAAATTTTAATACATCATTTTTCGAC
CCTGCAGGGGGAGGAGACCCTATTTTATATCAACATTTATTT
>BIOAC264-11|Mesostigmata|Urodinychidae
--AACTTTATATTTAATTTTCAGAGCCTGAGCAGGTATAGCTGGAACAGCATTAAGTGTG
ATTATTCGTACAGAATTAGGACAA---------------------------------CCA
GGATCAACGATTGGGGATGAC---CAAATTTTTAATGTTATTGTAACAGCTCACGCATTC
ATTATAATTTTTTTTATAGTAATACCCGCTATAATTGGGGGATTTGGTAATTGACTTGTT
CCACTTATATTGGGAGCACCAGATATAGCATTTCCACGAATAAATAATATAAGATTTTGA
CTTTTACCACCTTCACTAATATTACTAATAGCTTCTTCACTAGTAGAATCAGGTGCAGGA
---ACTGGGTGAACAGTTTACCCACCACTGGCCTCTAATATATCTCACAGTGGGGCAAGA
GTAGATCTTGCTATTTTTTCTCTTCATTTAGCGGGAGTATCCTCAATTTTGGGCTCTATT
AATTTTATTACTACTATTATAAATATACGA---TCTTATGAAATAACCATAGAGCGACTT
CCTTTATTTGTATGATCAGTTTTACTTACCACTATTCTCCTACTTTTATCTTTACCAGTT
CTAGCTGGGGCTATTACTATACTTTTGACAGATCGAAATTTTAACACATCTTTTTTTGAC
CCAGCAGGTGGGGGAGATCCAATTTTATACCAACACTTATTT
>MYMCE123-12|Trombidiformes|Microtrombidiidae
--TTCTTTATATTTTTTATTTGGCCTTTGAGCGGGACTACTAGGGACTAGGCTGAGAATA
GTGATTCGTTTGGAGTTAAGACAA---------------------------------CCC
TCTACGATTCTTGGAAATGAC---CAAATTTACAATTCAATTGTGACTTCCCATGCTTTC
GTAATAATTTTTTTCATAGTCATACCCACTATAATGGGAGGGTTTGGAAATTGATTGATT
CCTTTAATAGTCAAAGTTCCAGACATGTCTTTTCCTCGTTTGAATAACATAAGATTTTGA
CTTTTGCTTCCTTCTTTGACATTAATAATTTTATCCATATTTTCTTCAAATGGAACGGGA
---ACCGGGTGAACAGTCTATCCTCCCTTATCTAATAACTTAGCTCACATAGGTTCTTCG
GTTGATTTGTCTATTTTTTCTCTTCATTTGGCTGGAATTTCTTCTATTTTGGGATCTATT
AATTTTCTTGCTACTGTTTTTAATTCTACT---AATAGGTTTCAAAGTTGATTCAGAATC
CCTATATTTATTTGATCTGTTATTTTTACTGCAATTCTATTAGTCTTATCTCTTCCTGTT
TTAGCTGGGGCTATTACCATACTTTTAACGGACCGAAATTTCAATACTTCATTTTTTGAT
CCTTCAGGAGGGGGAGATCCAATTTTATACCAACATTTATTT
>MYMCC166-11|Sarcoptiformes|Malaconothridae
--AACTTTATACTTCATTTTCGGTACCTGATCTGGAATTTTAGGAGCTTCGCTTAGAGCC
TTGATTCGCCTAGAGCTAGGACAA---------------------------------CCC
GGTTCGCTCTTAGAAAACGAT---CAAATCTACAATACCATTGTTACAGCTCACGCTTTT
GTAATAATCTTCTTTATAGTTATGCCCGTAATAATTGGAGGATTCGGAAACTGGCTAGTC
CCCCTCATAATCGGAGCTCAAGACATAGCATTTCCACGAATAAATAACATAAGATTCTGA
CTTCTTCCGCCCTCACTAACCCTCCTATCTTCCTCAGCGTTTGCAGGAATGGGGGCGGGA
---ACTGGATGAACCGTCTATCCTCCCCTAGCCGGGAACTTGTTTCACTCTGGAATTTCC
GTAGACTTAGCCATTTTCAGATTACATCTAGCCGGTGCCTCCTCAATCCTCGGCGCAATT
AACTTCATTACTACCATCATAAACATACGA---TCCTCCTCAATAAACTTGGACTCAATT
CCCCTATTTGTATGATCTGTTCTAATCACAGCAGTTCTCCTTCTTCTATCCTTACCAGTA
TTGGCAGGAGCAATCACTATATTACTGACAGACCGAAACTTTAATACATCCTTCTTCGAT
CCCACTGGTGGAGGAGATCCAATTTTATACCAACATTTATTC
>CHACA508-09|Sarcoptiformes|Tectocepheidae
--AACTTTATATTTTCTTCTAGGAGCATGGGCTGGGTTAATGGGATCTTCTCTGAGAGGT
TTAATTCGTTTGGAGCTGGGGCAG---------------------------------CCA
GGTTCGTTATTGGGAAATGAT---CAAATCTATAACACTATTGTAACAGCTCACGCTTTT
GTGATAATTTTTTTTATGGTAATACCTATCATGATTGGAGGATTTGGAAATTGATTGGTT
CCTATAATAATTGGAGCTCAAGACATAGCATTCCCACGAATAAATAACATGAGATTTTGA
TTATTGCCTCCTTCTTTAATATTTCTATCCATTTCTTCGTTTGCAGGGGTTGGGGTAGGA
---ACCGGATGGACAGTATACCCCCCCCTTTCGAGAGGGATATTTCACTCTGGTTTTTCG
GTAGATTTAGCCATTTTTAGATTGCATCTTGCTGGTGTTTCTTCTATTTTAGGAGCCATC
AACTTTATTACAACTATTCTAAACATGCGA---TCTCTTTTTGTCAGATTAGACAGAATT
CCTTTATTTGTGTGATCTGTATTGATCACTGCTGTTCTGTTATTACTATCTTTACCGGTA
CTAGCTGGAGCCATCACTATGTTACTGACAGATCGGAATTTTAATACTTCTTTTTTTGAC
CCTTCGGGGGGGGGAGATCCCATTTTATACCAACATTTATTT
>ELPCG804-17|Mesostigmata|Laelapidae
--AACCTTGTATTTAATTTTTTCAGCTTGGGCTGGAATAGTTGGTACCTCATTAAGTCTA
ATTATTCGGGCTGAGTTAGGAAGC---------------------------------CCG
GGGGCTTTATTAAATGATGAT---CAAATTTACAATGTTATTGTTACTTCTCATGCTTTT
GTTATAATTTTTTTTATGGTAATACCTGCGATATTAGGGGGTTTTGGAAATTGGCTAGTT
CCTTTAATAATTTCAGCTCCTGATATGGCGTTTCCTCGAATAAATAACATAAGTTTTTGA
TTGTTAGTACCTTCTTTAATTCTTCTTTTAATATCTTCATTAGTAGAGAGAGGTGCGGGT
---ACTGGATGAACAGTATATCCTCCTTTAGCTAGTAGTTTATTTCATAGAGGTGGTGCT
GTAGATTTAGCGATTTTTAGATTACATTTAGCGGGAATTTCTTCTATTTTAGGGTCTATT
AATTTTATTACTACAATTTTGAATATACGT---CCTATAAATATACGATTGGAGCAGATA
CCTTTATTTGTTTGAAGAATTTTAATTACGACTATTTTATTATTACTTTCTTTACCTGTT
TTAGCAGGGGCTATTACTATACTTTTATTTGATCGAAATTTTAATACTAGATTTTTTGAT
CCTAGAGGCGGGGGTGATCCAATTTTATATCAACATTTATTT
>CNJAC1122-12|Mesostigmata|Sejidae
---ACTATATACTTAATTTTTAGAGCTTGAGCAGGAATGTTAGGAACTTCTTTAAGAATA
ATTATTCGAACAGAATTAGGACAA---------------------------------CCC
GGGTCTATAATTAGCGATGAT---CAAATTTATAATGTTACTGTTACTGCCCATGCATTT
ATTATAATTTTCTTTATAGTAATACCAGCTATAATCGGAGGTTTTGGAAATTGATTAATT
CCTATTATAATTTCTGCTCCTGATATAGCTTTTCCACGAATAAATAATATAAGATTTTGA
TTATTACCTCCTTCTTTAATACTACTTTTAAGTTCTTCTATAGTTGAAAGAGGTGCAGGA
---ACAGGATGAACAGTATATCCTCCTCTAGCTTCAAATATTTCTCATATAGGAAGTTCA
GTTGATCTAGCTATTTTTTCTCTTCATTTAGCTGGGGTATCCTCAATTTTAGGCTCTATC
AATTTTATTTCTACTATTATAAATATACGA---CCAAAAAATATAACAATAGAACGAATA
CCTTTATTTGTTTGATCTGTATTTATTACAACAATTTTATTACTTTTATCTTTACCAGTT
TTAGCTGGAGCCATTACTATGCTTCTTACAGATCGAAATTTTAATACTTCTTTTTTTGAT
CCTTGTGGGGGAGGTGATCCTATTTTATATCAACATTTATTT
>CNBPA195-12|Sarcoptiformes|Cymbaeremaeidae
--AACTCTATACTTTATTTTTGGCACCTGAGCGGGACTTATAGGATCTGCTCTGAGAAGC
TTAATCCGACTTGAACTTGGACAA---------------------------------CCT
GGGTCTCTAATAGAGAACGAC---CAAATCTACAACACTGTTGTAACAGCTCATGCTTTC
GTTATAATTTTCTTTATAGTCATACCAATTATAATCGGAGGATTCGGGAATTGGCTAGTA
CCCATAATAATTGGGGCTCAAGATATGGCGTTTCCACGAATAAATAATATAAGATTCTGA
CTATTACCTCCTTCACTCTTGCTTTTGTCTACCTCTGCCTTTGCTGGAGTAGGGGCAGGG
---ACAGGATGAACAGTTTACCCTCCCCTATCTGGAAATTTATTTCACTCAGGAATTTCT
GTTGATTTAGCTATTTTCAGTTTACATTTAGCTGGTGCCTCATCCATTCTAGGAGCCATT
AACTTTATCACAACTATCATAAATATACGT---TCCTCTACTATAACATTAGATGCGATC
CCTTTATTTGTGTGATCTGTGTTAATTACGGCTATTCTTCTTTTACTATCTCTCCCAGTT
TTAGCTGGGGCTATCACTATACTATTAACAGACCGAAACTTTAATACATCGTTTTTTGAC
CCTTCAGGGGGAGGAGATCCAATCTTATACCAACATTTATTT
>GENSM397-15|Mesostigmata|Rhodacaridae
--CACAATATATTTAATCTTTGCTGCTTGATCCAGAATACTAGGGACTGCTTTAAGAATA
ATTATTCGAACTGAATTAGGACAA---------------------------------CCT
GGGTCTTTAATTAGTAATGAT---CAAATTTATAATGTTACTGTTACAGCCCATGCCTTT
ATTATAATTTTTTTTATAGTTATACCAGCTATAATTGGTGGATTTGGAAATTGATTAATC
CCCCTTATAATTAGAGCCCCAGATATAGCTTTTCCACGAATAAATAATATAAGATTTTGG
TTACTCCCCCCTTCCTTATCATTACTTCTTTTTTCTTCTTTAATTGAAGCAGGAGCAGGG
---ACTGGTTGAACAGTCTACCCCCCTTTAGCTAATAATATTAGACATAGAGGAGCTTCT
GTAGACTTAGCTATTTTTTCTTTACATTTAGCTGGAATTTCATCAATTTTAGGTTCTATT
AACTTTATTACAACTATTATGAATATACGC---CCTATAAATTTAAAACTAGAAATAATA
CCTTTATTTATTTGATCCGTATTTATTACTACAATTCTTTTATTACTTAGACTCCCAGTT
TTAGCAGGAGCTATCACTATATTATTAACCGATCGAAATTTTAACACCTCTTTTTTTGAC
CCAAGAGGAGGAGGGGATCCTATCCTATACCAACACTTATTT
>MSSCC342-17|Trombidiformes|Pygmephoridae
--AACAATATACTTTGGCTTAGGAATCTGATCAGCCATACTAGGGACCTCTCTGAGTAAT
ATTATCCGCCTAGAACTAAATCAA---------------------------------CCA
GGGTCTTTACTTCAAAACGAC---CAAATTTATAACAGAATTGTAACCGCCCACGCCTTT
ATCATAATCTTCTTCATAGTAATACCGACTATAATCGGAGGGTTTGGAAATTGGCTAATC
CCCATAATAATGATAACACCAGATATAGCTTTTCCACGAATAAACAACATAAGATTTTGA
CTTTTAATCTCCTCTCTAATCTTACTGCTCTCTTCTATGGTAACCTCTCAAGGCGCGGGT
---ACAGGCTGAACAGTCTACCCTCCCTTGTCAAACCAAATCTCCCACTCAGGAGTTTCT
GTAGATTTTGCAATTCTATCCCTACACCTCGCAGGTGCTTCCTCAATTATAAGCTCATTA
AACTTTATTATTACAATTTTAAACATAAAA---CCAAAAACAATACTTTTAGAGCATATC
CCACTATTCGCTTGAAGAGTCCTACTAACCACCATCTTACTGCTATTAGCTCTACCGGTG
CTTGCCGGAGCAATCACAATACTCCTGACAGATCGAAACTTCAATACCTCCTTCTTCGAC
CCTTGCGGAGGTGGAGACCCTATTTTATACCAACACTTATTT
>GENSM408-15|Mesostigmata|Pachylaelapidae
--AACTTTATACTTAATTTTTGCTAGTTGAGCCGGGATTCTTGGAACAGCCCTAAGTATA
ATCATTCGAACAGAGCTGGGTCAA---------------------------------CCT
GGCCCTCTAATTGGGGACGAC---CAAATTTACAATGTTATTGTAACAGCCCATGCTTTT
ATAATAATTTTTTTTATAGTAATACCAGCTATAATTGGTGGATTTGGTAACTGGCTAATT
CCTTTAATAATTTCAGCCCCAGATATGGCCTTTCCCCGTATAAATAATATAAGTTTTTGA
CTTTTACCCCCCTCACTAATACTTTTACTAAGATCTTCCATAGTAGAAATAGGGGCCGGA
---ACAGGTTGAACTGTCTATCCACCCCTCGCAAGTAATATATCTCATAGAGGGGGGGCA
GTTGATTTGGCTATTTTTAGACTCCATTTAGCTGGTGTCTCTTCTATTCTAGGGTCTATT
AATTTTATTACAACTATTATAAATATACGC---CCATCTAATATAAGCTTAGAACAAATA
CCCCTATTTGTTTGATCCGTACTTATTACCACTATTCTCTTACTATTATCCCTCCCTGTA
TTAGCCGGGGCTATCACTATATTGCTAACAGACCGAAATTTTAATACTTCCTTTTTCGAT
CCTAGAGGAGGAGGAGATCCTATTTTATACCAACATTTATTT
>RRBPE005-15|Mesostigmata|Parasitidae
--CACTATATATTTAATCTTTGCAGCTTGATCCGGCATACTAGGTACGGCTTTAAGCATA
ATTATTCGTGCAGAACTAGGACAA---------------------------------CCT
GGCTCTCTCATTGGAGACGAC---CAAATTTACAATGTTGTAGTAACGGCTCATGCCTTT
ATTATAATTTTTTTTATAGTAATACCAGCTTTAATTGGGGGCTTCGGCAATTGATTAGTG
CCTCTAATAATTTCTGCCCCTGATATGGCATTTCCTCGTATAAATAACATAAGATTTTGA
CTTTTACCCCCATCATTATTATTACTATTAAGCTCCTCAATAGTAGAATCCGGGGCTGGA
---ACCGGGTGAACCGTCTACCCCCCCTTGGCTGGTAATATTTCTCATAGTGGAGGCGCA
GTAGACTTAGCTATTTTTTCTTTACACCTAGCCGGTGTTTCCTCTATTTTAGGCTCCATT
AATTTTATTACTACTATTATAAATATACGA---CCTAAAGAAATATCTATAGAACGAGTT
CCTTTATTTGTATGATCAGTTTTTATTACTACAATTTTATTATTATTATCACTACCAGTA
TTAGCCGGAGCCATCACAATACTACTAACAGACCGTAACTTTAATACTTCTTTCTTTGAT
CCAAGAGGAGGAGGGGACCCCATCCTATACCAACATTTATTT
>RRBFE013-15|Mesostigmata|Parasitidae
--AACTATATATTTAATTTTTGCAGCTTGAGCTGGTATACTAGGAACAGCTTTAAGTATA
ATTATTCGTACAGAGCTTAGGCAA---------------------------------CCA
GGCTCTTTAATTAGAGATGAC---CAAATTTATAACGTAGTAGTAACAGCTCATGCTTTT
ATTATAATTTTCTTTATAGTAATACCTGCCTTAATCGGAGGATTTGGAAACTGACTAGTC
CCTTTAATACTATCCGCTCCTGATATAGCGTTCCCCCGTATAAATAACATAAGGTTTTGA
CTTTTACCCCCTTCACTAATTCTTTTAACAAGATCCTCTATAGTAGAGTCTGGAGCTGGC
---ACCGGATGGACAGTATACCCCCCTTTGTCAAATAATATTTCTCATAGAGGAGGAGCT
GTCGATTTAGCTATTTTTTCTTTACATTTAGCAGGAATTTCCTCAATTCTTGGGTCTATT
AATTTTATCACAACTATTATAAATATACGC---CCAAAAGAAATAACATTAGAGCAAATA
CCCCTATTTGTTTGATCTGTATTTATTACAACTATCTTATTACTTTTATCTCTTCCTGTA
TTAGCAGGAGCTATCACTATGCTATTAACAGATCGTAATTTTAATACATCATTTTTTGAC
CCAAGAGGAGGGGGGGACCCTATTTTATACCAACATCTTTTT
>RRBPE006-15|Mesostigmata|Parasitidae
--AACTATATACTTAATTTTCGCAGCCTGAGCTGGTATATTAGGAACAGCCTTAAGCATA
ATTATTCGGACAGAACTAGGCCAA---------------------------------CCA
GGCTCTTTAATTGGGGATGAC---CAAATTTACAATGTAGTTGTAACTGCTCATGCCTTT
ATTATAATTTTTTTTATAGTAATACCTGCTTTAATTGGGGGATTTGGAAACTGGTTAATT
CCCCTAATAGTATCTGCCCCTGATATAGCATTCCCTCGAATAAATAATATAAGCTTCTGA
TTATTACCCCCTTCCCTAATTCTACTCCTAAGATCCTCAATAGTAGAAGCAGGGGCTGGT
---ACAGGATGAACTGTTTATCCTCCTCTAGCCAGAAATATATCCCATAGTGGAAGTGCT
GTAGACCTAGCCATTTTTTCTTTACATCTGGCTGGTATTTCTTCAATTTTAGGCTCCATT
AATTTTATTACAACAATTATAAATATACGA---CCTAAAGAAATAACTATAGAACGTATC
CCTTTATTTGTATGATCCGTACTAATTACAACTATTTTATTACTCCTATCTTTACCCGTT
TTAGCTGGAGCTATTACAATACTTTTAACTGACCGTAATTTTAACACAACATTTTTTGAT
CCAAGAGGAGGGGGAGACCCTGTCTTATACCAACATCTCTTT
>MSSCA4192-16|Sarcoptiformes|Quadroppiidae
--GACTCTTTATTTTATGCTAGGAGCTTGAGCCGGAATCCTAGGTTCTGCTTTAAGTGCT
TTAATTCGACTAGAATTAGGACAA---------------------------------CCA
GGCTCTTTATTAGAAAACGAT---CAAATTTACAACACAATTGTCACTGCCCATGCTTTC
GTTATAATTTTCTTCATAGTTATACCGATTATGATTGGAGGGTTCGGAAATTGACTAGTT
CCAATCATAATTGGAGCTCAAGATATAGCGTTTCCTCGAATAAACAATATAAGATTTTGG
CTTCTACCTCCTTCCTTAATTTTACTAACAACATCCTCTTTTTCTGGTATAGGAGCTGGT
---ACTGGTTGAACTGTTTATCCACCTTTAGCAAATAATTTATTTCATTCAGGATTTTCT
GTAGATTTAGCAATTTTTAGCTTACATTTAGCTGGAGCTTCTTCTATTCTAGGAGCTATT
AACTTTATTACTACCATCATAAATATACGT---TCTTCTTCTATAACCTTGGATTCTATT
CCACTTTTTGTCTGGTCTGTCTTACTTACAGCAATTCTACTTCTTTTGTCCCTTCCAGTT
TTAGCAGGAGCTATTACAATATTATTAACCGACCGTAACTTTAATACATCCTTTTTTGAT
CCATCTGGGGGGGGAGACCCAATCT-----------------
>CAACA005-17|Mesostigmata|Diplogyniidae
--AACTATATATTTAATTTTTAGCGCCTGAGCAGGTATATTAGGTACATCTTTAAGAATA
TTAATTCGTACTGAACTTGGACAA---------------------------------CCA
GGCTCTATAATTGGTGATGAC---CAAATTTTTAATGTAATTGTAACAGCCCATGCTTTT
ATTATAATTTTTTTTATAGTTATGCCAAGTTTAATTGGAGGATTTGGAAATTGATTAGTT
CCTCTCATAATTAGAGCCCCAGATATAGCATTTCCTCGTATAAATAATATAAGTTTTTGA
TTATTACCTCCTTCTTTAATTCTTCTTCTTAGCTCATCTATAATTGAAAATGGAGCTGGA
---ACTGGTTGAACCGTTTATCCACCTCTAGCTAGAAATATCTCACATAGAGGAGCTTCT
GTTGATTTAACTATTTTTTCTCTTCATCTTGCCGGAGTTTCATCTATTTTAGGATCTATT
AACTTTATTACTACTATTATAAATATACGG---CCAACATCTATATCTATAGAACAAATA
CCTTTATTTGTATGATCAGTATTTGTAACAACTATTTTACTCTTATTATCTTTACCTGTT
TTAGCTGGAGCTATTACTATACTTCTAACAGATCGAAATTTTAATACATCATTTTTTGAT
CCTGCAGGTGGTGGTGATCCTATTTTATATCAACATTTATTT
>CNJAB1038-12|Mesostigmata|Ascidae
--TACATTATATTTTATATTTGCTATTTGATCTGCAATAGTAGGGTCTTCTATAAGTTTA
TTTATTCGTATTGAACTTTCTCAA---------------------------------CCC
GGTACTTTTATTGGAGATGAC---TCTATTTATAATGTAATTGTGACATCACATGCTTTT
GTCATAATTTTTTTCATAGTCATGCCAGCAATAATTGGGGGCTTTGGAAATTGATTAATT
CCTTTAATAATTAGAGCCCCTGATATAGCTTTCCCACGAATAAACAACATAAGATTTTGA
CTTTTACCCCCTTCTCTAATTTTACTTATTTTATCAAGAATAGTAGAAAGAGGGGCTGGC
---ACAGGTTGAACAGTTTACCCCCCTTTATCAGGAAATATTGCTCATAGAGGTAGATCT
GTAGACCTAGCTATTTTTAGACTACATTTAGCAGGAATTTCTTCAATTTTAGGGGCTATT
AATTTTATTTCTACAATTTTAAATATACGA---GCAAAAAGAATAAATTTAGAACAAATG
CCTCTATTTGTCTGGTCCGTTTTTATTACAGCAATTTTACTTCTACTTAGTTTACCTGTT
CTTGCAGGAGCCATTACAATATTATTAACCGATCGAAATTTTAATACAACTTTTTTTGAC
CCTAGAGGAGGAGGTGACCCTATTTTATATCAACATTTATTT
>CNWLM234-13|Mesostigmata|Phytoseiidae
--------------------------------------AGTAGGCTCTTCGTTAAGATTT
TTAATTCGGATTGAGCTATTTCAA---------------------------------CCT
GGTTCTTTTTTAAAAGATGGT---CAGTTGTATAATGTTATTGTAACATCTCATGCTTTT
ATTATAATTTTTTTTATAGTTATACCGGCTATGATTGGAGGTTTTGGAAATTGATTAGTG
CCTATTATAATTCATTCACCTGATATATCTTTTCCTCGAATAAATAATATAAGATTTTGA
TTATTGCCCCCCTCTTTAATGTTTTTATTGATTTCATCTTATATTGATGTGGGGGTTGGG
---ACGGGGTGGACAGTGTATCCTCCTTTATCAACAAGAGGCTTTCATAGAGGGGCTTCT
GTTGATTATGCAATTTTTAGTTTACATTTGGCCGGGGTTTCTTCTATTATAGGGGCTATT
AATTTTATTAGAACTATTGTAAATATACGT---CCTATTGTTATATCAATAGAAAAAATA
CCTTTATTTGTATGGTCTGTGTTTATTACAGCTATTTTACTTTTGTTGTCTT--------
------------------------------------------------------------
------------------------------------------
>GENSM409-15|Mesostigmata|Pachylaelapidae
--AACACTTTATTTAATTTTTTCTATGTGAGCAGGTATACTTGGCACAGGTCTAAGAATA
ATTATTCGAGCAGAACTAGGACAA---------------------------------CCT
GGTTCTTTAATTGGAGACGAT---CAAATTTATAATGTTATTGTAACAGCTCACGCTTTT
GTCATGATTTTTTTTATGGTGATACCAGCTCTAATTGGAGGGTTTGGTAATTGACTTATT
CCTTTAATAATTTCTGCCCCAGATATAGCCTTCCCACGAATAAATAACATAAGTTTCTGA
TTATTACCACCATCTTTATTACTTCTTCTTAGATCCTCTTTAGTAGAAAGAGGTGCAGGA
---ACAGGGTGAACAGTTTACCCTCCTTTAGCAAGAAATATATCACACAGAGGTGGTGCT
GTTGATTTAGCTATTTTCTCCCTACACTTAGCAGGTATTTCTTCTATTTTAGGATCTATT
AATTTTATTTCAACTATCATAAATATACGC---CCTAAAAATATAAGAATAGAACGATTA
CCGTTATTTGTATGATCTGTTTTTATTACAACTATTTTACTTCTTCTATCTTTACCAGTT
TTAACTGGTGCTATCACTATACTATTAACAGATCGAAATTTTAATACTACTTTTTTTGAT
CCGAGAGGTGGAGGAGACCCAATCTTATACCAACATTTATTC
>CNJAC1513-12|Mesostigmata|Digamasellidae
--TTCTTTGTATTTAATTTTTTCTTTTTGATCAGGTGTTTTAGGTTTAGCTTTAAGAATA
ATAATTCGTGTTGAATTAGGACAG---------------------------------CCT
GGTTCTTTAATTGGAGATGAT---CAAATTTATAATGTAATTGTAACTTCTCATGCATTT
GTAATAATTTTTTTTATAGTAATACCTGCGATAGTAGGAGGATTTGGAAATTGATTAACT
CCATTAATAATTGGAGCTCCTGATATAGCATTTCCTCGTTTAAATAATATAAGATTTTGA
CTTTTACCTCCAAGTTTAATTTTTTTATTAATAAGAAGAATAGTAGAAATAGGAACAGGA
---ACTGGATGAACAGTTTATCCTCCTTTGTCTAGAAATATTAGACATAGAGGATCTGCT
GTAGATATATCTATTTTTAGTCTTCATTTAGCTGGTGTATCAAGAATTTTGGGTTCAGTA
AATTTTATTACGACAATTTTAAATATACGT---TCATTTTCAATAATTTTGGAACGAACA
CCCCTATTTATTTGATCAATTTTTATTACGACAATTTTGTTATTACTTAGACTACCAGTT
TTAGCAGGTGCTATTACTATACTTCTTTTAGATCGGAACTTTAGAACTTCTTTTTTTGAT
CCTAGAGGAGGAGGAGACCCTATTCTTTACCAACACTTATTT
>GENSM382-15|Mesostigmata|Macronyssidae
--CACTATTTATCTTATTTTCTCCCTATGAAGAGGGTTCCTTGGTACTTCTCTTAGTTTA
ATTATTCGAATTGAATTAGGACAA---------------------------------CCT
GGTTCTTTATTAAGAGATGAT---CAAATTTTTAATACAATTGTAACTTCTCATGCTTTT
ATTATAATTTTTTTCATAGTAATACCAGCTATAATTGGAGGTTTTGGGAATTGACTTACC
CCAATTTTAATTAATGCACCCGATATAGCATTCCCTCGACTTAATAATATAAGATTTTGA
CTATTAATTCCATCTTTAATTTTTTTAATCTCTTCCTCTTTTATCGAAAGAGGTGCAGGG
---ACTGGATGAACTGTTTACCCTCCACTTTCTAGAAATATTTCACATAGAGGTAAATCA
GTAGATCTAGCTATTTTTAGACTTCATATTGCTGGTATTTCTTCTATTTTAGGATCTATT
AATTTTATTACAACAATTTGTAATATACGT---CCTAAATCTATATCAATAGAACATATA
CCACTTTTTATTTGATCTGTTTTAATTACAACTATTCTTCTTCTTCTTTCTTTACCAGTC
TTAGCTGGAGCTATTACCATATTATTATCAGACCGAAATTTTAATACCTCATTTTTTGAT
CCTAGTGGAGGAGGAGATCCTATTTTGTATCAACACCTTTTT
>SSWLF3591-13|Sarcoptiformes|Damaeidae
--CACTTTGTATTTCTTTTTGGGAGCTTGAGCAGGATTGTTAGGGAGCTCTCTAAGAGCG
TTGATTCGATTAGAGTTAGGCCAA---------------------------------CCA
GGTTCTTTATTAGGTAATGAT---CAAATTTATAACACAATTGTAACAGCTCACGCTTTC
GTAATGATTTTTTTCATGGTTATGCCGATCATAATTGGAGGATTCGGTAACTGACTAGTA
CCTATAATAATTGGAGCTCAGGATATGGCCTTCCCTCGAATAAATAACATAAGATTTTGG
ATACTACCTCCTTCCTTAACTTTTTTGACGGCTTCTGCTTTTGCTGGAACTGGGGCGGGA
---ACTGGATGAACCGTTTACCCCCCTCTTTCCGACATGTTGTTTCATTCGGGAGTATCT
GTTGATTTGGCAATTTTTAGTTTGCATTTAGCGGGTATTTCTTCTATTTTAGGGGCTATT
AATTTTATCACTACTATTATAAATATGCGT---ACTTCTTCCATGTCTATGGATTCAATG
CCCTTATTTGTATGGTCTGTATTAATTACAGCAATTTTATTACTTCTTTCTTTACCTGTA
CTAGCAGGAGCTATCACTATATTATTAACAGACCGTAATTTTAATACTTCTTTTTTTGAT
CCAGCAGGAGGAGGAGATCCTATTTTATATCAACATCTCTTT
>GENSM400-15|Mesostigmata|Zerconidae
--TACTTTATATTTAATGCTTAGGTCTTGAGCCGGAATCTTAGGGACAGCCTTAAGAATA
CTAATTCGATTAGAACTAAGACAA---------------------------------CCC
GGATCTTTATTAAATAACGAT---CAAATTTATAATACCATTGTAACTTCACATGCTTTT
GTAATAATTTTTTTTATAGTTATACCCTCTCTAATTGGAGGATTTGGAAATTGATTAATT
CCCTTATTAATCATAGCTCCAGATATAGCTTTTCCTCGAATAAATAATATAAGATTCTGA
TTATTACCCCCTTCTTTAATATTTTTAATCAGATCTTCAATAATTGAAATAGGAGCAGGT
---ACAGGATGAACTGTTTATCCGCCCCTTTCTAGAAATTTATCTCATAGAGGAGCATCT
GTTGATTTAACAATTTTTTCTCTGCATTTAGCTGGGGTTTCATCTATTTTAGGGTCTATT
AACTTTATTTCTACAATTATAAATATACGT---CAAAAAAATATATCTATAGAAAATATC
CCTTTATTTGTATGATCAGTATTTATTACAACTATTTTATTATTATTATCATTACCAGTT
TTAGCTGGAGCTATTACCATATTATTAACAGATCGTAATTTTAATACTTCATT-------
------------------------------------------
>CNJAC1485-12|Trombidiformes|Tetranychidae
---ACTATATATTTTATATTCAGTTTATTTGCTGGTTTAATAGGAACTTCAATAAGAATA
ATTATTCGTATAGAATTAATACAA---------------------------------CCT
GGATCTTTAATTCAAAGAGAT---TTTATCTATAATGCTATAGTTACTAATCACGCTATA
ATTATAATTTTTTTTATAGTTATACCTGCAATAATTGGAGGATTTGGTAATTGATTAATT
CCTATAATGTCTAACACACTAGATATATGTTTTCCTCGTTTAAATAACATAAGTTTTTGA
ATACTTTTACCTTCTTTATTTCTTATAATTAGTTCTTCTATTCAAGGAACTTTAAATGGG
---GTAGGTTGAACTATGTATCCCCCTTTAACTTTAGTAAATTACAATTATAGTTCTTCA
ATTGAAATAATAATTTTTTCTCTTCATATTGCTGGTATTTCTTCTATTATAAGTTCTATC
AATTTTATTTCTACTATTACTAACATAAAA---AATAAGAATTTAACAATTAATACTATA
ACTTTATTTTCAATTTCTATTTTAATTACTACTATTTTGTTAGTTTTAGCTTTACCCGTT
TTAGCTGGAGCTATTACTATATTATTAACAGATCGAAACTTTAATACTTCATTTTTTGAT
CCTTCAGGAGGTGGTGATCCTATTTTATATCAGCATTTATTT
>GENSM418-15|Mesostigmata|Blattisociidae
--GACACTATATTTTATTTTTGGATTATGAAGAGGTCTATCAGGAACCGCTTTTAGTATT
TTAATTCGAAGAGAATTATCACAA---------------------------------CCT
GGATCTTTAATAAATAATGAT---CAAATCTATAATGTGATTGTTACTATACATGCATTT
ATTATAATTTTTTTTATAGTTATGCCTGCTATAATTGGAGGTTTTGGAAATTGATTAGTT
CCTTTAATAATCAATGCCCCTGATATAGCCTTCCCACGTATAAATAATATAAGATTCTGA
CTATTACCATTTTCTTTTATTTTTATAATAATATCAAGCATAGTAGAAAATGGCCCAGGT
---ACAGGATGAACAGTATACCCCCCTCTGTCTAGAAAATTATTTCATAGAAGAACAGCT
GTCGATTGAGTTATTTTTAGACTACACATAGCTGGTATTTCATCAATTTTAGGAGCAATA
AATTTTATTTGTACAATTTTAAATATA------AAAAAACAAAAACATGTTGAAAGTATA
CCTTTATTTGTATGATCTATTTTAATTACAACTATTTTACTACTGCTATCTTTACCTGTT
CTAGCAGGAGCTATTACTATACTTTTAACAGATCGAAACTTTAATACTAGATTCTTTGAT
CCTAGAGGAGGAGGAGACCCTATTTTATATCAACATTTATTT
>SSWLA2270-13|Mesostigmata|Digamasellidae
--AACTTTATACTTAATATTTGCTGCATGAGCTGCAATGTTAGGAACTTCTATAAGTATA
ATTATTCGTACAGAACTTGGGCAA---------------------------------CCT
GGAGCTTTAATTGGGGATGAT---CAAATTTACAATAGAATTGTTACTGCTCATGCTTTT
ATTATAATTTTTTTTATAGTGATACCAGCAATAATTGGAGGATTTGGAAATTGATTAATT
CCTTTAATAATTATAAGTCCGGATATAATTTTTCCCCGTATAAATAATATAAGGTTTTGA
CTTTTACCGCCAAGTATTTTTTTATTACTAAGAAGATCTTTTATTGAAAGAGGAGCTGGA
---ACAGGTTGAACTGTCTATCCCCCTTTAGCTAGAAATTTAAGGCATAGAGGACCTGCT
GTTGATTTTGCTATTTTTAGACTTCATTTAGCAGGAATTTCTAGAATTTTAGGGTCAATT
AATTTTATTACTACTATTTTAAATATACGA---TTATTTTCTATAACACTTGAACGGTTA
CCTTTATTTGTCTGATCTGTATTTATTACAACAATTTTATTACTTTTAAGTTTACCTGTT
TTAGCAGGAGCTATTACTATACTTTTAACAGATCGAAATTTTAATACTTCTTTTTTTGAT
CCAAGAGGAGGGGGAGATCCTGTTCTTTATCAGCATTTATTC
>GENSM384-15|Mesostigmata|Digamasellidae
--AACTTTATATTTAATATTCGCAGCTTGAGCTGCTATACTAGGAACATCTATAAGAGTT
ATTATTCGAACTGAATTAGGTCAA---------------------------------CCT
GGAACTTTAATCGGAGACGAT---CAAATCTACAACAGAATTGTAACTGCTCATGCTTTT
GTTATAATTTTTTTTATAGTAATACCTGCTATAATTGGCGGATTTGGAAATTGATTAACC
CCCTTAATAATCATAAGACCAGATATAGTTTTTCCTCGAATAAATAATATAAGTTTTTGA
TTACTTCCTCCTAGACTAATTATACTACTAAGTAGATCTTTAATTGAAAATGGTGTAGGA
---ACAGGATGAACGGTGTACCCTCCCCTAGCAAGAAATTTAAGACATAGAGGCCCTGCG
GTCGATTTCGCTATTTTTAGCTTACATTTAGCAGGAATTTCAAGAATTCTAGGATCTATT
AATTTTATTACTACAATTTTAAATATACGA---CACCATTCTATAAATTTAGAACGATTA
CCATTATTTATTTGATCAGTTTTTATTACCACTATCCTATTATTATTAAGATTACCTGTA
TTAGCAGGAGCTATTACTATATTATTAACAGACCGAAATTTTAATACGTCTTTTTTCGAC
CCTAGAGGAGGAGGAGACCCAGTATTATACCAACATTTATTT
>WMAW082-17|Sarcoptiformes|Astegistidae
--AACTTTATATTTTATCTTTGGAGCTTGAGCCGGGTTATTAGGATCTTCTTTGAGGGCA
CTGATTCGATTGGAATTAGGACAG---------------------------------CCT
GGATCTTTATTAGAAGATGAT---CAAATTTATAATACAATTGTAACAGCACACGCATTT
GTAATAATTTTTTTCATAGTTATGCCAATCATAATTGGAGGTTTTGGAAACTGGCTTGTA
CCTATAATAATTGGAGCGCAAGATATAGCATTTCCTCGAATAAATAATATAAGATTTTGG
CTGCTTCCTCCTTCTTTAACTTTATTGTCTACCTCTGCTTTTGCTGGAATAGGAGCTGGC
---ACAGGATGGACCGTGTACCCACCATTAGCTAATAATTTATTTCATTCGGGTATTTCC
GTAGATTTGGCTATTTTCAGATTACATTTAGCTGGAGCTTCTTCTATTTTAGGTGCTATC
AATTTTATTACAACTATCATAAACATACGA---TCTTCTTCTATAACATTAGACTCAATC
CCATTGTTCGTTTGATCTGTGCTGATTACGGCAGTTCTTCTTCTTTTATCCTTGCCAGTA
CTAGCTGGTGCTATTACTATACTATTGACAGATCGAAATTTTAACACATCATTTTTCGAC
CCTTCTGGAGGAGGGGACCCAATTCTTTACCAGCATTTATTT
>GENSM388-15|Mesostigmata|Zerconidae
--AACCTTATATCTAATCTTTAGTTTATGGACCAGTATATTAGGAATATCCTTAAGAATA
ATTATTCGAATTGAGCTAAGAACT---------------------------------CCA
GGAACTTTAATTAATAATGAT---CAAATTTATAATGTAATTGTTACTGCTCATGCTTTT
ATTATAATTTTTTTTATAGTAATACCTACTATAATTGGAGGATTTGGAAATTGATTATTA
CCCCTAATATTAATAGCCCCAGATATAGCTTTTCCTCGACTTAATAATTTAAGATTTTGA
CTTTTACCCCCATCTTTATTATTATTATTAAGATCTTCCATAAATGAGTCAGGAGCAGGA
---ACAGGCTGAACTGTTTATCCTCCTTTATCAAGAAATATTTCACATAGAGGTATAAGA
GTTGATATAGCTATCTTTTCTCTTCATTTAGCTGGAATTTCTTCAATTTTAAGGTCTATT
AATTTTATTATTACAATCATAAATATACGT---CCAAATATACTTTTTATAGAAAAAACC
CCTTTATTTATTTGAGCAATTTTAATTACTACTATTTTATTATTATTAGCTTTACCTGTT
CTAGCAGGTGCTATTACAATACTTTTAACAGATCGAAATTTCAATACATCATTTTTTGAC
CCTAACGGGGGAGGTGATCCTGTATTATATCAGCATCTATTT
>SMTPB12368-13|Mesostigmata|Ascidae
--AACTCTATATTTTTTATTTGCTAGTTGAGCTGGGATAGTGGGCTCCTCTATAAGCCTA
TTTATCCGAATCGAACTCTCCCAG---------------------------------CCA
GGATCTTTCATCGGAGATGAC---TCTATTTACAATGTTATTGTCACAGCCCATGCTTTT
GTTATAATTTTTTTTATAGTAATGCCCGCCATAATTGGGGGGTTCGGAAATTGATTAGTC
CCTTTAATAATTTCAGCCCCAGATATGGCTTTCCCCCGAATAAATAATATAAGATTTTGG
CTCCTCCCCCCCTCCTTGCTGCTTCTTTTATGCTCCAGCTTCGTAGACAGAGGAGCGGGC
---ACTGGATGGACTGTCTACCCCCCTCTAGCAGGGAACATGGGACACAGAGGAGTTTCT
GTGGACCTAGCCATTTTTAGCCTTCATCTAGCTGGGGCTTCTTCGATTCTTGGGGCTATT
AATTTTATTTCAACAATTTTAAATATACGA---AGAAAGAGTATAAACCTAGAACGGATA
CCTTTATTTGTTTGGTCTGTTTTTATCACCGCTATTTTACTCTTATTAAGTCTGCCTGTT
TTAGCTGGAGCTATCACCATACTTTTGACAGATCGTAATTTTAACACCACATTTTTCGAT
CCAAGAGGAGGAGGGGACCCCGTTCTATACCAGCACTTATTT
>WMAW064-17|Sarcoptiformes|Punctoribatidae
--AACTTTGTACTTTCTTTTCGGAGCTTGAGCAGGGCTTTTAGGATCTGCCTTAAGAGGA
CTAATCCGATTGGAATTAGGACAG---------------------------------CCA
GGATCTCTTATAGAAAATGAT---CAAATTTATAACACAATCGTTACGGCTCATGCTTTT
GTGATAATTTTTTTTATAGTGATACCTGTCATAATCGGGGGATTTGGAAATTGATTAGTG
CCAATAATAATTGGGGCACAAGATATAGCTTTTCCCCGGATAAACAATATAAGATTTTGG
CTATTACCCCCTTCTCTAGCTTTACTTTCTTCTTCTGCTTTTGCCGGGATGGGAGCGGGT
---ACCGGATGAACAGTCTACCCTCCTTTAGCTGGGAATTTATTTCACTCAGGAATTTCT
GTAGATCTTGCTATTTTCAGATTACATCTAGCAGGGGCCTCTTCTATTTTAGGAGCGATT
AATTTTATCACTACTATTTTAAATATACGA---TCTTCTTCAATAAATTTAGATTCAATC
CCTTTATTTGTCTGATCTGTTTTAATTACAGCAGTTCTTCTTTTACTATCTCTTCCGGTA
CTAGCTGGAGCAATCACTATACTTTTAACAGATCGAAATTTTAACACTTCTTTTTTTGAC
CCTTCAGGAGGAGGGGATCCTATTTTATACCAACATTTATTC
>CNBAB366-12|Sarcoptiformes|Oribatulidae
--GACTTTGTATTTTATTTTTGGAGCTTGGGCTGGATTGTTAGGATCTGCTCTAAGAGGC
CTAATTCGGTTAGAATTAGGACAA---------------------------------CCA
GGATCTTTAATAGAAAATGAC---CAAATTTATAACACTATTGTTACAGCTCATGCTTTT
GTGATAATTTTTTTTATGGTTATACCTGTTATAATCGGAGGTTTTGGCAATTGACTTGTT
CCTATGATAATTGGGGCACAAGACATAGCTTTTCCTCGTATGAATAACATAAGTTTTTGG
TTGCTACCTCCTTCTTTAACATTACTTTCTGCTTCTGCTTTTGCTGGGATAGGAGCAGGA
---ACGGGTTGAACCGTCTATCCTCCTCTAGCCAGTAATTTATTTCATTCTGGAATTTCT
GTAGACTTGGCTATTTTTAGTTTACATTTGGCTGGTGCTTCTTCTATTTTAGGTGCTATC
AATTTTATTACTACTATTTTAAACATACGA---TCTTCTTCCTTAACTTTAGACTCTATC
CCTTTATTTGTTTGGTCTGTTTTAATTACTGCAGTATTACTTTTATTATCTTTACCTGTG
CTAGCTGGTGCTATCACGATACTATTAACAGACCGTAATTTTAATACTTCATTTTTTGAC
CCATCCGGTGGAGGAGACCCAATCTTATACCAACATTTGTTT
>SSJAA2021-13|Mesostigmata|Arctacaridae
--AACTATATACTTAATCTTTAGAGCTTGAGCAGGTATGGTTGGCACTGCCTTAAGAATA
ATCATTCGTACGGAACTTGGTCAA---------------------------------CCA
GGATCTATAATCGGAGATGAC---CAAATTTATAATGTTGTAGTAACAGCTCATGCTTTT
GTCATAATTTTCTTTATAGTAATACCAGCCCTCATTGGAGGATTCGGAAATTGACTAATC
CCTTTAATAATTTCTGCTCCAGATATAGCTTTCCCTCGTATAAATAATATAAGATTCTGA
CTATTACCCCCTTCTCTTTTAATACTATTAAGATCGTCTTTAGTAGAATCAGGAGCGGGC
---ACCGGATGAACCGTTTATCCTCCTCTAGCAAGAAATATTTCACATAGAGGCGCAGCT
GTTGATCTGGCTATTTTCTCTTTACACCTTGCAGGGGTATCCTCTATTCTAGGCTCAGTA
AATTTTATCACAACTCTTATAAACATACGT---CCTAAAGAAATAAGATTAGAACGAATG
CCTCTTTTTACTTGATCTGTCTTTATTACAACTATCCTATTATTACTATCCCTACCCGTA
TTAGCAGGGGCTATTACAATACTTCTCACAGATCGAAATTTTAATACCAGATTCTTTGAT
CCTAGAGGAGGAGGAGATCCTATTTTATACCAACATTTATTC
>CNWLE2578-13|Mesostigmata|Parasitidae
--AACCATGTATCTTATTTTTGCTGCTTGAGCCGGTATACTAGGAACAGCTCTAAGTATA
ATCATTCGTGCTGAACTAGGACAA---------------------------------CCA
GGATCTTTAATTGGGGATGAC---CAAATTTATAATGTGGTTGTCACAGCTCACGCTTTT
ATTATAATTTTTTTTATAGTAATACCAGCATTAATCGGAGGATTCGGTAACTGACTAGTT
CCATTAATACTATCAGCCCCTGATATGGCCTTTCCCCGTATAAATAATATAAGTTTTTGA
CTACTTCCCCCCAGTCTTTTACTACTTCTTAGATCTTCTTTAGTAGAGTCAGGAGCAGGG
---ACCGGATGGACAGTTTACCCGCCTTTAGCGGGTAACATCTCACACAGAGGAGGGGCT
GTAGACCTAGCAATCTTTTCTTTGCACCTAGCTGGTGTATCCTCTATTCTAGGCTCAATC
AACTTTATTACTACAATTATAAACATACGA---CCCAAGGAAATAACTATAGAACGAATA
CCCCTTTTTGTTTGATCTGTATTTATTACAACAATCCTTCTTCTTTTATCTCTCCCTGTT
TTAGCAGGAGCAATCACTATATTATTAACCGACCGTAATTTTAACACCTCCTTCTTTGAC
CCAAGTGGTGGAGGTGATCCAATCTTATACCAACATCTTTTT
>SSPAB9436-13|Mesostigmata|Zerconidae
--AACCTTATATTTAATTTTTAGCTCTTGAACTAGAATAATTGGAACAGCATTAAGCGTA
ATTATCCGAACAGAACTAGGACAA---------------------------------CCA
GGATCTCTTTTAATAAATGAT---CAAATTTATAATACCATTGTTACTGCTCACGCTTTT
ATTATAATTTTTTTTATAGTAATACCCGCCTTAATTGGAGGATTTGGTAATTGACTTCTT
CCCTTAATAATTATAGCCCCAGATATAGCTTTCCCTCGTATAAATAATATGAGCTTTTGA
CTATTACCTCCTTCATTTATTCTCATTATAAACTCATCCATTATCGAGCAAGGAGCCGGC
---ACTGGATGAACAGTGTACCCCCCCTTAGCCAGAAACATAGCACATAGAGGCGCAGCT
ATCGATTTAGCCATTTTTTCTCTACACTTAGCAGGAATTTCATCCATTTTAGGATCCATT
AATTTTATTACAACAACAATTAACATGCGC---CAAAAAAATTTATCTTTAGAATTTATT
CCTTTATTTGTATGATCCGTATTTATTACAACAATTCTTCTACTATTAGCCTTACCCGTA
TTAGCC------------------------------------------------------
------------------------------------------
>CAACA006-17|Mesostigmata|Uropodidae
--AACTATATACTTAATTTTTAGTGCTTGATCAGGAATACTAGGAACAGCCCTAAGTATA
ATCATTCGATCTGAACTTGGTCAA---------------------------------CCA
GGATCTACAATTAGAGATGAT---CAAATTTTTAATGTTATTGTCACTGCCCATGCTTTT
ATTATAATTTTCTTTATAGTTATACCAGCAATAATTGGAGGGTTTGGTAATTGATTAGTA
CCTTTAATATTAGGGGCTCCAGACATAGCATTTCCACGAATAAATAATATAAGTTTTTGA
CTATTACCCCCTTCTCTCTCTCTTCTTTTAATATCCTCTATAGTAGAATCAGGAGCCGGA
---ACTGGTTGAACTGTTTATCCCCCTTTAGCAAATAACATTGCACATAGTGGAGCTAGA
GTAGACTTAGCTATTTTCTCTCTTCATTTAGCTGGAGTATCTTCAATTTTAGGATCAATT
AATTTTATTACTACAATTATCAATATACGT---TCTTATTCTATAACCATAGAACGACTT
CCTTTATTTGTTTGATCTGTTTTTTTAACTACTATTCTTCTTTTATTATCCCTACCTGTA
TTAGCCGGAGCTATTACAATATTATTAACTGATCGAAATTTCAATACTAGATTTTTTGAT
CCTTCAGGAGGAGGAGACCCTATTTTATACCAACATTTATTT
>CHACA283-08|Sarcoptiformes|Crotoniidae
--TACTCTTTATTTTATTTTTGGGACCTGAGCTGGTCTAGTTGGTTCGGCTCTAAGGGCA
CTAATCCGCCTTGAACTAGGACAA---------------------------------CCG
GGCTCTCTTTTAGACAACGAT---CAAATCTACAACACTATTGTTACTGCTCACGCTTTT
GTGATAATTTTTTTTATGGTAATACCCGTTATAATTGGAGGGTTTGGAAATTGACTTGTT
CCTATAATGATTGGAGCTCAAGACATGGCCTTTCCACGCATAAACAACATAAGATTCTGG
CTGCTCCCTCCGTCTTTAACTTTACTCTCAGCTTCGGCTTTCGCAGGAATAGGAGCAGGA
---ACTGGATGAACAGTTTACCCGCCCTTAGCAGGGAGCATGTTTCATTCCGGAATTTCA
GTGGATTTGGCTATTTTTAGATTACATCTAGCTGGTGCTTCTTCTATTCTGGGGGCCATC
AATTTCATTACCACTATTATGAACATACGA---TCTTCTGCTATAAGAATAGACGCTATC
CCTTTATTTGTGTGATCTGTCCTAATTACAGCTGTTCTTCTTCTACTCTCGTTACCTGTA
TTGGCGGGAGCAATCACAATGCTATTAACAGACCGAAACTTTAACACTTCATTTTTTGAT
CCAACTGGAGGGGGAGACCCCATTCTCTATCAACATTTATTC
>MYMCE208-12|Mesostigmata|Parasitidae
--AACAATATACTTAATTTTTGCAGCTTGAGCTGGGATACTAGGCACTGCCTTAAGAATA
ATTATCCGAGCTGAACTTGGCCAA---------------------------------CCG
GGCTCTCTAATTGGAGACGAC---CAAATTTATAATGTTGTCGTTACAGCCCATGCTTTC
ATTATAATTTTTTTTATAGTTATACCAGCCTTAATTGGGGGGTTTGGGAACTGACTTGTC
CCCTTAATAGTGTCCGCTCCTGACATGGCTTTCCCACGTATAAATAACATAAGTTTCTGG
CTACTTCCCCCTTCTCTTCTACTTCTCCTCAGATCCTCGATAGTTGAATCAGGTGCTGGG
---ACTGGATGAACTGTGTACCCGCCTTTAGCCGGCAACCTTTCTCACAGAGGTGGAGCC
GTTGACTTAGCTATCTTCTCTCTTCACTTAGCCGGTATTTCATCTATTTTAGGGTCCATT
AACTTTATTACAACAATTATAAACATACGC---CCTAAGGAAATATCTATGGAGCGAATG
CCATTATTTGTTTGATCAGTATTCATTACTACTATTCTTCTTCTTCTTTCTTTACCTGTT
TTAGCAGGAGCAATTACAATACTTCTTACAGATCGAAATTTTAATACTTCATTTTTTGAC
CCTAGAGGGGGAGGAGATCCTATTCTTTACCAACATTTATTT
>MYMCC277-11|Sarcoptiformes|Brachychthoniidae
--CACTATATATTTTATTTTTGGGGCCTGAGCAGGCCTTTTAGGATCAAGGTTGAGCTTG
ATAATTCGGGTAGAATTAGGGCAG---------------------------------CCG
GGCTCTTTATTGGAAAATGAT---CATATTTATAATGTAATTGTAACAGCTCATGCTTTT
GTTATAATTTTTTTTATGGTGATGCCTATCATAATTGGGGGTTTTGGAAATTGGCTAGTA
CCTTTAATAATCGGTGCTCCAGACATAGCTTTTCCACGTATAAATAATATAAGCTTTTGA
TTATTACCACCTTCTTTATTTCTTTTACTTTTTTCTTCTTACGCTGGGAGAGGGGCAGGG
---ACGGGTTGAACTGTGTACCCCCCTCTTTCAGATATTTTATTTCATTCTAACAGAAGT
GTTGATTTAACTATTTTTAGATTACATTTAGCAGGAATTTCTTCTATTTTAGGAGCTATT
AATTTTATTACTACTATTATTAATATACGA---GGTTTTAGAACAACTTTAGATAATATT
CCTTTATTTGTTTGATCCGTTTTTATCACAGCCATTTTGTTATTACTATCTTTACCTGTA
TTAGCTGGTGCTATTACTATGTTATTAACAGACCGTAATTTTAATACTACTTTTTTTGAC
CCCCGGGGTGGGGGGGATTCTATTTTGTATCAACATTTATTT
>MYMCG071-12|Sarcoptiformes|Ceratozetidae
--AACTCTCTACTTTATTTTCGGTGCCTGGGCTGGGCTTCTTGGTTCATCGCTAAGAGGT
CTTATCCGATTAGAATTAGGACAG---------------------------------CCG
GGCTCTTTATTAGAAAATGAT---CAAATCTATAATACGATCGTTACGGCTCATGCCTTT
GTTATAATCTTCTTCATAGTCATGCCTATTATAATTGGAGGTTTTGGTAATTGGCTTGTC
CCAATGATAATTGGGGCTCAAGACATAGCCTTCCCACGAATAAATAATATAAGGTTCTGG
TTACTCCCTCCTTCTTTAATGTTTCTTTCCTCATCTGCGTTTGCAGGTATGGGTGCAGGA
---ACAGGATGAACTGTTTATCCACCATTAGCAGGAAACATATTTCATTCAGGGATTTCC
GTAGATCTAGCCATTTTTAGATTACATCTTGCAGGTGCTTCGTCTATCTTAGGAGCTATC
AATTTTATCACGACTATTATAAATATACGG---TCATCTTCAATAACCTTAGATTCAATC
CCATTATTTGTGTGATCAGTTCTGATCACAGCTGTGTTACTTTTGCTATCGTTGCCTGTA
CTAGCAGGCGCCATCACGATATTGTTAACGGACCGAAATTTTAATACTTCATTCTTTGAC
CCTTCTGGGGGGGGGGACCCAATCTTATACCAACACTTATTT
>MYMCB874-11|Mesostigmata|Ascidae
--AACTTTATATTTTTTATTTGCTATTTGATCAGCAATAGTAGGATCTTCTATAAGATTT
TTTATTCGAATTGAACTTTCTCAA---------------------------------CCC
GGCACTTTTATTGGAGATGAT---TCAATTTATAATGTAGTAGTAACAGCACATGCTTTT
GTAATAATTTTTTTTATAGTAATACCTGCAATAATTGGAGGTTTTGGTAATTGATTAGTC
CCTTTAATACTATCAGCTCCAGATATAGCCTTTCCTCGAATAAATAATATAAGATTTTGA
ATATTACCCCCCTCTTTAACTTTATTAATATGCTCAAGTTTTGTGGATAGAGGCGCTGGA
---ACAGGTTGAACAGTATACCCCCCTTTAGCAAGTAATATTGCCCATAGAGGGTCTTCT
GTAGATCTAGCTATTTTTAGATTACATTTAGCTGGTATTTCTTCTATTTTAGGGGCTATT
AATTTTATTACTACTATTTTAAATATACGA---ACAAAAAGAATAAGTATAGAACGAATA
CCTTTATTTATTTGATCAATTTTTATTACTACTATTTTATTACTACTTAGGCTTCCTGTT
TTAGCAGGTGCTATTACAATACTATTAACAGATCGAAATTTTAATACTTCTTTTTTTGAT
CCTAGAGGAGGAGGAGATCCTGTTTTATACCAACATTTATTC
>MYMCA049-11|Trombidiformes|Hydryphantidae
--AACTTTATATTTTGCTTTTGGTGCTTGATCTGGAATGGTTGGAGCTAGATTAAGAACA
TTAATTCGCCTAGAATTGGGACAA---------------------------------CCC
GGCTCTTTGATTGGAAATGAT---CAAGTCTATAACACTATTGTAACAGCTCATGCGTTT
ATTATAATTTTCTTTATAGTTATACCCATAATAATCGGAGGATTCGGAAATTGATTAGTC
CCATTAATATTAAGAGCCCCAGATATAGCTTTTCCTCGAATAAATAATATAAGATTTTGA
TTACTTCCTCCTTCTTTAATTCTTCTTTTAACTAGATCATTCACTTCGATAGGAGCAGGA
---ACAGGGTGAACAGTTTATCCCCCTCTATCAGGAAATTTAGCCCATAGTGGCCCATCA
GTAGATCTAACAATCTTTTCTCTTCATCTAGCTGGAATTTCCTCAATTTTAGGGGCTATT
AATTTCATGGCCACAATTATTAATATAAAA---CCTAACTCAATAAAATTAGAACAAATT
CCTTTATTTATTTGATCAATTTTTATTACAACAATTTTATTGCTTCTTTCTTTACCAGTA
TTAGCAGGAGCAATTACTATATTATTAACAGACCGAAATTTTAATACTTCATTTTTTGAC
CCAGCTGGAGGGGGAGACCCAATTTTATACCAACATTTATTT
>MYMCF180-12|Mesostigmata|Trematuridae
--TACTATATATTTAGTATTCAGAGCCTGATCAGGAATATTAGGAACCGCCCTCAGAGTT
ATTATTCGCACAGAACTCGGACAA---------------------------------CCC
GGCTCTATAATCGGAGACGAC---CAAATTTTTAACGTCATTGTTACCGCTCATGCCTTT
ATTATAATTTTCTTCATGGTAATACCTGCTATAATTGGTGGATTTGGGAATTGACTAGTT
CCATTAATGTTAGGGGCTCCAGATATGGCTTTCCCACGTATAAATAACATAAGTTTTTGA
CTTCTCCCCCCCTCTCTAACCCTGTTATTAATATCATCAATAGTAGAATCTGGTGCTGGC
---ACCGGTTGAACTGTATATCCCCCATTAGCCGCAAATATCTCCCATAGAGGAGCCAGA
GTAGACCTTGCTATTTTTTCTCTTCATCTTGCAGGAGTTTCCTCAATTTTAGGTTCTATT
AATTTTATTACCACTATTATAAATATACGA---TCTCATGAAATAACTTTAGAACGAGTC
CCTCTATTTGTATGATCTGTTCTTCTTACAACAATTCTTCTATTACTCTCATTACCTGTT
CTTGCAGGAGCAATTACCATACTTTTAACAGACCGTAATTTCAATACTGCATTCTTCGAT
CCTGCTGGAGGAGGAGATCCCATTCTATATCAACATTTATTT
>MYMCF247-12|Sarcoptiformes|Brachychthoniidae
--AACTATGTATTTCATCTTTGGGGTGTGAGCTGGGATCCTAGGAGCTAGCCTAAGTATG
TTAATCCGAGTTGAGCTAGGTCAA---------------------------------CCC
GGCTCTTTGTTAGAAAATGAT---CATATCTATAATGTGATCGTAACAGCACATGCTTTT
GTAATAATCTTTTTTATAGTGATGCCAATAATGATTGGGGGATTTGGTAATTGATTAGTT
CCTCTAATAATTGGAGCACCTGATATAGCATTCCCTCGAATGAACAACATAAGATTTTGA
TTATTACCACCTTCTTTAAGCCTTTTATTGTTATCGTCTTATTCTGGGACAGGAGCAGGC
---ACAGGTTGAACAGTGTACCCCCCCCTGTCTGATTACACTTACCATATAAATAACAGA
GTTGATCTCGCAATTTTCAGGCTACATCTAGCTGGGATCTCTTCTATCTTAGGAGCTATT
AACTTTATCACCACAATTATCAATATACGA---GGTTTAAGTACTTCTTTAGATAACGTT
CCTCTATTTGTTTGGTCTGTATTTATTACAGCAATCTTATTGCTCTTATCCCTACCAGTA
TTAGCAGGAGCAATTACTATATTACTAACAGATCGAAACTTCAATACTTCATTTTTCGAT
CCAAGTGGAGGAGGAGACCCTATCCTCTATCAACATCTATTT
>MYMCG465-12|Sarcoptiformes|Brachychthoniidae
--AACTTTATATTTTCTCTTTGGTATTTGAGCTGGTCTGTTAGGATCAAGACTAAGTGTT
TTAATCCGTATTGAGCTGGGACAG---------------------------------CCC
GGCTCTCTGTTGGAGAATGAT---CACATTTATAATGTTATTGTTACAGCTCATGCTTTT
GTCATGATTTTTTTTATAGTTATGCCAATCATAATTGGAGGATTTGGAAATTGACTAGTT
CCCTTAATAATTGGAGCCCCTGACATAGCTTTTCCTCGTATAAATAACATAAGATTTTGG
CTTTTGCCTCCTTCTTTGTCTTTATTGGCTCTTTCTTCTTACTCCGGTACCGGAGCCGGA
---ACGGGTTGGACAGTTTACCCTCCCCTATCTGACTATGTGTATCATATGAATAATAGA
GTTGATTTAGCCATCTTTAGTTTACATTTAGCTGGAGCTTCTTCTATTTTAGGAGCTATC
AATTTTATTACAACAATCATCAACATACGA---GGTTTAAGAACTAACTTAGATAATATT
CCTCTATTTGTGTGATCTGTTTTCATTACTGCTATTCTTCTTTTACTTTCTTTACCTGTG
TTAGCTGGGGCTATTACTATACTTCTAACGGATCGAAACTTCAATACGACATTTTTTGAT
CCTTCCGGCGGTGGGGACCCAATCCTCTACCAGCATTTATTT
>MYMCE679-12|Trombidiformes|Pygmephoridae
--AACAATATATTTCGGCCTAGGAATCTGATCGGCTATATTAGGTACATCCTTGAGAAAT
ATTATTCGACTAGAGCTAAACCAA---------------------------------CCT
GGCTCTATACTCCAAAATGAT---CAAATATACAACTCAATCGTAACGGCTCACGCCTTT
ATTATAATCTTTTTTATAGTCATACCCACTATAATCGGAGGCTTCGGAAATTGATTAATT
CCACTAATAATAATAACACCAGACATAGCCTTCCCACGAATAAATAACATAAGATTTTGA
CTTTTACTATCTTCGATAACCCTCCTACTATCTTCAATAATGAGATCTCAGGGGAGCGGG
---ACAGGTTGAACAGTATACCCACCTTTATCAAATCAAATTTTTCACTCTGGAATATCA
GTAGATTTTACAATTCTATCTCTCCACTTAGCTGGAGTTTCCTCAATTATGAGCTCCATA
AATTTCATTATCACAATTATAAATATAAAA---CCTAGAACAATAAAATTAGAACATATA
CCATTATTTGCCTGAAGAGTAATTCTTACCACAATTCTACTACTACTGGCATTACCAGTC
TTGGCAGGGGCTATTACAATACTACTCACTGACCGAAATTTTAATACCTCTTTCTTTGAC
CCTGGTGGAGGAGGAGACCCTATTTTATACCAACATTTATTT
>MYMCF813-12|Sarcoptiformes|Brachychthoniidae
--CACTTTATATTTCATCTTCGGCAGTTGAGCCGGTGTCCTGGGAGCCAGGTTGAGTCTA
TTGATTCGAATTGAACTAAGACAA---------------------------------CCT
GGCTCTCTATTAGAGAGAGAT---CACACTTATAATGTTATCGTAACAGCACATGCTTTT
GTAATAATTTTCTTCATAGTAATACCTATTATAATCGGAGGATTCGGTAATTGATTGATT
CCTTTAATGATCGGAGCGCCAGACATAGCGTTTCCTCGTATAAATAACATAAGATTCTGG
CTTCTTCCTCCGTCTTTACTATTACTCTTACTATCTTCTTTTACTGGACATGGAGCTGGA
---ACTGGATGAACCGTCTACCCTCCTTTATCTAACATCAACTTTCATGCGAATGCTAGT
GTCGATTTAGCTATTTTCAGTTTACATCTGGCAGGCGTCTCCTCTATCTTAGGAGCTATC
AATTTTATTACTACAATCTTAAATATACGT---AATCTTACTACTACTCTTGACAATCTA
CCCCTATTTGTATGGTCTGTATTTATTACCACAATTTTACTTTTATTGTCTCTTCCGGTA
CTAGCTGGGGCTATTACAATACTATTGACGGACCGAAACTTCAATACGTCTTTTTTCGAT
CCTAGTGGCGGTGGAGATCCCATTTTATACCAGCATTTATTT
>MYMCE025-12|Sarcoptiformes|Phenopelopidae
--AACTCTATACTTCATTTTTGGAGCCTGAGCCGGGCTACTTGGTTCAGCTTTAAGGGGG
CTTATTCGTTTAGAGCTGGGTCAG---------------------------------CCT
GGCTCTCTGTTAGAAAACGAT---CAAATTTACAACACAATTGTTACAGCTCATGCTTTT
GTTATAATTTTTTTTATAGTAATACCAATTATAATTGGAGGATTTGGAAATTGATTGGTA
CCTATAATAATTGGTGCGCAGGACATAGCTTTTCCACGAATAAATAACATAAGATTTTGA
CTCCTTCCCCCGTCTCTAGCACTTTTATCTTCTTCAGCGTTTGCTGGGATGGGAGCCGGA
---ACTGGGTGAACGGTGTACCCTCCGTTAGCAGGAAATCTGTTCCATTCGGGGTTTTCA
GTAGATCTGGCGATCTTTAGCCTGCATTTAGCAGGAGCTTCGTCAATTTTAGGAGCGATC
AACTTCATTACAACTATTTTAAATATACGT---TCATCTTCTATAACATTAGACTCGATT
CCTTTGTTCGTTTGGTCAGTACTGATTACCGCAGTTCTTTTGTTGCTTTCTCTACCAGTT
TTAGCCGGAGCCATTACTATGCTACTCACAGACCGAAATTTTAATACAACTTTTTTTGAC
CCTTCTGGTGGCGGGGATCCTATTCTCTATCAACATTTGTTT
>MYMCA939-11|Sarcoptiformes|Trhypochthoniidae
--AACTCTTTATTTTATCTTTGGAACTTGAGCGGGTCTTATAGGATCCTCACTTAGAGCA
CTAATTCGGCTCGAGTTAGGACAG---------------------------------CCT
GGCTCTTTACTGGAAAATGAC---CAAATTTACAACACAATTGTTACTGCTCACGCATTT
GTTATAATTTTTTTTATAGTGATACCTTTAATAATCGGGGGATTCGGAAACTGACTTGTA
CCGATAATAATTGGGGCACAAGACATGGCTTTCCCTCGAATAAACAACATGAGATTTTGG
CTCCTACCCCCATCTCTAATACTCCTTTCAGCTTCTGCTTTTGCAGGCATGGGGGTAGGA
---ACAGGTTGGACTGTGTATCCACCGCTGGCTGGGAATCTATTCCATTCAGGGATCTCA
GTAGATCTCGCCATTTTCAGACTTCATTTAGCTGGTGCTTCCTCAATCCTAGGTGCAATC
AACTTCATTACTACTATTATAAACATGCGA---TCTTCCTCATTAAGATTGGATTCTATC
CCATTATTCGTATGGTCAGTACTTATCACTGCAGTACTGCTACTTCTCGCCCTCCCAGTT
TTAGCAGGAGCCATCACAATACTATTAACGGATCGTAATTTCAACACATCATTTTTTGAT
CCAACAGGAGGAGGAGATCCAATCTTATACCAGCATTTATTC
>MYMCF133-12|Sarcoptiformes|Oppiidae
--AACTTTATACTTCATCTTTGGGGCCTGGGCAGGCCTTCTGGGATCGGCGTTAAGTGCT
CTTATCCGCTTAGAATTGGGGCAA---------------------------------CCT
GGCTCTCTAATAGAAAACGAC---CAAATTTATAATACCATCGTAACGGCACACGCTTTT
GTCATGATTTTCTTTATGGTCATGCCAATTTTAATTGGGGGGTTTGGAAACTGACTCGTC
CCAATGATAATTGGAGCCCAAGACATGGCTTTCCCTCGAATAAATAACATGAGATTTTGA
CTACTTCCACCCTCCCTGTCTTTATTGTCTATCTCTGCTTTTGCTGGTGCTGGTGCTGGT
---ACCGGGTGAACTGTATACCCCCCATTATCAGGGAATCTATTTCATTCTGGCATCTCG
GTAGATTTGGCAATTTTCAGCTTACATCTGGCTGGAGCATCCTCCATTCTTGGGGCCATT
AACTTTATCACTACAATTATAAACATACGA---TCAGCTTCTATATCCTTAGATTCCATC
CCACTATTCGTTTGATCTGTATTAATTACAGCTGTCCTTCTTCTTCTATCCCTCCCAGTA
CTAGCCGGGGCTATCACAATATTACTAACAGACCGTAATTTTAACACATCTTTCTTTGAC
CCTTCTGGGGGTGGGGACCCAATCTTATACCAGCATTTATTT
>CHACA171-08|Sarcoptiformes|Damaeidae
--CACTTTATACTTCTTCTTAGGAGCTTGGGCAGGATTACTAGGGAGCTCTCTAAGAGCA
CTGATTCGACTAGAACTCGGTCAA---------------------------------CCT
GGCTCTTTGCTAGGAAATGAT---CAAATCTACAACACAATTGTAACAGCCCATGCCTTT
GTAATGATTTTTTTTATAGTTATACCGATCATAATCGGAGGGTTCGGAAATTGATTAGTT
CCAATAATAATTGGAGCCCAAGATATAGCCTTTCCTCGCATGAATAACATAAGATTCTGG
ATGTTGCCCCCTTCCCTAACTTTCTTAACAGCCTCTGCCTTTGCTGGCACTGGAGTAGGA
---ACGGGATGAACCGTTTACCCTCCTCTTTCTGATATTTTATTTCATTCAAGAGTATCC
GTTGATTTAGCAATTTTTAGTTTACACTTGGCGGGGATTTCTTCTATTTTAGGTGCTATT
AATTTTATCACTACTATCATAAACATACGT---ACCTCCTCTATATCTATAGATTCAATA
CCTTTGTTTGTATGATCAGTATTAATTACAGCAATCCTATTGCTACTTTCTCTACCTGTA
CTAGCAGGGGCTATCACCATATTATTAACGGATCGTAACTTTAACACTTCCTTTTTTGAC
CCAGCAGGGGGAGGCGACCCCATCCTTTACCAACACCTCTTT
>MYMCC632-11|Sarcoptiformes|Liacaridae
--AACCCTTTATTTCATTTTTGGTGCTTGGGCTGGATTTCTAGGATCTGCTTTAAGAGTG
TTAATTCGATTGGAGTTAGGACAA---------------------------------CCT
GGCTCTCTTATAGAAAACGAT---CAAATTTACAATACCATCGTAACAGCCCATGCCTTT
GTCATAATCTTTTTTATAGTCATGCCAGTAATAATTGGAGGGTTCGGGAATTGGCTTGTT
CCTTTAATAATCGGAGCTCAGGACATGGCCTTCCCCCGAATAAATAATATAAGATTTTGG
CTACTGCCACCTTCTCTCACATTGCTCTCTCTTTCCGCCTTTGCTGGTGCTGGGGCTGGG
---ACGGGTTGGACGGTATACCCCCCTCTAGCAGGAAATCTATTTCATTCTGGAATTTCT
GTGGACTTAGCTATTTTTAGATTACATTTAGCAGGTGCATCCTCAATCTTGGGAGCAATT
AATTTCATTACCACAATTTTAAATATACGA---CTTTCTTTCATAACTTTAGAAACACTT
CCTCTATTTGTTTGGTCTGTAATAATTACAGCAATCCTTCTATTATTATCTTTACCAGTC
CTAGCTGGTGCAATTACCATGCTATTAACAGATCGAAACTTCAACACTTCTTTTTTTGAC
CCTGTGGGGGGGGGAGACCCTATTCTGTATCAACATTTGTTT
>CHACB489-10|Sarcoptiformes|Oribatulidae
--AACTTTATACTTTGTTTTTGGGACTTGGGCAGGATTGTTAGGATCTGCCTTAAGAGGC
TTAATTCGTCTAGAGTTGGGGCAA---------------------------------CCT
GGCTCTTTGATAGAAAACGAT---CAAATTTACAACACTATCGTGACAGCTCACGCTTTT
GTGATAATTTTTTTCATAGTAATACCAGTTATAATTGGAGGATTCGGGAATTGACTGGTT
CCTATAATAATTGGAGCTCAAGATATGGCGTTTCCTCGGATAAATAATATAAGATTTTGA
CTTCTGCCACCTTCACTAACTCTTTTATCTGCATCTGCCTTTGCTGGTGTCGGAGTAGGT
---ACTGGTTGAACGGTTTATCCTCCCTTAGCAGGAAATTTATTTCATTCAGGAATTTCT
GTAGACCTAGCTATCTTTAGATTACACTTAGCCGGTGCTTCTTCTATTCTGGGAGCTATT
AATTTTATTACTACAATTTTAAACATACGA---TCTTCATCTTTAACATTGGATTCAATT
CCTCTTTTCGTATGATCTGTTTTGATTACGGCGGTATTATTACTTTTGTCTTTACCTGTC
CTAGCTGGGGCTATCACTATGTTATTAACAGATCGGAATTTTAATACTTCATTTTTTGAT
CCATCCGGAGGAGGAGACCCAATTTTATATCAACATTTATTT
>CHACB778-10|Mesostigmata|Halolaelapidae
---------------------------------------------------CTTAGAGTT
CTCATTCGTGCTGAGTTAGGTCAG---------------------------------CCT
GGCTCTCTACTAAGGGACGAC---CACATCTATAACGTAATTGTTACTGCTCACGCCTTT
GTCATAATTTTTTTTATGGTGATGCCAGCCTTAATCGGGGGTTTTGGAAATTGATTAGTG
CCCCTGATAATTAGAGCCCCAGATATAGCTTTTCCCCGTATAAATAATATAAGGTTTTGA
CTGCTGCCGCCATCTTTATTTTTATTAATAGCTTCCTCTATAGTGGAGTCAGGAGTAGGG
---ACTGGTTGAACTGTTTACCCGCCGTTATCTGGGATGATTAGCCACTCAGGACACGCG
GTTGACCTAGCTATTTTTAGGCTGCATTTAGCAGGTATTTCTTCTATCTTAGGCTCAATT
AATTTTATTTCCACAATTATAAATATGCGC---CCGCATAACATAAGACTTGAACAAATA
CCTCTTTTCGTGTGGTCAGTATTTATCACCGCTATCTTGTTATTACTATCCCTCCCAGTA
TTAGCTGGGGCTATCACAATACTTTTAACAGACCGAAATTTTAACACGTCTTTTTTTGAC
CCTTGTGGGGGAGGTGATCCTATTCTCTATCAGCACCTTTTT
>MYMCA183-11|Sarcoptiformes|Oppiidae
--AACTTTATATTTTATTTTTGGTGCCTGAGCTGGGATTCTAGGATCAGCCCTAAGAGCT
TTGATCCGGTTAGAATTAGGGCAA---------------------------------CCT
GGCTCTTTAATAGAGAACGAC---CAGATTTATAATACCATTGTAACAGCTCACGCTTTT
GTCATAATTTTTTTTATAGTTATACCCATTTTAATCGGGGGGTTTGGGAACTGACTGGTT
CCCATAATAATCGGAGCACAAGATATAGCCTTCCCTCGTATAAATAACATAAGATTTTGG
TTACTACCCCCATCTCTTTCTCTGCTTTCCCTTTCAGCTTTTGCTGGAGCTGGAGCTGGG
---ACGGGTTGAACTGTTTATCCCCCCTTGGCAAGAAACTTGTTTCATTCTGGAATTTCT
GTAGACTTAGCTATTTTTAGCCTACACCTAGCAGGTGCTTCCTCTATCTTAGGTGCCATC
AACTTCATTACTACTATTATAAATATACGA---TCTTCTTCTATATCATTAGATTCTATC
CCCCTATTTGTGTGATCCGTATTAATTACTGCTGTTTTACTACTTTTATCACTACCTGTT
TTAGCAGGAGCTATTACCATATTACTAACAGACCGAAATTTTAACACCTCTTTTTTTGAC
CCTTCTGGTGGAGGAGACCCTATCTTATATCAACACCTGTTT
>MYMCC875-11|Sarcoptiformes|Astegistidae
--CACTCTATATTTCATATTTGGGGCTTGGGCCGGATTATTAGGTTCTGCTCTTAGAGCT
TTAATTCGATTGGAATTAGGGCAA---------------------------------CCT
GGCTCTTTACTAGAAGATGAT---CAAATTTATAATTCGATTGTTACAGCTCATGCCTTT
GTTATAATTTTTTTTATAGTAATACCTGTTATAATTGGAGGGTTTGGTAACTGACTGATT
CCTATAATAATCGGAGCTCAAGATATAGCCTTTCCTCGAATAAATAACATAAGATTTTGA
TTGTTACCCCCTTCTTTAACACTTTTGGCTAGTTCCGCATTTGCCGGCATAGGGGCAGGA
---ACCGGTTGAACAGTTTATCCACCTTTAGCTAGATCCCTGTTTCATTCTGGTATCTCT
GTTGATTTGGCTATCTTTAGTCTTCATCTAGCAGGTGCTTCATCCATTTTGGGAGCTATT
AATTTTATTACAACTATCATAAACATACGA---TCTTCTTCAATAACATTAGACTCTATC
CCACTATTTGTTTGATCCGTTCTTATCACAGCAGTCCTTTTATTGTTATCTTTACCGGTT
CTAGCTGGGGCTATCACTATATTATTAACAGATCGAAACTTTAATACGTCTTTTTTTGAT
CCTTCGGGAGGAGGAGATCCTATCTTATACCAACATTTATTT
>MYMCG081-12|Sarcoptiformes|Brachychthoniidae
--GACTCTTTACTTTATTTTTGGTATTTGAGCTGGTCTTTTAGGGTCTAGCCTTAGAATA
CTAATTCGAGTGGAGTTAGGACAA---------------------------------CCT
GGCTCTTTACTTGAAAACGAT---CACATTTATAATGTGATCGTAACGGCTCACGCTTTT
GTTATGATTTTTTTTATGGTAATGCCTATTATAATTGGAGGATTTGGCAACTGGTTGGTT
CCCTTAATAATCGGAGCTCCTGACATGGCTTTTCCTCGTATAAATAACATAAGGTTTTGG
CTGTTGCCTCCATCTTTATCACTTTTAGCAATTTCTTCTTATTCTGGCACAGGAGCTGGA
---ACTGGGTGAACTGTGTATCCCCCTCTTTCTGATTATGTTTATCACATAAACAATAGT
GTTGATTTGGCAATCTTTAGATTGCATCTTGCAGGAGCTTCTTCAATTTTAGGAGCTATT
AATTTTATTACTACTATTATTAATATACGT---GGCCTTAGGACTAATTTAGATAATGTT
CCTTTATTTGTGTGGTCGGTTTTTATTACAGCTATTTTGTTACTTCTTTCTTTACCGGTG
CTTGCAGGTGCTATTACTATACTTCTAACTGATCGAAACTTTAACACTACTTTCTTTGAC
CCTTCTGGTGGTGGGGATCCTATCTTATACCAACATTTATTT
>MYMCE691-12|Sarcoptiformes|Oribatulidae
--GACTCTATATTTTGTTTTTGGAGCCTGGGCTGGAATTTTAGGGTCTGCCCTGAGAGGA
CTAATTCGTCTTGAATTGGGACAG---------------------------------CCT
GGCTCTCTTATAGAAAATGAC---CAAATCTATAACACTATCGTAACAGCGCATGCATTT
GTGATAATCTTTTTTATAGTGATGCCTGCTATAATTGGGGGGTTTGGAAATTGGTTAGTC
CCTATAATAATTGGGGCCCAAGACATAGCTTTCCCTCGTATAAATAACATAAGATTTTGA
CTTCTCCCACCTTCTCTAACCCTATTGTCTGCTTCAGCTTTTGCCGGGGTAGGAGCTGGG
---ACGGGGTGAACGGTGTACCCCCCTCTGTCAGGAAATTTATTTCATTCTGGAATTTCC
GTAGACCTAGCCATTTTTAGACTTCATTTAGCCGGGGCATCCTCCATTTTAGGAGCTATT
AATTTCATCACAACCATTTTAAACATGCGA---TCGTCCTCTTTATCCCTAGATTCAATT
CCACTGTTTGTGTGATCAGTACTAATCACTGCTGTTTTATTACTCCTATCTTTACCTGTG
CTAGCAGGAGCAATTACAATGTTACTAACAGACCGAAATTTCAATACTTCATTCTTTGAC
CCCTCAGGAGGGGGGGACCCAATTCTATACCAACATTTGTTT
>MSSCA3918-16|Sarcoptiformes|Oppiidae
--AACTTTGTATTTCATTTTTGGAGCTTGAGCAGGATTGCTAGGCTCTGCTTTAAGTGCC
TTAATTCGATTAGAGTTAGGGCAA---------------------------------CCT
GGCTCTATGATAGAAAATGAT---CAGATTTATAACACTATTGTAACAGCGCATGCCTTC
GTTATAATTTTTTTTATAGTTATACCTATTATAATCGGAGGCTTCGGAAATTGGCTAGTT
CCTATAATAATTGGAGCTCAAGACATAGCATTCCCTCGTATAAATAACATAAGATTTTGG
CTTCTTCCCCCATCTTTAACCCTTCTTTCTGCGTCAGCATTCGCAGGTGCTGGTGCCGGT
---ACCGGCTGAACTGTTTATCCACCATTAGCAGACAATCTTTTTCACTCCAGAATCTCT
GTCGATTTAGCTATTTTTAGTCTTCATTTAGCAGGAGCTTCTTCGATTCTAGGGGCTATT
AATTTTATTACTACCATTTTTAATATGCGA---TCCTCATCCATATCATTAGATTCAATT
CCACTGTTTGTCTGGTCTGTCTTAATTACAGCTGTTCTACTGCTACTCTCTCTCCCTGTG
CTAGCAGGGGCTATCACAATATTATTAACAGATCGAAATTTTAATACCTCTTTCTTCGAC
CCTTCTGGTGGAGGAGACCCCATTCT----------------
>SSPAB9356-13|Sarcoptiformes|Oppiidae
--GACTCTTTACTTTATTTTTGGAGCTTGGGCTGGCTTACTAGGATCAGCCTTAAGTGCA
CTAATTCGATTGGAGTTAGGCCAA---------------------------------CCT
GGCTCTTTAATAGAAAACGAT---CAGATCTACAACACTATCGTTACGGCTCATGCTTTT
GTTATAATTTTTTTTATAGTGATGCCAATTTTGATTGGGGGGTTTGGAAATTGACTAGTG
CCCATAATAATTGGAGCTCAGGACATGGCGTTCCCTCGCATAAATAACATAAGATTTTGA
TTACTACCTCCTTCTTTAACTTTATTGTCTGTATCTGCTTTTGCTGGAGCTGGGGTTGGA
---ACCGGCTGAACCGTGTACCCTCCTCTGGCAGGAAATTTATTTCATTCCGGAATTTCT
GTAGACTTAGCCATCTTTAGCCTACATTTAGCAGGAGCTTCCTCAATTTTAGGAGCCATT
AATTTTATCACTACTATTATAAATATACGA---TCTTCTTCTATGTCTTTAGATTCTATC
CCGCTGTTCGTGTGATCCGTTTTAATTACAGCTGTCTTGCTACTACTATCTTTGCCTGTA
CTAGC-------------------------------------------------------
------------------------------------------
>MYMCC285-11|Trombidiformes|Pygmephoridae
--AACAATATATTTTGGTCTAGGAATTTGATCAGCCATACTAGGCACATCTCTCAGAAAT
ATTATTCGTCTAGAATTAAACCAG---------------------------------CCA
GGCTCTATACTTCAAAGCGAC---CAAACTTTTAATTCTATTGTTACAGCACACGCTTTT
ATTATAATTTTCTTTATAGTTATACCAACTATAATTGGAGGTTTTGGAAATTGATTAATT
CCTATAATAATAACTACACCAGATATAGCTTTCCCACGAATAAATAATATAAGATTTTGA
CTTCTTCTTTCATCTTTAATTCTTTTATCAACATCTTTAGTCGTTTCTCAAGGAAGAGGG
---ACTGGTTGAACAGTATACCCTCCACTATCTAATGTAATTTTCCATTCCGGAAATTCT
GTAGACTTAGCAATTTTTTCTTTACACTTAGCAGGTGCTTCCTCAATTATAAGATCTTTA
AATTTTATCATCACAATTTTAAACATAAAA---CCTAAAACTATTTCTCTTGAGTATATT
CCACTATTTGCTTGAAGTGTTCTTTTAACAACAATTCTTTTATTACTAGCACTTCCGGTA
TTAGCGGGAGCTATTACTATACTTCTTACTGATCGAAATTTTAACACATCTTTCTTCGAC
CCTAGAGGGGGAGGCGATCCTATTTTATACCAACATTTATTT
>MYMCE244-12|Mesostigmata|Phytoseiidae
--TACACTTTATTTAATTTTTGCTCTTTGAGCTAGCCTTATTGGTACCTGTATAAGAAAT
ATTATTCGTACTGAGCTCTCTCAA---------------------------------CCA
GGCTCTTTTTTAAATAATGAT---CAATTATACAATGTAATTGTTACTTCTCATGCTTTT
TTAATAATTTTTTTTATAATTATGCCTGTAATAATTGGAGGGTTTGGAAATTGACTTATC
CCAATTTTAATTAATACCCCAGATATAGCCTTCCCCCGTATAAATAATATAAGATTTTGA
TTACTTCCCCCTTCTTTAACCTTTTTATTAATCTCTTCATACATCGAAGAAGGAGCTGGA
---ACAGGATGAACAATTTATCCTCCTCTTTCCTCTTCTCTTTTTCATAGAAGAAGTGCG
GTAGATTTAACCATTTTTAGACTTCATTTAGCTGGAATTTCTTCAATTATAGGAGCTATT
AATTTTATTACAACTATTATTAATATGCGT---CCTAAAATAATAAAATTAGAACAAATC
CCTTTATTTGTATGATCTATTTTAATTACATCTATTCTATTATTACTTTCTCTTCCTGTG
CTTGCAGGAGCTATTACTATACTATTGACAGATCGAAATTTTAATACTTCATTTTTTGAC
CCAAGAGGAGGAGGAGACCCTATTTTATACCAACATTTATTT
>CHACB616-10|Sarcoptiformes|Ceratozetidae
--AACTTTATATTTTGTATTTGGAGCTTGAGCTGGTTTACTAGGATCAGCATTAAGAGGT
TTAATTCGATTAGAGCTAGGACAA---------------------------------CCA
GGCTCTCTTATAGAAAACGAC---CAAATTTACAACACTATTGTAACGGCACATGCCTTC
GTCATAATTTTTTTTATAGTTATACCTGTAATAATTGGAGGGTTCGGAAATTGATTAGTT
CCTATGATGATTGGAGCACAAGACATAGCTTTCCCACGAATAAACAACATAAGTTTTTGA
TTATTACCTCCTTCTCTAACTTTACTTTCTTCTTCGGCTTTTGCAGGGATAGGAGCCGGT
---ACAGGATGAACAGTATACCCTCCTTTATCAGGAAACTTATTTCACTCTGGATTTTCT
GTAGACTTAGCTATTTTTAGCCTTCATTTAGCGGGTGCTTCTTCTATTTTAGGAGCTATC
AATTTTATTACCACTATTTTAAATATACGT---TCATCATCTATAACGTTAGACTCAATT
CCTTTATTTGTATGATCTGTTTTAATTACAGCAGTTCTTTTATTACTATCTCTTCCTGTT
CTAGCGGGAGCTATCACGATATTGTTAACAGACCGTAATTTTAATACTACCTTTTTTGAT
CCTTCTGGAGGAGGGGATCCTATCTTATATCAACATCTTTTT
>CHACC270-10|Sarcoptiformes|Ceratozetidae
--AACTTTGTACTTTATCTTTGGGGCTTGAGCCGGTCTTTTAGGTTCTGCTTTAAGAGGT
CTAATCCGTTTAGAACTTGGGCAA---------------------------------CCA
GGCTCTCTTATAGAAAATGAT---CAAATCTACAATACTATCGTGACAGCTCACGCCTTT
GTCATAATTTTTTTTATGGTTATGCCTATCATAATTGGAGGATTCGGGAATTGATTAGTG
CCAATAATGATTGGAGCGCAAGATATGGCTTTTCCACGTATAAATAACATAAGTTTTTGG
TTGCTTCCTCCTTCGCTAGCTTTGCTTTCCTCCTCAGCCTTTGCTGGAATAGGAGCAGGA
---ACTGGATGAACGGTTTACCCCCCTCTATCAGGTAATCTTTTCCATTCTGGATTTGCT
GTAGATTTAGCTATTTTTAGACTTCATCTAGCAGGAGCCTCCTCAATCTTAGGGGCTATC
AATTTCATTACAACAATTTTGAATATACGC---TCTTCTTCTATAACACTAGATTCCATT
CCTTTGTTTGTATGATCTGTTCTAATTACCGCTGTGCTGTTATTACTTTCACTTCCAGTC
TTAGCTGGGGCCATCACAATGCTACTGACAGACCGAAACTTCAATACATCATTTTTTGAC
CCTTCCGGAGGAGGGGACCCTATCCTCTATCAACATCTTTTT
>MYMCC768-11|Sarcoptiformes|Nothridae
--AACTTTATATTTTATTTTCGGTGCTTGAGCCGGTATGCTAGGTTCTTCTTTAAGAGCC
ATTATCCGATTAGAATTGGGTCAA---------------------------------CCA
GGCTCTTTGCTAGAAAATGAT---CAAATCTATAACACAATTGTCACTGCCCACGCATTT
GTCATAATTTTCTTTATAGTAATACCTGTAATGATCGGAGGATTCGGAAATTGGCTGGTT
CCATTGATAATCGGAGCGCAAGACATGGCTTTCCCACGTATAAATAACATAAGATTTTGA
CTTCTCCCCCCTTCCTTGACCTTCTTGACAGCGTCGGGATTCGCCGGAATGGGAGCAGGA
---ACAGGATGAACAGTGTACCCCCCACTGGCAGGGAACCTGTTCCACTCAGGAATTTCT
GTAGATCTGGCAATCTTTAGATTACACCTAGCAGGAGCTTCTTCCATTTTGGGGGCCATT
AATTTCATCACCACAATCATGAATATACGC---TCTTCAACCAGAAGATTAGATTCAATC
CCCCTATTTGTGTGGTCAGTACTAATTACAGCAGTACTACTTCTACTATCTTTACCAGTA
CTAGCAGGAGCCATCACAATGTTGTTAACGGATCGTAACTTCAATACGTCATTCTTTGAT
CCAACGGGGGGGGGG---------------------------
>CHACB751-10|Sarcoptiformes|Ceratozetidae
--AACTTTATATTTCATTTTTGGTGCTTGAGCGGGTTTATTAGGATCCGCTTTGAGGGGA
TTAATTCGACTTGAATTAGGTCAG---------------------------------CCA
GGCTCTTTAATAGAAAATGAC---CAAATCTACAACACTATTGTTACAGCTCATGCATTT
GTAATAATCTTCTTTATGGTTATACCTGTAATAATTGGAGGTTTTGGGAATTGACTAATT
CCTATAATGATTGGGGCCCAAGACATGGCTTTTCCACGTATAAACAACATGAGGTTTTGG
CTATTACCACCTTCGTTAGTGCTACTTTCTTCTTCAGCTTTTGCTGGAGTAGGGGCAGGT
---ACCGGCTGAACGGTGTATCCGCCTTTAGCAAGAAATATATTTCATTCTGGATTTTCT
GTGGACCTAGCTATTTTTAGTTTGCATTTAGCCGGGGTTTCTTCTATTTTAGGAGCTATC
AATTTTATTACAACAATTTTGAACATACGG---TCATCCTCCTTAACATTAGATACTATC
CCCTTATTTGTATGATCAGTGCTAATCACAGCTGTGTTGCTACTGCTATCTCTACCAGTG
TTAGCGGGTGCCATCACCATACTTCTAACAGACCGTAATTTTAACACCTCTTTTTTTGAC
CCTTCTGGGGGTGGGG--------------------------
>MYMCA944-11|Sarcoptiformes|Oppiidae
--GACTCTTTACTTTATTTTTGGAGCTTGAGCTGGTTTACTAGGTTCTGCTTTAAGAGCT
CTTATCCGATTGGAATTGGGGCAG---------------------------------CCA
GGCTCTTTAATAGAGAACGAT---CAGATCTATAACACTATTGTGACAGCTCATGCTTTT
GTAATAATCTTTTTTATGGTTATACCTATTTTAATCGGAGGCTTCGGTAATTGACTAGTT
CCTATGATAATTGGAGCTCAAGATATAGCTTTTCCTCGTATAAATAACATAAGATTTTGA
TTATTACCACCTTCTTTAACTTTATTATCTGTTTCTGCTTTTGCAGGGGCTGGAGCCGGA
---ACTGGTTGAACAGTATATCCTCCTTTAGCAGGTAATCTTTTTCACTCAGGCATTTCT
GTCGATTTGGCTATTTTTAGCTTACATTTAGCAGGTGCTTCCTCTATTCTAGGAGCTATT
AATTTTATTACTACTATTATAAATATACGA---TCCTCTTCAATGTCCCTTGACTCTATT
CCATTATTTGTTTGATCTGTTTTAATTACAGCTGTTTTACTTTTACTATCATTACCCGTT
TTAGCAGGTGCTATCACTATGTTATTAACAGATCGGAATTTTAATACTTCTTTCTTTGAT
CCTTCTGGAGGAGGAGACCCTATTTTATACCAACATCTTTTT
>MYMCC066-11|Sarcoptiformes|Crotoniidae
--TACTCTTTACTTTATTTTTGGAACCTGAGCTGGGTTAGTAGGGTCAGCTCTAAGAGCT
TTAATCCGTCTCGAACTAGGACAG---------------------------------CCA
GGCTCTCTCTTAGACAATGAC---CAAATTTACAACACAATTGTAACCGCTCACGCCTTC
GTAATGATTTTTTTCATAGTAATGCCTGTCATAATCGGGGGGTTTGGGAACTGACTCGTC
CCTATAATAATTGGAGCCCAAGACATGGCTTTCCCGCGCATAAATAACATGAGATTTTGA
TTGCTCCCCCCATCTTTAACTTTATTATCAGCCTCTGCGTTTGCGGGAATGGGAGCTGGT
---ACTGGATGGACCGTTTACCCCCCCCTCGCAGGAAGAATATTTCACTCAGGAATTTCA
GTGGATTTAGCAATCTTTAGACTTCATTTGGCTGGTGCTTCTTCCATTCTAGGAGCCATT
AATTTCATTACTACTATTATAAATATACGT---TCCTCTGCGATAAGTATAGATGCTATC
CCACTGTTTGTGTGGTCTGTTTTGATCACTGCAGTTCTTTTATTGCTTTCATTACCCGTA
TTAGCGGGTGCCATTACCATACTTTTAACAGACCGAAATTTTAATACATCGTTTTTTGAC
CCTACAGGGGGTGGGGATCCTATTCTTTACCAACACTTATTT
>MYMCF627-12|Sarcoptiformes|Brachychthoniidae
--TACTCTTTACTTCATTTTTGGAATTTGAGCTGGGCTACTGGGTTCTAGTCTTAGAATG
TTGATTCGTGTTGAACTAGGACAA---------------------------------CCA
GGCTCTTTGTTGGAAAACGAT---CACATTTATAACGTAATTGTTACAGCTCATGCTTTC
GTTATGATTTTTTTTATGGTGATGCCTATTATAATTGGAGGATTTGGAAATTGACTGGTT
CCTTTAATAATTGGTGCTCCAGACATGGCTTTTCCTCGTATAAATAACATAAGGTTCTGA
CTATTACCTCCTTCTTTATCTCTTTTAGCTATTTCTTCTTATTCTGGTACGGGAGCTGGT
---ACGGGATGAACTGTTTATCCTCCCCTATCTGACTATGTTTACCACATAAATAATAGA
GTTGATTTGGCTATTTTTAGTTTGCATCTTGCTGGGGCGTCTTCTATTTTAGGTGCCATT
AACTTTATCACAACAATTATTAACATACGA---GGTTTATCTACTAATTTAGATAACGTT
CCTTTATTCGTGTGATCCGTTTTTATTACTGCTATTCTTTTACTTCTTTCTTTACCAGTG
TTAGCTGGTGCTATTACTATGCTGTTGACAGATCGAAATTTTAATACTACTTTCTTTGAC
CCTTCTGGAGGTGGGGATCCAATTTTATACCAACATTTGTTC
>MYMCG521-12|Sarcoptiformes|Brachychthoniidae
--TACCCTTTACTTCATTTTTGGAATTTGGGCTGGTTTACTCGGGTCTAGTCTAAGTATA
TTAATTCGCGTTGAATTAGGGCAA---------------------------------CCA
GGCTCTTTATTAGAAAATGAT---CATATTTATAATGTAATTGTTACCGCCCATGCTTTC
GTCATGATTTTTTTTATGGTTATACCAATCATAATTGGTGGATTTGGTAACTGATTGGTT
CCTTTGATGATTGGAGCCCCAGACATGGCTTTTCCTCGTATAAACAACATAAGATTTTGG
TTGTTACCTCCTTCTTTGTCTCTCTTAGCTATCTCTTCTTACTCTGGTACCGGAGCCGGT
---ACCGGATGAACTGTTTATCCTCCTCTGTCGGATTATGTCTACCATATAAACAACAGA
GTTGATTTAGCAATTTTTAGTTTACATCTTGCTGGAGCATCGTCTATTTTAGGAGCCATT
AATTTTATCACAACAATTATTAACATGCGA---GGTTTATCTACTAATTTGGATAATGTT
CCTTTATTTGTATGATCTGTTTTTATTACCGCTATTCTTTTACTTCTTTCCCTACCTGTT
TTAGCTGGTGCTATTACTATGTTGTTGACGGATCGAAATTTTAACACTACTTTTTTCGAT
CCTTCTGGTGGAGGTGACCCAATTTTGTATCAACATTTATTT
>NGNAS1322-14|Trombidiformes|Pionidae
--AACCCTTTACTTTGCATTCGGAAGTTGATCTGGCATACTTGGAGCAAGAATAAGAACA
ATTATTCGATTAGAATTAGGACAA---------------------------------CCA
GGCTCTCTTTTAGGGAATGAC---CAAATTTATAACACCATTGTAACTGCCCACGCCTTC
GTTATGATTTTCTTTATAGTTATACCAATAATAATCGGTGGATTTGGTAACTGACTTGTG
CCTCTAATACTAAGAGCTCCAGATATAGCTTTTCCTCGAATAAATAATATAAGCTTTTGA
CTCCTTCCCCCTTCACTCATTCTATTAATCACAAGCTCTTTGACTGCGATAGGTGCAGGA
---ACAGGTTGGACTGTATACCCTCCTTTATCAAGTAACTTAGCCCATAGAGGTCCCTCT
GTCGACTTAACAATTTTTTCTCTACATTTAGCAGGAGTTTCTTCTATTCTAGGAGCTATT
AATTTTATAGCAACTATTTTAAATATAAAA---CCAAAACATATAAAAATTGAACAAATA
CCTTTATTTGTTTGATCAATCTTCATCACAACAATCCTTTTACTTTTGTCCTTACCTGTT
TTAGCAGGAGCTATCACTATACTGTTAACTGATCGAAATTTTAATACTTCATTCTTTGAC
CCAGCCGGGGGTGGAGATCCAATCCTTTATCAACATCTCTTC
>SWAWE375-15|Mesostigmata|Blattisociidae
--AACCCTTTATTTTATTTTTGCTTTATGAGCGGGTATGACCGGAACTGCTCTGAGCATC
ATAGTCCGCTCTGAACTTTCACAA---------------------------------ACA
GGCTCCACTATAAAAGATGAT---CAAATCTACAATGTTGTAGTGACTGCTCACGCTTTT
GTAATAATTTTTTTTATAGTTATACCTGCTATAATTGGAGGTTTTGGTAACTGACTAGTC
CCTTTAATAATTAACGCCCCCGATATAGCCTTTCCACGTATAAATAATATAAGTTTCTGG
TTACTACCTCCCTCTTTTAGATTTTTAATAATTTCTTCTATAATTGAAAGAGGAGTTGGC
---ACAGGTTGAACTGTGTACCCCCCTCTATCAAACAACCTTTTTCACAGCGGTGCAGCT
GTAGACATAGCTATTTTTAGGCTCCATCTCGCCGGAATCTCCTCTATTTTAGGAGCTATT
AATTTCATTTGTACTATTATCAACATACGC---CCTATCACAATAACCTTAGAACAAATT
CCCTTGTTTGTATGATCTATTTTAATTACCACAATTCTTCTTCTCTTATCCCTACCCGTC
CTAGCCGGAGCTATTACAATATTGCTAACAGATCGAAATTTTAATACCAGATTTTTTGAT
CCTTGTGGAGGGGGTGACCCTGTCCTTTATCAACACTTATTC
>SSEIC4149-13|Mesostigmata|Polyaspididae
--TACTCTATATTTAATTTTTAGAGCTTGAGCTGGTATAGCAGGATCATCTCTTAGTATA
ATTATTCGATCAGAATTAGGTCAA---------------------------------CCA
GGGTCAACTATTGGTGATGAT---CAAACTTTTAATGTAATTGTTACTGCACACGCTTTT
ATCATAATTTTTTTTATAGTAATACCTGCTATAATTGGAGGTTTTGGAAATTGATTAGTT
CCTCTTATATTAGGAGCTCCAGATATAGCTTTCCCACGTATAAATAATATAAGTTTCTGG
TTATTACCACCATCTCTTACTCTATTATTAATATCTTCACTTGTAGAATCTGGAGCTGGA
---ACAGGTTGAACAGTGTACCCTCCATTAGCTTCTAATATTTCACATAGTGGAGCTAGT
GTTGATTTAGCTATTTTTTCTTTACATTTAGCTGGTGTATCATCTATTTTAGGTTCAATT
AATTTTATTACTACAATTATAAATATACGT---TCACATGATATAACTTTAGAACGAATA
CCTCTATTTGTATGATCTGTATTATTAACCACTATTTTACTTTTATTATCTCTTCCAGTT
TTAGCAGGAGCTATTACAATACTTTTAACAGATCGAAATTTTAATACTACTTTTTTTGAC
CCAGCTGGAGGGGGTGATCCTATTCTTTATCAACATCTATTC
>CHACB088-10|Sarcoptiformes|Brachychthoniidae
-------------------------------------------GTGCTAGACTTAGTTTA
CTAATTCGAGTGGAATTAGGACAG---------------------------------NNT
GGATCTTTATTAGAAAATGAT---CATATTTATNATGTTATTGTANCAGCTCACGCTTTT
GTAATAATTTTCTTTATGGTTATGCCAATGATGATTGGAGGATTTGGAAATTGATTAGTT
CCACTAATGATTGGAGCACCAGATATGGCTTTTCCTCGAATAAATAACATAAGCTTTTGG
TTGCTACCTCCATCTTTATCATTATTACTTTTATCTTCTTTTGCTGGCACTGGGGCAGGT
---ACTGGATGGACGGTTTACCCTCCACTTTCGGACTTCAATTTTCATATAAATAGTAGT
GTAGATTTAGCCATTTTTAGTTTACATTTAGCTGGGGTTTCTTCAATTTTAGGTGCTATT
AACTTTATTACTACAATCATTAACATACGT---AGTTTAAATACTTCTCTTGATAATCTC
CCTTTATTTGTTTGATCCGTTTTTATTACTGCTATCTTGCTTCTTCTATCTTTACCTGTG
TTAGCAGGTGCCATTACAATGTTATTAACGGATCGTAATTTTAATACTTCTTTTTTTGAT
CCTAGGGGAGGTGGAGACCCAATTCTTTACCAACATTTATTT
>MYMCE365-12|Sarcoptiformes|Hydrozetidae
--TACTTTATATTTTATTTTTGGAGCTTGGGCAGGGCTATTGGGTTCCGCTTTAAGGGGC
TTAATTCGACTTGAGTTAGGACAG---------------------------------CCG
GGATCTTTAATAGAAAACGAC---CAAATCTACAATACTATTGTTACAGCTCACGCCTTC
GTTATAATCTTTTTCATAGTGATACCTATTATAATCGGAGGATTTGGAAATTGGCTAGTA
CCTATAATAATCGGAGCTCAGGATATGGCCTTCCCTCGAATAAACAATATAAGATTTTGA
TTACTACCTCCTTCTTTAGCCTTACTTTGCTCCTCTTCTTTTGCTGGAATAGGTGCAGGA
---ACAGGATGAACTGTTTACCCTCCTTTAGCAGGAAACCTTTTCCATTCCGGATTTTCA
GTGGATCTGGCTATTTTTAGCTTACACTTAGCAGGAGCTTCTTCTATTTTAGGAGCTATT
AATTTTATCACCACCATTATAAATATACGA---TCTTCTTCCATGACCTTAGATTCCATC
CCCTTATTTGTTTGATCTGTTTTAATTACGGCTGTTTTGCTTTTATTGTCTTTGCCAGTA
TTAGCAGGAGCTATCACCATGCTACTTACAGACCGTAATTTTAATACTTCGTTTTTTGAT
CCTTCTGGTGGAGGAGATCCAATCTTGTACCAACACTTATTT
>CHACB022-10|Trombidiformes|Rhagidiidae
--AACCTTATACTTTGCATTTGGAATATGAGCAGCATTAATAGGAGCCTCTATAAGCATT
TTAATTCGAATAGAACTAGGCCAA---------------------------------CCG
GGATCTATAATAAAAAATGAT---CAAATCTACAATACAATTGTCACAGCTCACGCATTC
ATCATAATCTTCTTTATAGTAATGCCAGTAATAATTGGAGGATTCGGGAATTGACTAGTT
CCCATAATAATTGGAGCCCCAGATATAGCATTCCCACGAATAAACAATATAAGATTTTGA
CTCTTGCCTCCATCACTATCTTTACTAATAATATCTGCCTTCACTAGAGCAGGAGTAGGG
---ACAGGGTGAACGGTATACCCCCCTTTATCCAGAAATATTGCCCATCCAGGAGGAGCT
GTAGACTTAGCCATCTTTTCACTACATTTAGCGGGAATTTCCTCAATTTTGGGGGCAATC
AACTTCATAACAACAATCATTAACATACGA---GCATCATCTATAACATTCGAACGAATC
CCTCTATTTGTCTGATCTGTATTTATTACTGCTCTTTTATTATTATTATCTCTACCTGTA
TTAGCAGGAGCAATTACAATACTATTGACGGATCGAAACTTTAATACCTCTTTCTTTGAC
CCAGCAGGAGGAGGAGATCCAATTTTATACCAACATTTATTT
>MYMCA358-11|Sarcoptiformes|Oppiidae
--AACTTTATATTTTATATTCGGTGCTTGAGCAGGACTATTAGGATCAGCATTAAGTGCT
TTAATCCGTTTAGAATTAGGTCAA---------------------------------CCG
GGATCTCTAATAGAAAACGAT---CAAATTTATAATACTATTGTTACAGCTCATGCTTTT
GTGATGATTTTCTTTATAGTTATACCAATTTTAATTGGAGGATTTGGTAACTGACTTGTC
CCAATAATAATTGGAGCTCAAGACATAGCCTTCCCCCGAATAAATAACATAAGCTTTTGA
CTACTCCCTCCTTCCCTGTCATTACTATCTATCTCCGCTTTTGCTGGTGCTGGGGCTGGA
---ACCGGATGGACTGTTTACCCTCCTTTGTCAGGAAACTTATTTCATTCTGGTATCTCG
GTAGATCTAGCAATTTTCAGATTGCACTTGGCAGGTGCCTCCTCCATTTTAGGAGCAATT
AACTTTATCACTACAATCATAAACATGCGA---TCGGCTTCCATATCCTTAGATTCTATT
CCTCTATTTGTATGATCTGTACTTATTACAGCAGTACTTCTACTATTGTCACTTCCAGTT
TTAGCTGGAGCTATTACAATGTTATTAACAGACCGTAATTTTAACACTTCCTTTTTTGAC
CCTTCTGGTGGTGGAGACCCGATTTTATACCAGCATCTTTTT
>MYMCE875-12|Sarcoptiformes|Thyrisomidae
--CACTTTATATTTTATTTTTGGAGCTTGGGCTGGACTTTTAGGCTCTGCTCTCAGAGCT
TTAATTCGATTGGAATTAGGACAA---------------------------------CCG
GGATCTTTGTTAGAAGATGAA---CAAGTGTATAATACTATTGTTACGGCACATGCCTTC
GTCATAATTTTCTTTATAGTTATACCTGTTATAATTGGAGGTTTTGGGAATTGGCTAACC
CCCATGTTAATTGGCGCCCAGGATATAGCATTCCCTCGCATAAACAACATAAGTTTCTGA
TTATTACCCCCTTCATTAACATTCCTATCTCTCTCAGCTTTTGCAGGAAGAGGAGTAGGA
---ACTGGCTGAACGGTGTACCCCCCTTTAGCTGGGAACTTCTTTCATTCCGGTATTTCA
GTTGACTTGGCCATCTTCAGCTTACATTTAGCGGGGATTTCTTCTATCTTAGGGGCCATT
AATTTCATTACGACTATTTTCAATATACGT---ACTTCTTCAATGACATTAGATGCAATC
CCATTATTTGTATGATCTGTGTTAATCACAGCAACTTTACTTTTACTATCTTTACCGGTA
TTAGCAGGTGCCATCACAATACTTTTAACAGATCGTAATTTTAATACCACCTTCTTTGAC
CCGTCTGGAGGGGGGGATCCTATTCTTTATCAACACCTGTTT
>MYMCD159-11|Sarcoptiformes|Peloppiidae
--AACTTTATATTTTATTTTTGGAGCCTGGGCAGGATTGCTGGGTTCTGCTTTAAGAGCC
TTGATTCGTCTTGAATTGGGTCAA---------------------------------CCG
GGATCTCTTATAGAAAACGAT---CAAATCTACAATACTATCGTAACGGCTCATGCTTTC
GTAATAATCTTTTTCATGGTCATGCCTGTAATAATCGGAGGTTTTGGAAATTGATTAGTA
CCAATGATAATTGGAGCACAAGATATGGCTTTTCCTCGGATAAACAACATGAGATTTTGG
TTACTCCCCCCTTCTTTAACTTTACTGTCTGCTTCTGCTTTTGCTGGTACGGGGGCTGGT
---ACAGGTTGAACAGTTTACCCCCCCTTAGCTGCAAATATATTCCATTCTGGAATTTCA
GTAGATTTAGCCATTTTTAGATTACACCTAGCAGGAGCTTCTTCTATCTTAGGGGCAATT
AATTTTATTACTACTATCATAAATATACGG---TCTTCTTCTATAACATTGGACTCAATG
CCTCTGTTTGTTTGATCTGTTTTGATTACAGCCGTATTACTATTATTGTCTTTACCAGTC
TTAGCCGGAGCTATCACCATATTACTAACAGACCGTAACTTTAATACTTCTTTCTTTGAT
CCCTCAGGAGGAGGAGACCCCATCTTATACCAACACTTATTC
>MYMCG059-12|Mesostigmata|Laelapidae
--TACTCTTTATTTCCTATTTTCTTTTTGGTCGGGAATACTTGGGACTGCCCTTAGTGTG
ATTATCCGCACAGAATTAAGGGCG---------------------------------CCC
GGATCTCTATTAAAAGATGAC---CAAATTTACAATGTAATTGTCACATCTCATGCATTT
GTAATAATTTTTTTTATAGTCATACCAGCAATAATTGGTGGCTTCGGAAATTGATTAACT
CCTATTTTAATCGCAACACCAGACATAGCTTTCCCCCGTCTTAATAATTTAAGTTTTTGA
TTAATTATCCCCTCATTAATTTTACTAATTTTTTCTAGCTTCATCGAAAATGGGGCTGGC
---ACTGGTTGAACGGTTTACCCCCCTTTAGCTAATAATGTTAGACATAGAGGAGCCTCG
GTCGATTTAACAATCTTTAGTCTCCATATCGCTGGAATTTCATCTATTCTTAGATCTATC
AATTTTATTACCACTATTATTAACATGCGC---CCTAAATCTTTAATTTTTGAACATTTG
TCTTTATTCCTATGGTCTATTTTAATTACCACAATTCTCTTATTGCTATCCCTGCCAGTT
TTAGCTGGTGCCATCACCATATTACTATCAGATCGAAACTTTAATACATCTTTTTTTGAC
CCAAGAGGGGGGGGTGACCCTGTTCTTTACCAACATCTGTTT
>MYMCF577-12|Trombidiformes|Tarsonemidae
--AACTATTTATTTTATATTTAGAATATGATCAGGAATTATGGGAATAAGATTAAGAAAT
ATTATTCGATTCGAATTAAGAATT---------------------------------CCC
TCATCTTTTATTAGAAATGAT---CAAATTTATAATTCTCTAGTTACAGCCCATGCTCTA
ATTATAATTTTTTTTATAGTTATACCAGCCATAATTGGAGGATTTGGAAATTGACTTATT
CCTATAGTTTTATTAACTTGTGATATAGCTTTTCCACGAATAAATAATATAAGATTTTGA
ATATTAATTTCTTCCATGTTTTTATTATTTTTTTCTATAATATCTTCAAATGGATCAGGA
---ACTGGTTGAACAATTTACCCCCCCTTATCTTCAGTCGAATATCATCCCGGATCTTCA
ATAGATTTGACTATTTTGTCACTTCATTTAGCTGGGATTTCATCAATTATAAGATCTTTA
AATTTTTTATCATCAATTATAATTATGCGT---CAAAAATCTATCATAATTGAAATTTGC
TCCCTTTTTTCATGAAGTATTATAATTACTACTTTTTTACTTTTATTAGCTCTTCCGGTA
TTAGCAGGAGCTATTACTATACTTTTAACTGATCGAAATTTTAATACCTCTTTTTTTAAC
CCAAGAGGGGGAGGAGATCCAATTTTATTCCAACATTTATTT
>MYMCC127-11|Trombidiformes|Pygmephoridae
--AACAATATATTTCTCTTTAGGAATTTGATCTGCTATAATAGGAACTTCTCTAAGAAAC
ATTATTCGATTAGAATTAAACCAA---------------------------------CCC
GGATCTATACTTCAAAACGAT---CAAATTTATAATACAATTGTTACAGCCCACGCCTTT
ATTATAATTTTTTTTATAGTTATACCAACAATAATCGGGGGGTTTGGAAATTGACTAATC
CCAATTATAATAATAACACCCGATATAGCATTTCCACGGATAAATAATATAAGATTTTGA
CTTTTACTATCCTCTATAACCCTTCTACTATTCTCAATAATAACTTCTCAAGGAAGAGGA
---ACAGGTTGAACAGTATACCCTCCCTTATCAAATCAAATTTCTCACTCGGGAGTATCT
GTAGACTTAACCATCTTATCCCTTCACTTAGCAGGAGCATCTTCAATCATAAGATCCCTA
AATTTCATTGTTACTATCTTAAACATAAAA---CCAAAAAATATATTTTTAGAACATATC
CCCCTCTTTGCCTGAAGTGTTCTCCTAACAACAATTTTACTTCTTCTAGCCTTACCCGTA
TTAGCAGGTGCTATTACTATACTTTTAACAGATCGAAACTTTAATACTTCATTCTTTGAC
CCTAGAGGAGGAGGAGATCCTATTTTATATCAACATTTATTT
>MYMCE081-12|Mesostigmata|Phytoseiidae
--TACTTTATATTTTTTATTTGCCGTATGGTCTGGAATATTAGGGTCTTCTATGAGATTT
TTAATTCGAATTGAGTTATCACAA---------------------------------CCC
GGATCTTTATTTAAAGAAGAT---CAGGTGTATAATGTTATTGTTACTTCACATGCTTTT
GTGATGATTTTTTTTATAGTTATGCCTGCTATAATTGGGGGTTTTGGTAATTGACTTGTG
CCTATCATAATTAATTCTCCTGATATAGCTTTTCCTCGTATAAATAATATAAGATTTTGA
TTATTGCCTCCTTCTTTATTATTTTTAATTATTTCTTCTTATATTGAGACTGGGGCAGGC
---ACAGGGTGAACTGTTTATCCTCCTTTATCTTCAAAAGAATTTCATAGAGGAGTTTCT
GTTGATTATGTAATTTTTAGTTTACATTTAGCCGGTCTTTCTTCTATTATAGGGGCTATT
AATTTTATTAGCACTATTATTAATATACGT---CCTTTAAAAATAAATATACAAAAAGTT
CCTTTATTTGTATGATCTGTTTTTATTACAGCTATTTTATTACTTTTATCTTTGCCTGTG
TTAGCAGGCGCTATTACTATGCTACTTTCAGATCGAAATTTTAATACTAGATTTTTTGAT
CCTAGAGGGGGAGGGGACCCTGTGCTTTATCAACATTTATTT
>SSWLE3966-13|Mesostigmata|Blattisociidae
--AAGTCTATATTTTATTTTTTCCTTATGAGCCGGTATAAGAGGAACAGCTCTTAGTATT
TTAATTCGAAATGAACTTTCACAA---------------------------------CCC
GGATCTTTAATAAATGACGAT---CAAATTTATAATGTAATTGTAACAGCACATGCTTTT
ATTATAATCTTCTTCATAGTTATACCTGCTATAATTGGCGGTTTTGGAAACTGATTAGTA
CCTTTAATAATTAATGCACCAGACATAGCATTTCCTCGTTTAAACAATATAAGATTTTGA
TTACTACCCCCCTCTTTTACCTTTTTAGTTATATCTTCATTTATTGAATCTGGAGCTGGC
---ACAGGTTGAACTGTATACCCTCCACTATCAAATAGCATATTTCACAGAAGAATCGCT
GTAGATTTAGCTATTTTTAGTTTACACCTAGCAGGTATTTCATCTATTTTAGGTGCTATT
AACTTTATTTGTACAATTATAAACATACGA---CCAAAAACTATAACATTAGAACACACA
CCCTTATTTCCATGGTCTATTTTAATTACAACAGTTTTGTTACTATTATCTTTACCCGTA
CTTGCTGGTGCAATTACTATACTACTAACAGATCGAAACTTTAATACCTGTTTTTTTGAC
CCAAGAGGAGGAGGAGACCCTGTTTTATACCAACACCTGTTT
>MYMCA102-11|Trombidiformes|Eylaidae
--TACTTTATATTTTGCTTTTGGGGCTTGAGCTGGTATAGTTGGGGCTTCAATAAGTATG
CTAATTCGGTTTGAATTAGGGCAG---------------------------------CCC
GGAGCTTTTATTGGAAATGAT---CAAATTTATAATGTATTAGTGACAGCGCATGCTTTT
GTTATAATTTTTTTTATAGTTATGCCAATGATAATCGGAGGATTTGGTAACTGATTGGTC
CCTTTAATGATCGGGTCTCCAGATATAGCATTCCCTCGAATGAATAATATGAGTTTTTGA
TTACTACCTCCTTCGCTTAGTTTGTTGTTATTATCATCATTAGTGGGAATAGGTGCTGGC
---ACAGGTTGAACTGTTTATCCTCCTCTTTCTATAAATATTGCTCATGGGGGCATTTCT
GTAGACTTGTCTATTTTCTCGTTGCATTTAGCAGGGATTTCTTCAATCTTGGGAGCAGTT
AATTTTATGGCTACTATCTTAAACATAAAG---AGAGTCTATATGAAGTTTGAGCAGATT
CCCTTGTTTGTGTGATCAGTCTTTATTACAGCTATTTTGTTATTACTGTCTTTACCCGTA
CTAGCTGGGGCCATCACTATATTGTTAACCGATCGAAATTTTAATACTTCTTTTTTTGAC
CCGGCAGGAGGAGGGGACCCCATTTTATTTCAACATTTATTT
>MYMCE057-12|Sarcoptiformes|Trhypochthoniidae
--TACTCTATATTTCATTTTCGGAACATGGGCTGGAATTATAGGGTCTTCCCTAAGAGCT
TTAATCCGTTTAGAGTTAGGACAG---------------------------------CCC
GGATCTTTATTAGAAAACGAT---CAAATTTATAATACAATCGTGACAGCTCACGCATTC
GTCATAATTTTTTTCATGGTAATGCCAGTAATAATTGGGGGGTTCGGAAATTGGCTGGTT
CCAATGATAATTGGAGCTCAAGACATAGCATTTCCTCGTATGAATAACATAAGATTCTGG
TTACTACCACCCTCTCTCTCATTACTGGCCTCATCTGCCTTTGCAGGGATGGGGGTGGGA
---ACCGGGTGAACTGTGTACCCTCCTCTTGCAGGGAATTTATTCCACTCAGGGATTTCA
GTAGATTTAGCAATCTTTAGTCTCCATCTGGCAGGAGCATCTTCAATCCTGGGAGCTATC
AATTTCATTACAACTATTATGAATATACGT---TCTTCTTCTATAAGTCTGGATTCAATC
CCATTGTTTGTTTGATCTGTGTTAATTACAGCTGTTCTTTTGCTTTTGTCTTTGCCGGTC
CTAGCGGGTGCTATCACTATACTATTAACAGATCGAAACTTCAACACGTCATTTTTCGAT
CCGACTGGAGGGGGAGACCCAATTTTATACCAACACTTATTC
>MYMCA999-11|Mesostigmata|Arctacaridae
--AACAATATATTTAATTTTTAGTTCCTGGGCCGGGATAGTAGGAACTGCATTAAGAATA
ATTATTCGAATTGAATTAGGCCAA---------------------------------CCC
GGATCTTTAATTGGAGATGAC---CAAATTTATAATGTAATTGTAACCGCACATGCTTTT
GTAATAATTTTTTTTATAGTAATACCTGCTTTAATTGGAGGTTTTGGAAATTGATTAATT
CCATTAATAATTTCTGCCCCAGATATAGCCTTTCCCCGTATAAATAATATGAGTTTTTGA
TTATTACCCCCCTCTCTCCTTTTTTTATTAGGCTCATCTTTAGTTGAAGCTGGGGCTGGA
---ACAGGATGGACTGTGTACCCCCCTCTAGCAAGAAATCTCTCCCACAGCGGCGGAGCT
GTTGATCTAGCTATTTTTTCTCTTCATCTAGCCGGTGTATCTTCTATTCTTGGATCCATT
AATTTTATTACAACTATTATAAATATGCGT---CCTAATAATATAATTTTAGAACGAACT
CCACTTTTTGTATGATCAGTATTAATTACAACAATTTTATTACTTTTATCATTACCAGTA
CTTGCCGGAGCAATTACAATATTATTAACAGATCGTAATTTTAATACTTCATTTTTTGAC
CCAAGAGGAGGGGGGGATCCAATTTTGTACCAACATCTCTTT
>CHACC206-10|Sarcoptiformes|Suctobelbidae
--AACCTTGTACTTCATATTCGGAGCCTGAGCAGGACTATTAGGCTCCGCTTTAAGAGCT
TTAATTCGACTTGAACTTGGACAA---------------------------------CCC
GGATCTCTAATAGGGAATGAC---CAAATTTACAACACCATTGTCACAGCACATGCTTTT
GTCATAATCTTCTTTATAGTAATACCCATCATAATTGGAGGGTTTGGAAACTGGCTTGTA
CCCATGATAATCGGAGCACAAGATATAGCCTTCCCCCGAATAAACAACATAAGATTCTGA
CTTCTTCCTCCATCTCTAACACTTCTTTCAGTTTCCTCACTCGCAGGAGTAGGGGTAGGA
---ACTGGCTGAACTGTTTACCCTCCATTGGCAGGAAACCTATTTCATTCGGGGTTTGCA
GTAGACTTAGCAATTTTTAGCCTTCACTTAGCAGGAATCTCTTCAATCTTAGGAGCTATC
AATTTCATTACAACAATTATGAATATACGC---TCTTCTTCTATTACCTTAGACTCTATC
CCCTTATTTGTATGATCAGTTTTAATTACGGCTATCCTGTTACTTCTATCTTTACCAGTA
TTAGCTGGAGCTATCACAATACTCTTAACAGACCGAAATTTTAATACCACCTTCTTTGAC
CCATCAGGAGGAGGAGACCCAATCCTATACCAGCATCTCTTT
>MYMCA079-11|Sarcoptiformes|Crotoniidae
--CACTTTATACTTTATTTTTGGAACATGAGCTGGACTTATAGGGTCCTCATTAAGAGCT
TTAATTCGACTTGAGTTAGGACAA---------------------------------CCC
GGATCTCTTCTAGATAACGAC---CAAATTTATAACACCATTGTTACAGCACATGCATTC
GTCATAATTTTTTTTATAGTCATACCCGTAATAATCGGAGGATTCGGAAACTGGTTAGTC
CCTCTAATAATTGGTGCGCAAGATATAGCCTTCCCACGAATGAATAACATAAGGTTCTGG
CTTCTTCCCCCTTCCCTGTGCCTTCTTTCTGCTTCAGCCTTTGCTGGTCTGGGTGTAGGA
---ACCGGATGGACAGTTTATCCACCACTGGCTGGAAATTTATTTCACTCTGGATTCTCC
GTAGATTTAGCGATTTTCAGGCTTCATCTAGCAGGAGCTTCATCAATCTTAGGTGCTATT
AACTTTATCACTACCATCCTCAACATGCGG---TCCTCCACAATAAGACTAGACTCAATT
CCATTATTTGTTTGGTCAGTTCTAATCACCGCAGTTCTCTTACTTCTAGCACTTCCTGTA
CTAGCGGGGGCTATCACTATACTCTTAACGGATCGAAACTTTAACACTACATTTTTCGAC
CCTGCCGGGGGAGGTGACCCAATCCTATACCAACACTTATTT
>MYMCB797-11|Sarcoptiformes|Suctobelbidae
--AACTTTATACTTCTTATTCGGAGCTTGAGCTGGACTTTTAGGATCCGCATTAAGAGCT
CTAATTCGATTAGAATTAGGGCAA---------------------------------CCC
GGATCTATAATAGGAAACGAC---CAAATCTACAACACCATTGTAACAGCACATGCTTTT
GTAATAATCTTTTTTATAGTGATACCCATCATAATTGGAGGATTCGGAAATTGGCTAGTA
CCTATAATAATTGGAGCTCAAGACATAGCATTCCCACGAATAAATAACATAAGATTTTGG
CTACTACCTCCATCTTTAACCCTTTTATCTGTATCGGCTTTTGCAGGAGTAGGAGCTGGA
---ACCGGCTGAACTGTTTACCCTCCCTTAGCAGGAAATATATTCCATTCCGGCTTTTCC
GTAGATTTAGCAATTTTTAGATTGCACCTAGCGGGTGTCTCCTCTATTTTAGGGGCTATC
AACTTTATCACTACAATCATAAACATACGA---TCTTCCTCCATAAGCTTAGACTCTATC
CCACTATTCGTATGATCAGTTTTAATTACTGCTATTTTATTATTATTATCCTTACCGGTT
TTAGCAGGAGCCATCACCATATTATTAACCGATCGAAACTTTAACACCACATTTTTTGAT
CCTTCCGGGGGAGGAGACCCAATCCTTTACCAACATCTATTT
>MYMCG637-12|Sarcoptiformes|Thyrisomidae
--AACTTTATACTTTTTATTTGGAGCTTGAGCCGGAATTCTAGGAACTGCTTTAAGAGCC
TTAATCCGATTAGAATTAGGACAA---------------------------------CCC
GGATCTTTCTTAGAAAGAGAT---CAGATTTACAACACCATTGTTACCGCTCATGCTTTC
GTTATAATTTTTTTCATAGTTATGCCAACCATGTTGGGAGGTTTTGGTAACTGGTTAATT
CCTCTAATGTTAGGTACCCAAGACATAGCTTTCCCTCGCATAAACAACATAAGGTTTTGA
ATGCTCCCCCCTTCTTTAACTCTTTTATCCTTGTCTGCTTTTGCAGATAGAGGGGCCGGA
---ACAGGATGAACAGTTTATCCCCCTCTATCTAGAAATTTATTTCATTTTGGTATTTCC
GTAGATTTAGCAATTTTCAGTTTACATATGGCCGGTATTTCTTCTATTTTAGGGGCTATT
AATTTTATTACAACTATTCTTAATATAAAA---ACAGCTTCCACCACTTTAGACCGAATC
CCCCTATTCGTATGATCTATTTTTATTACAGCTGTTCTTCTATTGCTTTCCTTACCTGTT
TTAGCAGGCGGGATTACTATGCTACTAACAGATCGTAATTTTAACACTACCTTTTTCGAT
CCTTCTGGGGGAGGTGACCCTATCCTTTACCAACACCTTTTT
>MYMCE896-12|Sarcoptiformes|Oppiidae
--AACTTTATATTTTATTTTTGGAGCTTGAGCTGGAATCTTAGGATCAGGGCTCAGAGCC
CTGATTCGAATGGAACTGGGACAA---------------------------------CCC
GGATCTTTACTAGAGAACGAC---CAAATTTACAACACTATTGTAACTGCACATGCTTTT
GTTATGATTTTTTTTATAGTGATACCGATTTTGATTGGGGGATTTGGTAATTGACTGGTG
CCAATGATAATTGGGGCTCAGGATATGGCTTTCCCTCGTATAAACAACATAAGATTCTGA
TTACTCCCCCCCTCACTTGCACTACTCTCAGTGTCAGCATTTGCTGGCGCGGGGGCTGGA
---ACGGGTTGGACCGTGTATCCCCCCTTAGCCAGAAACCTATTCCACTCCGGAATTTCA
GTAGACTTGGCTATCTTTAGATTGCACCTAGCAGGTGCCTCTTCTATCTTAGGGGCTATC
AATTTCATCACCACTATTATAAATATACGC---TCCTCTTCTATGTCACTAGACGCTATC
CCCCTATTTGTATGGTCTGTTCTAATTACTGCCATTCTGCTACTACTATCTCTACCCGTG
TTAGCCGGGGCTATCACGATACTGTTGACAGATCGAAATTTCAACACATCATTTTTTGAC
CCATCGGGGGGTGGGGACCCTATTTTATATCAACACCTATTC
>CHACB899-10|Sarcoptiformes|Crotoniidae
--AACTCTCTACTTTATTTTTGGGATGTGAGCGGGTTTGGTTGGATCAGGTTTAAGAGCC
TTAATCCGATTAGAATTAGGTCAA---------------------------------CCC
GGATCTCTTTTAGACAACGAT---CAAATTTATAACACTACCGTCACTGCTCATGCATTT
GTAATAATCTTTTTTATGGTTATACCCGTCATAATCGGAGGATTTGGTAATTGACTCGTC
CCCATAATGATTGGGGCTCAGGATATAGCATTCCCTCGCATAAATAACATAAGATTTTGA
TTACTTCCCCCTTCTCTTACACTTCTTACATCCTCTGCCTTCGCTGGCATGGGAGCAGGT
---ACCGGTTGAACTGTATATCCGCCTTTAGCAGGAAGCATATTTCATTCTGGAATTTCG
GTAGACTTAGCAATTTTCAGGCTCCATCTAGCTGGTGCCTCTTCTATTCTAGGAGCTATT
AACTTCATCACCACTATTATAAATATGCGA---TCATCTGCTATAAGAATAGACGCCATT
CCCTTATTTGTGTGGTCCGTTTTAATCACAGCAGTTCTTCTCCTTCTTTCATTACCAGTA
TTAGCAGGAGCTATCACAATGCTATTAACAGACCGAAATTTTAACACTTCATTCTTTGAC
CCCACCGGTGGGGGGGATCCCATTCTTTACCAGCATTTATTT
>MSSCA3917-16|Sarcoptiformes|Suctobelbidae
--AACTTTATACTTCATTTTTGGAGCTTGAGCAGGCCTTTTAGGTTCTGCTTTAAGAGCC
CTGATTCGTTTGGAGTTAGGGCAA---------------------------------CCC
GGATCTATAATAGGGAACGAT---CAAATCTACAATAGCATTGTAACAGCTCACGCCTTC
GTTATAATTTTTTTCATAGTGATACCAATCATAATTGGAGGATTTGGTAACTGACTCGTC
CCCATAATAATTGGAGCACAAGACATATCTTTCCCACGTATAAACAATATAAGATTCTGG
CTGCTACCCCCCTCATTAACTCTTTTATCCGTATCTGCTTTTGCAGATACTGGGGTTGGG
---ACTGGTTGAACTGTATACCCTCCCCTCTCAAGTAGAATGTTCCATTCTGGGTTTGCT
GTTGATTTAGCTATCTTCAGCTTACATCTAGCTGGGGTTTCCTCTATTCTAGGGGCCATT
AATTTCATTACTACCATCATAAACATACGA---AGGGCTTCTACCACTTTAGATGCAATC
CCTCTATTTGTCTGATCTGTTCTTATTACCGCCATTTTATTGCTGCTATCTTTACCAGTT
CTTGCTGGAGCCATTACAATACTATTAACAGACCGTAACTTCAACACTTCTTTCTTCGAT
CCTTCGGGGGGAGGGGACCCAATTT-----------------
>MYMCC547-11|Mesostigmata|Laelapidae
--GACACTTTATTTAATTTTTTCGGCCTGAGCTGGTATAGTTGGTACTTCACTAAGAATA
ATCATCCGAGCCGAGCTCGGTACA---------------------------------CCT
GGAGCTTTATTAAATGATGAT---CAAATTTATAATGTTGTTGTTACATCACATGCTTTT
GTTATAATTTTTTTCATAGTTATACCTGCTATACTAGGAGGATTCGGAAATTGACTAGTA
CCTTTGCTTATTTCAGCACCTGATATAGCATTTCCCCGAATAAATAACATAAGTTTTTGA
CTCTTAATTCCATCTTTAATTTTTTTAATCAGCTCTTCTCTTGTTGAAAATGGAGCAGGA
---ACAGGTTGAACTGTTTACCCTCCACTTGCTAGAAATCTCTCTCACAGAGGAGGAGCA
GTAGACCTAGCAATTTTTAGCTTACATTTAGCAGGGGTATCTTCAATTTTAGGATCTATT
AATTTTATTACAACAATTTTAAATATACGA---CCCTTCAATATAAAAATAGAACAAATA
CCCTTATTTGTATGAAGTATTTTTATTACTACAATTCTTCTCCTTCTGTCTTTACCTGTT
CTTGCTGGTGCAATTACAATACTTTTAACTGACCGAAACTTTAATACCAGATTTTTTGAT
CCAAGAGGAGGAGGGGATCCAATTCTTTACCAGCATTTATTT
>MYMCA195-11|Mesostigmata|Ascidae
--AACCCTATATTTTTTATTTGCTATATGGTCTTCAATAGTAGGATCTGCTATAAGATTT
TTTATTCGAATTGAACTATATCAA---------------------------------CCT
GGATCTTTTATTGGAGATGAT---TCAATTTATAATGTAATTGTAACAGCTCATGCTTTT
GTTATAATTTTTTTTATAGTAATACCGGCTATAATTGGCGGGTTTGGAAACTGGCTAGTT
CCTTTAATAATCTCAGCCCCTGATATAGCCTTTCCTCGAATAAATAATATAAGATTCTGA
CTTCTTCCTCCTTCATTAACATTGTTAATATTTTCTAGTTTTCTTGATAGGGGAGCAGGA
---ACAGGATGAACTGTTTATCCCCCCTTATCAAGAAATATTGCCCATAGGGGTGTTTCT
GTTGATTTAGTTATTTTTAGCCTTCATTTGGCCGGAGCCTCATCTATTTTAGGGGCGATT
AATTTTATTTCTACTATTATTAACATACGA---CCTATAGCAATAAGATTTGAAAAAATA
CCCCTATTTGTTTGATCTGTATTTATTACAGCAATTTTATTATTATTAAGCCTTCCTGTT
TTAGCTGGAGCTATCACCATATTATTAACAGATCGAAATTTTAATACAACTTTTTTTGAC
CCTAGAGGGGGTGGAGACCCTGTTCTCTATCAACATTTATTT
>MYMCC151-11|Trombidiformes|Pygmephoridae
--AACAATGTATTTTATATTGGGAATATGATCTGCCATATTAGGAACTTCATTAAGAAAT
ATAATTCGACTTGAACTAAATCAA---------------------------------CCT
GGATCTTTATTAGAAAACGAT---CAAATCTATAACTCAATTGTCACAGCTCATGCATTT
ATTATAATTTTTTTCATAGTTATACCTACCATAATTGGTGGATTTGGTAATTGGCTAATT
CCAATAATAATAATAACCCCTGATATAGCATTTCCACGAATAAACAACATAAGATTTTGA
TTACTTTTATCATCTTTAGTGCTCCTAATTTCATCTATATTATCTTCACAGGGAAGAGGA
---ACTGGTTGAACAGTTTACCCTCCATTATCAAATCAAATTTCTCATTCAGGATCTTCA
GTAGATTTAACTATTTTATCTTTACATTTAGCTGGTGCCTCCTCAATTATAAGATCATTA
AACTTTATTATTACTATTTTAAATATAAAA---CCAAAAACAATATATTTAGAACATATT
CCTCTTTTTGCTTGAAGAGTTCTACTAACAACTATTTTATTACTATTAGCTTTACCTGTA
TTAGCTGGAGCTATCACAATACTTTTAACCGACCGAAACTTTAACACATCGTTCTTTGAT
CCTAGAGGAGGTGGAGATCCAATTCTATACCAACATTTATTT
>MYMCF063-12|Mesostigmata|Ascidae
--CACATTATATTTTGTATTTGCTAGATGAGCGGCTATAGCAGGCTCATCTATAAGCTTG
TTTATTCGTATTGAACTTTCTCAA---------------------------------CCT
GGAACTTTTATTGGAGATGAC---TCTATTTATAATGTAATTGTTACAGCTCATGCTTTT
GTTATAATTTTTTTTATAGTCATACCTGCTATAATTGGAGGGTTTGGAAATTGATTAATC
CCCTTAATAATTAGAGCCCCTGATATAGCCTTTCCACGAATAAATAATATAAGATTTTGA
CTTTTACCTCCTTCTTTAACTTTACTTCTTTTATCAAGAATAGTAGAAAGAGGGGCGGGC
---ACAGGTTGAACTGTTTACCCCCCTTTAGCTGGGAATATTGCGCATAGAGGGAGGTCT
GTGGATCTTGCTATTTTTAGTTTACATTTAGCAGGTATCTCTTCAATTTTAGGAGCAATT
AATTTTATTTCTACAATTTTAAATATACGA---GCAAAAAATATAAGTATAGAACAAATA
CCTTTATTTATTTGATCTGTTTTTATCACTGCAATTTTACTTTTACTTAGTTTACCAGTT
CTTGCAGGAGCAATTACAATATTACTAACAGATCGAAATTTTAACACTACTTTTTTTGAT
CCTAGAGGAGGAGGAGACCCTATTTTATATCAACATTTATTT
>MYMCG054-12|Mesostigmata|Ascidae
--AACTTTATACTTTTTATTTTCTAGATGAGCCGCAATAGTAGGGTCTTCAATAAGCCTA
TTTATTCGAATTGAACTCTCTCAA---------------------------------CCT
GGAACTTTTATTAGAGACGAC---TCTATTTACAATGTTATTGTAACAGCCCATGCTTTT
GTTATAATTTTTTTTATAGTCATACCTGCTATAATTGGAGGATTTGGTAATTGACTAGTC
CCTTTAATAATTAGAGCTCCTGATATAGCTTTTCCACGTATAAACAATATAAGATTTTGA
CTACTACCCCCTTCTTTAACTCTTCTTTTATTTTCAAGAATAGTAGAAAGTGGGGCAGGA
---ACCGGATGAACTGTTTACCCCCCTTTAGCAAGAAATATTGCCCATAGAGGAAGATCT
GTTGATCTAGCTATTTTTAGACTACATTTAGCCGGCATTTCTTCAATTTTAGGCGCAATT
AATTTTATTTCTACAATTTTAAATATACGC---GCAAAGTCTATAAACTTAGAACAAATA
CCATTATTTGTTTGATCTGTTTTTATTACCGCAATTTTACTTTTACTTAGTTTACCTGTT
CTTGCTGGTGCAATCACAATATTATTAACAGACCGAAATTTTAACACTACTTTTTTTGAC
CCAAGAGGAGGAGGAGACCCTATTTTATACCAACATTTATTT
>MYMCA997-11|Mesostigmata|Phytoseiidae
--AACCTTATATTTTATTTTTGCTTTATGATCAGGAATACTAGGGACTTCTCTTAGACTT
TTAATTCGTATAGAACTAACCCAA---------------------------------CCT
GGAACTTTATTTCAAGATGAC---CAACTTTACAATGTAATTGTTACCTCCCACGCTTTT
ATTATGATTTTTTTTATAGTTATACCTGCCATAATTGGAGGATTTGGAAACTGACTAGTG
CCTATTCTTATTAACTCCCCTGATATAGCTTTCCCACGAATAAACAACATAAGATTATGA
CTTTTATTTCCTTCTTTAACATTATTAATTACATCCTCTTATGTTGAAATAGGATCTGGA
---ACAGGTTGAACCGTATACCCTCCTTTATCCACATATATCTTTCATAGAGGGCCTTCA
GTAGATATGACTATCTTTAGTCTTCATTTAGCAGGCATCTCTTCCATTATAGGAGCTATT
AATTTTATCACAACTATTATTAATATACGT---TCAAAAAAAATGTCTATAGAACAAATA
CCTTTATTCGTATGATCAATTTTAATTACTACAATCTTATTACTACTATCTTTACCCGTT
TTAGCAGGAGCTATTACAATACTTCTAACAGACCGAAATTTTAATACAACTTTTTTTGAC
CCTTCTGGAGGAGGAGACCCTGTACTTTATCAGCATTTATTT
>MYMCE322-12|Mesostigmata|Phytoseiidae
--AACTTTATATTTTTTCTTTTCTTTTTGAGCAGGGTTGGTAGGATCTTCAATAAGATTT
TTAATTCGAATAGAATTGGCTGAA---------------------------------CCT
GAATCTTTTCTTTATAATGAT---CAGTTATATAATGTAATTGTCACTTCACATGCTTTT
GTGATAATTTTTTTTATAGTCATACCTGCTATAATTGGAGGTTTTGGGAATTGACTAGTT
CCTATTTTGATTAGTGCTCCTGATATGGCTTTTCCTCGAATAAATAATATAAGTTTTTGA
CTTTTACCTCCTTCTTTAAGGTTTTTATTAGTTTCTTCGTATATTGAAACAGGAGCTGGG
---ACTGGTTGGACAGTTTATCCACCCTTGTCGGGCAGTTCTTATCATGGTAGTGTTGCT
GTTGATTTTGTAGTTTTTAGACTGCATTTAGCTGGAATTTCTTCTATTATAGGAGCTATT
AATTTTATTAGAACTATTGTTAATATACGA---CCAGGCAAGATAAAGATAGAACGAATG
CCTTTATTTGTTTGGTCTGTTTTTATTACAGCTATTTTATTGTTGCTTTCTTTACCTGTT
TTAGCTGGAGCAATTACGATGCTATTAACGGATCGAAATTTTAATACTTCTTTTTTTGAT
CCTAGAGGAGGGGGTGATCCGGTTTTGTATCAGCATTTATTT
>CHACA203-08|Sarcoptiformes|Oppiidae
--GACTTTATACTTCATCTTTGGAGCTTGAGCAGGATTGCTTGGGTCGGCTCTAAGAGCC
CTAATTCGTTTAGAACTAGGACAA---------------------------------CCT
GGATCTCTAATAGAAAACGAT---CAAATTTATAATACCATTGTTACGGCACATGCTTTC
GTTATGATTTTTTTCATGGTTATGCCAATTTTAATTGGAGGATTCGGGAACTGGCTTGTA
CCAATAATAATTGGAGCTCAAGACATGGCTTTTCCACGAATGAATAACATGAGATTTTGG
CTTTTGCCTCCTTCACTATCCCTACTGTCAGTTTCTGCGTTTGCTGGTGCTGGAGCAGGA
---ACCGGTTGGACTGTCTACCCACCTTTGGCAGGGAACCTTTTCCATTCTGGAATCTCG
GTAGATTTAGCAATTTTTAGTTTACATTTAGCTGGTGCATCCTCAATTCTTGGAGCCATC
AACTTTATCACCACAATCATAAACATACGG---TCTGCTTCAATGTCTTTAGATTCCATT
CCTTTATTTGTATGATCCGTACTTATTACAGCAGTTTTACTTCTTCTATCTCTTCCAGTC
TTAGCCGGAGCTATTACAATGTTATTAACAGACCGTAACTTTAACACGTCCTTTTTTGAT
CCATCAGGAGGAGGAGACCCTATCTTGTATCAACACCTGTTC
>CHACA548-09|Mesostigmata|Ologamasidae
--CACTATATATTTAATTTTTGCTGGATGAGCTGGGATAGTAGGGACAGCTTTAAGAATA
ATTATTCGAGCAGAATTAGGGCAA---------------------------------CCT
GGACCTCTAATTGGAGATGAC---CAAATCTATAATACTGTTGTTACAGCTCATGCTTTT
GTTATAATTTTTTTTATAGTTATACCCGCTTTAATCGGGGGTTTTGGGAACTGATTAACT
CCTATTATAATTATAGCTCCTGATATAGCTTTTCCACGAATAAACAATATAAGATTTTGA
TTATTACCCCCTTCTTTAACATTACTATTGTTTTCTTCATTAGTAGAGTCTGGAGCAGGA
---ACAGGGTGAACAGTATACCCCCCCTTAGCCTCAAATATTTCTCATAGAGGTGGAGCT
GTAGATTTAGCAATTTTTAGACTCCACTTAGCAGGAATTTCATCTATTCTAGGTTCTATT
AATTTTATCACAACTATTATAAATATACGA---CCTAAAAATATATCTATAGAACAATTA
CCTTTATTTGTTTGATCAGTATTAATTACAACTATTCTTCTTTTATTATCCTTACCTGTT
TTAGCCGGAGCTATTACTATACTTTTAACAGATCGAAATTTTAACACCTCTTTTTTTGAT
CCAAGAGGAGGAGGAGACCCTATTTTATATCAACATTTATTT
>MYMCE249-12|Sarcoptiformes|Oppiidae
--AACTTTATACTTTATTTTTGGAGCTTGAGCTGGGCTACTCGGTTCCGCGTTAAGTGCC
TTAATTCGACTGGAATTAGGACAA---------------------------------CCT
GGATCTTTAATAGAAAATGAT---CAAATTTATAATACCATCGTTACAGCACATGCTTTT
GTCATAATTTTCTTTATAGTGATACCTGTTATAATCGGAGGATTCGGGAATTGATTGGTC
CCAATAATAATTGGCGCACAAGACATAGCATTCCCCCGTATAAATAATATAAGATTTTGG
CTTCTTCCTCCGTCATTAACTCTTCTATCTGCTTCAGCTTTTGCAGGTGCAGGGGCTGGA
---ACCGGTTGAACCGTGTACCCTCCCTTGGCTGATGCTTTATTCCATACTAGAATTTCA
GTAGATTTAGCCATTTTTAGTTTACATTTAGCAGGAGCCTCCTCTATTCTAGGAGCCATT
AATTTTATCACTACTATCTTCAATATACGA---TCTTCGTCAATATCCCTAGACTCCATC
CCATTATTTGTATGATCTGTACTAATTACAGCAGTCCTGCTTTTACTATCTTTACCTGTT
TTAGCTGGGGCTATCACAATACTTTTAACGGATCGCAATTTTAACACATCATTTTTTGAT
CCCTCAGGAGGAGGGGACCCCATCCTCTATCAACACCTATTT
>MYMCA1019-11|Sarcoptiformes|Scheloribatidae
--AACTCTTTACTTCATCTTCGGTGCTTGATCGGGGTTAATAGGATCCGCTTTAAGAGGG
CTAATTCGATTAGAACTCGGGCAA---------------------------------CCT
GGATCTCTGTTAGAAAATGAT---CAGATTTATAATACTATCGTTACTGCACACGCATTT
GTTATGATTTTCTTTATAGTAATGCCTATTATAATCGGCGGGTTTGGTAATTGGCTAGTG
CCTATTATAGTTGGGGCTCAAGACATGGCCTTTCCACGAATAAACAATATAAGATTTTGA
CTACTACCACCTTCTCTATCGCTCTTATCCCTATCCGCATTTGCGTCCTCCGGGGTAGGA
---ACCGGATGAACTGTCTACCCACCATTAGCAAGAAATCTCTTCCATTCAGGAATCAGA
GTGGATCTGGCAATCTTCAGCTTACATTTAGCAGGAGTCTCCTCCATTTTAGGAGCCATT
AACTTTATCACAACTATTCTAAATATACGG---GCTTCTGCCATAACACTAGACAGAATG
CCACTATTTGCATGATCTGTATTAATTACCGCAATCCTTCTACTCCTATCTCTGCCCGTA
TTGGCAGGGGCTATTACTATACTGTTAACAGATCGAAACTTTAATACCTCATTCTTTGAC
CCTTCTGGAGGAGGTGATCCTATTTTATACCAACACCTATTT
>MYMCG335-12|Sarcoptiformes|Tectocepheidae
--AACTTTGTACTTTATTTTGGGAGCTTGAGCTGGGCTAATGGGATCCTCTCTGAGAGGG
CTGATTCGTTTAGAGTTAGGGCAG---------------------------------CCT
GGATCTTTGCTTGGGAATGAT---CAAATCTATAATACTATCGTAACAGCCCACGCTTTT
GTGATAATTTTTTTCATGGTTATACCCATTATAATTGGAGGATTTGGTAATTGACTAGTC
CCTATGATAATCGGGGCTCAAGATATAGCATTTCCTCGCATGAATAACATAAGATTCTGG
TTGCTACCACCTTCTTTAATATTTTTATCGGTATCCTCCTTTGCTGGGGTAGGAGTAGGT
---ACCGGTTGAACGGTGTACCCTCCCCTTTCTAGAGGCATGTTTCATGCCGGATTTTCA
GTAGATCTAGCTATTTTTAGACTGCATTTGGCTGGAGCCTCTTCCATTTTAGGAGCTATT
AATTTTATTACAACCATTCTAAATATACGA---TCTCTTTTTATTAGGTTAGACAGGATT
CCTTTATTTGTATGGTCGGTGTTAATTACCGCTGTTCTTTTATTACTATCTTTACCAGTG
CTAGCTGGAGCAATTACTATATTATTAACAGACCGAAACTTTAACACTTCCTTTTTTGAT
CCTTCGGGGGGGGGGGANCCTATTTTATATCAACATTTGTTC
>MYMCA949-11|Sarcoptiformes|Brachychthoniidae
--AACTCTCTATTTTATTTTCGGTATCTGGGCTGGGTTACTAGGTTCCAGCTTAAGGATA
CTTATTCGAGTTGAGCTGGGCCAA---------------------------------CCT
GGATCTTTGTTGGAAAACGAT---CATATTTATAACGTTATTGTTACTGCTCATGCTTTT
GTTATGATTTTTTTTATAGTTATGCCAATTATAATTGGAGGTTTTGGCAATTGGCTTGTT
CCTTTGATAATTGGAGCTCCTGACATAGCATTTCCTCGGATAAATAACATAAGGTTTTGG
TTGCTTCCTCCCTCTTTATCTTTATTAGCTATTTCTTCCTACTCTGGAACCGGAGCCGGC
---ACAGGATGAACTGTTTATCCTCCTCTTTCTGACTATGTCTATCATATGAATAATAGA
GTTGACTTAGCTATCTTTAGCCTGCATCTTGCAGGGGCCTCTTCAATTTTAGGAGCTATC
AATTTTATCACTACTATCATTAACATACGA---GGTTTGAGCACTAACTTAGATAACGTA
CCTCTTTTTGTTTGGTCCGTTTTTATTACTGCTATTTTACTACTTCTTTCTCTTCCTGTG
TTAGCGGGTGCTATTACTATATTATTAACTGATCGTAATTTTAATACTACGTTTTTTGAT
CCTTCTGGAGGAGGTGACCCTATTCTTTACCAACATTTGTTT
>CHACC066-10|Sarcoptiformes|Brachychthoniidae
--TACTCTTTACTTCATTTTTGGAATTTGAGCTGGTTTGTTAGGTTCAAGTCTTAGTATG
TTAATTCGTGTTGAATTAGGACAA---------------------------------CCT
GGATCTTTGTTAGAAAATGAT---CACATTTATAACGTAATTGTCACTGCTCATGCTTTT
GTTATAATTTTTTTCATAGTTATGCCCATTATAATTGGTGGATTTGGTAATTGATTAGTC
CCTCTGATAATTGGGGCTCCGGACATAGCTTTCCCTCGTATGAATAATATAAGATTTTGA
TTATTACCCCCCTCTTTGTCTTTATTGGCTATTTCTTCTTACTCTGGAACTGGTGCTGGC
---ACTGGATGAACTGTTTATCCTCCCTTATCTGATTACGTTTACCATATAAATAACAGA
GTTGATTTAGCTATTTTCAGTTTACATCTTGCTGGTGCATCTTCTATTTTAGGAGCCATT
AATTTTATTACAACAATTATCAACATGCGA---GGTCTGTCTACTAATTTGGATAACGTT
CCTTTGTTTGTTTGGTCTGTTTTTATTACTGCTATCCTTTTACTTCTTTCTTTACCTGTT
TTAGCTGGTGCCATTACTATGCTTTTAACAGACCGAAACTTTAATACTACTTTTTTTGAT
CCTTCAGGTGGTGGAGATCCAATTTTATACCAACATTTATTT
>CHACC093-10|Sarcoptiformes|Oribatulidae
--TACTTTATACTTTATTTTCGGGGGATGAGCTGGTATGTTGGGTTCTGCTTTGAGTGGA
TTAATCCGGTTAGAATTAGGCCAA---------------------------------CCT
GGATCTCTCATGGAAAACGAC---CAAATCTATAACACTATTGTTACTGCTCATGCTTTT
GTTATAATCTTTTTTATGGTTATACCAATTATAATTGGAGGCTTTGGTAATTGGCTAGTA
CCTATAATAATTGGGGCTCAAGATATGGCATTTCCTCGTATGAATAATATGAGATTTTGA
TTGTTGCCCCCTTCTTTGACCCTTCTATCTGCTTCCGCTTTCGCTGGGGTAGGGGCAGGT
---ACTGGGTGAACTGTTTATCCTCCTCTTGCTAGTAATTTGTTTCATTCAGGAATTTCT
GTAGATTTAGCTATTTTTAGTCTGCATCTAGCTGGTGCTTCTTCTATTTTGGGTGCTATT
AATTTTATTACCACTATTTTAAATATGCGT---TCTTCTTCTATTACTTTGGACTCCATT
CCTTTATTTGTGTGATCGGTACTTATTACTGCTGTTTTACTTCTGCTATCTCTTCCTGTC
TTAGCTGGAGCTATTACTATGCTTCTTACTGATCGTAATTTCAATACTTCCTTTTTTGAT
CCATCAGGGGGTGGGGATCCTATTTTATACCAACATTTGTTT
>MYMCG102-12|Sarcoptiformes|Brachychthoniidae
--AACTCTTTACTTCATGTTTGGTATTTGAGCCGGCTTATTAGGATCTAGTTTAAGGATA
TTAATTCGTGTGGAGCTTGGTCAA---------------------------------CCT
GGATCTCTATTAGAAAACGAT---CACATTTATAACGTAATCGTAACAGCTCACGCCTTC
GTAATGATTTTCTTTATAGTCATGCCAATTATAATTGGAGGATTTGGTAACTGGTTGGTG
CCTTTAATAATTGGAGCGCCGGACATGGCTTTTCCTCGTATAAATAATATAAGGTTTTGA
TTACTGCCCCCTTCTTTATCTCTTTTAGCTATTTCTTCTTATTCAGGGACTGGAGCTGGA
---ACTGGTTGAACGGTGTATCCTCCTCTGTCTGATTATGTGTATCATATAAATAATAGT
GTCGATTTAGCTATCTTCAGCTTACATCTTGCTGGCGCTTCGTCTATTTTAGGGGCTATT
AATTTTATCACTACAATTATCAATATACGA---GGTCTCTCAACTAATTTAGATAACGTT
CCTTTGTTTGTTTGGTCTGTATTTATTACTGCTATTCTCTTACTTCTTTCTTTACCTGTT
TTAGCAGGTGCTATTACTATATTATTGACGGATCGTAATTTTAATACTACTTTTTTTGAT
CCTTCTGGTGGTGGAGATCCAATTTTGTACCAACATTTATTT
>MYMCA285-11|Sarcoptiformes|Scheloribatidae
--GACTTTATATTTTGTTTTTGGGGCCTGAGCTGGGCTAATAGGATCTGCTCTTAGGGGG
CTTATCCGGCTAGAATTAGGACAA---------------------------------CCT
GGATCTTTGATAGAAAATGAT---CAAATTTACAACACCATTGTAACGGCACATGCTTTT
GTAATAATTTTTTTTATAGTAATGCCAACTATGATTGGAGGATTTGGGAACTGGCTCGTC
CCAATCATAATCGGAGCACAAGATATGGCTTTTCCCCGAATGAACAACATGAGATTTTGA
CTTCTACCCCCTTCTTTAACTTTACTATCTCTTTCTGCTTTCGCTTCTGCAGGGGTGGGG
---ACAGGGTGAACTGTATACCCTCCCTTAGCGGGAAACATATTCCATTCAGGAGTTTCA
GTAGATCTCGCTATTTTTAGACTTCATTTGGCTGGAGCCTCTTCAATCCTAGGGGCAATT
AATTTCATTACTACCATTTTAAACATGCGA---TCTTCTTCTATAACTTTAGACATAGTC
CCTTTATTTGTTTGATCTGTGCTAATTACTGCTGTTCTCCTTCTATTGTCTCTTCCTGTT
CTAGCAGGAGCTATCACAATACTCCTCACAGATCGAAATTTTAACACCTCTTTTTTTGAT
CCTTCTGGAGGAGGGGATCCTATCCTATACCAACACTTGTTC
>MYMCB748-11|Sarcoptiformes|Damaeidae
--CACTTTATACTTCTTTTTAGGAGCTTGAGCAGGACTACTAGGAAGTTCTTTAAGAGCA
TTAATTCGGTTAGAGCTTGGTCAA---------------------------------CCT
GGATCTTTGTTGGGAAATGAC---CAAATTTATAACACAATTGTAACAGCTCATGCTTTC
GTAATGATTTTTTTTATGGTTATACCTATCATAATTGGAGGATTCGGAAATTGGTTGGTA
CCAATAATAATTGGAGCTCAGGATATGGCATTTCCTCGTATGAACAATATAAGATTTTGA
ATGCTACCCCCTTCCTTGACTTTTTTAACAGCTTCTGCTTTCGCTGGGACTGGAGCAGGA
---ACTGGCTGAACTGTTTACCCCCCTCTTTCCGATATACTCTTTCACTCAGGTGTTTCT
GTTGACTTGGCAATTTTTAGTTTACACTTAGCGGGTATCTCTTCCATTTTAGGTGCTATT
AACTTTATTACTACTATCATAAACATACGT---ACCTCTTCTATATCTATGGATTCTATA
CCTTTATTTGTATGGTCTGTATTAATTACAGCAATTTTATTACTTCTTTCTCTACCCGTG
TTAGCAGGAGCTATTACTATACTACTTACAGATCGAAATTTTAACACTTCTTTTTTTGAT
CCGGCAGGAGGGGGGGATCCTATCCTTTACCAACATCTATTT
>MYMCE743-12|Trombidiformes|Eriophyidae
--AACTCTTTATATTTTTTTTGGCTTCTGAAGGGCTCTTTACGGCACCTCTTTAAGAATG
GTGATACGTATGGAATTGGGTCAG---------------------------------CCT
GGATCTTTAATTTTCCATGAT---CATTTATATAATGTATTTGTCACTGCTCATGCCTTT
ATTATGATTTTTTTTGTTGTTATACCAGTATTAATAGGAGGATTTGGAAATTGGCTCTTG
CCGCTTATGTTGGGATGTCACGATATGCATTTTCCTCGAATGAATAATCTAAGATTTTGA
CTTCTACTCCCCGCTATAACTTTTCTTATTTTATCCTCTTTCTTAGCATCCGGGGCAGGT
---ACTGGGTGGACTGTTTACCCCCCTTTGTCGAGATTGTCTTTTCATAGGGACATGTCA
GTTGATTTAGCTATTTTTTCTTTACATTTGGGTGGTATTTCATCCATTCTTAGTTCGATC
AATTTTATTACTACTATTTTCACTATACGA---TTTTCTGGTATAGTAGCAGAGCGAATT
CCCTTATTTGTGTGGTCTATATTAGTTACGTCTTTTTTATTACTTTTCTCTCTTCCTGTT
TTAGCTGGGGCTATCACCATACTATTAACGGATCGAAATTTAAACACTTCATTCTTCGAC
CCACTTGGTGGGGGGGATCCTATTCTTTACCAGCATCTTTTC
>MYMCE807-12|Sarcoptiformes|Oppiidae
--AACTCTTTATTTTATTTTTGGTGCTTGAGCAGGACTTTTGGGCTCAGCCTTAAGAGCT
TTACTTCGACTAGAATTAGGCCAA---------------------------------CCT
GGATCTTTAATAGAAAATGAT---CAAATTTATAATACTATTGTGACAGCTCATGCTTTT
GTTATAATTTTTTTTATAGTGATACCAATTTTAATTGGAGGTTTTGGTAATTGACTAGTA
CCCATAATGATTGGGGCTCAGGATATAGCCTTCCCTCGAATAAATAACATGAGTTTCTGA
TTACTACCTCCTTCTTTGACTTTACTTTCAGTATCTGCTTTTGCTGGTGCAGGAGCTGGA
---ACCGGATGAACGGTGTATCCTCCTTTAGCTGGGAATCTTTTCCATTCAGGTATTTCA
GTAGATCTTGCTATTTTTAGATTGCACTTAGCAGGGGCTTCCTCTATTTTAGGAGCCATT
AATTTTATTACCACTATCATAAATATACGT---TCTTCTTCTATATCACTAGATTCCATT
CCTTTATTTGTATGATCAGTATTGATTACTGCAGTTTTACTTTTACTTTCATTACCTGTA
TTAGCAGGAGCCATCACTATGCTATTAACAGATCGTAATTTTAATACTACTTTTTTTGAT
CCTTCTGGTGGAGGAGATCCTATTTTATATCAACATTTATTT
>CHACB561-10|Sarcoptiformes|Hermanniidae
--AACTTTATACTTTATTTTTGGAACCTGGGCTGGAGTGATAGGTTCCTCACTCAGAGGT
CTTATTCGTTTAGAGTTAGGGCAG---------------------------------CCT
GGATCTTTGATAGAAAACGAT---CAAATTTATAACACAATTGTCACTGCACATGCTTTT
GTAATGATTTTCTTTTTAGTAATGCCAGTTATGATTGGAGGTTTTGGCAACTGGTTAGTC
CCAATGATAATTGGGGCGCAAGATATAGCGTTTCCACGTATAAACAATATGAGGTTTTGA
CTTTTGCCCCCCTCGTTATCTCTTCTTTCTTCTTCTGCATTTGCAGGAATAGGAGCGGGA
---ACTGGGTGAACTGTTTATCCTCCTTTAGCCACAAGTATATTTCATTCTGGAATCTCT
GTAGACCTAGCAATTTTTAGTTTACATCTAGCAGGGGCATCTTCCATTTTGGGGGCAATT
AACTTTATCACTACTATTATAAACATACGT---TCAAGATCAATATCTTTAGATTCTATC
CCTCTATTTGTTTGATCTGTATTAATTACTGCCATTCTACTTTTGTTATCACTCCCTGTT
CTTGCAGGAGCTATCACAATATTATTAACCGATCGTAATTTTAACACTTCTTTTTTTGAT
CCTACTGGAGGGGGAGACCCCATTCTTTATCAACACTTATTC
>CNGBM300-14|Mesostigmata|Digamasellidae
--AACTTTATATTTAATATTTGCTGCTTGAGCAGGAATATTAGGTAGAGCTTTAAGAATA
ATTATTCGTCTAGAATTAGGTCAA---------------------------------CCT
GGAACTTTAATTGGGGATGAC---CAAATTTATAATACGATTGTAACGGCTCATGCTTTT
ATTATAATTTTTTTTATAGTAATGCCTGCTATAATCGGAGGATTTGGTAATTGGATAATT
CCAATAATATTATCTTCTCCTGATATAGCTTTTCCTCGTTTAAATAATATAAGTTTTTGA
CTTTTACCCCCAAGGTTACTTTTATTATTAAGTAGAAGAATAGTAGAATTTGGTGTAGGG
---ACAGGATGAACTTTATATCCTCCTTTATCTAGTATAATTGCTCATAGCGGAAGAGCT
GTTGATTTATCAATTTTTAGGTTACATTTAGCAGGTATTTCAAGAATTTTAGGTTCAATT
AATTTTATTACTACTATTTTAAATGTTCGA---TTTAAGAGAATAACTTTAGAATATATA
TCTTTATTTATTTGATCTGTATTTTTAACAACGATTTTACTTTTATTAAGATTACCCGTA
TTAGCAGGAGCTATTACTATATTACTAAGAGATCGAAATTTTAATACCTCATTTTTTGAT
CCTAGAGGTGGGGGAGACCCTGTTTTATACCAACATTTATTT
>CHACB373-10|Trombidiformes|Pygmephoridae
--AACTATATACTTCGGATTAGGTATTTGAGCAGCATTTTTAGGAACAGCTTTAAGAAAT
ATTATTCGATTAGAATTAAATCAA---------------------------------CCA
GGATCTATACTTCAAAACGAT---CAAATCTATAACTCAATTGTTACAACTCATGCCTTC
ATTATAATTTTTTTTATAGTAATGCCTACAATAATTGGAGGCTTTGGAAATTGATTAATT
CCAATAATAATAATAACTCCAGATATAGCATTTCCACGAATAAATAACATAAGATTTTGA
TTACTTCTTTCTTCTCTATCACTCCTTATTTCTTCAATAATCTCTTCTCAAGGAAGAGGA
---ACAGGATGAACAATTTATCCACCACTATCAAACCAAATATCTCACTCCGGTGTATCT
GTAGATTTAACTATTTTATCATTACACCTAGCAGGTATCTCTTCAATTATAAGATCATTA
AATTTTATTATTACTATCTTAAATATAAAA---CCTAAAACATTATTTTTAGAGCATATA
CCACTCTTTGCTTGAAGAGTGTTAATTACAACAATTTTATTACTACTAGCATTACCAGTC
CTAGCTGGTGCAATTACTATACTTTTAACAGATCGAAATTTTAACACTTCGTTTTTCGAC
CCTTGTGGGGGGGGGGATCCAATTTTATATCAACACTTATTT
>MYMCE751-12|Trombidiformes|Pygmephoridae
--AACAATATACTTTGGTTTAGGAATTTGAGCTGCTATTTTTGGAAGCTCTCTAAGAAAT
GTTATTCGCTTAGAATTAAATCAA---------------------------------CCA
GGATCTTTAATAGGAAACGAT---CAAATTTATAATTCAATTGTAACTGCTCATGCTTTT
ATTATAATTTTTTTTATAGTTATACCCATTATAATCGGAGGTTTTGGAAACTGGCTAGTT
CCTTTAATAATAACTACAGTAGATATAGCTTTCCCACGAATAAATAACATAAGATTTTGA
CTAATCTTATCTTCTCTAACCCTACTAATCTCCTCTATATTTTCTGCTCAAGGATCAGGA
---ACCGGATGAACAGTCTACCCTCCACTGTCAAACCAAACTTTTCACTCAGGTTCATCC
GTCGACTTAACTATTCTATCTCTACACTTAGCTGGAGTATCCTCTATTATAAGCTCTCTA
AACTTTATTATTACTATTATTAATATACGA---CCTAAATCTATATCTATAGAATTTATC
CCTTTATTCGCTTGAAGAGTTTTAATTACTACTTTCTTACTTTTAATAGCTTTACCAGTA
CTAGCAGGAGCTATTACAATATTACTGACAGATCGAAACTTTAACACATCATTTTTTGAC
CCCAGAGGAGGAGGAGACCCTATTCTATATCAACATTTATTT
>CNSLO235-13|Trombidiformes|Tetranychidae
--TACTATATATTTTATATTTAGTTTATTTTCAGGTTTAATAGGTACTTCTTTTAGAATA
ATTATTCGTATAGAATTAATACAG---------------------------------CCA
GGATCTTTAATTCAAAATGAT---TTTATTTATAATTCTTTTGTTACTATTCATGCTATA
ATTATAATTTTTTTTATAGTTATGCCGGCTATAATTGGAGGCTTTGGAAATTGGTTAATT
CCTTTAATAATCAATTCGTCAGATCTTTGTTTTCCTCGATTAAATAATATAAGCTTTTGA
TTGTTAATTCCTTCTTTAATTTTAATAATATCTTCTTCTATAAAGGGAGTATTAAATGGG
---GTAGGGTGAACAATATATCCTCCTTTAACTTCTATTCAATTTTTTATATCTTCTTCT
ATTGAAATAATGATTTTTTCTTTACATATTGCTGGTTTATCTTCAATTGCTAGTTCTATT
AATTTTATTTCAACAATTTTATTAATAAAA---AACAAAAATTATCAAATTTCAAATTTA
TCTTTATTTGTAATTTCTATTTTAATTACTACTTTATTATTACTTTTAGCTTTACCTGTT
TTAGCAGGAGCTATTACTATAATTATTATAGATCGTAATTTTA-----------------
------------------------------------------
>MYMCE037-12|Mesostigmata|Ascidae
--AACTTTATATTTTTTATTTGCTAGATGAGCAGCTATAGTAGGCTCTTCTATAAGTTTA
TTTATTCGAATTGAACTTTCTCAA---------------------------------CCA
GGAACTTTTATTAGAGATGAT---TCAATTTATAATGTTATTGTAACTGCTCATGCTTTT
GTTATAATTTTTTTTATAGTTATACCAGCTATAATTGGGGGTTTTGGTAATTGATTAGTT
CCTTTAATAATTAGAGCTCCTGATATGGCTTTTCCTCGAATAAATAATATAAGATTTTGG
TTATTACCCCCTTCTTTAACTTTTTTATTAATTTCAAGAATAGTAGAAAATGGAGTAGGT
---ACTGGTTGAACTGTTTATCCTCCTTTAGCAAGAAATATCGCTCATAGGGGTTCATCA
GTTGATTTAGCTATTTTTAGTCTACATTTAGCAGGTATTTCTTCTATTTTAGGGGCTATT
AATTTTATTTCTACTATTTTAAATATACGT---GCAAAAAATATAAGAATAGAACAAATA
TCTTTATTTGTTTGGTCTGTTTTTATTACAGCAATTTTACTTTTACTTAGTTTACCTGTT
TTAGCAGGAGCTATCACTATATTATTAACTGATCGAAATTTTAACACTACTTTTTTTGAC
CCTAGAGGAGGAGGGGACCCTGTTTTATATCAACATTTATTT
>CHACC119-10|Mesostigmata|Ascidae
--CACATTATATTTTTTATTTGCTAGATGAGCAGCAATAATAGGCTCGTCAATAAGATTT
TTTATTCGTATTGAACTCTCCCAA---------------------------------CCA
GGAGCTTTTATTGGGGATGAC---TCAATTTATAATGTAATTGTAACAGCTCATGCTTTT
GTAATAATTTTTTTTATAGTAATGCCTGCTATAATTGGAGGGTTTGGAAACTGGTTAGTC
CCTTTAATAATTAGAGCCCCGGATATAGCTTTCCCACGAATAAATAATATAAGATTTTGA
CTCTTGCCCCCTTCTCTTACTTTATTAATATTTTCAAGAATAGTAGATAGAGGGGCAGGG
---ACTGGTTGAACAGTGTACCCCCCTTTATCCAGAAATATTTCCCACAGCGGAAGCTCT
GTTGATTTAGCTATTTTTAGCCTCCATTTAGCTGGTATTTCTTCTATTTTAGGGGCTATC
AATTTTATTTCTACTATTTTAAATATACGA---GCAAAAAATATATCTTTAGAACAAATA
CCTTTATTTGTCTGATCAGTTTTCATTACTGCAATTCTTTTGCTTTTAAGCTTACCTGTT
TTAGCAGGAGCTATCACTATATTACTTACTGACCGTAACTTTAATACAACTTTTTTTGAC
CCTAGAGGAGGGGGGGACCCTGTTCTTTACCAACATTTATTT
>CHACB533-10|Mesostigmata|Ascidae
--GACTCTTTATTTTTTATTTGCAATTTGGTCTGCTATATTAGGCTCAGCTATAAGTCTT
TTTATTCGAATTGAGCTGTCTCAA---------------------------------CCA
GGATCTTTTATTGGGGATGAC---TCTATTTATAATGTTATTGTAACAGCCCATGCTTTT
GTTATAATTTTTTTTATAGTAATGCCAGCTATAATTGGAGGATTTGGGAATTGATTAATT
CCTTTAATAATTTCAGCTCCAGATATAGCTTTTCCTCGAATAAACAATATAAGATTTTGA
CTTTTACCCCCTTCTTTAATAATGTTATTATTTTCTAGTTTTATTGATAGAGGGGCTGGG
---ACCGGATGAACAGTATACCCTCCTTTAGCGAGGAATATTGCTCATAGAGGTGTCTCT
GTAGATTTAGTAATTTTTAGACTCCATTTAGCAGGAGCTTCTTCTATTTTAGGGGCTATT
AATTTTATTTCTACGGTTATAAATATACGA---CCTAGAGCTATAAGGTTTGAAAAAATA
CCTCTTTTTGTTTGATCTGTGTTTATTACGGCTATTTTACTTTTATTAAGCCTTCCGGTT
TTAGCAGGGGCTATTACAATATTACTAACAGATCGAAATTTTAATACTACTTTTTTTGAC
CCGAGCGGGGGAGGGGACCCTGTCTTATACCAACATCTGTTT
>MYMCA466-11|Trombidiformes|Bdellidae
--AACCTTATATTTTCTATTTGGAGCATGGGCTGCCTTCCTAGGAGCTGCTATAAGTATA
TTAATTCGATTTGAACTATCACAA---------------------------------CCA
GGATCTTTAATAGAAAATGAC---CAAATTTATAACACTATTGTTACTGCTCATGCCTTC
GTTATAATTTTCTTTATAGTTATACCCATTATAATTGGAGGATTTGGAAACTGACTAATC
CCATTAATAGTGGGAGCCCCCGACATAGCTTTTCCTCGTATAAATAACATAAGATTTTGA
TTACTTCCTCCCTCATTAACCTTATTAATTCTATCCTCATTCTCCGAAAGCGGAGCGGGT
---ACAGGTTGAACAGTGTACCCTCCATTATCAGCAAACATAAGACATTCGGGAATAGCT
GTAGATTTAACCATCTTCTCACTCCATTTAGCTGGTGTGTCTTCTATCTTAGGTGCCATT
AACTTTATAACAACTATTATAAATATACGA---GCCCCTTTTATTATATTCGAACGTGTA
CCCCTTTTCGTATGATCTGTATTTATTACTGTATTATTACTTCTATTATCTCTTCCCGTA
TTAGCAGGTGCTATCACAATACTATTAACAGATCGAAATTTTAATACCTCATTCTTTGAC
CCAGCCGGAGGAGGAGACCCAATCTTATATCAACATCTATTT
>CHACA1136-10|Trombidiformes|Trombidiidae
--AACTATATACTTTGCATTAGGAATGTGATCAGGAATAATAGGAACTAGACTTAGAATA
ATTATCCGAACTGAACTTGCCCAA---------------------------------CCA
TCAACTATCCTTGGAAACGAC---CAAATTTACAACGCCACCGTAACAGCACATGCCTTC
ATTATAATCTTTTTTATAGTTATACCCACTATAGTAGGAGGTTTTGGAAACTGACTAGTC
CCTATACTTATTAGAGCTCCAGATATAGCATTCCCACGACTAAATAACATAAGATTCTGA
CTTTTAATTCCATCTATTTCATTACTTAGTATATCTTTATTCTCTTCAACAGGGGCAGGA
---ACTGGTTGAACAGTATACCCACCTCTTTCAAGAAATATATCGCATTCAGGGAGAGCT
GTTGATCTAACTATTTTTTCACTTCATTTAGCAGGAATTTCTTCTATTCTAGGAGCAATT
AATTTTATGGCAACAGTAATTAACATAACT---CCAGACTCAATAACATGAGAAAGAGTT
CCCCTATTTGTATGATCAATTTTTATTACAGCAGTTCTTCTACTTTTATCTCTACCAGTG
CTTGCAGGAGCTATTACAATACTATTAACAGATCGAAATGTAAATACATCTTTCTTCGAT
CCCTCTGGAGGAGGAGACCCAATTTTATACCAACATCTATTC
>CHACB315-10|Trombidiformes|Stigmaeidae
--TTCAATATATTTCTATTTTAGAATTTGAAGATTAATAATTGGAAGAAGTATGAGAATT
ATTATTCGAATTGAATTAAGACAA---------------------------------CCA
GGATCTATTATTATAAATGAC---ATAATTTATAATTCTATAATTACAATTCATGCTTTT
ATTATAATTTTTTTTGTCGTTATACCCACAATAATTGGAGGATTTGGAAATTGATTAACT
CCAATTTTGATTTCATCTGTAGATATAGCTTTTCCTCGTTTAAATAATATAAGATTTTGA
ATTTTACCTCCATCATTAATATTTATAATTTTAAGATGTTTCTCTAGAATTATAGTAGGA
---ACTGGATGGACAATATATCCACCTTTATCTAATATAATTTTTCATAATAATTTATCT
GTTGATATAACTATTTTTTCTCTTCATATGGCAGGTTTTTCTTCAATTTTTAGATCTATT
AATTTTATTATTACTATTTTAATAATACGA---CCTAAAAAAATAATTGAATCTAAAATT
TCTTTATTTTTATGATCAATTTTAATTACAGCCATTTTATTAATTTTAGCTTTACCTGTA
TTAGCTGGAGCTATCACCATACTTTTATTTGATCGAAATTTTAATACTTCTTTTTTTGAT
CCTGCAGGAGGAGGGGATCCAATTTTGTTCCAACATTTATTT
>CHACB077-10|Mesostigmata|Zerconidae
--AACTATATATTTAATTTTTAGTTTATGAACTGGTATATTAGGAATATCTATAAGTATA
ATTATTCGTATTGAATTAAGACAA---------------------------------CCA
GGATCTTTAATTAATAATGAC---CAAATTTATAATGTAATTGTAACTGCTCATGCTTTT
ATTATAATTTTTTTTATAGTAATACCTATTATAATTGGAAGATTTGGAAATTGATTAGTC
CCATTAATAGTTATATCCCCTGATATAGCATTTCCTCGAATAAATAATATAAGATTTTGA
CTTCTTCCTCCTTCACTATTATTACTTCTAAGCTCCTCAATAATTGAATCAGGAGCAGGT
---ACAGGTTGAACCGTATATCCTCCTTTATCTCATAATATTTCACATAGAGGAATAAGA
GTAGATTTAGCCATTTTTTCTTTACATTTAGCAGGGGCATCTTCAATTTTAGGAGCTATT
AATTTTATTGTAACAATTTTAAATATACGT---CCTAAAATATTATCTTTAGAAAAACTT
CCTTTATTTATTTGATCAATTTTAATTACAACAATTTTATTATTACTAGCTCTTCCTGTT
TTAGCAGGAGCTATTACAATACTTTTAACAGATCGTAATTTTAATACTTCTTTTTTTGAC
CCTAATGGAGGAGGAGACCCTATTTTATACCAACATTTATTT
>CHACB768-10|Trombidiformes|Stigmaeidae
-------------------------------------TAATTGGGANAAGAATAAGAATA
ATTATTCGAATTGAACTTAGACAA---------------------------------CCA
GGATCTATTATTATAAATGAT---ATAATTTATAATTCTATAGTAACTATTCACGCTTTC
ATCATAATTTTTTTTGTAGTTATACCTACAATAATTGGAGGTTTTGGAAACTGATTAACA
CCTATTTTTATTTCTTCTGTAGATATAGCATTTCCACGTTTAAATAATATAAGATTTTGA
ATATTACCACCTTCTTTAAGATTAATGTTGTTGAGATGTTTTTCTTCTATTATAGTAGGA
---ACGGGGTGAACTATATACCCCCCTCTATCAAACATGAATTTTCATAATAATTTATCT
GTAGATATAACAATTTTTTCTCTTCATATTGCTGGTTTTTCTTCTATTTTTAGTTCAATT
AATTTTATTATTACGATTTTAATAATACGA---CCTATAAAAATAATTGAATCAAAAATT
TCTTTATTTTTATGATCTATTTTAATTACTGCGATTTTATTAATTTTAGCATTACCCGTA
CTAGCTGGTGCAATTACTATATTATTATTTGATCGTAATTTTAATACTTCTTTTTTTGAT
CCTGCTGGAGGTGGAGATCCTATTTTATTTCAACATTTATTT
>CHACA188-08|Sarcoptiformes|Eremaeidae
--AACTTTATATTTCATTTTCGGAGCTTGAGCTGGCCTGCTAGGTTCTGCTTTAAGTGCC
CTTATCCGTTTAGAATTAGGACAA---------------------------------CCA
GGATCTCTTATAGAAAATGAC---CAAATTTATAATACAATTGTTACAGCTCACGCTTTC
GTAATAATTTTCTTTATAGTGATACCTGTAATAATTGGAGGATTTGGAAATTGATTGGTT
CCTATAATAATTGGAGCACAAGACATGTCCTTCCCCCGGATAAATAATATAAGCTTTTGG
CTGTTACCTCCTTCTCTTTCGCTTCTCTCCGCTTCTGCTTTTGCAGGAATGGGAGCTGGA
---ACTGGATGAACAGTATATCCTCCCTTAGCTGGTAATCTATTCCATTCTGGATTTTCA
GTTGACCTAGCAATTTTTAGTTTACATCTAGCAGGAGCTTCCTCTATTCTAGGGGCTATT
AATTTTATCACCACCATTATGAATATACGT---TCATCATCTATAACATTAGATTCTATC
CCACTATTTGTTTGATCTGTTTTAATTACAGCAGTGCTATTATTATTATCTTTACCAGTA
TTAGCAGGAGCAATTACAATGTTATTAACAGATCGTAATTTCAATACTTCATTCTTTGAC
CCCGCTGGAGGGGGAGATCCTATCTTGTACCAGCATTTATTC
>MYMCC214-11|Sarcoptiformes|Crotoniidae
--GACTCTATACTTCATTTTTGGTACATGAGCTGGTCTCATAGGATCTTCCTTAAGAGCA
CTCATTCGATTAGAGTTAGGCCAG---------------------------------CCA
GGATCTTTAATAGATAACGAC---CAAATTTACAACACAATCGTCACCGCTCATGCCTTC
GTCATAATCTTCTTCATAGTCATACCAGTTATAATTGGAGGATTCGGAAATTGATTAGTC
CCTCTTATAATCGGGGCACAAGATATAGCTTTCCCACGAATAAACAACATAAGGTTTTGG
CTTCTACCACCATCCCTTTGTCTTCTATCAGCATCCGCCTTCGCGGGAATAGGGGCAGGA
---ACAGGATGAACCGTGTATCCACCCCTAGCAGGCAATCTCTTTCACTCAGGTTTCTCA
GTGGACTTAGCCATTTTTAGACTCCATTTAGCCGGTGCGTCCTCCATTCTGGGGGCCATC
AATTTCATCACCACCATCCTAAATATACGA---TCTTCCACCATGAGACTAGACTCAATT
CCCCTATTCGTGTGGTCGGTTCTCATCACTGCCGTTCTTCTCCTATTAGCCCTTCCAGTG
CTAGCTGGGGCCATCACTATGTTATTAACGGACCGAAACTTTAATACTACGTTTTTCGAT
CCTGCGGGAGGGGGGGATCCAATCCTATACCAACATCTATTT
>CHACB754-10|Sarcoptiformes|Ceratozetidae
--AACTTTATATTTCATTTTTGGGGCCTGAGCTGGATTGCTAGGATCCGCTTTAAGAGGC
TTAATTCGACTTGAGTTAGGACAG---------------------------------CCA
GGATCTTTGATGGAAAACGAC---CAGATCTACAACACTATTGTGACAGCTCACGCTTTT
GTCATAATTTTTTTCATAGTGATACCTGTAATAATTGGGGGTTTTGGAAATTGGCTAGTT
CCTATAATAATTGGAGCTCAAGACATGGCTTTCCCGCGAATAAATAACATAAGATTTTGG
CTACTACCCCCTTCTTTAGCATTACTCTCTTCTTCAGCTTTTGCTGGGATAGGGGCAGGA
---ACGGGGTGAACAGTCTATCCTCCTTTAGCAGGAAATCTTTTTCATTCAGGATTTGCT
GTAGACTTAGCTATCTTTAGATTGCATCTAGCGGGCGCTTCTTCCATTTTAGGAGCTATC
AATTTTATCACAACAATCTTAAACATACGT---TCTTCTTCACTAACGTTAGATTCTATC
CCTTTGTTTGTATGGTCTGTACTAATCACAGCTGTGCTATTGTTGCTGTCTCTACCTGTG
TTAGCAGGTGCTATCACTATGCTTTTAACCGATCGTAATTTTAATACCTCATTTTTTGAT
CCTTCAGGAGGAGGAGATCCTATCCTGTACCAACATTTATTT
>MYMCC459-11|Sarcoptiformes|Tegoribatidae
--AACTTTATATTTTATTTTTGGTGCTTGAGCTGGTCTGTTAGGATCTGCTCTTAGAGGG
CTGATCCGATTAGAATTGGGGCAA---------------------------------CCA
GGATCTCTTATAGAGAATGAC---CAAATTTATAACACTATCGTAACAGCTCATGCTTTT
GTGATAATTTTTTTTATAGTGATACCAATAATAATTGGAGGTTTCGGGAACTGGTTAGTT
CCAATAATGATTGGAGCACAGGATATAGCGTTCCCACGTATAAACAACATAAGATTTTGG
TTACTACCTCCTTCCCTAGCCTTATTAGCTTCTTCAGCTTTTGCTGGAATAGGAGCTGGC
---ACAGGGTGAACTGTGTATCCTCCTTTAGCAGGAAATATTTTCCATTCAGGATTTTCT
GTGGATTTAGCAATTTTCAGGCTCCATTTAGCAGGGGCTTCTTCTATTTTAGGAGCAATT
AATTTCATTACAACAATCCTTAACATGCGA---TCTTCTTCTATAACATTGGATTCAATT
CCGTTATTTGTATGATCTGTCTTGATTACCGCAGTTCTCCTACTGCTGTCTCTTCCAGTT
TTGGCTGGGGCTATCACAATACTTTTAACGGACCGAAACTTCAATACATCATTTTTCGAT
CCATCTGGAGGTGGGGATCCAATTCTATACCAACATCTATTC
>MYMCD072-11|Mesostigmata|Parasitidae
--AACTATATATTTAATTTTTGCTGCTTGAGCTGGTATATTAGGAACCGCTCTTAGTATA
ATTATTCGAGCTGAGTTAGGTCAA---------------------------------CCA
GGATCTTTGATTGGAGACGAC---CAAATTTATAACGTAGTAGTGACTGCTCACGCTTTT
ATTATAATTTTTTTTATAGTGATGCCCGCATTAATTGGGGGGTTCGGAAACTGGCTAGTC
CCTTTAATAGTATCTGCCCCTGATATAGCATTCCCTCGTATAAACAATATAAGTTTTTGA
TTATTACCCCCATCTCTCCTACTTTTACTTAGATCCTCTATAGTAGAATCTGGAGCTGGG
---ACAGGATGAACTGTATACCCCCCCTTAGCAGGAAATATTTCACACAGTGGAGGAGCT
GTAGACTTAGCTATTTTTTCTCTTCATTTAGCAGGAATTTCTTCAATTTTAGGCTCAATT
AATTTTATCACAACTATCATAAATATACGA---CCTAAGGAAATAAGTATAGAACGAATG
CCCTTATTTGTATGGTCTGTGTTTATCACAACAATCTTACTTCTCTTATCACTACCTGTG
TTGGCAGGAGCGATCACTATATTACTTACAGATCGTAATTTTAATACCTCCTTTTTTGAC
CCTAGCGGGGGAGGGGACCCTATTTTATACCAACATTTATTT
>CHACB411-10|Mesostigmata|Zerconidae
--AACTTTATACCTAATTTTTAGTATATGAACAAGTATATTAGGAATATCTATAAGAATT
ATTATCCGAATTGAATTAGGTCAG---------------------------------CCA
GGATCTTTAATTAATAATGAT---CAAATTTATAATGTCTTAGTAACAGCTCATGCTTTT
ATTATAATTTTTTTTATAGTTATACCTATTATAATCGGAGGATTCGGTAACTGACTTATT
CCTTTAATAGTAATAACTCCAGATATAGCTTTTCCTCGCTTAAACAACATAAGATTTTGA
CTATTACCCCCCTCTTTAGTTTTTTTATTAAGTTCTTCATTAATTGAATCTGGAGCTGGA
---ACCGGATGAACTGTCTACCCACCTCTTTCTAATAATATTTCTCATAGGGGCATAAGT
GTAGACTTAACTATTTTTTCTTTACACTTAGCCGGAATCTCTTCAATTTTAGGAGCCATT
AATTTTATTGTAACAATTTTAAATATACGA---CCTCCACACATATCTATAGAAAAATTA
CCATTATTTATCTGAGCAATTTTTATTACAACTATTTTACTTCTTTTAGCTTTGCCTGTC
TTAGCAGGAGCTATCACCATACTTTTAACCGATCGAAATTTTAATACTTCATTTTTTGAC
CCTAACGGGGGAGGAGACCCTATTTTATATCAACATTTATTT
>CHACB020-10|Sarcoptiformes|Suctobelbidae
--AACTTTATATTTTATATTCGGTGCTTGAGCAGGACTTTTGGGTTCTGCTCTAAGAGCC
TTGATTCGACTAGAACTAGGACAA---------------------------------CCA
GGATCTTTTATAGGAAACGAT---CAAATTTATAACACCATTGTAACAGCTCATGCCTTT
GTTATAATTTTCTTTATAGTAATACCAATCATAATTGGAGGATTTGGAAATTGACTTGTA
CCTATAATAATTGGAGCACAAGACATAGCTTTCCCACGGATAAATAACATAAGATTCTGA
TTACTCCCACCATCTTTAACTTTACTGTCAGTTTCTTCCTTAGCAGGAGTTGGAGTTGGA
---ACAGGATGAACTGTATACCCACCTTTAGCCGGAAATTTATTCCATTCTGGGTTTGCT
GTAGATTTGGCAATTTTTAGTCTTCACTTAGCTGGAATTTCCTCAATTTTAGGTGCCATT
AATTTTATTACAACCATCATAAATATACGT---TCTTCCTCTATTACATTAGATTCTATC
CCACTATTTGTTTGATCAGTACTAATCACAGCTATTTTATTATTACTATCATTACCAGTT
CTTGCCGGAGCAATCACAATATTATTAACAGACCGAAATTTTAATACTACTTTCTTTGAC
CCTTCAGGAGGAGGGGACCCAATTTTATACCAACATCTATTT
>MYMCE243-12|Mesostigmata|Ologamasidae
--TACTTTATATCTAATATTTGCAGCTTGAGCTGGAATACTAGGAACAGCTCTCAGAATA
CTTATTCGAGCTGAATTGGGACAA---------------------------------CCA
GGACCTTTAATTGGGGATGAC---CAAATCTATAACACTATTGTCACAGCTCATGCCTTT
ATTATAATTTTTTTTATAGTTATACCTGCTTTAATTGGAGGTTTTGGGAATTGATTAACT
CCTATTTTTATTATCTCCCCAGATATAGCTTTCCCTCGTATAAATAATATAAGATTTTGA
TTACTTCCACCATCACTAACTTTACTTTTATTTTCCTCATTAGTAGAATCCGGAGCGGGA
---ACAGGTTGAACAGTTTACCCTCCTCTAGCATCAAATATTTCTCATAGAGGAAGAGCC
GTAGATTTAGCTATTTTTAGCCTTCATCTTGCAGGTATCTCTTCTATTTTAGGCTCTATT
AATTTTATCACAACAATTATAAATATACGA---CCAAAAAATATATTTATAGAACAATTA
CCTTTATTTATTTGATCTGTATTAATCACAACTATTCTTCTTTTATTATCTTTACCAGTT
TTAGCTGGTGCTATTACAATATTACTAACAGACCGAAATTTTAACACTTCCTTTTTTGAT
CCTAGAGGAGGAGGAGACCCAATTTTATACCAACATCTATTC
>MYMCA860-11|Sarcoptiformes|Suctobelbidae
--AACTTTATACTTCATATTCGGAGCTTGAGCAGGACTATTAGGTTCTGCTTTAAGAGCT
TTAATTCGACTAGAACTAGGACAA---------------------------------CCA
GGATCTTTAATAGGAAACGAC---CAAATTTATAACACCATTGTCACAGCTCATGCCTTC
GTCATAATTTTTTTCATAGTTATACCAATCATAATTGGAGGATTCGGTAACTGACTTGTA
CCAATAATAATCGGAGCACAAGACATAGCCTTTCCACGTATAAATAATATAAGATTCTGA
TTGCTTCCTCCTTCTCTAACACTACTTTCAGTTTCTTCTTTAGCCGGTGTAGGAGTTGGT
---ACTGGATGAACAGTATACCCTCCTTTAGCAGGGAACTTATTCCATTCTGGTTTTGCC
GTAGACTTAGCAATTTTCAGTCTTCATTTAGCTGGGATTTCTTCAATTTTAGGAGCAATT
AATTTCATTACGACAATTATAAATATACGT---TCTTCTTCTATTACCTTGGATTCCATT
CCATTATTTGTATGATCTGTCCTAATTACAGCTATTTTATTATTACTATCCCTACCGGTT
TTAGCTGGAGCAATTACAATATTATTAACAGACCGAAATTTTAACACTACATTTTTTGAC
CCATCTGGGGGAGGGGACCCAATTTTATACCAACATTTATTT
>MYMCF917-12|Sarcoptiformes|Suctobelbidae
--AACCCTATATTTCATATTTGGGGCTTGAGCAGGACTCTTAGGATCCGCTTTAAGAGCT
TTAATTCGATTAGAATTAGGACAA---------------------------------CCA
GGATCTTTAATAGGAAACGAC---CAAATCTATAATACTATTGTTACAGCACATGCCTTT
GTTATAATTTTCTTTATAGTTATACCAATCATAATCGGAGGATTCGGCAATTGACTAGTA
CCAATAATAATCGGAGCACAAGATATGGCCTTTCCACGTATGAATAACATAAGATTTTGA
CTATTACCCCCTTCTTTAACATTACTTTCAGTTTCTTCTTTAGCCGGAGTAGGAGTAGGT
---ACCGGTTGAACTGTGTACCCTCCTTTAGCAGGAAATTTATTTCATTCTGGATTCGCC
GTAGATCTAGCAATTTTCAGTCTCCACTTAGCTGGAATCTCTTCTATTTTAGGAGCAATT
AATTTTATTACAACAATTATAAACATACGT---TCTTCCTCTATTACCTTGGATTCCATC
CCATTGTTTGTATGATCTGTTCTAATCACAGCTATCCTATTACTACTGTCTCTACCTGTT
TTAGCTGGTGCAATCACAATATTATTAACGGACCGAAACTTCAACACTACCTTTTTTGAT
CCGTCGGGGGGAGGGGATCCAATTTTATACCAACATTTATTT
>CHACB1203-10|Sarcoptiformes|Oppiidae
--AACTTTATATTTTGTTTTTGGAGCGTGAGCCGGAATTCTAGGGTCTGCGTTAAGAGCC
CTAATTCGATTGGAGTTAGGACAG---------------------------------CCA
GGATCTTTACTAGAAAATGAC---CAAATTTATAATACCATTGTAACAGCACATGCCTTT
GTCATAATCTTTTTTATGGTAATGCCAATTTTAATTGGGGGCTTTGGTAATTGACTAGTG
CCTATAATGATTGGAGCTCAAGACATAGCTTTCCCTCGCATAAACAATATGAGATTTTGG
CTTCTACCACCATCTCTTTCTTTACTCTCAATCTCAGCATTCGCTGGAGTGGGGGTGGGG
---ACAGGTTGAACGGTGTACCCTCCTTTAGCAGGAAACCTTTTCCATTCCGGGATCTCA
GTAGACTTGGCTATCTTTAGCTTACACCTAGCAGGTGCCTCTTCTATTTTAGGAGCTATC
AATTTCATTACTACTATCACAAACATGCGT---TCTTCCTCCATGTCACTAGACGCTATC
CCCTTGTTTGTGTGATCTGTGCTAATCACGGCTATTCTTTTACTGCTATCCCTGCCAGTA
CTGGCAGGGGCCATCACTATACTATTAACAGACCGTAACTTTAACACTTCATTTTTTGAC
CCATCAGGTGGGGGAGACCCTATCCTGTACCAACATTTATTT
>MYMCA421-11|Sarcoptiformes|Brachychthoniidae
--AACTCTCTATTTTATTTTCGGGATTTGAGCAGGTTTGTTAGGTTCTAGTTTAAGTATA
CTAATTCGAGTTGAACTTGGACAG---------------------------------CCA
GGATCTCTGTTGGAAAACGAT---CACATTTATAATGTGATTGTTACTGCACATGCTTTT
GTAATGATTTTTTTCATAGTAATACCAATTATAATTGGTGGTTTTGGAAATTGACTTGTT
CCTTTAATGATTGGAGCCCCTGACATGGCTTTTCCTCGTATGAACAATATGAGTTTCTGA
TTGCTTCCTCCTTCTTTGTCTTTATTAGCTATTTCTTCTTATTCTGGAACTGGTGCTGGT
---ACAGGATGAACTGTTTATCCTCCTTTGTCTGATTATGTTTACCATATGAACAATAGA
GTGGACTTAGCTATTTTCAGCTTGCATCTTGCTGGTGCTTCTTCTATTTTAGGTGCTATT
AACTTTATCACTACAATTATTAACATACGA---GGATTATCGACAAATTTAGATAATGTC
CCTTTATTTGTATGATCTGTTTTTATTACTGCTATTCTTTTACTTCTTTCTTTACCAGTT
TTAGCAGGTGCTATTACCATACTTTTAACGGATCGTAATTTTAATACTACTTTTTTTGAC
CCTTCTGGAGGAGGAGATCCTATTTTATACCAGCATTTATTT
>MYMCA883-11|Sarcoptiformes|Brachychthoniidae
--AACTATGTATTTTATATTTGGTATTTGATCTGCATTATTAGGTGCTAGTTTAAGACTT
TTAATTCGAGTAGAATTGGGTCAA---------------------------------CCA
GGATCTTTGCTAGAAAATGAT---CACATTTATAACGTTATTGTAACAGCTCATGCTTTT
GTAATAATCTTTTTCATAGTAATGCCCATAATAATTGGAGGGTTTGGCAATTGGTTGGTT
CCTCTAATAATTGGGGCTCCTGACATGGCCTTCCCCCGCATAAATAATATAAGATTTTGG
TTATTACCTCCTTCTTTAAGATTGTTGCTTCTCTCATCTTACTCAGGCACTGGTGCCGGA
---ACCGGGTGAACGGTATATCCCCCTTTATCTGATTTTTCCTATCACATGAACAATAGT
GTCGATTTAGCAATCTTTAGTTTACATTTAGCCGGTGTCTCTTCTATTTTAGGAGCAATC
AACTTTATCACTACAATCGTAAATATACGA---GGTTTAAGGACTTCATTAGACAACATT
CCTTTATTCGTTTGATCTGTCTTTATCACAGCTATTTTACTACTTTTATCCCTCCCTGTT
TTAGCAGGTGCCATTACTATGCTATTAACAGATCGTAACTTTAATACTTCATTTTTTGAT
CCAAGTGGGGGAGGGGATCCTATTCTTTACCAACATCTTTTC
>MYMCG482-12|Sarcoptiformes|Quadroppiidae
--AACTTTATATTTTATTTTAGGGGCTTGGGCAGGTCTTTTAGGATCTGCCTTAAGTGCC
TTAATTCGGTTAGAATTAGGACAA---------------------------------CCA
GGATCTATAATAGAAAACGAT---CAAATCTATAATACCATTGTTACTGCCCACGCTTTC
GTAATAATTTTTTTCATAGTGATACCTATTATGATCGGAGGTTTTGGAAATTGACTAGTC
CCAATAATAATTGGAGCACAAGACATAGCCTTTCCTCGTATAAATAATATAAGATTTTGG
CTTCTTCCTCCATCTTTAATCTTTCTTACCACCTCAGCTTTTTCAGGAGCTGGGGCTGGA
---ACAGGATGAACTGTCTACCCACCTTTAGCAAATAATATATTTCATTCTGGAATTTCA
GTAGACCTTGCTATTTTTAGTCTTCATCTGGCAGGGGCCTCCTCTATTTTAGGGGCTATT
AACTTTATTACTACTATTATAAACATACGT---TCTTCTTCTATAAGATTAGACACTATC
CCTCTTTTCGTATGATCTGTCTTACTTACTGCTATTTTATTACTATTATCTTTACCAGTT
TTAGCCGGAGCTATCACTATATTACTAACAGATCGTAATTTTAATACTTCCTTCTTTGAT
CCTTCTGGAGGAGGGGATCCTATCTTATACCAACACTTATTT
>MYMCC715-11|Sarcoptiformes|Eniochthoniidae
--AACAATATACTTCATATTTGGAGCATGAGCAGGGCTCATGGGATCTGCTTTAAGAATT
CTAATTCGAACAGAATTGGGACAG---------------------------------CCA
GGATCTTTACTGGAAAACGAC---CAAATCTACAACACAATTGTAACAGCACACGCATTC
GTAATAATTTTCTTCATAGTCATACCGGTAATAATTGGGGGGTTTGGCAATTGGCTAGTA
CCACTAATGATCGGAGCACCAGATATAGCATTCCCACGAATAAATAATATAAGCTTCTGG
CTACTTCCACCGTCTCTGTCACTGCTGACTTTATCATCATTTACAGGCTACGGCGTGGGC
---ACCGGATGGACTGTGTATCCCCCACTTTCAGACAACATCTACCATGCTTCCCCCAGA
GTAGACTTAGGAATCTTTAGACTACATTTGGCAGGTGCATCCTCCATTCTAGGAGCTATC
AATTTCATCACAACTATCATTAACATACGA---TCTTCGAGGACAACAATGGACAACATA
CCACTATTCGTCTGATCCGTCCTGGTAACCGCAATCCTGTTGCTGCTGTCATTACCAGTG
CTAGCGGGAGCTATCACAATACTCCTCACCGATCGGAACTTTAATACATCCTTTTTCGAC
CCCTCGGGGGGGGGAGACCCTATTTTATACCAACATCTGTTT
>MYMCB598-11|Sarcoptiformes|Passalozetidae
--AACTTTGTACTTTGTATTCGGTGCTTGGTCCGGAATTTTAGGATCAGGATTAAGAGCA
ATTATTCGATTGGAATTAGGACAA---------------------------------CCA
GGATCTTTAATAGAAAATGAC---CAGATTTATAACACAATTGTAACAGCCCATGCATTT
GTAATAATCTTTTTTATGGTTATGCCTGTAATAATTGGAGGATTCGGTAACTGATTAGTG
CCAATAATGATTGGAGCACAAGATATAGCTTTTCCTCGAATAAACAATATAAGATTTTGA
TTACTCCCTCCTTCTATTTCATTGTTAACTTTATCTATGTTTTCTGGAGTTGGAGTAGGA
---ACGGGATGAACAGTGTACCCACCTCTCGCAGGGGGGATATTTCATTCAGGATTCTCG
GTAGATCTCGCCATCTTTAGATTACATCTAGCGGGTGTATCTTCGATCCTAGGAGCTATT
AACTTTATCACAACCATTATAAATATACGA---TCAGCCATGTTAATAATACACGCCATA
CCGTTATTTGTTTGATCTGTTTTATTCACAGCAATTTTATTATTACTATCCCTTCCTGTC
TTAGCAGGAGCTATCACAATATTATTAACTGATCGAAATTTTAACACTTCATTTTTTGAT
CCTTCAGGAGGAGGGGATCCAATTCTTTATCAACATTTGTTT
>MYMCC808-11|Sarcoptiformes|Limnozetidae
--AACTTTATATTTTATTTTTGGGGCATGGGCAGGACTACTAGGTGCAGCATTAAGAGGT
CTAATCCGCCTAGAGTTAGGACAG---------------------------------CCA
GGATCTCTGATAGAAAATGAT---CAGATCTATAACACCATTGTAACAGCTCATGCTTTT
GTAATAATTTTCTTCATAGTAATACCAATCATAATCGGGGGATTTGGAAATTGACTAGTT
CCTATAATAATTGGAGCCCAAGATATGGCATTCCCTCGAATAAATAATATAAGATTCTGA
CTTCTTCCCCCTTCATTATTTCTTCTTTCTTCATCAGCCTTCGCTGGTGTAGGAGCAGGA
---ACAGGATGAACAGTTTACCCACCTTTAGCAGGGAACATATTCCACTCTGGATTTTCA
GTAGACCTTGCTATTTTCAGATTGCATTTGGCTGGGGCCTCTTCGATCTTGGGTGCCATT
AACTTCATCACAACTATTTTAAACATGCGC---TCTTCCTCTATGTCTCTTGATTCTATC
CCATTATTTGTATGATCCGTACTAATTACAGCAGTTTTACTTCTTTTATCTCTACCTGTT
CTTGCGGGAGCTATTACCATATTATTAACAGACCGAAATTTTAATACATCTTTTTTCGAT
CCCTCTGGAGGTGGTGATCCCATCTTATATCAACACCTTTTT
>MYMCC557-11|Trombidiformes|Rhagidiidae
--AACAATATATTTTGCATTCGGATTATGATCGGCCTTATTAGGGGCCTCCATAAGCCTG
TTAATTCGAATAGAACTAGGACAG---------------------------------CCA
GGATCTATGCTACAAAACGAT---CAAATTTATAATACAATCGTAACTGCCCATGCATTT
GTAATAATTTTTTTCATAGTGATACCAATCATAATCGGAGGATTTGGCAACTGACTAGTG
CCCATAATAATCGGAGCTCCTGACATAGCTTTCCCACGAATAAATAACATAAGATTCTGA
CTTCTTCCGCCCTCTCTAACCCTTCTACTGATATCCTCTTTCACTAGAGCTGGTGTAGGG
---ACAGGATGAACAGTGTACCCACCCCTATCAAGCAATATTGCCCACCCAGGGGGAGCT
GTAGACCTAGGGATTTTTTCCCTACACTTAGCGGGAATTTCTTCTATTCTAGGGGCAATC
AATTTCATAACAACAATCATTAACATACGA---AACCCAGCCATAACATTTGAACGCGTA
CCTTTATTTGTATGGTCAGTATTTATTACCGCTCTACTACTATTGCTATCTTTGCCAGTC
TTAGCAGGAGCAATTACAATACTGCTAACAGACCGAAATTTCAATACATCATTTTTTGAC
CCAGCAGGTGGAGGAGACCCTATTTTATACCAACACTTATTT
>MYMCC069-11|Sarcoptiformes|Brachychthoniidae
--TACCATATATTTTATTTTTGGCCTATGGGCAGGTATTTTAGGAGCAAGTCTGAGATTA
TTAATTCGGGTAGAATTAGGACAG---------------------------------CCA
GGATCTTTATTAGAAAATGAC---CACATTTACAACGTTGTTGTCACTGCTCATGCTTTT
GTAATAATCTTTTTTATGGTTATGCCTATAATGATTGGAGGCTTCGGAAATTGATTGGTA
CCTTTAATAATTGGGGCTCCTGACATGGCATTTCCTCGGATGAATAACATAAGGTTCTGG
TTATTACCACCATCTCTAACTTTACTTCTTCTTTCGTCTTTTTCAGGAACTGGTGCTGGA
---ACAGGTTGAACGGTTTATCCTCCTCTATCTGATTATAATTTTCATATAAACAGAAGA
GTTGACTTAGCAATTTTCAGATTACATCTAGCAGGAGTTTCTTCTATCCTTGGAGCCATT
AATTTTATTACTACCATTATTAATATACGT---AGCCTTAATACTTCTTTAGATAACCTA
CCTTTATTTGTGTGATCAGTTTTTATTACCGCTATCTTATTGTTATTATCACTTCCTGTA
TTAGCAGGAGCCATCACAATATTATTAACTGATCGAAACTTTAACACTTCTTTCTTTGAC
CCAGAGGGAGGAGGGGATCCTATTTTATACCAACATTTATTT
>MYMCG328-12|Sarcoptiformes|Brachychthoniidae
--TACTTTGTATTTTATTTTCGGTATTTGAGCAGGGTTGCTTGGCTCTAGATTAAGTGTT
CTAATTCGGATTGAATTAGGGCAG---------------------------------CCA
GGATCTTTATTAGAAAATGAT---CATATTTATAACGTCATTGTAACAGCACACGCTTTT
GTTATGATTTTTTTTATAGTTATGCCAATCATAATTGGAGGATTTGGAAATTGATTGGTG
CCATTAATGATTGGTGCCCCGGACATGGCATTCCCACGTATAAATAACATAAGGTTTTGG
TTACTTCCTCCTTCTTTGTCTTTGCTTGCTCTTTCTTCTTATTCTGGCACTGGGGCTGGG
---ACCGGTTGAACCGTTTATCCCCCTTTATCTGATTACGTTTATCACATGAATAATAGA
GTTGATTTAGCTATTTTTAGATTACATTTAGCTGGAGCGTCTTCAATTTTAGGAGCTATC
AATTTTATTACAACTATTATTAATATACGA---GGTCTGAGAACTAATTTAGACAATATT
CCTTTGTTTGTTTGATCTGTCTTTATTACAGCTATTCTTTTACTTCTTTCTTTACCGGTT
CTAGCAGGAGCTATTACTATACTTTTAACAGACCGAAACTTTAATACAACATTCTTTGAT
CCTTCTGGTGGTGGCGACCCTATTTTGTACCAACATTTATTT
>MYMCE859-12|Sarcoptiformes|Brachychthoniidae
--AACCTTGTATTTTATTTTTGGCATCTGGGCTGGGCTTCTAGGAAGAAGCCTGAGAGTT
TTGATCCGTATTGAATTAGGACAA---------------------------------CCA
GGATCTCTTTTAGAAAATGAT---CACATTTATAATGTTATTGTTACAGCTCATGCTTTC
GTTATAATTTTCTTTATAGTAATGCCTATTATAATCGGAGGGTTTGGAAATTGACTAGTC
CCTTTAATAATTGGTGCCCCGGACATAGCATTTCCTCGAATGAACAATATAAGTTTCTGA
TTGCTCCCTCCTTCTCTCTCTTTATTAGCCTTGTCCTCTTATTCTGGTACTGGGGCTGGA
---ACTGGTTGAACAGTTTATCCTCCTTTGTCTGATTATGTTTATCACATAAACAATAGA
GTTGATTTAGCTATTTTTAGATTACACTTAGCTGGGGCTTCTTCCATTTTGGGAGCTATT
AATTTTATTACAACTATTATTAATATACGT---GGTTTAAGAACTAATCTTGATAACGTT
CCATTGTTTGTTTGATCTGTATTCATTACAGCTATTTTACTTCTTCTTTCTCTTCCAGTC
TTGGCTGGAGCGATTACCATACTGCTAACAGACCGTAATTTTAATACTACTTTTTTTGAT
CCTTCTGGAGGAGGAGACCCTATTTTATACCAACATCTATTT
>MYMCE321-12|Sarcoptiformes|Tectocepheidae
--AACATTATACTTCCTATTAGGAGCCTGAGCGGGGATTTTAGGGTCTGCCTTGAGAGGG
TTAATTCGATTGGAGTTAGGGCAG---------------------------------CCA
GGATCTTTGTTTGAAAATGAT---CAAATTTATAACACCGTTGTTACTTCCCATGCTTTT
GTTATAATTTTCTTTATAGTAATACCCGTGATGATTGGGGGCTTTGGAAATTGACTAGTA
CCTATAATAATTGGAGCTCAAGATATGGCATTTCCTCGTATGAATAATATGAGATTTTGG
CTTCTGCCCCCTTCTTTGACTCTTTTACTAAGTTCTTCCTTTAGGGGAATAGGTGTGGGA
---ACTGGTTGAACTGTTTATCCTCCTTTAGCTGGAAATTTATTTCATTCTGGGATTTCT
GTGGATTTGGCTATTTTCAGTTTACACCTTGCTGGGGCTTCCTCTATTCTAGGTGCCATT
AATTTTATTACCACTGTAGTTAATATACGT---TCTTCTTGTGTGAGATTGGACAGAATT
CCTCTTTTCGTTTGATCTGTACTCATTACAGCCGTGCTTTTACTCTTATCGTTGCCCGTT
CTTGCTGGGGCCATCACTATGTTATTGACCGATCGTAATTTTAATACATCCTTTTTTGAC
CCCTCTGGGGGAGGAGACCCCATTTTATACCAACACCTTTTC
>MSSCA3919-16|Sarcoptiformes|Suctobelbidae
--AACTTTATACTTTATATTCGGTGCTTGAGCAGGACTTTTAGGTTCTGCCCTAAGCGCT
TTAATTCGACTAGAACTAGGACAA---------------------------------CCA
GGATCTTTAATAGGAAATGAT---CAAATTTACAATACTATTGTTACAGCTCACGCCTTT
GTTATAATTTTTTTTATAGTTATACCAATTATAATTGGTGGGTTCGGTAATTGGCTTGTA
CCAATAATAATCGGGGCCCAAGACATAGCTTTCCCCCGTATAAATAATATAAGATTTTGG
TTGCTACCCCCTTCTTTAACACTACTTTCGGTATCTTCCTTAGCTGGGGTTGGAGTAGGC
---ACAGGTTGAACTGTGTACCCTCCCTTAGCAGGAAATTTATTCCACTCTGGATTTGCT
GTAGATTTAGCCATTTTCAGTCTTCATTTAGCTGGAATTTCTTCAATTCTAGGAGCCATC
AATTTCATTACAACAATTATAAATATACGA---TCTTCCTCTATTACTCTAGATTCTATT
CCATTATTTGTCTGATCTGTTTTAATTACGGCCATCCTATTGCTACTATCACTACCAGTA
TTAGCAGGTGCAATCACAATGCTATTAACAGACCGAAATTTTAATACTACCTTCTTTGAC
CCATCAGGAGGTGGTGATCCCATTT-----------------
>CNFDM564-14|Mesostigmata|Microgyniidae
--AACAATATACTTAGTATTTAGAGCTTGGGCAGGAATAGCTGGGACAGCATTAAGAGTA
ATTATTCGAACTGAATTAGGACAA---------------------------------CCT
GGCTCAACTATTGGAGATGAC---CAAATTTATAATGTCGTAGTAACAGCTCATGCTTTT
GTTATAATTTTCTTTATAGTAATACCTGCTATAATTGGAGGTTTTGGAAACTGATTAGTT
CCTTTAATAATTAGAGCCCCTGATATAGCTTTTCCACGTATAAATAATATAAGATTTTGA
CTTTTACCCCCCTCTTTATTATTACTTTTAACTTCTTCTATAGTAGAATCAGGAGCAGGA
---ACTGGATGAACAGTTTATCCCCCTTTAGCATCAAATATTTCCCATAGAGGAGCAAGT
GTTGACCTAGCAATTTTTTCTTTACACCTAGCAGGTGTTTCTTCAATTTTAGGATCTATT
AATTTTATTACAACAATTATAAATATACGT---CCACTTAGTATATCCTTAGAACGAACT
CCTCTTTTTGTTTGATCAGTTCTTTTAACCACCATTCTTTTATTATTATCTCTACCTGTA
CTTGCTGGAGCAATCACTATATTACTTACAGACCGAAATTTTAATACTTCATTCTTTGAT
CCAGCTGGTGGAGGAGACCCTATCCTCTACCAACACTTATTT
>SSWEE146-13|Mesostigmata|Trachytidae
--AACAATATATCTAATTTTCAGAGCATGAGCTGGAATAGCCGGAACTGCTCTCAGAGTC
ATCATTCGTACAGAATTAGGTCAA---------------------------------CCT
GGATCAACTATCGAAAATGAC---CAAATTTTTAATGTAATTGTAACTGCTCATGCTTTT
ATCATAATTTTTTTTATAGTAATACCCTCTATAATTGGTGGTTTTGGAAACTGACTTATT
CCTTTAATACTAGGAGCACCAGACATAGCTTTTCCACGTATAAATAATATAAGATTTTGA
TTACTACCCCCCTCTTTAATTCTTTTAATATCTTCCTCTTTAGTTGAAGCCGGAGCAGGA
---ACAGGATGAACAGTATATCCTCCTTTAGCTTCAAATATTTCTCATAGAGGCGCAAGT
GTAGATCTTGCTATTTTTTCTCTTCATTTAGCAGGAGTATCATCCATTTTAGGCTCAATT
AATTTTATTACTACAATTGTCAACATACGA---TCAACAGAAATAAAGTTAGAACGAATC
CCCCTATTCGTTTGGTCCGTTCTTCTTACAACAATTTTACTACTGTTATCACTTCCAGTT
TTAGCTGGTGCAATTACTATACTTTTAACAGACCGAAATTTTAATACTTCTTTTTTCGAT
CCTTCAGGAGGTGGAGATCCTATCTTATACCAACATTTATTT
>OPPHO2243-17|Trombidiformes|Erythraeidae
--TTCTCTTTACTTTATGCTAGGAACATGATCAGGAATCATAGGATTAAGAATAAGAATA
ATTATTCGATTAGAGCTAGGGCAA---------------------------------CCA
GGACAAACTATCGCAAATGAG---CAATTATATAACTCAATAGTTACTTCACACGCATTC
ATCATAATTTTTTTTATAGTAATACCAATTATAATCGGAGGATTCGGAAATTGATTAGTA
CCATTAATATTAGGAGCTCCTGACATAGCATTCCCCCGAATAAACAACATAAGATTTTGA
CTTTTACCTCCTTCATTAATATTATTACTAATAGCTTCTTTTGCTTCCATAGGGGTGGGA
---ACAGGTTGAACTGTTTACCCGCCTCTTTCAGACCTGTGAGGGCACAGATCATTCTCA
ATTGAAATAACTATTTTTTCTCTTCATTTAGCAGGGGTGTCTTCTATTTTAGGAGCAATC
AACTTTTTAGCCACAATTAAAAATATAAAA---AATAAATTCCTTTCAATAGATAAAATC
CCATTATTCGTATGAGCAGTTATAGCAACAGCAGTTCTATTATTGCTATCTCTTCCTGTC
TTAGCAGGAGCCATCACTATACTCTTATTTGACCGCAATTTTAATACTTCATTTTTTGAT
CCATCGGGGGGGGGAGACCCAATTCTATACCAACACTTATTT
>SWPIN858-15|Mesostigmata|Uropodidae
--AACTATATATTTAATCTTCAGAGCATGATCTGGAATAGTAGGGACAGCACTAAGTTTA
ATCATTCGAACCGAATTAGGCCAA---------------------------------CCA
GGATCAACTATTTCAGATGAT---CAAATTTTTAATGTAATTGTAACCGCACATGCTTTT
ATTATAATTTTTTTTATAGTTATACCAGCAATAATCGGTGGGTTTGGTAATTGATTAATC
CCTCTAATACTAGGGGCACCAGACATAGCTTTCCCACGAATAAATAATATAAGTTTTTGA
CTTCTTCCTCCTTCTCTTAGTCTATTATTAATTTCATCCCTAGTAGAATCCGGGGCTGGT
---ACCGGATGAACAGTTTACCCACCACTTGCAAGTAATATATCCCATATAGGTGCAAGT
GTTGACCTGGCTATTTTTTCACTTCATCTTGCTGGTGTCTCTTCAATTTTAGGTTCTATC
AACTTTATTACAACAGTTATTAATATACGC---TCAAGATATATAACTCTAGAGCGTGTA
CCCTTATTTGTATGATCTGTTATACTAACTACTATTCTTTTACTTCTATCTCTTCCTGTA
TTAGCTGGAGCAATCACAATATTACTAACAGACCGTAATTTTAATACTTCATTTTTTGAT
CCTAGAGGAGGTGGTGACCCAATCTTATACCAACATCTATTT
>SSGLC4180-15|Mesostigmata|Microgyniidae
--AACAATATACTTAGTATTTAGAGCATGAGCTGGGATAGCTGGGACAGCTTTAAGAGTA
ATTATTCGAACTGAACTTGGACAA---------------------------------CCA
GGATCAACTATTGGTGACGAT---CAAATTTACAACGTAGTAGTAACAGCCCATGCTTTT
GTAATAATTTTCTTCATGGTGATACCAGCCATAATTGGAGGATTTGGAAACTGATTAATC
CCCTTGATAATTGGGGCCCCAGATATAGCTTTCCCTCGCATAAACAACATAAGTTTCTGA
CTTTTACCTCCTTCTTTAATTTTACTGTTAACATCTTCTTTAATCGAATCTGGTGCTGGT
---ACAGGTTGGACTGTTTACCCACCTTTAGCCTCCAATATTTCTCACAGAGGTGCTAGA
GTCGATTTAGCAATTTTTTCCCTCCATTTAGCCGGAGTATCTTCAATTCTAGGTTCTATC
AATTTTATTACTACAATCATAAATATACGC---CCACCAGAAATATCATTAGAACGAACA
CCACTATTTGTTTGATCAGTACTTTTAACTACAATCCTTCTTCTTTTATCATTACCTGTA
CTCGCAGGTGCAATTACCATACTTTTAACAGACCGAAATTTTAACACATCATTCTTTGAC
CCTGCAGGAGGTGGAGACCCTATTCTATACCAACATTTATTT
>OPPHO3486-17|Trombidiformes|Erythraeidae
--TTCTCTTTACTTTATACTAGGAACATGATCAGGAATTATAGGATTAAGAATAAGAATA
ATTATTCGATTAGAACTAGGTCAA---------------------------------CCA
GGACAAACTATTGCTAATGAA---CAATTGTATAACTCAATAGTAACCTCACACGCATTC
ATCATAATCTTTTTCATAGTAATACCAATTATAATCGGTGGATTTGGAAACTGGCTAGTA
CCACTAATATTAGGAGCTCCCGATATAGCATTTCCCCGAATGAACAACATAAGATTTTGA
CTATTACCCCCATCATTAATACTATTATTAATAGCTTCTTTCGCCTCTATAGGAGTAGGA
---ACAGGTTGAACTGTCTATCCTCCTCTTTCAGACTTATGAGGGCATAGATCATTTTCA
ATTGAAATAACTATCTTTTCTCTTCATTTAGCAGGAGTATCCTCCATTCTAGGAGCAATT
AACTTTTTAGCTACAATTAAAAACATAAAA---AATAAATTCCTTTCCATAGATAAAATT
TCACTATTCGTATGAGCAGTAATAGCAACAGCAGTCTTATTATTACTTTCCCTTCCTGTT
TTAGCTGGAGCTATTACTATACTTCTATTTGACCGTAACTTCAATACATCCTTCTTCGAT
CCTTCCGGAGGAGGAGATCCAATCTTATATCAACATTTATTT
>MYMCB629-11|Trombidiformes|Microtrombidiidae
--AACTTTATATTTTGGAATAGGCTTATGATCAGGTCTGTTAGGGACAAGCCTCAGCCTC
ATTATCCGGATAGAATTGACTCAA---------------------------------TGC
TCTTCTTTAATTGGGAGTGAT---CAAATTTATAATTCGATTGTGACTGCTCACGCTTTT
GTCATGATTTTTTTTATAGTGATGCCAACCATAATAGGTGGTTTCGGAAATTGAATTGTC
CCTTTGATAGTTGGGATTCCTGATATAGCTTTCCCGCGCCTAAATAATATAAGTTTATGG
CTTCTTTTTCCATCTTTAGTTTTTATAGTGCTATCAATATTTTCTTCAAATGGAACTGGA
---ACTGGATGAACTGTTTATCCTCCTTTGTCTAGAAATATATCACATATGGGTGTTTCT
GTTGACTTTTCAATTTTTTCTTTGCATTTAGCAGGGTTATCCTCTATTCTTGGGTCGGTA
AATTTTTTAGTTTCTATTTTTAATTCAATT---CACAGTTTTCAAAATTGATTTAGCATT
CCGATATTTATTTGGTCTATCGCTTTTACAGCAATTCTTTTAATTCTTTCTCTCCCGGTA
TTAGCGGGAGCAATTACTATGCTCTTAAGAGATCGTAACTTTAATACTTCATTTTTTGAC
CCATCTGGGGGGGGGGACCCAATTTTGTACCAACATCTTTTT
>MYMCF666-12|Sarcoptiformes|Eremaeidae
--AACTTTATATTTTATTTTTGGTGCTTGAGCCGGTCTCTTAGGATCAGCTCTTAGAGCT
TTAATTCGATTGGAATTAGGACAA---------------------------------CCG
GGTTCTTTAATAGAAAATGAT---CAAATCTATAACACTATCGTTACAGCTCATGCTTTT
GTAATAATTTTTTTTATGGTTATACCAGTAATAATTGGAGGATTTGGAAATTGACTTGTA
CCAATAATAATTGGAGCACAAGACATAGCCTTTCCTCGTATAAATAATATAAGTTTCTGG
TTGCTTCCTCCTTCTTTATCTTTGTTATCCGCTTCAGCATTTGCTGGAATAGGGGCAGGA
---ACTGGTTGAACTGTTTATCCTCCTTTAGCAGGAAATTTATTTCATTCTGGATTTTCC
GTTGATTTAGCTATTTTTAGACTTCATTTAGCAGGTGCTTCTTCTATTTTAGGAGCTATC
AATTTCATTACCACTATTATAAATATACGG---TCTTCATCTATAACGTTAGATTCAATT
CCTCTGTTTGTTTGATCAGTACTAATTACAGCTGTGCTACTACTTCTTTCCTTACCTGTA
TTAGCTGGAGCTATCACTATACTACTAACAGACCGAAATTTTAATACTTCCTTTTTTGAC
CCTGCCGGAGGGGGAGACCCAATTCTGTACCAACATTTATTC
>MYMCA921-11|Sarcoptiformes|Brachychthoniidae
--AACTTTATACTTTATTTTTGGAATCTGGGCTGGTTTGTTAGGATCTAGATTGAGAATG
TTAATTCGAGTTGAGCTGGGGCAA---------------------------------CCG
GGTTCTTTACTAGAAAACGAT---CATATTTATAACGTAATTGTCACTGCTCATGCTTTT
GTAATGATTTTTTTTATAGTGATACCAATTATGATTGGTGGATTTGGAAACTGATTAGTA
CCTTTAATGATCGGAGCTCCAGACATAGCTTTTCCTCGTATAAATAATATAAGATTTTGG
CTACTTCCTCCTTCTTTATCTCTACTTGCTGTTTCTTCTTACTCTGGTACAGGAGCAGGT
---ACAGGTTGAACTGTTTACCCTCCTCTATCTGATTATGTTTATCATATGAATAACAGA
GTTGATATTGCTATTTTTAGTTTACATCTTGCTGGTGCTTCTTCTATTTTAGGAGCAATT
AATTTTATTACAACAATTATCAACATACGA---GGTCTTTCTACTAATTTAGATAATGTT
CCTTTGTTTGTTTGGTCTGTATTTATTACTGCTATTTTATTACTTCTTTCTTTACCTGTT
TTAGCTGGTGCTATTACTATGCTTTTAACAGACCGAAATTTTAATACCACATTTTTTGAT
CCTTCCGGAGGAGGAGACCCTATTCTTTATCAACACTTATTT
>MYMCG649-12|Trombidiformes|Scutacaridae
--AACAATATATTTCGGTTTGGGAATCTGATCGGCTATATTAGGAACATCTTTAAGAAAT
ATTATTCGATTAGAATTAAATCAA---------------------------------CCC
GGTTCTATATTAGAAAATGAT---CAAATTTATAACTCTATCGTAACTGCTCACGCTTTC
ATTATAATTTTTTTTATAGTAATACCTATTATAATTGGAGGTTTTGGAAATTGATTAATT
CCTATAATAATAACTACACCAGATATAGCTTTTCCCCGAATAAATAATATAAGATTTTGA
CTTTTACTATCCTCATTAGCATTATTAATTTCATCTATGCTATCTTCACAAGGTAGAGGA
---ACAGGTTGAACAGTATATCCCCCCTTGTCAAATCAAATCTCCCACTCAGGTTCATCA
GTAGATTTAACTATTTTATCTCTTCATTTAGCTGGAGCATCTTCCATTATAAGCTCTTTA
AATTTCATTATTACAATTGTAAATATAAAA---CCTAATACTATAGGACTAGAACATGTT
CCATTATTTGCATGAAGAGTTTTAATTACAACTATTTTGCTATTATTAGCTCTTCCAGTG
CTTGCTGGAGCTATTACCATATTATTAACAGATCGAAATTTCAATACATCATTTTTTGAT
CCAAGAGGTGGGGGAGATCCTATCTTATATCAACACTTATTT
>MYMCG540-12|Mesostigmata|Ascidae
--AACTTTATATTTTTTATTCTCAAGATGAGCAGTAATAGTCGGAGCTAGAATAAGCTTA
TTCATTCGAATTGAACTATCTCAA---------------------------------CCC
GGTACTTTTATTGGTAGTGAC---TCTGTTTATAATGTTATTGTTACAGCCCATGCTTTT
GTTATAATTTTTTTTATGGTCATACCCGCTATAATTGGGGGTTTTGGAAATTGACTAGTT
CCTTTAATAATTTCTGCCCCCGATATAGCCTTTCCTCGAATAAATAATATAAGTTTCTGA
CTTCTACCCCCGTCCTTATCTTTATTGCTGTGCTCTATATTTACAGATAGAGGCGCTGGT
---ACAGGATGAACTGTCTATCCCCCTTTATCTATAAATATAGCCCACAGAGGAGTTTCT
GTGGATCTAGTAATTTTTAGGCTGCATTTAGCGGGAATTTCTTCTATTCTTGGAGCTATC
AATTTCATCTCCACTATTTTTAATATACGT---AGAAAAAATATAAAACTTGAACAAATA
CCTCTATTTGTTTGATCCGTGCTTATTACGGCTTTTTTACTTCTTTTAAGGCTGCCTGTA
TTAGCTGGAGCAATCACTATACTTCTAACCGATCGAAATTTTAACACCTCATTTTTTGAC
CCTAATGGGGGAGGAGACCCTGTACTATACCAACACCTATTT
>CNPPH1081-12|Trombidiformes|Microtrombidiidae
--CACCTTATACTTTTTATTTGGCCTTTGGGCTGGCCTTTTGGGCACAAGATTAAGTTTA
GTAATTCGCTTAGAGTTAGCCCAG---------------------------------CCC
TGTTCTTTCTTAGGGAATGAC---CAAACTTATAACTCAATTGTGACATCTCATGCTTTT
GTGATAATTTTTTTTATAGTTATACCAACAATAATAGGAGGATTTGGAAACTGATTAATT
CCTCTTATGGTTAAAGCTCCAGATATAGCCTTTCCTCGACTGAATAATATAAGTCTTTGG
CTTTTAATTCCTTCTTTGATGTTTTTATCCCTATCTATATTTTCATCAAATGGAACTGGA
---ACTGGTTGGACAGTCTATCCTCCTTTAGCAAGAAATATAGCGCATACGGGGGCTTCT
GTAGATATGTCTATTTTTTCTCTTCACTTGGCTGGGATTTCCTCAATCCTTGGTTCTATT
AATTTTTTAGCTACTGTTTTTAACTCAAGA---GACGGCTCACAAAGATGATTTAGAATC
CCTATATTCATTTGAGGCGTTGTTTTTACTGCAATTCTATTGGTTCTTTCTTTACCTGTT
TTAGCTGGTGCTATTACTATACTTTTAACTGATCGCAATTTTAACACTTCTTTTTTTGAC
CCCTCAGGGGGAGGAGATCCGATTTTATATCAACATCTTTTT
>MYMCA1028-11|Trombidiformes|Stigmaeidae
--ATCTATATATTTTTACTTCAGAATTTGAAGTCTAATAATCGGAAGAAGAATAAGAATT
ATTATTCGAATTGAACTTAGACAA---------------------------------CCC
GGTTCTATTATTATAAATGAT---ATAATTTATAATTCTATAGTTACTATTCATGCATTT
ATTATAATTTTTTTTGTTGTTATGCCTACTATAATTGGGGGATTTGGTAATTGATTAACT
CCTATTTTAATTTCTTCTATTGACATAGCTTTTCCTCGTATAAATAATATGAGATTTTGA
ATTCTTCCTCCTTCTTTGATATTTATATTATTAAGATGTTTTTCTAATGTAATAACAGGA
---ACTGGATGGACTATATACCCTCCTTTATCAAATATAAATTTTCATAATAGATTATCA
GTTGATATGACAATTTTTTCTTTGCATATAGCTGGTTTTTCTTCTATTTTTAGATCTATT
AATTTCATTATTACAATTTTATTAATACGG---CCAAAAAAAATAAATGAATCTAAAATT
TCCCTATTTCTATGATCTATTATGATTACTGCTACTTTATTAATTTTAGCTTTACCAGTA
CTAGCTGGGGCCATTACTATACTATTATTCGATCGTAATTTTAATACTTCTTTTTTTGGT
CCCGCAGGTGGAGGAGATCCAATTTTATTTCAACATTTATTT
>MYMCG516-12|Sarcoptiformes|Oppiidae
--AACTTTGTATTTTATTTTTGGGGCTTGAGCAGGACTTTTAGGATCCGCTTTAAGAGCT
TTAATTCGTTTAGAATTAGGGCAA---------------------------------CCC
GGTTCTTTAATAGATAACGAT---CAAATTTATAACACCATTGTTACTGCACATGCTTTT
GTTATAATTTTTTTTATAGTGATACCAATTTTAATTGGAGGATTTGGAAATTGATTAGTT
CCAATAATAATTGGGGCTCAGGATATGGCTTTTCCTCGAATAAATAACATGAGATTTTGG
CTTTTACCCCCTTCTTTAGCTCTTCTTTCAATTTCTGCTTTTGCAGGAGCAGGAGCCGGA
---ACTGGATGAACAGTTTATCCTCCTTTAGCTGGTAGCTTATTTCATTCTGGTATTTCA
GTAGATTTGGCAATTTTTAGGTTACACTTAGCAGGAGCTTCCTCTATTTTAGGTGCTATT
AATTTCATTACTACCATTATAAATATGCGT---TCATCATCTATGACTCTTGATTCTATC
CCGTTATTTGTATGGTCTGTTTTAATTACAGCTGTATTATTATTATTATCTTTACCAGTT
TTAGCTGGAGCTATTACGATGTTATTAACAGACCGTAATTTTAATACTACATTTTTTGAT
CCTTCCGGAGGAGGAGATCCAATTTTATATCAACATTTATTT
>MYMCA533-11|Sarcoptiformes|Brachychthoniidae
--AACTTTATATTTTATTTTCGGAATTTGGGCTGGTTTATTAGGATCAAGTTTAAGAGTA
CTAATTCGTATTGAATTAGGGCAA---------------------------------CCC
GGTTCTTTATTAGAAAACGAC---CACATTTATAACGTTATTGTAACTGCTCATGCTTTT
GTAATGATTTTTTTTATAGTAATGCCACTTATGATTGGAGGGTTTGGGAATTGACTGGTG
CCTTTAATAATTGGAGCACCAGACATAGCATTCCCGCGTATAAACAACATGAGATTTTGA
CTTCTTCCTCCTTCTTTGTCTTTATTAGCTCTTTCTTCTTACTCTGGTACAGGAGCTGGT
---ACAGGGTGGACTGTTTATCCACCTTTATCAGACTATGTCTATCACATAAACAATAGG
GTTGATCTGGCTATTTTTAGATTACACTTGGCAGGGGCCTCTTCTATTTTGGGTGCTATC
AATTTTATTACAACTATTATTAACATACGA---GGTTTAAGTACTAATTTAGATAACATT
CCACTCTTTGTTTGATCCGTTTTTATTACTGCCATTCTTCTTTTACTTTCTTTACCCGTC
TTAGCAGGTGCCATTACTATGCTGCTTACAGATCGAAACTTCAATACTACTTTTTTTGAT
CCTTCAGGAGGTGGCGATCCTATTTTATACCAACATTTATTT
>MYMCA898-11|Mesostigmata|Digamasellidae
--AACTTTGTATTTACTATTTGCTTTTTGAGCTAGAATAATAGGAACTTCTTTAAGAATA
ATTATTCGAATTGAACTAGGTCAA---------------------------------CCC
GGTTCTTTAATTGGGGATGAC---CAAATTTATAATACTATTGTTACTGCTCATGCTTTT
GTTATAATTTTTTTTATAGTTATACCAGCAATAATTGGAGGTTTTGGAAATTGGTTGGTA
CCTCTTATAATTGGAGCTCCTGATATAGCATTTCCTCGTATAAATAATATAAGATTTTGG
CTTCTTCCTCCTAGTTTGATTTTTTTATTTATAAGAAGAATAGTTGAAGGGGGAGTAGGA
---ACTGGATGAACAGTTTACCCACCTTTAGCAGGAAATATAAGTCATTCTGGTGCAGCA
GTTGATTTAGCTATTTTTAGTCTTCATTTAGCAGGTGTATCAAGAATTTTAGGCTCTATT
AATTTTATTACTACAATTTTTAATATACGG---AATAAAGCTATAAGACTAGAACGAGTA
CCTTTATTTGTTTGATCTGTGTTGATTACTACTGTTTTGTTACTATTAAGACTCCCGGTT
TTAGCAGGAGCTATTACTATACTTCTTTTAGATCGAAATTTTAACACTTCCTTTTTTGAT
CCAAGAGGGGGTGGGGACCCTGTTTTATACCAACATTTATTT
>MYMCB235-11|Sarcoptiformes|Brachychthoniidae
--TACAATATATTTTATCTTTGGAACTTGAGCGGGAATGCTAGGGGCTAGCCTTAGCATA
CTTATCCGAATCGAACTTGGTCAA---------------------------------CCC
GGTTCTCTATTAGAGAATGAT---CACATCTACAATGTTATTGTGACTGCACACGCTTTT
GTGATGATTTTTTTTATAGTAATGCCTATTATAATCGGTGGGTTTGGAAATTGGCTTGTA
CCTCTAATGATCGGAGCTCCTGACATAGCTTTCCCACGTATAAATAATATAAGTTTTTGG
CTGCTCCCTCCCTCTTTGCTGTTGCTATTACTTTCTTCTTTTGCTGGAACAGGAGCCGGT
---ACCGGATGAACGGTATACCCTCCGTTATCTAGCATTAGCTTTCACATAAACGCTAGG
GTAGATTTTGCTATCTTTAGATTACATTTAGCTGGGGCCTCTTCTATTTTGGGAGCCACC
AATTTTATTACTACCATTTTAAATATACGA---AGTCTTACTTCTTCCCTAGACAATTTG
CCTTTGTTTGTGTGATCTGTTCTTATCACAGCAATCTTGTTATTGCTATCTCTACCAGTG
CTGGCGGGAGCGATTACGATACTGTTAACGGATCGTAACTTTAATACTTCTTTCTTTGAT
CCCAGTGGGGGGGGGGACCCTATTCTGTACCAACACTTATTT
>MYMCC646-11|Trombidiformes|Tarsonemidae
--AACTTTATATTTTATTTTAGGAATTTGATCAGTTATATTAGGTATATCTTTAAGAAAT
ATTATTCGTTTAGAACTAAGTATT---------------------------------CCT
TCTTCTATTTTATTAGATGAT---CAAATTTATAATTCAATTGTAACTTCTCATGCTTTA
GTAATAATTTTTTTCATAGTTATACCAGTAATAATTGGAGGATTTGGAAATTGATTAATT
CCTATAATTTTATTAAATTGTGATATAGCTTTCCCTCGTATAAATAACATAAGTTTTTGG
TTATTAATCTCTTCAATAATTTTAATATTTATATCTATAATATCATCAAAGGGATCTGGG
---ACTGGATGGACTATTTATCCTCCTTTGTCTTCTCTTGAATATCATTATGGTAGGTCT
ATAGATTTAACTATTTTATCTTTACATTTAGCTGGAGCTTCTTCAATTATAAGTTCTTTA
AATTTTTTATCTTCTATTCTAATAATACGA---CAAAAGTCAATAAAGATAGAAATAATA
TCATTATTTTCTTGAAGTATTTTAATTACTACTTTTTTATTATTATTAGCTTTACCAGTT
TTAGCTGGTGCTATTACAATATTATTAACTGATCGTAATTTTAATACTTCTTTTTTCAAC
CCCTCTGGGGGAGGAGATCCTATTTTATTTCAACATTTATTT
>MYMCF456-12|Trombidiformes|Tarsonemidae
--ATCTTTATATTTTATGTTTAGAATCTGATCTGGAATAATTGGTATATCTTTAAGAAAT
ATTATTCGATTTGAATTAAGAATT---------------------------------CCT
TCTTCTTTTATTAGAGAAGAT---CAAATTTATAATTCAGTTGTTACTGCTCATGCTTTA
GTTATAATTTTTTTTATAGTAATACCTGCTATAATTGGAGGGTTTGGAAATTGATTAATT
CCTTTAACTTTACTTTCTTGTGATATGGCCTTTCCACGAATAAATAATATAAGATTTTGA
TTATTAATTGTTTCAATAAATTTTCTTTTAATATCAATAATAAGATCAAGTGGATCTGGA
---ACAGGTTGAACAATTTATCCTCCTCTATCTTCAATTGAGTTTCATTATGGAATTTCT
GTAGATTTAACAATTTTATCTTTGCACATAGCAGGTATTTCTTCTATTATAAGTTCATTA
AATTTTTTATCTTCAGTTCTCATTATGCGA---CAAAAATCAATTTTAGTTGAATTTTGT
TCTTTATTTACCTGAAGAATTTTAATTACTACTTTTCTTTTATTACTTGCTTTACCTGTT
TTAGCAGGAGGAATTACAATACTTCTTACTGATCGAAATTTTAATACATCTTTTTTTAAT
CCAAATGGAGGAGGGGATCCTATTTTATTTCAGCATTTATTT
>MYMCF624-12|Sarcoptiformes|Alycidae
--AACTATATATTTTATTTTTGGTTTATGGTCATCTATAGTAGGTTCTATAATAAGAGGG
CTTGTTCGTGTAGAGTTGAATCAA---------------------------------CCT
GGTTCTATGATTGAAAGAGAT---CAAATTTATAATACTATTGTTACTTCTCATGCTTTT
GTTATAATTTTTTTTATAGTCATGCCAATTATAATTGGTGGTTTTGGAAATTGATTATTA
CCGATTATAATTGGGGCTCCTGATATAGCTTTTCCTCGAATAAATAATATAAGATTTTGA
TTATTACCTCCTTCTTTTATTTTGTTGTTGAGTTCATCTTATAAAGGTTTAGGAGTTGGA
---ACAGGTTGAACTGTTTATCCTCCATTATCTTCTAATTTATCTCACCTAGGATCAGGA
GTAGATTTAGCTATTTTTTCTTTGCACATAGCTGGAGTATCTTCTATTTTAGGTGCAATT
AATTTTATTTCTACTTTTTTTAATATGCGT---TTAATAATATTAACATTTGAGAAAATT
TCTTTATTTGTTTGGTCTGTTTTAATTACTGTTATTTTGCTTTTGCTTTCTTTACCTGTT
TTAGCTGGAGCTATCACTATACTTTTGACTGATCGTAATATTAGAACTTCGTTTTTTGAT
CCTTTAGGAGGTGGTGATCCTATTCTATATCAACATTTATTT
>MYMCA1438-11|Trombidiformes|Pygmephoridae
--AACAATATACTTCGGATTAGGGGTATGATCTGCTATACTAGGAACATCTTTAAGAAAT
ATTATTCGTCTTGAATTAAACCAA---------------------------------CCT
GGTTCTATACTTCAAAACGAT---CAAATTTATAATTCAATTGTAACAGCACACGCCTTC
ATTATAATCTTCTTTATAGTCATACCAACAATAATTGGAGGTTTTGGAAACTGACTTATT
CCATTAATAATAATAACCCCAGATATAGCTTTCCCCCGTATAAATAACATAAGATTTTGA
TTATTACTATCTTCATTAGCTCTTTTATTATCATCAATAATAACATCTCAGGGGAGAGGG
---ACCGGGTGAACAGTATACCCCCCATTGTCAAACCAAATATCTCATTCGGGAATATCA
GTAGACTTGACAATCTTATCCCTTCATTTAGCTGGAGTTTCGTCAATTATAAGCTCATTA
AATTTTATTATCACAATTATAAACATAAAA---CCAAAAACAATACTCCTAGAACATGTT
CCATTATTTGCTTGAAGAGTTCTTCTGACAACAATTCTTTTACTTTTAGCTTTACCCGTA
TTGGCAGGCGCTATTACCATACTTTTAACAGACCGAAATTTCAACACTTCCTTCTTCGAC
CCAAGTGGGGGTGGGGACCCTATTTTATACCAACATTTATTT
>MYMCG145-12|Trombidiformes|Pygmephoridae
--AACAATATATTTTGGATTAGGAATTTGATCTGCTATACTAGGAACTTCTCTTAGAAAC
ATTATTCGCCTAGAGCTAAATCAA---------------------------------CCT
GGTTCTATACTTCAAAACGAC---CAAATTTACAACTCTATTGTTACAGCCCATGCCTTC
ATTATAATTTTCTTTATGGTTATACCTACAATAATCGGGGGATTCGGAAACTGATTAATC
CCTCTTATAATAATGACTCCTGATATAGCTTTCCCCCGAATAAATAATATAAGATTTTGA
CTACTATTATCTTCCTTAATTTTACTATTATCATCTATAGTAGCTTCCCAAGGGAGAGGG
---ACAGGGTGAACAGTATATCCACCTCTTTCCAACCAAATCTCCCACTATGGAGTTTCG
GTTGACCTAACTATCTTATCTCTCCACTTAGCAGGAGCCTCATCTATTATAAGTTCTCTA
AATTTTATTATCACAATTTTAAATATAAAA---CCAAGAACAATACTTTTAGAGCACATT
CCCCTATTTGCTTGAAGAGTTCTTCTGACTACAATTCTTTTATTATTAGCACTTCCAGTC
TTAGCTGGAGCTATTACTATATTATTAACCGATCGAAATTTTAACACATCATTTTTTGAT
CCGAGTGGGGGGGGAGATCCAATTTTATATCAACATTTATTT
>MYMCF485-12|Mesostigmata|Phytoseiidae
--TACTTTATATTTTTTATTTGCTTTATGGTCTGGTATGGTTGGAGCTTCAATAAGCGTT
TTAATTCGAATTGAGTTGTCTCAG---------------------------------CCT
GGTTCTTTTTTTTCTGATGAT---CAATTATATAATGTGTTAGTGACGTCTCACGCTTTT
GTAATAATTTTTTTTATAGTGATACCTGCTATAATTGGGGGGTTTGGAAATTGAATAGTT
CCTATTTTAATTAATGCTCCTGATATGGCTTTTCCTCGAATGAATAATATAAGATTTTGA
TTATTACCTCCTTCTTTAATTTTTTTATTATTATCTTCTTATATTGAAACAGGGGCAGGA
---ACAGGTTGAACTGTTTATCCCCCTTTATCCACAAGAGCTTATCATAGAAGAAGAGCT
GTTGATTTTGTTATTTTTAGCTTACATTTAGCTGGAATTTCTTCTGTAATAGGGGCTATT
AATTTTATTAGAACTATTTTAAATATACGA---CCAAAAAGGATAAAAATAGAACAAGTT
CCTTTATTTGTGTGATCTGTGTTAGTTACAGCTGTTTTATTATTACTGTCTTTGCCTGTT
TTAGCAGGAGCTATTACGATACTATTAACAGATCGTAATTTTAATACAACGTTTTTTGAT
CCTAGAGGAGGGGGGGACCCTGTTTTATATCAGCATTTGTTT
>MYMCE534-12|Trombidiformes|Microtrombidiidae
--TTCATTATATTTTTTATTTGGTCTTTGAGCTGGGCTATTAGGCACTAGATTAAGAATA
GTCATTCGATTAGAATTAGCGCAA---------------------------------CCT
TGTACTCTGTTAGGAAATGAC---CAAATTTACAATTCAATTGTTACCTCCCATGCTTTT
GTAATAATTTTTTTTATAGTTATACCTACTCTGATAGGAGGATTCGGAAATTGATTAATT
CCATTAATAGTAAAAGTTCCAGATATAGCTTTCCCTCGTCTAAACAACATAAGATTATGA
CTCTTATTTCCCTCTTTAACATTAATAATTCTATCCATATTTTCTTCTAATGGAACAGGA
---ACAGGATGAACAGTTTATCCGCCTTTGTCCAATAATATAGCCCATATGGGTTCTTCT
GTAGATTTATCTATTTTTTCACTTCATTTAGCTGGAATTTCTTCTATTTTAGGTTCTATT
AATTTTCTAGCCACTGTGTTTAACTCCACT---GATAGGTTCCAAAACTGATTTAGAATT
CCTATGTTTATCTGATCTGTTATTTTTACTGCTATTCTTCTAGTGTTATCGCTACCAGTT
TTAGCTGGTGCTATTACTATACTTTTGACAGACCGAAATTTTAATACATCATTCTTTGAT
CCTTCAGGGGGAGGAGATCCAATTTTATACCAGCATTTGTTT
>MYMCB450-11|Trombidiformes|Hydryphantidae
--AACTTTATACTTTGCTTTCGGTGCTTGATCTGGAATAGTTGGAGCCAGACTAAGAACA
CTAATTCGTCTTGAGCTAGGACAA---------------------------------CCT
GGTTCTTTAATTGGAAACGAT---CAAGTATATAACACAATTGTAACAGCTCATGCCTTT
ATCATAATCTTTTTTATAGTAATACCTATAATAATCGGAGGGTTTGGAAATTGACTAGTT
CCATTAATACTAAGCGCACCAGATATAGCCTTTCCTCGTATAAACAACATAAGATTTTGA
TTACTTCCTCCTTCTTTAATTCTTCTTTTAACTAGATCTTTTACTTCAATAGGAGCAGGA
---ACAGGATGAACTGTTTATCCACCATTATCTGGGAATTTAGCTCATAACGGACCATCT
GTAGACTTAACAATCTTTTCTCTTCATCTAGCCGGAATCTCTTCCATTTTAGGGGCTATT
AATTTTATAGCTACAATTATTAATATAAAA---CCAAATTCAATAAAATTAGAACAAATT
CCTCTATTTATTTGATCAATTTTTATTACAACAATTTTATTACTTCTTTCATTACCTGTA
TTAGCAGGAGCAATTACTATACTTTTAACAGATCGAAATTTTAATACATCATTCTTTGAC
CCAGCTGGAGGAGGAGATCCAATCTTATACCAACATCTTTTT
>CHACA157-08|Sarcoptiformes|Ceratozetidae
--AACTCTATATTTCATCTTCGGAGCTTGAGCAGGTTTGTTAGGATCCGCCCTAAGAGGT
CTCATTCGCTTAGAACTAGGACAG---------------------------------CCT
GGTTCTTTTATAGAAAATGAC---CAAATTTATAACACAATTGTTACAGCTCATGCCTTT
GTGATAATTTTTTTCATAGTTATGCCTGTGATAATTGGAGGATTCGGAAATTGGTTGGTT
CCAATAATAATTGGCGCTCAAGATATAGCTTTCCCTCGCATAAATAATATAAGATTTTGG
CTACTGCCTCCCTCCTTAGCACTTCTTTCTAGCTCTTCTTTTGCTGGAATGGGAGTAGGT
---ACGGGCTGAACAGTTTATCCCCCCCTAGCCGGAAATCTTTTTCACTCAGGGTTTTCT
GTAGATTTAGCTATTTTTAGATTACACTTAGCCGGAGCTTCTTCAATTTTAGGTGCAATT
AACTTTATCACTACAATTATGAATATACGA---ACTTCTTCTATAACCTTGGACTCTATC
CCACTATTTGTTTGATCTGTATTAATTACAGCAGTTTTACTTCTTTTATCTCTACCGGTT
CTAGCTGGAGCCATTACCATACTTCTCACAGATCGAAATTTTAACACTTCTTTTTTCGAT
CCTTCCGGAGGTGGGGATCCAATTTTATATCAACACCTGTTT
>CHACB417-10|Sarcoptiformes|Phenopelopidae
--AACTTTGTACTTTATTTTTGGAGCTTGAGCTGGCCTTCTTGGCTCTGCTTTAAGAGGG
CTAATTCGATTAGAACTAGGACAA---------------------------------CCT
GGTTCTCTAATAGAAAATGAC---CAAATTTATAACACCATCGTGACAGCGCATGCTTTT
GTCATGATTTTTTTCATAGTCATGCCAGTGATAATTGGAGGTTTTGGAAACTGACTTGTT
CCTATAATAATTGGAGCTCAAGATATAGCCTTCCCACGAATAAATAACATGAGGTTTTGA
CTTTTGCCTCCTTCTCTAGCCCTTCTCTCTTCTTCTGCCTTTGCTGGCATGGGAGCTGGT
---ACCGGTTGAACGGTCTATCCTCCCTTATCAGGAAACTTGTTTCATTCGGGTTTCTCA
GTAGATTTAGCTATTTTTAGACTACATTTAGCGGGGGCTTCTTCTATTTTAGGAGCCATC
AACTTTATCACAACCATTTTAAACATACGA---TCTTCTTCTATAACATTAGATTCAATC
CCACTGTTTGTATGATCAGTCTTAATTACAGCAGTCCTATTATTACTTTCCTTACCAGTA
CTTGCTGGGGCAATTACTATACTTCTTACAGATCGTAATTTCAATACATCTTTTTTCGAC
CCATCCGGAGGGGGGGACCCTATTTTATATCAACATCTATTC
>MYTMC030-09|Sarcoptiformes|Crotoniidae
--AACTCTTTATTTTGTTTTTGGAACTTGGGCCGGTTTAGTTGGATCAGCTCTAAGAGCA
TTAATCCGTCTCGAATTAGGACAG---------------------------------CCT
GGTTCTCTTCTTGATAACGAC---CAAATTTATAACACTATTGTAACTGCTCATGCCTTT
GTTATAATTTTTTTCATGGTAATACCTATTATAATTGGGGGGTTCGGAAATTGACTGGTT
CCTATGATAATTGGAGCCCAAGACATGGCTTTCCCCCGCATAAATAATATAAGGTTCTGA
CTACTCCCACCATCTTTAACCTTGCTTTCAGCCTCAGCCTTTGCAGGAATGGGGGCAGGA
---ACTGGATGAACGGTTTACCCCCCTTTGGCGGGAAACATGTTTCACTCTGGAATTTCA
GTAGATCTGGCCATTTTTAGTTTACATTTAGCAGGTGCTTCTTCCATCCTTGGGGCCATT
AACTTCATCACTACAATTATAAACATACGG---TCTTCCGCCATGAGAATAGACGCTATT
CCTTTATTCGTGTGGTCTGTTCTAATCACGGCAGTCCTTCTACTACTCTCCCTACCCGTA
TTAGCAGGAGCAATTACAATGTTATTAACAGACCGAAATTTCAACACTTCGTTTTTCGAT
CCAACAGGAGGAGGAGATCCCATCCTCTACCAGCATTTATTC
>MYMCA859-11|Sarcoptiformes|Oppiidae
--AACTCTATACTTTATCTTTGGTGCTTGAGCAGGGCTGCTAGGGTCAGCATTAAGTGCC
CTAATCCGGTTAGAACTAGGACAA---------------------------------CCT
GGTTCTTTAATAGAAAACGAT---CAAATTTACAATACCATCGTAACAGCACACGCCTTT
GTCATAATTTTTTTTATAGTTATGCCAATTTTAATCGGAGGATTCGGTAATTGACTTGTT
CCAATGATGATTGGGGCTCAAGACATGGCTTTCCCCCGAATAAATAACATAAGATTTTGA
TTATTACCACCTTCTTTATCTTTGCTATCCATTTCTGCTTTTGCGGGGGCAGGGGCTGGG
---ACTGGTTGAACAGTGTATCCACCACTAGCAGGAAACTTATTCCATTCTGGAATCTCA
GTGGATTTGGCAATCTTCAGTCTCCATCTCGCCGGTGCATCTTCCATTTTAGGGGCAATT
AACTTCATCACTACAATTATAAATATACGA---TCCGCCTCTATATCCTTAGATTCTATC
CCACTATTTGTTTGATCTGTTCTAATTACAGCAGTATTACTACTTCTATCCCTCCCAGTA
TTAGCAGGAGCCATCACCATATTGCTAACAGACCGTAATTTTAATACATCCTTCTTTGAC
CCTTCTGGAGGAGGAGACCCAATCTTGTACCAACATTTGTTT
>CHACB622-10|Sarcoptiformes|Oppiidae
--TACTTTATATTTCATCTTTGGAGCTTGGGCAGGATTGCTAGGGTCGGCATTAAGTGCT
CTAATTCGTCTAGAACTAGGGCAG---------------------------------CCT
GGTTCTCTAATAGAAAATGAC---CAGATTTATAACACCATCGTAACAGCACATGCCTTT
GTCATAATTTTCTTTATGGTTATACCAATTTTAATTGGGGGGTTCGGGAATTGATTAGTT
CCTATAATGATTGGGGCTCAAGATATGGCCTTCCCTCGAATAAACAATATAAGATTTTGA
TTACTTCCCCCATCCCTTTCATTGCTATCTATTTCTGCTTTCGCAGGTGCAGGGGCTGGA
---ACTGGTTGAACTGTGTACCCTCCCCTAGCAGGAAACCTGTTTCATTCTGGAATTTCA
GTAGACTTGGCAATTTTCAGACTTCATTTGGCTGGGGCATCCTCCATCCTAGGAGCAATT
AATTTTATCACTACAATTATAAACATACGG---TCGGCTTCTATATCGCTAGATTCCATT
CCTTTGTTCGTTTGATCCGTTCTAATCACAGCTGTACTCTTACTACTATCATTGCCAGTA
TTAGCCGGGGCTATCACAATGTTATTAACAGACCGGAATTTTAACACATCCTTCTTTGAT
CCTTCTGGTGGAGGAGACCCCATCTTATACCAACATTTATTC
>MYMCG502-12|Sarcoptiformes|Trhypochthoniidae
--AACTTTATACTTCATTTTTGGTACTTGAGCAGGATTAATGGGCTCTTCTCTGAGGGCC
CTAATTCGTTTAGAATTAGGACAA---------------------------------CCT
GGTTCTCTTCTTGAGAATGAC---CAAATTTATAACACTATTGTTACTGCTCATGCTTTC
GTGATAATTTTTTTTATGGTAATACCTGTTATAATCGGAGGGTTCGGAAATTGGCTTGTG
CCAATAATAATCGGTGCTCAAGATATAGCATTCCCTCGAATAAATAATATAAGGTTTTGA
CTTTTGCCCCCTTCATTGACACTTCTATCAGCTTCGGCTTTTGCAGGAATGGGAGCTGGA
---ACAGGATGAACTGTATACCCACCTTTGGCTGGAAATCTTTTCCATTCTGGAATTTCG
GTAGATTTGGCAATTTTTAGATTACATTTAGCCGGTGCGTCTTCCATTTTAGGAGCAATC
AATTTTATCACCACAATTATAAATATACGC---TCCTCTTCCATAAGACTTGATTCCATC
CCTCTTTTTGTATGATCCGTTTTAATTACAGCAGTTTTATTACTATTAGCCCTTCCAGTG
TTGGCTGGAGCCATCACTATACTTTTAACAGATCGTAATTTTAACACATCATTTTTTGAT
CCTACTGGTGGAGGAGACCCAATTTTATATCAACACTTATTT
>CHACB678-10|Sarcoptiformes|Oppiidae
--AACTCTATATTTTATTTTTGGAGCTTGAGCAGGAATTTTAGGATCTGCTTTAAGAGCC
CTAATTCGATTAGAGTTGGGACAA---------------------------------CCT
GGTTCTTTAATAGAAAATGAC---CAAATCTACAATACTATTGTAACAGCCCACGCTTTT
GTAATAATTTTTTTTATAGTTATACCTATTTTGATTGGAGGCTTCGGGAATTGACTAGTG
CCCATAATAATTGGAGCACAAGACATAGCATTCCCTCGTATGAATAACATAAGATTTTGG
CTATTACCTCCTTCTCTTTCACTTCTTTCAATTTCAGCCTTTGCTGGTGCTGGTGCTGGA
---ACTGGTTGAACAGTGTATCCTCCTCTAGCAGGAAATTTATTTCATTCTGGAATTTCA
GTGGATCTTGCTATTTTTAGCTTACACTTAGCAGGTGCTTCTTCTATTTTAGGAGCTATT
AATTTTATTACAACTATTATAAACATGCGT---TCTTCTTCTATATCACTAGATTCTATC
CCTTTATTTGTATGGTCTGTACTAATTACTGCTATTTTACTCCTTTTATCTTTACCTGTT
TTGGCCGGTGCCATTACTATGCTATTAACAGATCGAAATTTTAATACTTCATTTTTTGAT
CCTTCTGGAGGAGGAGACCCTATCTTATACCAACACTTATTT
>MYMCE211-12|Sarcoptiformes|Tectocepheidae
--AACATTATATTTTATTTTAGGAGCTTGAGCGGGGTTAATAGGGTCTTCTTTGAGAGGA
TTGATTCGGTTAGAGCTAGGGCAA---------------------------------CCT
GGTTCTTTACTCGGTAATGAC---CAAATTTATAACACCATTGTAACAGCACATGCCTTC
GTAATAATTTTCTTTATAGTCATGCCTATCATAATTGGAGGATTTGGTAATTGATTAGTT
CCTATGATGATTGGGGCTCAAGATATGGCATTCCCTCGTATGAATAACATAAGATTTTGG
TTGCTTCCTCCCTCTTTAATATTTTTAGCTGTCTCTTCTTTCGCGGGAGTAGGGGTAGGA
---ACTGGGTGAACGGTGTACCCTCCTCTTTCCAGTGGATTATTTCATTCTGGATTTTCA
GTAGATTTAGCTATTTTTAGATTACACTTAGCTGGTGCTTCTTCTATTTTAGGGGCAATT
AATTTTATTACAACCATTTTGAACATACGC---TCTCTTTTTATTAGATTAGATAGCATT
CCTTTATTTGTATGATCGGTGTTAATTACTGCTGTTCTTTTATTACTGTCCTTGCCAGTA
CTAGCCGGAGCTATCACAATATTGCTGACAGATCGAAACTTTAATACCTCTTTCTTTGAC
CCCTCCGGAGGTGGGGATCCTATTTTATATCAACATTTATTT
>MYMCA833-11|Sarcoptiformes|Brachychthoniidae
--AACTTTATATTTTATTTTTGGTCTTTGGGCTGGTATATTAGGATCAAGATTAAGACTT
CTAATTCGTGTAGAATTAGGACAC---------------------------------CCT
GGTTCTTTATTAGAAAATGAT---CATATTTATAATGTGATTGTAACAGCTCACGCTTTT
GTAATAATCTTTTTTATAGTGATACCAATCATAATTGGAGGATTCGGAAATTGACTTGTT
CCTTTAATAATCGGTGCTCCTGACATAGCTTTCCCTCGAATAAATAATATAAGATTTTGG
TTGCTACCTCCTTCATTAACTTTACTTCTTCTTTCTTCTTATTCTGGAAGAGGAGCTGGA
---ACAGGATGAACTGTGTACCCTCCTTTATCAGATTATTTATTTCATATGAATAATAGA
GTTGACATAGCTATTTTTAGCCTTCATCTAGCTGGTGCTTCTTCTATTTTAGGTGCCATT
AATTTTATTACTACTGTAATTAATATACGA---GGTTTATCTACTTCTTTAGATAACATC
CCATTATTTGTGTGATCTGTTTTTATTACTGCTATTCTTCTTTTACTCTCATTGCCAGTA
TTAGCAGGGGCTATTACTATGCTACTGACAGACCGAAATTTTAATACTACTTTTTTTGAT
CCTGCTGGAGGAGGAGATCCTATTTTGTATCAACATTTATTT
>MYMCG294-12|Sarcoptiformes|Alycidae
--TTCTATGTATTTTATTTTAGGATTATGGGCTGGTATTTTAGGTTCTTTTTTAAGTGGA
TTAATTCGTTTAGAATTAGGGCAA---------------------------------CCT
GGTTCTCTTTTAGGAAGGGAC---CAGATTTACAATGTTATTGTTACTTCTCATGCTTTC
ATTATAATTTTTTTTATAGTTATACCTATTATAATTGGTGGTTTTGGAAATTGGTTAGTT
CCTTTAATAATTGGAGCCCCTGATATGGCTTTTCCTCGAATGAATAACATAAGGTTTTGG
TTACTTCCTCCCTCAATAACATTATTACTAAGTTCTTCTTTTATCAGAATAGGAGCAGGG
---ACAGGTTGAACTGTGTACCCTCCTTTGTCATCTAATTTATCTCATTTAGGTTCTTCT
GTAGATTGAGCTATTTTTTCGTTACATTTAGCTGGGGCTTCTTCAATTTTGGGTTCAATT
AACTTTATTTCAACTATTATAAATATACGA---ATAGTTGGTATAAGTTTTGAAACTGTT
CCTTTATTTGTTTGATCTGTTTTGTTTACTACTATTTTGTTGCTTTTGTCTTTACCTGTC
TTAGCTGGGGCTATTACTATATTGTTGAGGGATCGAAATTTTAATACTTCTTTTTTTGAT
CCTGTTGGAGGTGGTGACCCTATTCTCTACCAACATTTGTTT
>MYMCE906-12|Sarcoptiformes|Tectocepheidae
--AACGTTATATTTTATTTTAGGAGCTTGAGCTGGGTTGATAGGATCTTCTTTGAGAGGG
TTGATTCGACTTGAATTAGGGCAA---------------------------------CCT
GGTTCTTTACTTGGCAATGAT---CAAATTTATAATACTATCGTAACGGCTCACGCTTTT
GTTATGATTTTCTTTATAGTGATACCTATTATAATTGGGGGTTTTGGTAACTGATTAGTC
CCTATAATAATTGGAGCTCAAGATATGGCATTCCCTCGTATAAACAACATAAGATTTTGA
TTATTACCGCCTTCTTTAATATTTTTAGCTATTTCTTCTTTTGCTGGGGTTGGGGTAGGG
---ACTGGTTGGACAGTGTACCCCCCTCTTTCTAGGGGGATATTTCACTCTGGATTCTCA
GTAGATCTAGCTATTTTTAGGTTACACTTGGCTGGAGCGTCTTCCATTCTAGGAGCGATT
AATTTTATTACAACTATTTTGAATATACGA---TCTCTTTTTATTAGACTGGACAGAATT
CCTTTATTTGTATGATCTGTGTTAATTACTGCTGTTCTCCTATTATTATCCTTACCAGTT
TTGGCTGGAGCAATTACAATATTGTTAACAGACCGAAACTTTAACACCTCTTTCTTTGAT
CCTTCGGGGGGGGGGGAC------------------------
>MYMCB060-11|Sarcoptiformes|Oppiidae
--AACTTTATATTTTATTTTTGGAGCTTGAGCTGGAATTTTAGGCTCAGCTTTAAGAGCT
CTTATCCGCTTAGAACTAGGACAG---------------------------------CCT
GGTTCTTTAATAGAAAATGAT---CAAATCTACAATACTATTGTAACAGCACACGCTTTT
GTAATAATTTTTTTTATAGTTATGCCAATTTTGATTGGGGGATTTGGAAATTGATTAGTC
CCTATGATAATTGGAGCTCAAGATATGGCATTCCCTCGTATAAATAACATAAGCTTCTGA
TTACTACCCCCTTCTCTTTCTCTGTTGTCTATCTCTGCTTTCGCAGGTGCGGGAGCTGGA
---ACTGGATGGACTGTGTACCCTCCTTTAGCAGGAAATTTATTTCATTCTGGCATTTCT
GTAGATTTGGCTATTTTTAGGTTACATCTCGCAGGTGCCTCTTCTATTTTAGGAGCTATT
AATTTTATTACTACTATTATAAATATGCGT---TCTTCTTCTATATCATTAGATTCAATT
CCTTTATTTGTATGATCTGTCTTAATTACGGCTGTCTTACTTCTTTTATCTTTGCCTGTG
TTAGCAGGGGCTATCACTATGTTATTAACAGATCGTAATTTTAATACTTCATTCTTTGAT
CCATCCGGAGGAGGGGACCCAATCCTATACCAACACCTTTTT
>CNPPD2638-12|Mesostigmata|Urodinychidae
--GACTATGTATATTATTTTCAGAGCTTGAGCAGGAATATTGGGAACTGCTATAAGTATA
ATTATTCGTACAGAACTAGGTCAA---------------------------------CCT
GGTTCTATAATTGAAGATGAT---CAAATTTTTAATGTAATCGTAACAGCCCATGCATTT
ATTATAATTTTTTTCATAGTAATACCAGCTTTAATTGGTGGATTTGGAAACTGATTAGTC
CCCATCATGTTAGGAAGACCCGACATAGCTTTCCCACGAATAAATAATATAAGATTTTGG
TTATTGCCCCCATCATTAACCTTATTAAGAATATCCTCAATAGTAGAAGCTGGAGCAGGA
---ACAGGTTGAACTGTTTACCCCCCATTAGCAAGAAATATCTCCCACATAGGAGCAAGA
GTAGACCTTGCAATTTTTTCTCTACACTTAGCTGGAATTTCTTCAATTTTAAGATCTGTT
AATTTTATCACAACAATTATTAATATACGT---TCAAATGAATTAACACTTGAACGAACA
CCTTTATTCGTTTGATCAGTTCTTTTAACAACAATCTTACTTCTATTATCTCTCCCAGTT
TTAGCCGGAGCTATTACTATATTATTAACTGATCGAAATTTTAATACTTCATTTTTTGAC
CCAACTGGAGGAGGGGATCCTATTTTATACCAACATTTATTT
>CNROC084-13|Trombidiformes|Unionicolidae
--AACACTATACTTCGCTTTCGGAAGATGATCAGGAATATTAGGAGCTAGTTTAAGAGCT
ATTATTCGCCTAGAGCTAGGGCAA---------------------------------CCT
GGTTCTTTAGTAGGAAATGAC---CAAATCTATAATACTATTGTGACTGCTCACGCTTTC
ATCATAATTTTTTTTATAGTAATACCCATAATAATTGGAGGATTCGGGAATTGACTAATT
CCCCTAATAGTAAGAGCACCAGACATAGCATTCCCTCGAATAAATAACATAAGATTCTGA
CTTCTTCCTCCAGCTTTAATCCTTTTATGCACAGGGTCAATAACAAATATAGGAGCCGGA
---ACAGGATGAACAGTATATCCACCCCTATCCGGTAATATCGCACATGGCGGTATTTCA
GTAGATTTATCAATCTTCTCTTTACATTTAGCAGGAATTTCTTCGATTTTAGGAGCAATT
AATTTTATAGCTACTATTATTAATATAAAG---CCTAAATATATAAAAATAGAACAAATA
CCACTCTTCGTTTGATCAATTTTTATTACAGTTATTTTACTGCTTTTATCTCTACCCGTC
CTAGCAGGGGCAATCACAATACTCCTAACTGATCGAAACTTTAATACATCCTTTTTCGAC
CCAGCTGGTGGGGGGGACCCTATCTTATATCAACATCTTTTT
>MYMCF232-12|Trombidiformes|Pygmephoridae
--AACAATATATTTCGGTTTAGGAATTTGAGCCGCTATCTTTGGCTCTTCTCTAAGAAAT
GTAATTCGATTAGAATTAAATCAA---------------------------------CCA
GGTTCTATAATAGGTAATGAT---CAAATTTATAATTCAATTGTTACTGCTCATGCTTTC
ATTATAATTTTCTTTATAGTAATACCAATTATAATTGGGGGATTTGGTAACTGACTAATT
CCATTAATAATAACAACAGTAGACATAGCTTTCCCCCGTATAAATAATATAAGCTTTTGA
TTACTTTTATCTTCTTTAACTCTTCTAATTTCTTCTATATTTTCAGGACAAGGAGCTGGT
---ACAGGATGAACAGTTTATCCTCCTTTATCAAATCAAACTTTTCACTCAGGTCCTTCT
GTAGATATAACAATTTTATCACTTCATTTAGCTGGAGTATCATCAATTATAAGCTCTTTA
AATTTTATTATTACAATCTTAAATATACGA---CCTAAAACTATATCTTTAGAGTTCATT
CCTTTATTTGCTTGAAGAGTATTAATTACGACTTTCCTTTTACTAATAGCATTACCAGTA
CTAGCTGGAGCAATCACAATGCTTCTGACCGATCGTAATTTTAATACATCATTTTTTGAT
CCTAGAGGTGGAGGTGATCCTATTTTATACCAACACTTGTTT
>MYMCF251-12|Trombidiformes|Pygmephoridae
--AACAATATACTTTGGCTTGGGAATCTGATCAGCTATACTAGGAACTTCTCTTAGCAAT
ATCATTCGATTAGAATTAAACCAA---------------------------------CCA
GGTTCTTTACTAGAAAACGAT---CAAATTTATAATTCAATTGTTACAGCCCACGCTTTT
ATTATAATTTTCTTTATGGTTATACCAGTAATAATTGGGGGTTTTGGAAATTGATTAATT
CCTCTTATAATAACAACACCAGACATAGCTTTTCCACGAATAAACAATATAAGATTTTGA
TTATTACTCTCATCTTTAACTTTACTAATTTCTTCCATACTTAGAGCTCAAGGAAGAGGG
---ACCGGCTGAACAGTATATCCTCCATTATCTAATCAAATTTCTCATTCTGGAGCTTCT
GTGGACTTAACAATTCTATCTCTACATTTAGCCGGAGCATCTTCAATTATAAGATCTTTA
AATTTTATTATTACAATTTTAAATATACGA---CCTAAAACCATATGATTAGAACATGTC
CCTCTATTTGCATGAAGAGTATTAATTACTACATTTTTATTATTATTGGCACTACCAGTA
TTGGCTGGAGCAATTACAATACTACTAACAGACCGAAACTTTAATACATCGTTTTTCGAC
CCTAGAGGAGGGGGTGATCCAATCCTTTACCAACATTTATTC
>MYMCE006-12|Mesostigmata|Phytoseiidae
--AACTTTATATTTTTTATTTGCTGTTTGATCTGCTATAGTGGGTTCTTCTATAAGATTT
TTAATTCGAATTGAGTTATTTCAG---------------------------------CCA
GGTTCTTTGTTAGGGAATGAT---CAGTTATATAATGTAATTGTGACAGCCCATGCTTTT
GTTATAATTTTTTTTATGGTTATACCCGCTATAATTGGAGGGTTTGGTAATTGACTAGTT
CCAATTATGATTCATTCACCGGATATAGCTTTTCCTCGGATAAACAATATGAGATTTTGA
TTGTTACCCCCTTCTTTAGTGTTTTTATTGATTTCTTCTTATATTGATACAGGTGTGGGT
---ACAGGGTGAACAGTATACCCTCCTCTATCTACGAGAGTTTTTCATAGAGGGGCGGCT
GTTGATTATGCTATTTTTAGGCTTCATTTAGCAGGAGTTTCTTCTATTATAGGGGCTATT
AATTTTATTAGAACCATTATTAATATGCGG---CCTATAGTAATGTTTATAGAAAAAATA
CCCTTATTTGTTTGATCGGTTTATATTACAGCTATTTTGTTGTTATTATCTTTACCTGTG
TTAGCCGGGGCTTTGACCATGCTTTTGACGGATCGTAATTTTAATACCACTTTTTTTGAC
CCCAGGGGGGGAGGAGATCCTGTTTTATACCAGCACTTGTTT
>MYMCF043-12|Mesostigmata|Laelapidae
--AACACTATATTTTATTTTTGCAATATGATCTGGAATACTTGGATCAGCATTAAGTATA
ATCATTCGACTCGAATTATTTCAG---------------------------------CCA
GGTTCTATTATTGCAGATGAT---CAAATTTACAATGTTATTGTTACATCTCATGCTTTT
GTAATAATTTTTTTTATAGTTATACCTGCCATAATTGGAGGTTTCGGGAACTGATTAATT
CCTCTTCATATTATTACTCCTGATATAGCTTTCCCACGATTAAATAATTTAAGATTCTGA
TTAATTATTCCTTCTATAATTCTTTTAATCAACTCTAGTCTTATTGAAAACGGGTCTGGG
---ACTGGATGAACAGTTTACCCCCCTTTATCTCATAATATAAGCCATAGAGGACCTTCT
GTAGATCTTACAATTTTTAGTCTTCATATTGCTGGCATTTCCTCCATTCTTAGATCTATT
AATTTCATTACTACTATTATAAATATACAT---CCTAATTCTATTTCTTCTGAACAAAAT
TCTTTATTTGTATGATCTATTTTAATTACAACAATTCTTCTTTTACTTTCCCTTCCTGTA
TTAGCAGGGGCTATTACTATACTTTTATCTGATCGTAACTTTAATACTTCATTTTTTGAC
CCCAGAGGAGGGGGAGACCCCGTATTATATCAACATTTATTT
>CHACB128-10|Trombidiformes|Tetranychidae
--AACTATATATTTCATATTTAGATTATTTTCTGGATTAATAGGTACTTCTTTAAGTATA
ATTATTCGTATAGAATTAATACAA---------------------------------CCA
GGTTCTTTGATTCAAAATGAT---TTCATCTATAATTCTATAGTCACTAATCATGCTATA
ATTATAATTTTTTTTATAGTGATACCTGCTATGATTGGAGGTTTCGGAAATTGATTAATT
CCTTTAATAGTTAATACTATAGATATAGCATTCCCACGACTAAATAATATAAGTTTTTGA
TTACTTATTCCTTCTTTAATAATAATAATTAGTTCTTCTATTAAAAGTACTTTAAATGGA
---GTTGGTTGAACAATGTATCCTCCTTTAACATTAATTAATTATAATTATAATAGTTCT
ATTGAAATAATAATTTTTTCTTTGCATATTGCTGGTATTTCTTCAATTATGAGTTCAATT
AATTTTATTTCTACTATTATATATATAAAA---AACAAAATTTTTACTATAAATTCTATT
ACTTTATTTTCAATATCAATTTTAATTACAACTATTTTATTAATTTTAGCTTTACCTGTA
TTAGCAGGAGCTATCACTATAATTTTAACAGATCGAAATTTTAATACATCTTTCTTTGAC
CCATCAGGGGGAGGAGACCCTATTCTATTTCAACATTTATTT
>MYMCA964-11|Trombidiformes|Tetranychidae
--TACAATATATTTTTTATTTAGTTTATTTGCAGGATTAATAGGTACTTCAATAAGAATA
ATTATTCGATTAGAATTAATGCAA---------------------------------CCA
GGTTCTTTGATTCAAAGAGAT---TTTATTTATAATTCTATAGTAACTAATCATGCTATA
ATTATAATTTTCTTCATAGTTATACCTTCTATAATCGGAGGATTTGGGAATTGATTAATT
CCAATAATAGTTAATACTATTGATATATGTTTTCCTCGTTTAAATAATATAAGTTTTTGA
CTTTTAGTACCTTCTTTATTTTTGATAATAAGAGCTTCTATTAAAAATATTCTGAATGGA
---GTTGGATGAACTATATATCCTCCTTTAACTTTAATTAGTTACAGATATAATTCTTCT
GTTGAGTTAATAATTTTTTCTCTACATATTGCGGGTATTTCTTCTATCATAAGTTCTATT
AATTTTATCTCTACAATTACTACTATAAAA---AATAAAAATTTAAATTTAAATTCTATA
TCTTTATTTTCAGTATCTATTCTTATTACTACTATATTATTAATTTTAGCTTTACCTGTG
TTAGCAGGAGCAATTACAATATTATTAACAGATCGTAATTTTAATACTTCTTTTTTTGAT
CCTGCAGGAGGAGGAGACCCAATTTTATACCAACATTTATTT
>MYMCA745-11|Trombidiformes|Bdellidae
--AACAATATATTTCTTATTTGGAGCTTGAGCCTCTTTATTAGGTGCTTCAATAAGAATT
CTAATTCGATTAGAACTTTCTCAA---------------------------------CCA
GGTTCTATAATAGGAAATGAT---CAAATCTACAATACAATTGTAACAGCCCATGCCTTT
GTAATAATTTTTTTTATAGTTATGCCAATCATAATCGGTGGATTTGGAAACTGATTAATC
CCCCTGATAATTGGATCCCCTGATATAGCATTTCCACGAATAAATAATATAAGATTTTGA
CTTCTTCCTCCCTCTCTATCCCTACTTCTAATATCCTCAATATCCAATAGAGGTGCTGGG
---ACAGGATGAACGGTTTATCCTCCACTATCTAGAGGCCTTTCTCACCCAGGAGCATCT
GTCGATTTAACCATTTTCTCACTTCATTTAGCAGGAGCTTCTTCCATCCTAGGAGCCATC
AACTTTATATCAACAATTATTAATATACGA---AACCCTAACATATCCTTCGAACGAATT
CCGCTATTTGTATGATCTGTATTTATTACCGTTCTATTACTTCTACTATCTCTTCCTGTA
CTAGCAGGAGCCATTACAATACTCTTAACAGATCGAAACTTCAACACCTCTTTTTTTGAC
CCAATAGGAGGAGGAGACCCAATTTTATATCAACACCTATTT
>MYMCF441-12|Mesostigmata|Ascidae
--CACACTATATTTTTTATTTGCTAGATGAGCCGCTATAGTGGGCTCATCTATAAGATTT
TTTATTCGAATTGAATTATCTCAA---------------------------------CCA
GGTTCTTTTATTGGAGACGAC---TCAATTTATAACGTAATTGTCACTGCTCACGCTTTT
GTAATAATTTTTTTTATGGTTATACCTGCTATAATTGGAGGATTCGGTAACTGATTAGTT
CCTTTAATAATTAGAGCTCCAGATATAGCTTTTCCTCGTATAAATAATATAAGATTTTGA
TTATTACCCCCTTCTTTAACCTTATTATTGTTTTCAAGAATAGTTGATAGAGGGGCAGGT
---ACAGGATGAACTGTCTACCCTCCTTTATCTGGGAATTTATCCCATAGAGGGAGGTCT
GTAGACTTAGCTATTTTTAGCCTCCATTTAGCAGGAATTTCCTCGATTTTAGGAGCTATT
AATTTTATTTCCACAATTTTAAATATACGA---GCAAAAACAATAAGATTAGAACAAATA
CCTTTATTTGTTTGATCTGTTTTTATTACAGCTATTTTATTATTATTAAGATTACCAGTT
TTAGCTGGGGCTATTACTATATTACTTACAGACCGAAATTTTAATACTACATTTTTTGAC
CCAAGAGGAGGAGGCGATCCAATTTTATACCAACATTTATTT
>MYMCA1026-11|Mesostigmata|Ascidae
--AACTTTATATTTTATATTTGCAAGATGGGCTGCTATAGTAGGCTCTGCTATAAGTTTC
TTTATCCGAGTTGAGCTCTCTCAA---------------------------------CCA
GGTTCTTTCATTGGAGATGAT---ACAATTTATAACGTTATTGTTACAGCACATGCTTTT
GTTATAATTTTTTTTATGGTAATACCCTCAATAATTGGGGGTTTCGGTAACTGACTCATT
CCTTTAATAATTTCCGCTCCAGATATAGCATTTCCCCGAATGAACAATATAAGTTTTTGA
CTTCTACCCCCTTCTTTAACTCTACTACTATGCTCTAGTTTTGTAGACAGAGGTGTAGGA
---ACAGGTTGAACTGTTTACCCACCTCTTGCTAGAAATATAGCCCACAGAGGACCCTCT
GTTGATCTGGCTATTTTTAGATTACATTTAGCTGGTGTGTCTTCTATTTTAGGGGCTATT
AATTTTATCTCAACTATTTTAAATATACGA---AGAAAAAATATAAAATTAGAACAACTA
CCTTTATTTATTTGATCTGTATTCATCACAGCAATTCTACTATTACTTAGTCTACCCGTG
CTAGCAGGAGCTATCACTATACTGTTAACCGATCGTAATTTTAACACCTCTTTTTTTGAT
CCTAGCGGAGGAGGAGACCCTGTTTTATACCAACATCTTTTT
>CHACA138-08|Sarcoptiformes|Ameronothridae
--GACCCTGTATTTTATTTTTGGTGCATGAGCCGGTGTGATAGGTTCTGCTCTTAGTGGC
CTGATTCGACTTGAATTAGGGCAG---------------------------------CCA
GGTTCTTTAATAGAAAATGAC---CAAATTTATAACACTATTGTAACAGCACATGCCTTT
GTGATAATTTTCTTTATAGTAATACCCATCATAATTGGAGGATTCGGAAATTGATTAATT
CCCATAATAATTGGAGCACAAGACATGGCATTTCCTCGGATAAATAATATAAGATTTTGG
CTTCTTCCTCCCTCCCTGTTGCTGCTCTCGACTTCCGCTTTTGCGGGGGTGGGGGCGGGC
---ACAGGTTGAACTGTGTACCCCCCACTTTCTGGCAGTTTATTCCATTCTGGATTTTCT
GTGGATTTAGCAATTTTCAGGTTACACTTGGCAGGAGCTTCCTCTATTTTGGGGGCAATT
AATTTTATCACTACTATTATAAACATGCGA---TCTGCTACGATATCTTTAGACTCTATC
CCTCTTTTCGTATGATCTGTATTAATCACTGCTGTTCTTCTGTTACTTTCTTTGCCAGTC
TTAGCTGGGGCTATCACTATACTTCTGACAGACCGTAATTTTAGTACCTCTTTTTTTGAT
CCTTCGGGCGGGGGAGACCCAATTTTGTATCAGCATCTATTT
>MYMCE238-12|Sarcoptiformes|Punctoribatidae
--AACTTTATATTTTATTTTCGGCGCATGGGCGGGACTGCTAGGATCAGCCTTAAGAGGG
CTAATCCGTCTTGAGTTGGGGCAA---------------------------------CCA
GGTTCTCTAATAGAGAATGAC---CAAATCTATAACACAATCGTTACTGCTCATGCCTTC
GTTATAATTTTTTTCATGGTAATACCAATCATAATCGGGGGTTTCGGAAACTGATTAGTA
CCTATGATAATTGGAGCTCAAGATATGGCTTTTCCACGAATGAATAACATAAGATTTTGG
CTACTTCCTCCTTCCTTGGCAATTCTTTCCTCCTCAGCGTTTGCTGGAATGGGAGCAGGA
---ACTGGCTGAACCGTATACCCTCCATTATCTGGTAATCTTTTTCATTCGGGCTTTTCC
GTAGATTTGGCTATTTTTAGCTTGCACTTGGCTGGGGCTTCTTCTATTTTAGGAGCAATT
AATTTTATTACTACAATTCTTAACATGCGA---TCTTCCTCTATGACTTTAGATTCTATT
CCCTTATTTGTATGATCTGTATTAATTACAGCCGTTCTTTTACTCTTATCTTTACCAGTA
TTAGCTGGAGCAATCACAATACTTTTGACAGACCGAAATTTTAATACATCATTCTTTGAT
CCTTCTGGAGGAGGGGACCCAATTCTATATCAACATCTTTTT
>MYMCC799-11|Sarcoptiformes|Ceratozetidae
--AACTTTGTACTTCATTTTCGGTGCTTGAGCTGGGCTAATAGGATCTGCATTAAGAGGT
CTAATTCGTTTAGAATTAGGTCAG---------------------------------CCA
GGTTCTTTAATGGGCAACGAC---CAGGTCTATAACACTATTGTGACAGCTCACGCCTTT
GTTATAATTTTTTTTATAGTAATACCCATTATAATTGGAGGTTTCGGTAACTGGCTAGTA
CCGATAATAATTGGAGCTCAAGATATAGCCTTCCCTCGAATAAATAATATAAGATTTTGG
CTTCTGCCCCCTTCTTTGACATTACTTTCTGCGTCAGCCTTTGCTGGGATAGGCGCTGGG
---ACAGGCTGAACTGTGTACCCCCCCCTGTCGAGAAGAATGTTCCATTCTGGATTCTCA
GTGGACCTCGCTATTTTTAGACTTCACTTAGCAGGCGCCTCCTCTATTTTGGGGGCTATC
AACTTTATCACAACAATTATAAATATACGA---TCTTCTTCTGTAACCCTTGACTCAATT
CCTTTATTTGTATGGTCTGTCTTAATTACTGCGGTTTTGTTACTGCTATCTCTTCCAGTA
CTGGCGGGGGCCATCACAATACTTTTAACAGACCGAAATTTTAACACAACATTTTTTGAC
CCATCTGGTGGGGGGGACCCAATCCTATACCAACACCTATTC
>CHACB354-10|Sarcoptiformes|Ceratozetidae
--CACTTTGTACTTCATTTTTGGAGCTTGAGCTGGTCTGTTAGGATCCGCTTTAAGAGGA
CTGATTCGACTTGAACTAGGACAA---------------------------------CCA
GGTTCTTTGATAGAAAACGAT---CAAATTTATAACACAATTGTTACAGCTCATGCTTTT
GTAATAATCTTTTTTATAGTAATACCGGTAATAATTGGAGGATTTGGAAATTGACTGGTT
CCCATAATGATTGGAGCCCAAGATATGGCGTTCCCACGAATAAACAACATAAGATTTTGG
CTTCTCCCACCTTCCCTAGCTTTACTTTCTTCTTCAGCTTTTGCTGGAATAGGAGCTGGG
---ACTGGTTGAACGGTATACCCTCCTTTGTCAGGAAACCTTTTCCATTCAGGATTTTCT
GTAGATTTAGCCATCTTTAGCCTGCATCTAGCAGGGGCTTCCTCTATCTTAGGGGCTATC
AACTTCATTACAACTATTTTAAACATGCGA---TCTTCTTCTATAACACTGGATTCCATC
CCGTTATTTGTATGATCCGTGTTAATTACAGCTGTGCTGTTACTTTTATCTTTACCTGTG
CTAGCGGGTGCTATCACTATACTTCTAACAGATCGCAACTTTAACACATCTTTTTTTGAC
CCTTCTGGAGGGGGGGACCCTATTTTGTATCAACACCTATTT
>MYMCE227-12|Sarcoptiformes|Brachychthoniidae
--AACTCTTTATTTTATTTTCGGAATCTGAGCTGGTCTGTTGGGATCAAGCTTAAGTATG
CTAATTCGTGTCGAGCTAGGCCAA---------------------------------CCA
GGTTCTTTACTAGAAAATGAT---CACATTTATAATGTGATCGTTACGGCTCATGCTTTT
GTTATGATTTTTTTTATAGTCATACCAATTATGATTGGAGGTTTCGGTAATTGATTAGTG
CCTTTAATGATTGGGGCCCCGGACATGGCTTTTCCTCGTATGAATAACATGAGATTCTGG
TTATTGCCTCCTTCTTTATCTCTTTTAGCTATTTCTTCTTACTCAGGTACCGGAGCCGGT
---ACCGGTTGAACAGTTTATCCTCCCCTATCTGATTACGTTTATCACATAAATAATAGG
GTTGATTTAGCTATTTTTAGATTACATCTCGCTGGAGCTTCGTCTATTCTGGGGGCTATC
AATTTTATTACTACAATCATCAACATGCGA---GGCCTATCTACTAATTTAGATAATGTT
CCTTTATTTGTTTGGTCTGTTTTTATTACAGCTATTCTTTTACTTCTTTCTTTACCTGTG
TTAGCAGGTGCTATTACTATACTATTGACGGATCGAAACTTTAACACTACTTTTTTTGAC
CCCTCTGGTGGGGGAGACCCAATTTTATACCAACATTTATTT
>CHACB1051-10|Sarcoptiformes|Brachychthoniidae
--AACTATGTATTTTGTATTTGGAGTATGGGCTGGTCTGTTGGGAGCTAGCTTAAGTCTA
TTAATTCGGGTAGAATTGGGACAA---------------------------------CCA
GGTTCTTTACTAGAAAACGAT---CATATTTATAACGTTATTGTAACAGCTCATGCTTTT
GTAATAATTTTCTTCATAGTAATACCAATAATAATTGGGGGATTTGGAAACTGATTGGTT
CCTCTCATGATTGGGGCTCCAGACATAGCTTTTCCTCGCATGAATAACATGAGGTTTTGA
TTGTTACCTCCTTCATTAAGTTTATTACTTCTCTCTTCTTACTCAGGAACTGGGGCTGGT
---ACTGGATGGACTGTTTATCCCCCCCTTTCTGATTACACTTTCCATATAAATAACAGA
GTTGATCTTGCTATTTTTAGACTTCATTTAGCAGGAGTTTCTTCTATTTTAGGCGCTATC
AATTTTATTACTACAATTGTGAATATACGA---GGTCTAAGAACTTCCTTAGATAACATT
CCTTTATTTGTTTGATCTGTATTTATCACAGCTATTTTGTTATTACTATCGTTACCTGTC
TTAGCTGGCGCCATTACAATGCTATTAACAGATCGTAATTTTAATACGACATTCTTCGAC
CCTAGCGGAGGGGGAGATCCTATTTTGTATCAACATCTCTTT
>MYMCF848-12|Sarcoptiformes|Brachychthoniidae
--AACCATGTATTTTATTTTTGGTTTATGAGCAGGTATTTTAGGAGCTAGCTTAAGACTT
TTAATTCGAGTAGAACTTGGCCAA---------------------------------CCA
GGTTCTTTATTAGAAAACGAT---CACATTTATAATGTTATTGTAACAGCTCATGCCTTC
GTCATAATTTTTTTTATAGTTATACCAATAATGATTGGAGGATTCGGTAATTGGTTGGTA
CCTTTAATAATTGGAGCACCAGACATAGCATTTCCTCGAATGAATAATATAAGTTTTTGG
TTATTACCTCCTTCATTAACTTTGTTACTTCTTTCATCTTTTGCTGGAACTGGTGCAGGA
---ACAGGATGAACAGTTTATCCTCCTCTTTCTGATTTTAATTTTCACATAAATAGTAGT
GTTGACTTGGCTATTTTTAGTTTGCATTTAGCTGGAGTATCTTCCATCTTAGGGGCTATC
AATTTCATTACTACTATTATTAATATACGC---AGTCTTAATACTTCTTTAGATAATCTT
CCTCTTTTTGTTTGATCTGTCTTTATTACAGCAATTTTGCTATTGCTGTCTTTACCTGTT
TTAGCGGGAGCCATTACTATATTATTAACGGACCGGAACTTTAATACTTCATTTTTCGAT
CCAAGAGGAGGAGGAGATCCCATTCTATATCAACATTTATTT
>MYMCA382-11|Sarcoptiformes|Brachychthoniidae
--TACAATATATTTTATCTTTGGGGCCTGAGCAGGCATGTTAGGTGCTAGACTTAGTTTA
CTCATTCGAGTTGAACTTGGCCAA---------------------------------CCA
GGTTCTTTATTAGAAAATGAT---CATATCTATAATGTCATTGTGACTGCACACGCCTTT
GTTATAATTTTTTTTATAGTCATACCTATTATAATTGGTGGATTTGGAAACTGACTTGTA
CCATTAATAATTGGAGCACCGGACATAGCTTTCCCTCGCATGAATAACATAAGATTTTGA
TTGCTACCTCCTTCTTTACTGTTGCTATTACTATCTTCTTTTGCTGGCACAGGGGCAGGC
---ACAGGATGAACAGTATACCCGCCTTTATCTAGCATTAACTTTCATATAAACGCTAGC
GTAGATTTTGCTATTTTTAGATTACACTTAGCTGGAGCCTCTTCTATTCTAGGGGCCACT
AACTTTATTACTACTATTTTAAACATGCGA---AGTCTTACTTCTTCTTTAGATAATCTA
CCTTTGTTTGTATGATCTGTTTTCATCACGGCAATTCTATTGCTACTCTCCTTGCCAGTA
TTGGCAGGAGCGATTACAATACTATTAACAGATCGCAACTTC------------------
------------------------------------------
>MYMCE201-12|Sarcoptiformes|Eremaeidae
--AACTTTATATTTCATCTTTGGTGCCTGAGCCGGTCTTCTAGGATCTGCCCTAAGAGCT
TTGATTCGATTAGAATTGGGGCAA---------------------------------CCA
GGTTCTTTAATAGAAAACGAC---CAAATCTATAACACTATCGTAACAGCCCATGCTTTT
GTAATAATTTTCTTTATAGTTATGCCTGTCATAATTGGAGGCTTTGGAAATTGGCTTGTC
CCAATGATAATCGGGGCACAAGACATAGCTTTTCCACGAATAAATAATATAAGATTTTGG
CTGTTACCTCCTTCATTGTCTCTTCTATCCGCTTCTGCCTTCGCTGGGATAGGAGCCGGA
---ACTGGGTGAACAGTCTACCCACCCCTCTCTGGGAATCTCTTCCATTCCGGTATCTCA
GTAGATTTAGCTATTTTTAGGTTGCATCTAGCTGGAGCCTCCTCTATCTTAGGAGCTATC
AATTTTATCACCACTATCATAAATATACGT---TCATCATCAATAACCTTAGACTCCATC
CCCTTATTTGTTTGATCTGTATTAATCACAGCAATTCTTTTGCTGCTATCCCTCCCTGTA
CTCGCAGGAGCCATCACCATACTACTAACAGACCGAAACTTTAACACTTCTTTTTTTGAC
CCCTCAGGAGGAGGAGATCCAATCCTGTACCAACACTTATTT
>MYMCB929-11|Sarcoptiformes|Crotoniidae
--TACTCTCTACTTTATCTTCGGAACTTGAGCCGGCTTAGTAGGATCAGGGCTAAGAGCG
TTAATTCGTCTCGAATTAGGACAG---------------------------------CCA
GGTTCTCTCCTAGACAATGAT---CAAATTTATAACACGATCGTAACTGCTCACGCCTTC
GTAATAATTTTTTTCATAGTAATGCCCGTTATGATTGGAGGACTTGGAAATTGACTAGTC
CCTATAATAATTGGAGCCCAGGACATAGCCTTTCCACGTATAAATAACATAAGGTTCTGA
TTACTTCCCCCATCTCTAACCCTTCTTTCGGCCTCTGCTTTTGCAGGAATAGGAGCTGGG
---ACCTGATGAACCGTTTACCCCCCTCTTGCGGGAAAAATGTTTCACTCTGGAATCTCG
GTAGATCTAGCATATTTTAGACTCCATCTAGCCGGAGCTTCTTCCATTCTGGGGGCTATT
AACTTCATTACCACCATCATGAACATACGT---TCTTCCGCTTTGAGAATGGATTCTATT
CCATTATTTGTATGATCTGTCTTAATTACCGCAGTTCTTCTTCTGCTGTCACTGCCCGTG
TTAGCAGGAGCAATTACCATGCTATTAATGGACCGAAACTTTAACACCTCGTTTTTCGAC
CCTACTGGAGGTGGAGACCCTATTCTCTACCAACACTTGTTC
>MYMCA199-11|Mesostigmata|Zerconidae
--TACTATATACTTAATTTTCAGTCTTTGGGCAAGGATATTAGGAATATCCTTAAGAATA
ATTATTCGAATTGAACTTGGACAA---------------------------------CCA
GGTTCTTTACTTAATAATGAC---CAAATTTATAATGTTATTGTTACTGCTCATGCTTTT
ATTATAATTTTTTTTATAGTTATACCAATTATAATTGGAGGATTTGGAAATTGATTAGTA
CCTTTAATATTAATAGCCCCTGATATAGCTTTTCCTCGTATAAATAATATAAGATTTTGA
CTTTTACCTCCCTCTTTAATTCTTTTATTAACTTCTTCAATAATTGAGTCAGGATCTGGA
---ACTGGTTGAACCGTATATCCTCCATTATCTATAAATATATCTCATAGTAGAATATCT
GTTGATTTAACAATTTTTTCTCTTCATTTAGCAGGTATTTCTTCTATTTTAGGAGCTATT
AATTTTATTGTTACAATTTTAACTATAAAA---AATAAGTATGTAAAAATAGAAAAAATT
TCTTTATTTTTATGAAGTATTCTTATTACTACAATTTTATTATTATTAGCTCTCCCTGTT
TTAGCAGGAGCTATCACAATATTACTAACTGATCGAAATTTTAATACTTCTTTTTTTGAT
CCTAGAGGTGGAGGAGACCCTATTTTATACCAACATTTATTT
>CNPAL771-13|Mesostigmata|Dinychidae
--TACAATATATCTAGGTCTAAGCGCTTGATCTGGTATAATAGGTACAGCTTTAAGAATG
TTAATCCGAACTGAACTTGGACAA---------------------------------CCT
GGTTCTACTATTAGAGATGAT---CAACTATTCAATGTTATTGTTACTGCTCATGCTTTT
ATTATAATTTTTTTTATAGTTATACCGGCTATAGTAGGAGGATTTGGTAACTGATTAATT
CCTTTAATAATTGGTGCACCTGATATGGCTTTTCCACGAATAAACAATATAAGTTTTTGA
CTATTACCACCATCATTAATTTTACTTATTTCTTCTTCTTTAGTTGAATCTGGAGCTGGT
---ACCGGATGAACAGTCTACCCCCCTTTAGCTTCTAACATTTCTCATAGAGGAGGTAGT
GTAGACTTAGCTATTTTTTCATTACATCTAGCAGGTTTATCCTCAATTTTAGGCTCTATT
AACTTTATTACTACTATTTTTAATATACGC---TCTTTAAATATAACTTTAGACCAAATA
CCCTTATTTGTATGATCTATCTTACTTACTACTATTTTACTACTTTTGTCATTACCAGTA
TTAGCAGGCGCTATTACTATACTTCTTACAGATCGAAATTTTAATACCTCTTTTTTTGAC
CCTGCTGGAGGCGGAGATCCTATCTTATACCAACACTTATTT
>CNPAC545-13|Mesostigmata|Dinychidae
--TACTATATACTTAGGATTAAGTGCTTGAGCTGGGATAATAGGCACAGCACTTAGAATA
TTAATTCGTACAGAACTTGGACAA---------------------------------CCA
GGTTCTACTATTAGTGACGAT---CAAATTTTTAATGTTATCGTAACTGCTCATGCTTTC
ATTATAATTTTTTTTATAGTAATACCTGCTATAGTTGGCGGATTTGGTAATTGATTAGTA
CCCCTAATAATTGGAGCTCCTGATATAGCTTTTCCACGAATAAACAACATAAGCTTTTGA
TTATTACCACCATCTTTATTACTACTAATTTCTTCATCTTTAGTAGAATCTGGAGCAGGA
---ACAGGTTGAACAGTATACCCCCCTTTAGCCTCAAATATTTCTCATAATGGAGGAAGT
GTTGATTTAGCCATTTTTTCACTCCATTTAGCCGGATTATCTTCAATCTTAGGTTCCATT
AATTTTATTACTACTATTATAAACATACGA---TCTTTAAGTATAACCTTAGATCAAATA
CCTTTATTTGTTTGATCTATCTTATTAACAACTATTTTATTGTTATTATCCTTACCTGTA
CTTGCAGGTGCCATCACAATACTATTAACAGACCGCAATTTTAATACTTCTTTCTTTGAC
CCTGCAGGAGGAGGAGATCCCATTTTATACCAACATTTATTT
>CNKOM745-14|Mesostigmata|Dinychidae
----------------------------------------TAGGTACCGCATTGAGAGTC
CTTATTCGTACAGAATTAGGTCAA---------------------------------CCA
GGTCATACTATTGGAGACGAC---CAAATTTTTAATGTAATTGTTACTGCTCACGCATTT
ATTATAATTTTTTTTATAGTTATACCAGCTATAGTTGGAGGATTCGGAAACTGATTAGTT
CCTTTAATAATTGGAGCTCCAGACATAGCTTTCCCACGAATAAATAATATAAGATTTTGA
CTTCTTCCTCCTTCCCTACTTCTTTTAATTTCATCATCTATAGTAGAATCAGGAGCAGGA
---ACAGGTTGAACNGTATATCCTCCTTTAGCTTCAAATATATCTCATAACGGAGGAAGT
GTAGATCTAGCTATTTTCTCTCTCCATTTAGCAGGNTTATCCTCTATTCTNGGATCTATC
AATTTTATTACAACAATTTGTAATATACGA---TCNTATAGAATATNTATAGATCAAATA
CCCTTATTTGTATGATCAATTTTATTAACTACTATTTTATTATTATTATCATTACCAGTT
TTAGCTGGCGCTATCACTATACTATTAACAGATCGAAATTTCAATACTTCTTT-------
------------------------------------------
>CNGLE039-13|Mesostigmata|Microgyniidae
--TACAATATATTTAGTTTTTAGAGCATGAGCAGGAATAGTAGGAACAGCTTTAAGAGTA
ATTATCCGAACAGAATTAGGTCAA---------------------------------CCT
GGATCTACTATTGGAGACGAC---CAAATTTACAATGTTGTAGTAACAGCTCATGCATTC
GTAATAATCTTCTTTATAGTTATACCTGCTATAATTGGTGGTTTCGGAAATTGGTTAATT
CCCCTGATAATCAGAGCCCCTGATATAGCTTTTCCACGAATAAATAATATAAGATTTTGG
CTATTACCACCATCTTTAATTTTATTATTAACTTCATCTTTAGTAGAATCAGGTGCTGGG
---ACAGGATGAACTGTTTATCCTCCTTTAGCCTCTAATATTTCCCATAGAGGATCTAGA
GTAGATCTAGCTATTTTTTCTTTACACCTAGCTGGGGTTTCATCAATTTTAGGATCAATC
AATTTTATCACCACTATCATAAATATACGA---CCTTTAGAAATATCTTTAGAACGAACA
CCTTTATTTGTTTGGTCAGTTTTATTAACTACTATTTTGTTACTTTTATCCTTACCAGTT
TTAGCAGGAGCTATCACCATACTTTTAACTGACCGAAATTTTAATACATCTTTCTTTGAC
CCGGCGGGAGGAGGAGACCCTATTTTATATCAACATTTATTT
>OPPHA1539-17|Mesostigmata|Dinychidae
--AACTATATATTTAGGATTAAGAGCTTGATCTGGTATATTAGGAACTGCTCTCAGAATT
TTAATTCGAACTGAATTAGGTCAA---------------------------------CCA
GGATCTACTATTAGAGATGAC---CAAATTTTTAATGTTATCGTTACTGCACATGCTTTT
ATTATAATCTTCTTTATAGTTATACCTGCAATAGTAGGAGGATTTGGCAATTGATTAGTA
CCTTTAATAATTGGAGCCCCAGATATAGCTTTTCCACGAATAAATAATATAAGATTTTGA
TTACTCCCTCCTTCTTTATTACTTTTAATCTCCTCTTCATTAGTAGAAAGAGGAGCTGGA
---ACTGGATGAACAGTATATCCTCCTCTAGCAGCAAATATTTCACATAGTGGAAGAAGT
GTTGATTTAGCAATTTTTTCTCTTCATCTAGCAGGTTTATCTTCAATTCTAGGTTCAATT
AACTTTATTACTACTATTATAAATATACGA---TCTTCAAGAATAACTTTAGATCAAATA
CCTTTATTTGTTTGATCAATTTTATTAACAACTATTTTATTATTATTATCACTACCTGTA
CTTGCAGGAGCTATTACAATACTTTTAACAGATCGAAATTTTAATACATCATTCTTTGAT
CCTGCAGGAGGAGGAGATCCAATCTTATATCAACATTTATTT
>SMTPL6444-15|Mesostigmata|Polyaspididae
--TACTTTATATTTAATTTTTAGAGCTTGAGCTGGAATAGCTGGTTCATCCCTAAGAATA
ATTATTCGATCTGAATTAGGTCAA---------------------------------CCA
GGATCTACTATTGGAGATGAT---CAAACATTTAATGTAATTGTAACAGCCCATGCATTT
ATTATAATTTTTTTTATAGTGATACCGGCTATAATTGGTGGATTTGGAAATTGATTAGTT
CCTTTAATATTAGGTGCTCCAGATATAGCATTTCCACGAATAAATAATATAAGATTTTGG
TTATTACCCCCATCCCTAACATTATTATTAATATCATCATTAGTAGAATCAGGAGCTGGA
---ACAGGTTGAACTGTCTATCCTCCATTAGCATCAAATATATCTCATAGTGGAGCTAGT
GTTGACTTAGCTATTTTTTCTCTTCATCTTGCTGGGGTATCATCTATTTTAGGATCTATT
AATTTTATTACAACTATTATAAATATACGA---TCTCATGATATAACACTAGAACGTATA
CCCTTATTTGTATGATCAGTACTTTTAACTACTATTTTACTTTTGTTATCACTACCAGTT
TTAGCTGGAGCTATCACAATACTTTTAACAGATCGTAATTTTAATACTACATTTTTTGAC
CCTGCTGGGGGGGGAGACCCTATCCTCTATCAACATTTATTT
>RBCMA093-15|Mesostigmata|Dithinozerconidae
--AACTATATATCTAATCCTAAGTGCATGAGCTGGTATAATAGGAACTGCAATAAGTATA
ATTATCCGAACTGAATTAGGCCAA---------------------------------CCA
GGATCTACTATTTCAGATGAT---CAAATTTTTAATGTTATTGTAACTGCCCACGCTTTC
ATTATAATTTTTTTTATAGTAATACCTGCAATAATTGGGGGATTTGGAAACTGATTAATT
CCCTTAATACTAGGTGCCCCAGATATAGCATTTCCTCGAATAAATAATATAAGATTTTGA
TTATTACCACCTTCTCTAATATTATTAATAACATCTTCTCTAGTCGAATCCGGAGCTGGA
---ACAGGATGAACTGTTTATCCTCCACTAGCATCAAATATTTCTCATAGAGGAGCCAGT
GTAGATTTAGCTATTTTTTCTCTACATCTAGCAGGTATTTCCTCTATTTTAGGATCAATT
AATTTCATTACAACCATTTTAAATATACGC---TCATATGAAATAACTCTAGAACGCATC
CCACTTTTTATTTGATCTGTTTTTTTAACAACAATTCTTCTTCTTCTTTCTCTTCCTGTA
CTAGCCGGAGCCATTACAATACTCCTTACGGATCGAAA----------------------
------------------------------------------
>PGURB381-16|Mesostigmata|Rhodacaridae
---------TATCTAATTTTTAGTGCTTGAGCAGGAATATCTGGTACTGCTTTAAGAGTA
ATTATCCGATCTGAACTAGGCCAA---------------------------------CCA
GGACCTTCTATTGGAGATGAT---CAAATTTTTAATGTAATTGTTACAGCTCATGCTTTT
ATTATAATTTTTTTCATAGTAATACCTGCTATAATCGGTGGATTTGGAAATTGACTAGTT
CCTTTAATATTAGGAGCTCCTGATATAGCATTCCCTCGAATGAATAATATAAGTTTCTGA
CTTCTCCCTCCTTCTTTATCCTTATTAATAGCATCTTCTTTAGTAGAATCAGGAGCAGGT
---ACTGGATGAACAGTCTACCCTCCCNTAGCAGCCAATATTTCTCATAGAGGAGCTAGA
GTAGACCTTGCTATCTTTTCTCTTCATTTAGCAGGGGTTTCTTCTATTCTAGGATCTATT
AACTTCATCACAACAATCATAAATATACGC---TCCTATGATATAACCCTTGAACGAATA
CCTTTATTTGTATGATCCGTATTCCTCACCACTATTCTTTTACTTTTATTCCTGCCAGTC
CTAGCCGGAGCTATCACTATATTATTAACAGACCGAAACTTTAACNCAACTTTT------
------------------------------------------
>CHACB067-10|Mesostigmata|Microgyniidae
--AACAATATATTTAGTTTTTAGAGCTTGAGCTGGTATAGCTGGAACAGCATTAAGAGTA
ATCATTCGCACTGAACTAGGCCAA---------------------------------CCT
GGGTCCACAATTGGTGATGAC---CAAATTTATAATGTTGTAGTAACAGCTCATGCCTTT
GTAATAATTTTTTTTATAGTAATACCTGCTATAATTGGAGGATTTGGAAATTGATTAGTA
CCTTTAATAATTAATGCTCCTGATATAGCTTTCCCACGTATAAATAATATAAGATTTTGA
CTTTTACCACCCTCATTATTATTATTATTAACTTCTTCTATAGTAGAATCGGGTGCCGGA
---ACTGGATGAACAGTTTATCCTCCTTTAGCTTCAAATATCTCACATAGTGGAGCAAGA
GTAGATTTAGCAATTTTTTCTTTACACTTAGCTGGTGTTTCTTCAATCTTAGGTTCAATT
AATTTTATTACAACAATTATAAATATACGA---CCTTTAGAAATATCTTTAGAACGAACT
CCTCTTTTTGTTTGATCAGTACTTTTAACAACTATCCTTTTATTATTATCATTACCTGTA
CTAGCTGGAGCTATTACTATATTATTAACAGATCGAAATTTTAATACTTCATTTTTTGAC
CCTGCTGGAGGTGGAGACCCTATTCTTTATCAACATTTATTT
>WMAW061-17|Sarcoptiformes|Oribatulidae
--AACTCTATATTTTGTTTTTGGGGCTTGGGCCGGAATTTTGGGATCTGCCCTAAGAGGA
TTAATCCGTTTAGAACTTGGTCAA---------------------------------CCG
GGCTCATTATTAGAAAATGAC---CAAATTTACAACACTATTGTTACTGCGCACGCTTTC
GTTATAATTTTTTTTATAGTTATGCCTGCGATAATTGGCGGATTTGGAAACTGATTGGTA
CCCATAATAATTGGAGCTCAGGATATGGCGTTTCCACGAATAAACAATATGAGATTCTGA
CTCCTACCACCTTCTTTAACATTACTTTCTGCTTCTGCTTTTGCCGGGGTTGGGGCTGGT
---ACGGGGTGAACCGTGTATCCCCCCCTTTCTGGAAATTTATTCCATTCGGGAATTTCA
GTGGACTTAGCTATTTTTAGACTGCATCTTGCAGGGGCTTCCTCTATTCTGGGAGCGATC
AATTTTATTACAACAATTCTAAATATACGA---TCTTCATCATTATCTCTAGATTCCATC
CCACTCTTCGTATGATCCGTATTAATCACCGCCGTGTTACTGCTTTTATCTTTACCAGTA
CTGGCAGGAGCTATCACAATACTTTTAACAGATCGAAACTTCAATACCTCATTCTTTGAT
CCTTCGGGGGGCGGAGATCCAATTTTGTATCAACACTTATTC
>RRBPE002-15|Mesostigmata|Parasitidae
--AACTATATATTTAATTTTCGCAGCTTGAGCTGGAATACTAGGGACCTCATTAAGTATA
ATTATTCGAGCTGAGTTAGGACAG---------------------------------CCT
GGCTCATTAATTGGTGACGAC---CAAATTTATAACGTTGTAGTCACTGCCCATGCTTTT
ATCATAATTTTTTTTATAGTGATACCTGCTTTAATTGGAGGCTTCGGAAACTGGCTTGTT
CCATTAATAGTATCAGCCCCTGATATAGCATTCCCTCGTATAAATAACATAAGTTTTTGA
CTTTTACCCCCCTCTTTACTACTACTATTAAGCTCATCTATAGTAGAGTCTGGTGCTGGG
---ACCGGCTGAACAGTTTACCCCCCATTAGCAGGAAACATATCTCACAGTGGGGGAGCT
GTCGATTTAGCTATTTTTTCACTTCACCTAGCTGGGATTTCTTCTATTTTAGGGTCTATC
AATTTTATTACAACTATTATAAACATACGC---CCAAAAGAAATAACTATGGAGCGAATG
CCCTTATTTGTGTGATCTGTTTTTATTACAACTATTTTGTTACTACTTTCGCTACCTGTT
TTAGCAGGAGCTATTACGATACTTCTTACCGACCGTAATTTTAATACATCATTTTTTGAC
CCTAGAGGGGGAGGAGATCCAATTTTATATCAACATTTATTC
>RRBPE003-15|Mesostigmata|Pachylaelapidae
--TACTCTTTACATAATTTTTGCTATATGATCTGGCATATTAGGAACAGCTTTAAGAATA
ATTATTCGTTCTGAACTAGGACAG---------------------------------CCA
GGCCCACTAATTAATGATGAC---CAAATTTACAACGTCTCAGTAACAGCCCATGCTTTT
GTTATAATTTTTTTTATAGTAATACCAGCTTTAATCGGAGGATTCGGAAATTGATTAGTC
CCAATTATAATTTCCGCTCCTGATATAGCATTCCCTCGAATAAATAATATAAGTTTTTGA
CTTTTACCCCCATCTATTTTACTCCTTTTAAGTTCATCTATTATTGAAAGAGGAGCTGGA
---ACTGGGTGAACAGTTTACCCCCCATTAGCTAGTAACATTTCTCACAGTGGAGGGGCT
GTTGACATGGCTATTTTTAGTCTCCATTTAGCGGGTATCTCCTCCATCTTGGGATCAATT
AACTTCATTACTACTATTATAAATATACGC---CCAAAATCTATAACACTCGAACAAATA
CCATTATTTGTTTGATCAGTATTAATTACAACTATCCTACTTCTACTATCATTACCAGTC
CTAGCGGGGGCTATCACTATATTACTAACTGATCGTAACTTTAATACAACCTTCTTTGAC
CCAAGAGGAGGTGGAGACCCGATTCTTTATCAACATTTATTC
>SSJAA1989-13|Trombidiformes|Rhagidiidae
--AACAATATACTTTGCATTTGGTCTGTGATCTGCTTTGTTAGGAGCCTCAATAAGAATT
TTAATTCGAATGGAACTAGGGCAA---------------------------------CCA
GGTTCAATAATGCAAAATGAT---CAAATTTATAACACAATTGTCACTGCTCATGCATTC
GTAATAATCTTTTTCATAGTAATACCAATTATAATTGGAGGATTTGGTAATTGACTAGTG
CCAATAATAATTGGAGCACCAGACATAGCTTTTCCACGAATAAATAACATAAGCTTTTGA
CTTCTCCCTCCTTCATTATCTTTACTTTTAATATCTGCTTTCACCAGAGCTGGAGTGGGA
---ACAGGTTGAACAGTTTATCCACCATTATCTAGCAACATTGCTCATCCCGGAGGAGCA
GTAGATTTAGGAATCTTCTCTCTACATCTAGCAGGAATTTCTTCAATCCTAGGAGCAATT
AATTTCATAACTACAATTATTAACATACGA---TCCCCTGCTATATCTTTTGAGCGAATT
CCATTATTTGTCTGATCAGTATTTATTACAGCTTTATTACTCTTACTTTCTCTACCTGTA
CTAGCAGGAGCCATTACAATACTATTAACAGATCGAAATTTTAACACATCTTTCTTTGAC
CCTGCAGGAGGAGGAGACCCTATTTTATATCAACATTTATTT
>SSWLF3563-13|Trombidiformes|Caeculidae
--AACTATATATTTTGGTTTAGGCCTTTGATCAGCTATACTAGGGGCAGCGATGAGCACC
TTAATTCGCTTAGAGCTTGGACAA---------------------------------CCA
GGTTCACTTTTGGAGAACGAT---CAAATCTACAACACTATTGTTACAGCTCATGCATTT
GTAATGATTTTCTTTATAGTAATACCAATTATAATCGGAGGATTTGGGAACTGATTAATT
CCTCTCATAATTGGAGCTCCCGATATAGCATTCCCTCGAATAAATAACATAAGATTTTGA
CTTTTACCACCTTCCCTTTCACTTCTCTTATTATCGTCTTTCACTTCATCCGGAGCGGGC
---ACAGGCTGAACAGTTTATCCCCCCCTATCACATAACGCTTCCCATGCAGGGGGAGCA
GTTGACTTCGCTATTTTTTCCTTACACTTGGCTGGAGCATCCTCCATTCTAGGCTCTATC
AATTTTATAACAACAGTTATTAATATACGA---GCTGTAAATATAACCTTTGAACGAATC
CCCCTATTCGTATGATCAGCATTTATCACCACCATCTTACTCTTATTATCCTTGCCAGTT
TTGGCAGGAGCTATTACCATGCTTCTAACTGATCGAAACTTTAACACCACATTCTTTGAT
CCTGCAGGGGGAGGAGATCCAATTCTTTACCAACATCTCTTT
>WMAW100-17|Mesostigmata|Blattisociidae
--CACAATATATTTTATATTTGCCCTGTGAAGAGCCTTAGTTGGGACCTCTTTAAGATCT
ATTATTCGGATAGAGTTAAGCCAA---------------------------------CCG
AGAACAATCCTTCATAACGAT---CAAATATATAATGTAATTGTGACAGCTCATGCTTTT
ATCATAATTTTTTTTATAGTTATACCGGCTATAATTGGAGGTTTTGGTAACTGGCTTATC
CCTTTGATAATCAATGCCCCTGATATAGCTTTTCCTCGTATAAATAACATAAGTTATTGA
CTTTTACCTCCTTCTTTAATTCTACTTTTAACATCTTCTATAGTAGAAATAGGAGTTGGC
---ACAGGTTGAACAGTTTACCCTCCTCTGTCAAACTCTACATTTCACAGAGGTGTTTCT
GTAGACTTAGCTATTTTTAGCTTACATCTCGCCGGCATCTCAAGAATCATAGGTTCAATT
AATTTTATTTCAACTATTCTAAACATACGA---CCAAAAAAAATAAAACTTGAACAACTT
CCTTTAATAGTATGATCTATATTTATTACAACAATTCTTTTACTTTTATCTTTACCTGTT
TTAGCTGGTGCTATTACTATACTACTTTTTGATCGAAATTTTAATACTTGTTTTTTTGAC
CCTTGTGGAGGAGGAGATCCTATTTTATATCAACACTTATTT
>RRBFC068-15|Mesostigmata|Parasitidae
--AACAATATATTTTATTTTTGCAGCTTGAGCTGCCATACTAGGAACAGCTCTAAGAATA
ATTATTCGAACAGAACTTGGGCAG---------------------------------CCC
GGATCATTAATTGGCGATGAC---CAAATCTATAATGTAATTGTAACAGCCCATGCTTTT
GTAATAATTTTTTTTATAGTTATACCTGCTTTAATCGGAGGATTTGGGAACTGATTAACC
CCCTTAATACTATCTGCTCCTGACATAGCTTTCCCTCGTATAAATAATATAAGATTCTGA
CTTCTGCCACCCTCTTTAATTTTACTAATAAGGTCATCTATAGTAGAAGCCGGAGCCGGT
---ACGGGATGAACTGTGTATCCCCCTCTAGCAAGAAACGTGTCTCATAGAGGTGGCGCA
GTAGATTTAGCTATTTTTTCTTTGCACCTAGCTGGAATTTCCTCTATTCTTGGATCAATT
AATTTTATTACAACAATTATAAACATACGC---CCTAAAGAAATATCAATAGAGCGAATA
CCATTATTTGTATGATCAGTTCTTATTACTACTATTTTACTTCTTTTATCCCTTCCGGTC
TTAGCAGGGGCAATCACCATACTTCTTACAGACCGTAATTTTAACACAACATTTTTTGAC
CCCAGTGGGGGAGGAGACCCAATTCTTTACCAACACTTATTT
>GENSM389-15|Mesostigmata|Laelapidae
--AACTTTATATTTAATTTTTTCTTTATGGGCTGGTCTTGTAGGAACTGCTTTAAGTACT
ATTATTCGAATAGAACTCGGAACA---------------------------------CCA
GGATCATTAATTAAAGAAGAT---CAAATCTTTAATACAGTAGTCACTTCTCATGCATTT
ATTATAATTTTTTTTATAGTAATGCCATCAATAATTGGAGGGTTTGGTAATTGGCTAACC
CCATTAATAATTTCAACAACCGATATAGCTTTTCCACGTATAAATAATATAAGTTTTTGA
CTTTTAATCCCTGCAATTTTCTTTTTACTTTCCTCCTCTTTTATTGAAAGAGGTGCAGGA
---ACTGGTTGAACCGTTTACCCCCCTCTCTCTAATAATATTTCCCATAGCGGCTCTGCC
GTAGATTTATGTATTTTCAGTTTACACCTTGCTGGTGTCTCATCAATTTTAGGATCAATT
AATTTTATCACAACAATTTTAAATATACGA---GCTCCTTCTTTTTCTTTAGAAAAAACC
CCTCTTCTTATTTGATCTATTTTAATTACAACAATTCTTCTTTTACTTTCTCTTCCTGTT
TTAGCAGGGGCTATTACTATACTTCTAACAGATCGTAATTTAAATACTTCATTTTTTGAT
CCTAGAGGAGGTGGGGATCCAGTTCTTTATCAACATCTTTTT
>GENSM792-17|Mesostigmata|Uropodidae
--AACAATATATTTAATTTTTAGTGCATGATCTGGAATATTGGGTACTGCGCTAAGTATA
ATTATTCGATCAGAACTGGGACAA---------------------------------CCG
GGGTCCACAATTAATGATGAT---CAAATTTTTAACGTTATTGTTACTGCACATGCATTT
ATTATAATTTTTTTTATAGTAATACCTGCTATAATTGGTGGATTTGGTAACTGATTAGTT
CCATTAATACTAGGGGCTCCCGATATAGCCTTTCCACGAATAAATAATATGAGATTTTGA
TTGTTGCCCCCATCATTATCTTTATTATTGATATCCTCTATAGTAGAGTCTGGTGCTGGA
---ACAGGATGAACTGTGTACCCCCCATTAGCCAATAATATTGCTCATAGAGGGTCTAGA
GTTGATTTGGCAATTTTTTCTTTACATCTAGCAGGTGTTTCATCTATTCTAGGGTCTATT
AATTTTATTACTACAATTATAAATATACGA---TCATATAATATAACCTTAGAACGAACA
CCCCTTTTTGTTTGATCTGTTCTATTAACTACAATTCTTCTACTACTTTCTTTGCCTGTA
TTAGCAGGGGCTATCACAATATTACTAACAGATCGAAACTTTAATACTAGATTCTTTGAC
CCTGCCGGAG--------------------------------
>MYMCG557-12|Sarcoptiformes|Brachychthoniidae
--AACTTTATATTTTCTTTTTGGTATTTGAGCCGGGCTTTTGGGCTCAAGTTTGAGTGTT
CTAATTCGGATTGAATTAGGCCAG---------------------------------CCG
GGCTCATTGTTAGAAAATGAT---CACATTTATAATGTCATTGTAACAGCTCATGCTTTT
GTAATAATTTTTTTCATAGTCATGCCAATCATGATTGGGGGATTTGGGAACTGGTTAGTT
CCTTTAATAATCGGAGCTCCAGACATGGCATTCCCACGAATGAATAATATAAGATTTTGG
TTGCTCCCTCCCTCCCTTTCTCTTTTGGCTCTTTCTTCTTATTCTGGGACAGGGGCTGGT
---ACAGGATGGACTGTGTACCCTCCGTTGTCAGATTACGTTTATCATATGAATAATAGT
GTTGACTTAGCTATCTTTAGCTTACATTTAGCAGGGGCTTCATCAATTTTAGGGGCTATT
AACTTTATCACTACTATTATTAATATACGA---GGGTTGAGAACAAATTTAGACAACATT
CCTTTGTTTGTATGGTCTGTTTTTATTACTGCTATTCTTTTATTATTATCTTTACCGGTG
TTAGCAGGAGCTATTACTATGCTTTTAACAGATCGTAACTTTAATACTACATTTTTTGAT
CCTTCAGGTGGTGGGGATCCTATTTTGTACCAACATTTATTT
>CHACB1142-10|Mesostigmata|Digamasellidae
--TACTTTATATTTATTATTTTCTATATGGGCTAGTATATTAGGAACTTCTCTAAGTATA
ATCATTCGTGTAGAATTAGGACAA---------------------------------CCC
GGCTCATTAATTGGGGATGAC---CAAATTTATAATACTATTGTTACTGCACATGCCTTT
GTTATAATTTTTTTTATAGTGATGCCAGCTATAATTGGTGGGTTTGGAAATTGGTTAGTT
CCATTAATAATTAGAGCTCCTGATATAGCTTTTCCTCGAATAAATAATATAAGATTTTGA
TTATTACCCCCTAGTTTATTATTTCTTATTTTTAGAAGAGTAGTAGAAGGAGGGGTTGGA
---ACAGGTTGAACTGTTTACCCCCCCTTAGCAAGAAATATTAGTCATTCAGGATTTGCT
GTTGACTTAGCTATTTTTAGTCTTCATTTAGCAGGAATCTCTAGAATTTTAGGTTCAATT
AATTTTATCACAACTATCATAAATATACGC---CCTCGTTCTATGAGGTTAGAACGAACG
CCTTTATTCGTGTGATCTGTTTTTATTACAACTATTTTGTTATTGTTAAGTTTACCAGTC
TTAGCAGGAGCAATTACAATACTTTTATTAGATCGAAATTTCAATACTTCTTTTTTTGAT
CCTAGGGGAGGGGGTGATCCTATTCTTTACCAACACTTGTTT
>MYMCE666-12|Mesostigmata|Trematuridae
--AACTATATATTTAGTGTTCAGTGCCTGATCCGGCATGCTCGGAACTGCCCTTAGAGTT
ATTATTCGTACAGAACTTGGACAA---------------------------------CCC
GGCTCAATAATTGGAGACGAT---CAAATTTACAACGTAGTAGTAACAGCCCATGCCTTT
ATTATAATTTTCTTCATAGTTATACCTGCTATAATTGGTGGGTTTGGAAACTGACTAGTC
CCATTAATACTTGGGGCCCCTGATATGGCCTTTCCTCGGATAAACAACATAAGATTCTGA
CTTCTCCCTCCTTCTCTGACCCTTTTACTAATATCATCAATAGTAGAATCAGGGGCCGGA
---ACGGGCTGAACAGTATATCCCCCACTAGCTGCCAATATTTCACATAGAGGAGCTAGT
GTTGACCTAGCTATTTTTTCCCTACATCTAGCCGGGGTTTCCTCCATTTTAGGCTCCATC
AATTTTATTACCACTATTATAAACATACGA---TCACACGAGATAACCATGGAACGAGTG
CCCTTATTTGTTTGGTCCGTTTTACTAACAACTATTCTCCTTCTTTTATCCCTTCCTGTA
TTGGCAGGAGCAATCACCATACTCTTAACTGACCGTAATTTTAACACCGCATTTTTCGAC
CCTGCTGGTGGAGGAGACCCAATTCTTTATCAACATCTATTT
>MYMCG096-12|Mesostigmata|Veigaiidae
--CACTTTATACTTTCTTTTCGGAGCTTGAGCCTCATTCACAGGAACTGCGTTTAGAGTA
CTAATCCGATTGGAACTAGGTCAA---------------------------------CCC
GGCCCATTTATTGGAGACGAC---CAAACTTATAATGTAATAGTAACAGCTCACGCTTTC
ATCATAATCTTTTTCATAGTTATGCCAATTATAATTGGAGGATTTGGTAACTGACTAGTC
CCCCTAATAATTGGGGCCCCAGATATAGCTTTCCCTCGTCTCAATAATATAAGATTTTGA
CTTCTTCCACCCTCCCTAACTCTTTTATTAAGGGCCTCTATAGTAGAATCAGGCGCAGGA
---ACAGGATGAACAGTCTATCCTCCTTTAGCTGCCAATATTTCTCACAGAGGAGGAGCC
GTTGATTTAGCTATTTTTTCTCTCCACTTAGCTGGGGCTTCTAGAATTCTAGGCTCAATT
AATTTTATTACAACAATTATAAATATACGA---CCCAAAGAAATAAGAATAGAGCGAATA
CCTTTATTTGTATGATCTGTATTTACAACTACAATTCTTCTACTTCTTTCACTTCCTGTT
TTAGCCGGAGCAATCACAATATTACTAACTGATCGAAATTTCAATACTAGATTCTTCGAT
CCTAGAGGCGGGGGAGATCCCATTTTATACCAACACCTATTT
>NGNAS1324-14|Sarcoptiformes|Oribatulidae
--AACTCTATACTTTGTTTTCGGGGCTTGAGCCGGAATTTTAGGGTCTGCCCTAAGAGGT
TTAATCCGTTTAGAACTTGGTCAA---------------------------------CCC
GGCTCATTATTAGAAAATGAT---CAAATTTACAACACTATCGTTACTGCGCATGCCTTT
GTTATAATTTTCTTCATGGTTATACCTGCTATGATTGGTGGATTTGGAAACTGATTAGTA
CCAATAATAATTGGGGCTCAAGATATAGCGTTTCCACGAATAAACAACATAAGATTCTGA
CTCCTCCCACCTTCTTTAACATTACTTTCCGCTTCTGCTTTTGCTGGGGTCGGGGCTGGT
---ACTGGATGAACCGTGTATCCCCCCCTTTCTGGTAATTTATTCCATTCGGGAATTTCA
GTGGATTTAGCTATTTTTAGATTACACCTTGCAGGAGCTTCCTCTATTCTAGGGGCAATC
AATTTTATCACAACAATTTTAAACATGCGA---TCTTCATCTCTATCTCTAGATTCTATT
CCGTTATTTGTATGGTCTGTATTAATCACTGCTGTTCTACTGCTTTTATCTTTACCGGTA
TTAGCAGGCGCTATCACGATACTTTTAACAGACCGAAATTTCAACACGTCATTCTTTGAT
CCTTCGGGGGGTGGTGATCCAATTTTATACCAACACCTATTC
>MYMCG582-12|Trombidiformes|Tarsocheylidae
--CTCAATATATTTCATATTTGGGGTATGAACTGCTTTCCTTGGAACAGCATTAAGAAAT
ATTATTCGACTTGAACTCACACAA---------------------------------CCT
GGCTCATTAATTGGCAACGAC---CAAATCTTCAACTCTATTGTAACCGCCCACGCTTTC
ATCATAATTTTCTTTGTTGTTATACCCATTATAATCGGAGGATTTGGAAATTGACTAATC
CCCCTAATGATTATAACACCTGATATAGCTTTCCCTCGTATAAATAACCTAAGCTTCTGG
TTACTTCTATCCTCTGTAACCCTCCTAATTTTATCAATAGTGGTAGGAAAAGGAGCAGGG
---ACAGGATGAACTGTATATCCGCCTCTCTCCGGTATCCCAGGGCACTTTGATCCCTCA
GTGGACCTATCTATTTTATCTCTCCACTTAGCAGGGATATCTTCCATTCTAAGCTCACTA
AATTTCATCATCACTATTATTAACATACGA---CCAAAAACAATATCCATAGACATAGTC
CCGCTATTCGCATGAAGAATCCTAATTACTACATTTCTTCTAGTACTTGCTTTGCCTGTA
TTGGCAGGAGCTATCACAATACTCCTAACTGATCGAAACTTTAACACATCATTCTTCGAC
CCAATAGGGGGAGGAGATCCTATTCTATTCCAACACTTATTT
>MYMCA984-11|Trombidiformes|Rhagidiidae
--AACACTTTATTTTGCATTTGGGTTATGATCAGCCCTATTAGGAGCTTCTATAAGAATT
TTAATTCGAATAGAATTAGGGCAA---------------------------------CCT
GGCTCAATAATACAAAACGAT---CAAATTTACAATACAATTGTTACTGCCCACGCTTTC
GTGATAATTTTTTTTATAGTTATACCTATTATAATTGGAGGCTTTGGAAATTGACTTGTC
CCTATAATAATTGGAGCCCCTGACATAGCATTTCCACGAATAAATAATATAAGCTTTTGG
CTACTACCTCCCTCCCTTTCCCTTCTACTTATATCAGCTTTTACAAGAGCAGGGGTAGGA
---ACAGGGTGAACAGTTTATCCTCCCTTATCCAGAAATATAGCACACCCTGGAGGAGCA
GTAGATTTAGGAATTTTTTCTTTACATTTAGCTGGAATCTCTTCAATTTTAGGAGCTATT
AATTTTATAACTACTATTATTAATATACGC---TCCCCAGCTATATCTTTTGAACGAATT
CCCCTATTCGTGTGATCTGTATTTATTACTGCCCTTTTGTTACTGCTGTCTTTACCCGTA
TTAGCAGGAGCAATCACAATGCTTTTAACAGACCGAAATTTTAACACATCTTTTTTTGAT
CCCGCTGGAGGTGGAGACCCAATTTTATATCAACACCTATTT
>MYMCG503-12|Sarcoptiformes|Malaconothridae
--CACTTTATATTTCATTTTCGGAACTTGATCTGGAATTTTAGGAGCCTCACTTAGAGCC
CTAATCCGCTTAGAGTTAGGTCAA---------------------------------CCT
GGCTCACTTTTAGAAAATGAT---CAAATCTACAACACCATCGTCACAGCTCATGCCTTC
GTAATAATTTTCTTCATGGTTATGCCCGTAATGATTGGAGGATTCGGAAACTGACTGGTA
CCCCTCATAATTGGAGCACAAGATATGGCATTCCCACGAATAAATAACATAAGATTTTGA
CTCCTCCCCCCTTCACTTACCTTACTGTCTTCCTCAGCATTTGCAGGAATAGGGGCAGGA
---ACGGGATGAACTGTATATCCTCCTTTAGCTGGTAACTTATTCCATTCTGGCATTTCT
GTAGACCTAGCTATCTTCAGATTACACTTAGCTGGGGCTTCTTCAATTCTAGGAGCAATC
AATTTCATTACTACCATCATAAACATACGA---TCCTCTTCAATAAACTTAGACTCTATC
CCTTTGTTTGTATGGTCTGTCTTAATCACAGCAGTTCTTTTACTCTTATCACTACCAGTA
CTAGCAGGAGCAATCACCATACTACTGACTGATCGAAACTTCAATACATCATTTTTCGAC
CCCACTGGAGGTGGAGATCCAATCTTATATCAACACTTATTT
>MYMCF647-12|Sarcoptiformes|Brachychthoniidae
--AACTTTATATTTTATTTTTGGGCTTTGAGCTGGTATACTAGGATCGAGACTAAGATTG
TTAATTCGTGTGGAATTAGGGCAC---------------------------------CCT
GGCTCATTACTAGAAAATGAT---CACACATATAATGTTATTGTGACTGCTCATGCTTTC
GTCATGATTTTTTTTATGGTAATACCAATCATAATTGGGGGGTTTGGTAATTGATTGGTG
CCATTGATAATTGGTGCACCAGATATAGCTTTTCCTCGTATGAATAACATAAGATTTTGG
TTACTTCCTCCTTCCTTAACTTTATTACTTTTATCTTCCTATGCCGGAAGAGGGGCGGGA
---ACAGGTTGAACTGTGTATCCTCCTCTATCAGACTATTTATTTCATATAAACAATAGA
GTGGACATAGCTATTTTTAGTCTGCATTTGGCTGGTGCCTCTTCTATCTTAGGTGCTATT
AATTTTATTACTACTGTAATTAATATGCGA---GGGTTATCTACCTCTTTAGATAATATC
CCTCTGTTTGTTTGATCTGTTTTTATTACTGCTATTCTTCTTCTTCTTTCTTTGCCAGTC
TTAGCTGGGGCCATTACTATACTGTTGACAGATCGAAACTTTAACACAACCTTTTTTGAT
CCTGCTGGAGGGGGAGACCCTATTTTGTACCAACATTTATTT
>MYMCE160-12|Mesostigmata|Laelapidae
--TTCTTTATATTTTTTATTTGCAATTTGGGCAGGATTTTTAGGATTATCCTTAAGGATA
ATTATTCGTTTAGAACTTAATCAA---------------------------------CCA
GGCTCATTAATCGGAGATGAC---CAAATCTATAATGTCCTAGTTACTTCTCATGCTTTT
ATTATGATTTTTTTTATAGTCATACCTGCAATAATCGGAGGATTTGGCAATTGATTAATC
CCACTTTATCTTTCTGCCCCTGATATATCCTTCCCTCGATTAAATAATCTAAGATTTTGA
CTAATTATTCCCTCTATTATCTTATTAATTTTTTCAAGCTTTATTGAAAATGGAGTAGGA
---ACCGGATGAACTGTCTATCCCCCTTTATCTAATAATATTAGTCACAGAGGAGCCGCA
GTTGACTTAGCCATTTTTAGGCTTCATATCGCAGGAATTTCTTCTATCTTAAGTTCAATT
AATTTTATTTCTACAATTTTAAATATACGT---CCAAATTCTTTCCTACCAGAACAAAAC
CCTTTGTTTGTTTGAGCTATCCTAATTACAACTATTTTATTACTTCTTTCCCTACCTGTT
TTAGCGGGGGCTATTACTATATTACTAAGAGACCGAAATTTTAACACTTCTTTTTTTGAC
CCAAGAGGTGGGGGGGACCCAGTTCTATACCAACATCTTTTT
>MYMCG396-12|Trombidiformes|Pygmephoridae
--TACAATATATTTCGGTCTAGGTATTTGATCGGCTATATTAGGTACCTCTCTCAGAAAT
ATTATTCGATTAGAATTAAATCAA---------------------------------CCA
GGCTCAATACTTCAAAGAGAT---CAAACTTTTAACTCTATTGTTACAGCACATGCTTTT
ATCATAATTTTTTTTATAGTTATACCAACTATAATTGGAGGTTTTGGAAATTGATTAATT
CCTATAATAATAACTACTCCAGATATAGCTTTTCCACGAATAAACAATATAAGATTTTGA
CTTCTTCTCTCATCATTAATTTTATTATCTACATCTCTGATTGTCTCCCAAGGGAGAGGA
---ACCGGTTGAACAGTATATCCCCCATTATCTAATGTAATTTTTCATTCTGGAAACTCT
GTAGACCTGGCAATTTTTTCTTTACATCTAGCAGGTGCTTCCTCTATTATAAGTTCTTTA
AATTTTATTATTACAATTTTAAATATAAAA---CCCAAAACTATTTCTCTAGAATACATT
CCATTATTTGCTTGAAGTGTACTTTTAACAACAATTCTTTTATTACTAGCCCTGCCAGTT
CTAGCGGGAGCTATTACTATACTTCTTACCGACCGAAATTTTAATACATCTTTTTTTGAC
CCCAGTGGAGGAGGAGACCCTATTTTATACCAACATTTATTC
>CHACB270-10|Trombidiformes|Bdellidae
--ATCCCTTTATTTCTTATTCGGAGCATGAGCAGCCTTACTAGGTACATCTTTAAGATTA
CTAATTCGATTAGAACTTTCTCAA---------------------------------CCA
GGCTCAATAATAGAAAACGAT---CAAATTTATAACACCATTGTAACAGCACACGCTTTC
GTTATAATTTTTTTTATAGTTATACCTATTATAATTGGAGGTTTTGGAAATTGATTAATT
CCATTAATAATTGGATCACCAGACATAGCCTTTCCTCGAATAAATAATATAAGATTCTGA
CTTCTTCCTCCTTCATTATCTCTTCTTTTAATATCTTCATTTTCAGATAGAGGCTCTGGA
---ACTGGTTGAACCATTTATCCCCCTCTTTCAACCCACCAATACCATTCGGGAGCATCT
GTTGATTTAACCATCTTCTCACTTCATTTAGCCGGTGTATCTTCAATCTTAGGAGCTATT
AATTTTATTACCACAATCATTAACATACGA---ACATCCAAAATAACCTTTGAACGAATT
CCATTATTTGTATGATCAGTTTTCATCACAGTAATTTTATTACTATTATCCTTACCAGTT
CTAGCAGGAGCCATTACCATACTTCTCACAGACCGAAATTTTAACACTTCTTTTTTTGAT
CCCATAGGTGGAGGAGATCCTATCCTATATCAACATCTATTT
>MYMCA110-11|Trombidiformes|Pionidae
--AACCCTTTACTTCGGATTTGGATCCTGAGCGGGGATACTAGGTGCAAGTATAAGAACT
ATTATCCGACTTGAATTAGGGCAA---------------------------------CCA
GGCTCACTCTTAGGAAATGAT---CAAATCTATAACACAATTGTAACTGCCCATGCTTTT
GTCATAATCTTTTTTATAGTAATACCAATAATAATCGGAGGATTCGGGAATTGACTAGTT
CCTCTTATATTAAGAGCTCCAGATATAGCTTTCCCACGAATAAATAATATAAGCTTTTGA
CTACTTCCCCCCTCAATTATTCTTTTAACTACAAGCTCCTTAACTGCTATAGGGGCAGGA
---ACAGGATGGACAGTTTATCCTCCTTTATCAGGAAATTTAGCCCATAGAGGCCCATCA
GTTGATTTAACTATCTTTTCCCTCCATTTGGCTGGTGTGTCTTCTATTTTAGGAGCTATC
AACTTTATAGCCACAATTTTAAATATAAAA---CCGAAGCATATGAAATTAGAACAAATA
CCCTTATTTGTTTGATCAATTTTTATTACTACTATTCTTCTATTACTTTCCCTCCCTGTT
TTAGCCGGGGCAATCACAATACTTTTAACAGACCGAAACTTTAATACCTCATTCTTTGAC
CCTGCTGGAGGAGGAGACCCTATCCTCTATCAACACTTATTC
>MYMCE174-12|Sarcoptiformes|Ceratozetidae
--AACTTTGTATTTCATTTTCGGAGCCTGAGCCGGTCTGCTAGGATCGGCTCTCAGAGGA
CTAATCCGGTTGGAACTAGGACAA---------------------------------CCA
GGCTCACTATTGGAAAATGAT---CAAATCTATAATACTATTGTCACGGCTCACGCCTTT
GTGATAATTTTTTTTATAGTGATACCCGTGATGATTGGAGGGTTCGGAAACTGACTAGTC
CCCATAATAATTGGGGCCCAAGACATGGCTTTTCCGCGGATAAACAACATAAGCTTCTGA
TTGCTTCCACCGTCTTTGATATTGCTTTCCTCTTCAGCTTTTGCTGGGATAGGGGCTGGA
---ACTGGATGAACTGTCTACCCTCCCCTGTCTGGGAGTATCTTTCACTCCGGTTTTTCC
GTAGATTTGGCCATTTTTAGACTTCATCTAGCCGGAGCTTCTTCTATCTTAGGGGCTATT
AATTTTATCACAACAATTCTAAACATACGA---TCTTCTTCAATAACGTTAGACTCCATC
CCCCTTTTTGTATGATCAGTGCTAATCACAGCTGTGCTACTTCTTCTTTCTCTTCCAGTA
CTAGCAGGAGCCATCACCATGCTTCTGACAGACCGAAACTTTAATACTTCATTTTTTGAT
CCTTCTGGAGGGGGAGACCCCATCCTTTATCAACATCTTTTT
>MYMCC810-11|Sarcoptiformes|Tectocepheidae
--AACTTTATATTTCCTTCTAGGAGCATGGGCTGGGTTAATGGGATCTTCTCTTAGAGGC
CTGATTCGTTTAGAATTAGGTCAG---------------------------------CCA
GGCTCATTATTGGGAAATGAT---CAGATCTACAACACTATCGTAACAGCGCACGCTTTT
GTGATAATTTTTTTTATAGTAATACCCATCATGATTGGGGGGTTCGGTAATTGGTTGGTT
CCCATGATAATCGGAGCTCAAGATATAGCGTTCCCACGGATGAACAATATGAGATTTTGA
TTGTTGCCTCCTTCTTTAATGTTCCTGTCTATTTCTTCCTTTGCGGGGGTTGGAGTGGGA
---ACGGGATGAACAGTGTACCCCCCTCTTTCGAGGGGGATGTTTCACTCTGGATTTTCA
GTAGACTTAGCCATTTTTAGATTACATCTAGCTGGTGCCTCTTCTATTTTAGGAGCTATT
AATTTCATTACAACTATTCTAAACATGCGA---TCTCTTTTTGTTAGATTAGACAGAATT
CCTTTATTTGTGTGATCTGTATTAATTACTGCTGTGTTATTGTTATTATCTTTACCGGTA
CTAGCTGGGGCTATTACGATATTGTTAACTGACCGGAATTTTAATACTTCCTTTTTCGAC
CCCTCGGGAGGAGGAGATCCTATTTTGTATCAACATTTATTT
>MYMCC752-11|Trombidiformes|Rhagidiidae
--AACTTTATACTTTGCTTTTGGTCTTTGATCTGCTTTACTAGGAGCTTCAATAAGAATC
TTAATTCGAATAGAACTGGGACAA---------------------------------CCA
GGCTCAATAATACAAAATGAT---CAAATCTATAACACAATCGTTACCGCTCACGCATTT
GTGATAATTTTCTTTATAGTAATACCAATTATAATCGGAGGCTTTGGAAATTGACTAGTC
CCAATAATAATTGGAGCACCTGACATAGCATTTCCACGAATAAACAATATAAGATTTTGA
TTATTACCCCCATCATTATCCTTACTTTTAATATCCGCATTTACTAGAGCAGGAGTAGGA
---ACTGGATGAACTGTATACCCACCCTTATCAAGAAACATCGCTCACCCAGGAGGAGCA
GTCGATTTAGGAATTTTCTCTTTACACTTAGCAGGAGTATCCTCAATTCTAGGAGCAATT
AATTTCATAACAACAATTATTAACATACGA---TCTCCTGCTATAACATTTGAACGGATT
CCTTTATTCGTATGATCAGTATTTATTACAGCTCTACTCCTGCTCCTATCCCTACCAGTT
CTAGCTGGAGCAATCACCATACTACTAACAGATCGAAATTTTAATACTTCCTTCTTTGAC
CCTGCGGGGGGAGGAGATCCAATTTTATACCAACATTTATTC
>MYMCC353-11|Trombidiformes|Rhagidiidae
--AACTTTATATTTCGCTTTCGGTCTATGATCAGCCTTACTAGGAGCTTCCATAAGAATT
TTAATCCGAATAGAACTAGGACAA---------------------------------CCA
GGCTCAATAATACAAAATGAT---CAAATTTATAATACAATCGTAACGGCTCACGCATTT
GTAATAATTTTTTTCATAGTAATACCAATTATAATTGGTGGTTTTGGAAACTGACTAGTC
CCAATAATAATTGGAGCACCTGATATAGCATTTCCACGAATAAATAATATAAGATTTTGA
TTACTACCCCCATCTTTATCCTTACTTCTATTATCAGCATTTACCAGAGCTGGGGTTGGA
---ACCGGATGAACTGTATACCCACCTTTATCTAGAAACATCGCCCATCCAGGTGGAGCA
GTAGACCTAGGAATCTTTTCTTTACATTTAGCAGGAGTATCTTCAATTTTAGGAGCAATC
AATTTTATAACAACAATCATCAACATACGA---TCCCCCGCTATAACATTTGAACGAATT
CCCTTATTCGTGTGATCAGTATTCATTACAGCTTTACTATTACTCCTATCTTTACCAGTG
CTAGCGGGAGCAATCACCATATTATTAACAGATCGAAATTTCAATACTTCTTTCTTTGAC
CCAGCCGGAGGAGGAGACCCAATTTTATATCAACACTTATTC
>CNKJB734-14|Trombidiformes|Wettinidae
--AACTCTCTATTTTGGGTTTGGAAGTTGAGCCGGAATATTAGGAGCCAGCTTAAGAACT
ATTATCCGCCTCGAATTAGGTCAA---------------------------------CCA
GGCTCATTAGTTGGGAACGAT---CAAATTTACAATACTATCGTAACAGCCCACGCTTTC
ATTATAATTTTTTTTATAGTCATACCGATAATGATTGGGGGCTTTGGAAACTGATTAGTC
CCACTAATGCTTAGCGCCCCAGACATGGCTTTCCCACGAATAAACAATATAAGCTTCTGA
CTCCTGCCCCCATCTATTATTCTCCTATTAACAAGCTCTCTAACCTCTATGGGGGCGGGG
---ACAGGGTGAACAGTTTACCCTCCCCTATCTAGAAACCTGGCCCATGCAGGCCCATCT
GTCGATTTAACTATCTTCTCTCTTCACCTTGCAGGGGTGTCTTCAATCTTAGGAGCTATC
AATTTCATAGCAACTATTTTAAATATAAAG---CCCAAAAACATATTTTTAAATCAAATA
CCATTATTTGTGTGATCAATCTTCATCACAACAATCTTACTCCTCCTATCCCTCCCAGTG
CTCGCTGGAGCTATCACCATACTTTTAACAGACCGAAATTTTAACACTTCATTCTTTGAC
CCAGCAGGAGGGGGAGATCCCATCTTATACCAACATCTGTTT
>ELPCG10063-17|Mesostigmata|Dinychidae
--AACTATGTATTTAGGCTTCAGAGCTTGATCAGGTATAGTAGGCACTGCCCTAAGTATA
CTAATTCGAACTGAACTTGGTCAA---------------------------------CCT
GGTTCCACAATTAGAGATGAC---CAAATTTTTAATGTAATTGTAACTGCTCATGCTTTT
ATCATAATTTTTTTTATAGTTATACCCGCAATACTAGGAGGTTTCGGTAATTGACTTGTT
CCTTTAATAATTGGAGCTCCCGATATAGCTTTTCCTCGAATAAATAATATAAGATTTTGA
TTATTGCCACCTTCATTATTACTTTTAATTTCTTCATCTATAGTAGAATCAGGAGCTGGA
---ACAGGTTGAACAGTATACCCGCCTCTTGCTTCAAATATTTCACATAATGGAGGAAGT
GTAGATCTAACAATTTTTTCTTTACATTTAGCTGGTTTATCCTCAATTATAGGCTCTATT
AATTTTATTACCACTATTATAAATATACGA---TCACAATCTATAACTTTAGATCAAATA
CCTTTATTTGTATGATCTATTTTATTAACTACAATCTTACTTTTATTATCTCTACCAGTT
TTAGCTGGTGCTATTACTATACTATTAACCGACCGTAATTTTAATACATCTTTTTTTGAC
CCAGCTGGAGGAGGAGACCCTATCTTATATCAACATTTATTT
>ELPCG8970-17|Sarcoptiformes|Phthiracaridae
--CACTTTATATTTAGCTTTCGGAATGTGAGCGGCATTGATAGGAACATCTCTTAGCTCC
GTCATCCGATTCGAGCTAGGAGCG---------------------------------ATA
GGAGCCACAACAGGAAGGGAC---CAAATCTACAATGTATCAGTCACGTCCCATGCCCTT
GTCATAATTTTCTTTATAGTCATACCAATTATAATTGGGGGGTTTGGTAACTGACTCATC
CCTCTAATAATCGGCTCTCAAGACATAGCTTTTCCACGAATGAATAACATAAGATTTTGA
CTGCTCCCTCCCTCCTTAATTCTCCTAATTTCTTCATCATTCAGGGGTGCAGGGGTAGGA
---ACAGGCTGAACTATTTACCCACCTTTGTCTAGAATATTGTTCCACTCAAGGTTTAAT
GTGGACCTGGCTATCTTTAGCTTGCATCTAGCAGGAGCGTCTTCAATTCTCGGGGCAATC
AACTTTATCTCAACTATCATCAACATAAAA---TCTAATTACATTAGATTTGAGTGTATG
CCTCTTTTCATTTGATCCGTATTCATCACAGCCATTCTCTTGTTGCTTTCACTACCAGTA
CTGGCTGGAGCTATTACTATATTATTGATAGACCGAAACTTTAACACCACCTTCTTTGAC
CCCTCGGGAGGGGGTGACCCAATCTTGTTCCAACATCTGTTC
>SSBCA1564-15|Sarcoptiformes|Phthiracaridae
---ACTTTATATCTAGCTTTTGGAATGTGGGCGGCCCTAATAGGTACTTCTCTTAGCTCC
GTCATCCGATTCGAGCTGGGTGCA---------------------------------ATA
GGATCCACAACAGGGAGAGAC---CAAATTTATAACGTATCAGTAACATCCCACGCCCTT
ATCATAATTTTCTTCATAGTCATACCGATTATAATCGGAGGGTTTGGTAATTGGCTCATC
CCCCTAATGATCGGCTCACAAGACATAGCTTTCCCGCGAATAAATAATATAAGATTTTGG
CTTCTTCCCCCTTCTCTACTTCTGTTAGTCTCCTCATCATTTAGGGGTGCGGGAGTAGGG
---ACAGGATGAACGATCTACCCGCCCCTGTCTAGAATATTGTTCCACTCAGGGTTTAAT
GTAGACCTAGCTATCTTCAGTTTACACTTGGCGGGAGCGTCTTCAATCCTTGGAGCAATT
AACTTTATCTCAACTATCATGAACATAAAG---TCTAATTACGTTAGATTTGAATGCATG
CCTCTTTTCATTTGGTCCGTATTTGTTACAGCCATTCTATTACTACTCTCACTACCAGTT
CTAGCCGGAGCTATCACCATATTACTAATAGACCGAAACTTTAACACCACCTTCTTTGAC
CCCTCCGGGGGGGGAGANCCAATTTTGTTCCAACACCTATTC
>SIOCA083-10|Trombidiformes|Erythraeidae
--CTCATTATATTTTATACTAGGAACTTGGTCCGGGGTAATAGGACTAAGAATGAGAATA
ATTATTCGATTAGAATTAGGTCAA---------------------------------CCA
GGGCAAACAATTGGGAACGAA---CAATTATACAATTCAATAATTACATCACACGCATTC
ATTATAATTTTCTTTATAGTAATACCTATTATAATCGGAGGATTTGGAAATTGATTAGTA
CCCCTAATGCTAGGAGCTCCCGACATAGCTTTTCCACGTATGAATAATATAAGATTCTGA
CTTCTTCCTCCCTCTATAATACTTCTTATAACAGCTTCATTCGCCTCTATGGGAGTAGGG
---ACCGGATGAACAGTATACCCCCCCCTTTCAGACTTATGAGGGCATAATTCCTACTCC
ATTGAAATAACAATTTTCTCACTTCATCTAGCAGGGGTTTCATCCATTTTGGGAGCTATT
AATTTTTTAGCAACAATTAAAAATATAAAA---AATAAATTCCTTTCAATAGAAAAAATC
CCATTATTTGTTTGATCTGTAATAGCCACAGCTATCTTATTACTGCTATCATTACCAGTG
CTAGCAGGTGCTATTACCATACTACTTTCAGACCGAAACTTTAATACATCATTTTTTGAC
CCATCAGGAGGAGGAGACCCAATCCTTTATCAACACTTATTT
>CNRMC1528-12|Trombidiformes|Erythraeidae
------------------------------------GTAATAGGATTAAGTATAAGAATG
ATTATTCGATTAGAACTAGGCCAA---------------------------------CCA
GGGCAAACAATTGGAAACGAA---CAACTGTATAATTCTATAATCACTTCACACGCATTT
ATTATAATTTTTTTTATAGTAATACCTATTATAATCGGAGGATTCGGAAACTGATTAGTA
CCACTAATATTAGGGGCTCCTGACATAGCCTTTCCACGAATAAATAATATAAGATTTTGA
CTTTTACCTCCCTCTTTAATACTTCTATTGACAGCTTCATTCTCTTCTATGGGAGTAGGG
---ACAGGCTGAACAGTATACCCCCCTCTCTCAGATCTGTGAGGACACAGCTCCTATTCA
ATTGAAATAACCATCTTTTCGCTTCACCTAGCAGGAGTATCTTCTATTCTAGGAGCCATC
AACTTCTTAGCCACAATTAAAAATATAAAG---AATAAATTCTTATCAATAGAGAAAATT
CCTTTATTTGTATGATCTGTAATGGCCACCGCTGTTTTACTACTTTTATCTTTACCAGTA
TTAGCAGGAGCTATCACAATGCTTCTATCAGATCGAAACTTTAATACATCTTTTTTTGAT
CCTTCGGGGGGGGGAGACCCAATCCTCTACCAACATCTATTT
>GENSM261-15|Trombidiformes|Erythraeidae
--ATCCCTATATTTCATATTAGGAACATGATCAGGAACCATAGGACTAAGAATAAGAATA
ATTATTCGATTGGAATTAGGACAA---------------------------------CCA
GGGCAAACACTTGGAAACGAC---CAACTTTACAATTCAATGGTTACTTCACATGCATTC
ATCATAATTTTCTTCATAGTAATACCAATTATAATCGGTGGATTTGGTAATTGACTAGTT
CCCATAATATTAGGAGCTCCCGATATAGCTTTTCCACGAATAAATAATATAAGATTTTGA
CTTCTTCCTCCTTCTTTAATACTGTTACTCATAGCCTCATTCGCCTCGATAGGAGTAGGA
---ACAGGATGAACAGTATATCCCCCCTTGTCAGATTTATGAGGACATAGATCATTCTCA
ATCGAAATAACTATCTTCTCACTTCACTTAGCGGGAGTTTCCTCTATCCTAGGAGCAATT
AATTTTTTAGCCACAATTAAAAATATAAAA---AATAAATTTCTAAAAATAGAAAAAATT
CCTCTTTTTGTTTGAGCAGTGATAGCAACAGCAGTTCTACTACTACTATCACTTCCAGTA
TTAGCTGGTGCTATTACTATATTATTATCAGATCGTAATTTTAACACATCATTTTTCGAC
CCCTCAGGGGGAGGAGACCCAATCTTATATCAACATTTATTT
>PGURB028-16|Trombidiformes|Erythraeidae
---ACCTTATACTTTATATTAGGAACATGATCAGGAATCATAGGCCTAAGAATAAGAATA
ATCATTCGATTAGAGCTCGGTCAA---------------------------------CCA
GGGCAAACAATTAGAAATGAA---CAGCTATATAACTCAATAGTAACATCACACGCATTC
ATTATAATTTTCTTCATAGTAATACCAATTATAATCGGAGGGTTTGGCAACTGATTAGTC
CCACTAATACTAGGGGCTCCCGATATGGCCTTCCCACGAATAAACAATATAAGATTCTGA
TTATTACCACCATCTCTACTTCTTTTACTTACAGCCTCATTTGCAACCATAGGAGTAGGG
---ACTGGATGAACAGTTTACCCCCCCCTGTCAGACCTATGGGGGCATAGCACATACTCG
ATTGAACTAACAATCTTCTCTCTTCATCTAGCAGGATTATCCTCAATTTTAGGAGCTATT
AACTTCCTGGCAACAATTAAAAATATAAAG---AATAAATACCTCTCTATAAAAGAAGTA
CCCCTATTTGTCTGATCTGTAATAACTACAGCAGTTTTACTGCTATTATCATTACCAGTA
CTT---------------------------------------------------------
------------------------------------------
>MYMCB689-11|Trombidiformes|Hydryphantidae
--AACTCTTTATTTCGCTTTTGGGGCATGATCTGGAATAGTAGGAGCAAGATTAAGAACT
TTAATTCGATTAGAATTGGGACAA---------------------------------CCG
GGAACATTAATTGGAGATGAT---CAAATTTATAATACAATTGTAACAGCTCATGCATTC
GTTATAATTTTCTTTATAGTTATACCTATAATAATTGGAGGTTTTGGGAACTGATTAGTT
CCCTTAATAATTAGAGCTCCAGATATAGCATTTCCTCGAATAAATAATATAAGCTTTTGA
TTATTACCGCCATCATTAATCCTTCTATTAACTAGTTCATTTACTTCATTAGGGGCAGGA
---ACAGGATGAACTGTATATCCACCCTTATCAGGAAATTTAGCTCACTCAGGACCATCA
GTTGATTTAACAATTTTTTCTCTTCATTTAGCTGGAATCTCTTCAATTTTAGGGGCTATT
AATTTTATAGCAACAATTATTAATATAAAA---CCAAAACATATAAAAATAGAACAAATT
CCATTATTTGTATGATCTATTTTTATTACAACAATTTTACTTCTTTTATCTTTACCAGTT
TTAGCAGGGGCTATTACCATATTACTAACAGATCGAAATTTTAATACATCATTTTTTGAC
CCTGCAGGAGGAGGAGATCCAATTTTATATCAACATCTATTT
>CHACB379-10|Sarcoptiformes|Tectocepheidae
----CTTTATATTTTATGCTGGGGGCTTGGGCTGGATTAATAGGATCCTCTCTGAGAGGT
TTAATTCGTTTGGAGTTAGGACAA---------------------------------CCG
GGATCATTATTAGGAAATGAT---CAAATTTATAATACTATCGTAACGGCTCACGCTTTC
GTAATGATTTTTTTTATGGTAATACCCATTATGATTGGAGGATTTGGTAACTGATTGGTT
CCTATGATAATTGGAGCCCAAGATATGGCATTTCCCCGAATAAACAATATAAGATTCTGA
CTATTACCTCCTTCTTTAATATTCTTGTCTATTTCTTCTTTTGCAGGGGTAGGAGTAGGA
---ACTGGGTGAACAGTTTACCCTCCTCTCTCCAGAGGTATATTTCACTCTGGGTTTTCG
GTAGACCTAGCTATTTTTAGCTTGCATTTAGCAGGAGTTTCTTCTATTCTAGGAGCCATT
AATTTTATTACAACTATTATAAATATGCGG---TCTCTTTTCGTAAGATTGGACAGAATT
CCCTTATTTGTATGATCAGTATTAATTACTGCTGTTCTACTGTTGTTATCTTTACCGGTA
CTAGCTGGGGCTATTACTATGTTATTAACAGACCGAAATTTTAATACTTCTTTTTTTGAT
CCTTCGGGGGGGGG----------------------------
>MYMCG214-12|Trombidiformes|Rhagidiidae
--AACTCTATACTTCGCATTCGGGATATGAGCTGCCTTACTAGGAACATCTATAAGAATT
TTAATTCGCATAGAATTAGCCCAA---------------------------------CCC
GGATCAACATCCCAAAACGAT---CAAATTTACAACTCAATTGTAACAGCACACGCATTC
GTAATAATTTTCTTCATAGTAATACCCATCATAATTGGAGGCTTCGGAAACTGACTAGTC
CCAATAATAATTAGAGCTCCAGACATAGCATTCCCACGAATAAATAATATAAGCTTCTGA
TTACTCCCTCCATCCCTATCTTTACTTCTAATATCTGCATTTACTAGATCTGGAATAGGA
---ACAGGATGAACAGTCTACCCTCCACTATCAAATAGAATTGCCCATCCAGGAGGAGCT
GTAGATTTAGGAATCTTCTCCCTTCACCTAGCTGGAATCTCCTCAATCTTAGGAGCAATT
AATTTCATAACTACTATCTCAAACATACGA---CCATCTTTCATAACATTCGAGCGAATT
CCTTTATTCGTATGATCCGTTTTCATTACAGCCTTACTTCTACTACTATCTCTTCCAGTT
CTAGCAGGGGCAATTACAATATTACTTACAGATCGAAATTTTAACACATCATTCTTTAAC
CCTGGAGGAGGAGGAGATCCAATTCTCTACCAACACCTATTT
>MYTMC023-09|Sarcoptiformes|Punctoribatidae
--CACTTTATATTTTGTTTTCGGAGCTTGAGCCGGACTCCTAGGATCCGCTTTGAGAGGC
CTGATTCGGCTAGAGCTAGGGCAA---------------------------------CCC
GGATCATTGTTAGAAAACGAT---CAGATTTATAACACTATCGTTACAGCACATGCTTTC
GTGATGATCTTTTTTATGGTTATGCCAGTAATAATTGGGGGATTCGGGAACTGGCTGGTA
CCCGTAATGATCGGGGCCCAAGACATAGCCTTCCCCCGCATAAATAACATAAGATTCTGA
CTCCTACCTCCTTCTTTAGCTTTGCTCTCTTCATCAGCCTTCGCTGGGATAGGGGCTGGA
---ACGGGGTGAACAGTGTATCCTCCTCTGTCAGGAAGACTATTCCACTCAGGATTCTCT
GTGGATCTTGCAATTTTTAGCTTACACCTGGCAGGTGCCTCCTCTATCTTAGGGGCCATT
AATTTTATTACTACGATTATTAACATGCGA---TCTTCTTCCATGACCTTAGACTCAATT
CCATTATTTGTATGGTCAGTACTTATCACGGCTGTACTCCTTCTCCTATCCCTACCAGTA
CTCGCTGGTGCTATCACAATACTTCTCACGGACCGAAATTTTAATACATCGTTTTTTGAC
CCTTCCGGAGGAGGAGACCCCATCCTCTATCAACACTTATTC
>HPPPO027-13|Mesostigmata|Oplitidae
--AACCATATACATAATACTCAGAGCCTGATCTGGAATATTAGGAATAGCTATAAGAATA
ATTATTCGAACAGAACTAGGACAA---------------------------------CCC
ACATCAATCATCAACGATGAT---CAAATTTTCAATGTAATCGTAACCTCCCATGCATTT
ATTATAATTTTCTTTATAGTAATACCAGCCATAATCGGAGGATTTGGAAATTGATTAATT
CCATTAATATTATCCACACCAGATATAGCATTTCCTCGAATAAACAATATAAGATTTTGA
TTATTACCACCATCACTAATAATGTTAATATCCTCAACACTAACTGAATCAGGATCAGGA
---ACAGGATGAACGCTATATCCCCCACTAACATACAACATTTACCATAGTGGACCTAGA
GTAGACTTAACTATTTTTTCACTTCATGTAGCAGGTATTTCTTCAATCCTAGGAGCTATT
AATTTCATCACAACTATTGTAAATATACGA---TCAAAAGGTTTAAACCCAGAACGAATT
ACCCTGTTTTCATGATCAGTATTATTAACAACAATCTTACTATTACTGTCCTTACCTGTG
CTAGCCGGCGCAATCACTATACTACTTACAGACCGAAACTTTAATACCTCATTCTTTGAC
CCAGCCGGAGGAGGAGACCCAGTATTATACCAACACCTTTT-
>MYMCE113-12|Trombidiformes|Tarsonemidae
--AACAATATATTTTATATTGGGAATTTGATCTGTAATAATAGGAATGTCTTTAAGAAAT
ATTATTCGTTTAGAATTAAGAATA---------------------------------CCT
TCATCAATTTTATTAGATGAT---CAAATTTATAATTCAGTAGTTACTGCTCATGCTTTA
ATCATAATTTTTTTTATAGTAATACCTGTGATAATTGGAGGTTTTGGTAACTGGTTAATT
CCAATAATTTTATTGAGTTGCGATATAGCTTTTCCACGAATAAATAATATAAGATTTTGA
TTATTAATTTCTTCTATAATATTAATGTTTATATCAATAATATCTTCTAAAGGATCAGGA
---ACTGGATGAACAATTTATCCACCTTTATCTTCTTTAGAATATCATTATGGAAGATCA
ATAGATTTTACAATTTTATCTTTACATCTGGCAGGGATTTCATCAATTATAAGATCTTTA
AATTTTTTATCCTCAATTTTAGTAATACGA---CAAAAATCTATGAATATAGAAATAATA
TCATTATTTTCTTGAAGTATCATAATCACTACTTTATTATTACTTTTAGCATTACCAGTA
TTAGCGGGAGCTATTACAATATTATTAACAGATCGTAATTTTAATACTTCTTTTTTTAAT
CCCTCTGGAGGAGGTGACCCAATTTTATTTCAACATTTATTT
>MYMCF072-12|Trombidiformes|Scutacaridae
--AACTATATATTTCGGCTTAGGAATATGATCAGCTATACTTGGAACATCCCTAAGAAAT
ATTATTCGCATAGAGCTAAATCAA---------------------------------CCT
GGATCAATACTAGAAAATGAT---CAAATTTATAATTCAATTGTAACAGCTCACGCATTT
ATTATAATTTTCTTCATAGTAATACCAATTATAATTGGGGGATTTGGAAATTGGTTAATT
CCCATAATAATAATAGTTCCAGATATAGCCTTTCCACGAATAAATAACATAAGATTATGA
CTATTAGTAGCATCTTTAATTTTAATTCTATCATCTATAATAACAGCTCAAGGAAGAGGT
---ACAGGATGGACAGTATATCCACCCCTTTCAAATCAAATTTCTCACTCAGGACTTTCA
GTGGATTTAACAATTCTATCTTTACACTTGGCCGGGGCATCATCAATTATAAGATCCCTT
AATTTTATCATTACAATTTTAAATATAAAA---CCAAATAACATAAACCTAGAAAACACA
TCTCTATTTGCATGAAGAGTATTAATTACAACTTTACTCCTACTATTAGCTTTGCCAGTT
TTAGCAGGAGCAATTACAATATTATTAACTGATCGAAATTTTAACACATCATTCTTTGAC
CCGAGTGGGGGGGGGGACCCAATTCTATATCAACATCTATTC
>MYMCE169-12|Trombidiformes|Pygmephoridae
--AACAATATATTTTAGATTAGGAATCTGATCTGCTATACTAGGAACATCTCTTAGAAAT
ATTATTCGTCTAGAATTAAACCAA---------------------------------CCT
GGATCATTTCTTCAAAATGAT---CAAATCTACAATTCAATTGTAACAGCTCACGCATTT
ATTATAATTTTTTTTATAGTTATACCAACAATAATCGGTGGATTTGGAAATTGATTAATT
CCCCTAATAATAATAACACCAGACATGGCCTTCCCTCGAATAAATAATATAAGATTTTGA
CTTCTATTATCCTCACTAGCTCTCTTATTATCTTCTATAATAGCATCCCAAGGGAGAGGA
---ACAGGTTGAACTGTTTACCCCCCTCTTTCTAACCAAATTTCCCACTCTGGAATATCA
GTAGATCTAACAATTTTATCTCTTCATTTAGCTGGAGCTTCTTCTATTATAAGTTCATTA
AATTTCATTATTACTATTATAAATATAAAA---CCAAAAACTATATTATTGGAACATGTT
CCACTTTTTGCTTGAAGAGTTCTATTAACCACTATTCTACTTTTACTAGCTCTACCAGTT
TTAGCCGGGGCAATTACTATATTATTAACTGACCGAAATTTTAACACCTCATTTTTTGAC
CCTAGTGGAGGGGGAGATCCAATTTTATATCAACATTTATTT
>MYMCF360-12|Trombidiformes|Scutacaridae
--AACTATATACTTCGGTTTAGGAGTATGATCAGCCATATTGGGAACATCTTTAAGAAAT
ATTATTCGATTGGAGCTTAATCAA---------------------------------CCT
GGATCAATACTAGAAAACGAT---CAAATCTATAATTCTATCGTAACAGCTCATGCATTC
ATTATAATTTTCTTCATAGTAATACCAATTATAATCGGAGGATTTGGAAATTGATTAATT
CCAATAATAATGATAGTGCCAGACATAGCTTTTCCTCGAATAAATAACATAAGATTGTGA
CTGTTAATTTCATCTTTAATTTTAATTCTATCATCTATAATAACAGCTCAAGGAAGAGGT
---ACAGGATGAACGGTTTATCCCCCCCTTTCCAATCAAATTTCCCATTCAGGACTTTCA
GTCGACTTAACAATTCTATCACTCCATCTAGCCGGAGCATCATCAATTATAAGATCATTA
AATTTTATTATTACAATTTTAAACATAAAA---CCAAATTCATTAAATTTAGAATTTACC
TCCCTATTTGCATGAAGAGTATTAATTACGACATTACTACTACTTTTGGCTCTTCCAGTC
TTAGCTGGAGCAATCACTATACTACTTACAGACCGAAACTTTAACACTTCGTTCTTTGAT
CCAAGCGGAGGAGGAGATCCAATTTTATATCAACATCTTTTC
>CNGBM282-14|Trombidiformes|Pygmephoridae
--AACTATATACTTCGGATTAGGAATTTGAGCTGCAATGCTTGGAACTTCTTTAAGAAAT
ATTATTCGTCTTGAATTAAATCAA---------------------------------CCT
GGATCATTACTTGGGAATGAC---CAAATTTATAACTCAATTGTAACCGCTCACGCTTTT
ATTATAATTTTTTTTATAGTTATACCAATTATAATCGGAGGGTTTGGTAATTGACTAATC
CCTCTTATACTAACAACAGTAGACATAGCTTTCCCTCGAATAAATAATATAAGATTTTGA
TTAATTTTAGCTTCATTATCTTTATTAATTTCTTCTATATTATCTGCGCAAGGTGCAGGA
---ACTGGTTGAACAGTTTATCCTCCTTTATCTAATAATATCTCTCATTCCGGAGCATCT
GTAGATATAACAATTTTATCTCTTCATTTAGCTGGTGTATCTTCTATTATGAGATCTCTA
AATTTTATTATTACAATTTTAAATATACGA---CCTAAAACTATATCATTAGAATTCATT
CCATTATTCGCATGAAGAGTACTTATTACAACATTTCTATTATTAATAGCCTTACCAGTA
TTAGCAGGTGCTATTACCATACTACTAACTGATCGAAATTTTAATACTTCATTTTTTGAC
CCTAGAGGAGGGGGAGACCCAATTTTATACCAACATTTATTT
>CNKJB764-14|Trombidiformes|Scutacaridae
--AACAATATACTTCGGATTAGGAATCTGATCAGCTCTAATAGGAACCTCAATGAGAAAC
ATTATTCGATTAGAACTTAATCAA---------------------------------CCT
GGATCATTGTTGGAAAACGAT---CAAATTTATAATTCAATTGTTACAGCCCACGCTTTC
ATCATAATTTTTTTTGTTGTTATACCTATTATAGTGGGGGGATTTGGGAATTGACTAATT
CCTCTAATGATAATAACACCAGATATAGCATTCCCACGAATAAATAATATAAGATTTTGA
TTACTCTTATCGTCACTTACATTACTTTTAACGTCTATAGTATCCTCTCAAGGAAGAGGC
---ACAGGATGAACTGTATACCCTCCCCTATCAAATCAAAATTTCCATTCAAGCTATTCA
GTAGATTTCACAATTTTATCCCTGCATTTAGCTGGAGCTTCCTCTATTATAAGATCCTTA
AATTTTATTATTACAATTTTGAATATGAAA---CCTTTAACTTTACCATTAGAATTTATT
CCTCTATTCGCATGAAGTATTTTAATTACAACCATATTACTATTATTAGCATTGCCAGTG
TTAGCAGGAGCTATTACTATACTTCTAACAGACCGCAACTTTAACACATCTTTCTTTGAC
CCTTGTGGTGGTGGAGATCCTATCTTATACCAACATCTATTT
>CNWLM225-13|Trombidiformes|Scutacaridae
----------------------------------------------------TAAGAAAT
TTAATTCGATTAGAATTAAATCAA---------------------------------CCT
GGATCATTATTAGAAAATGAT---CAAATTTATAATTCAATTGTAACAGCGCATGCTTTT
ATTATAATTTTTTTTATAGTAATACCTATTATAATTGGCGGATTTGGAAATTGATTAATT
CCAATAATAATAATAACTCCAGATATAGCTTTTCCCCGAATAAATAATATAAGATTTTGA
CTACTAATTTCATCATTAATTTTATTAATTTCATCGATAATCTCTTCTCAAGGAAGAGGA
---ACAGGATGAACAGTATATCCCCCGTTATCTAACCAAATCTCACATTCCGGATTGTCA
GTAGATTTGACAATTCTATCTTTACATTTAGCTGGTGCTTCTTCAATTATAAGATCATTA
AATTTTATTATTACTATTATTAATATAAAA---CCAATTTCCATGTACCTAGAACATATG
TCTTTATTCGCGTGAAGTGTTTTTATTACTACAATACTACTTTTACTTGCACTTCCAGTA
CTTGCGGGGGCTATCAC-------------------------------------------
------------------------------------------
>MYMCA895-11|Sarcoptiformes|Oppiidae
--AACTTTATATTTCATCTTTGGAGCTTGAGCAGGGTTACTAGGATCGGCTCTTAGAGCT
CTTATCCGTTTAGAACTAGGGCAA---------------------------------CCT
GGATCACTGATAGAGAACGAC---CAAATTTATAACACTATTGTAACAGCACATGCTTTT
GTTATGATTTTTTTCATGGTCATGCCAATTTTAATTGGAGGATTCGGAAATTGGCTCGTC
CCAATGATAATTGGAGCTCAAGACATGGCTTTTCCGCGAATAAACAATATAAGATTCTGG
CTATTACCCCCTTCCTTATCCTTACTATCAATTTCTGCATTCGCTGGAGCTGGAGCAGGG
---ACAGGTTGGACCGTTTATCCCCCTCTAGCAGGGAATCTATTTCATTCTGGAATTTCG
GTAGATCTAGCAATCTTCAGTTTACACTTGGCCGGAGCGTCTTCAATTCTAGGAGCCATC
AATTTTATCACTACAATTATAAACATACGA---TCAGCATCAATGTCTTTAGATTCCATT
CCTTTATTTGTATGATCTGTACTTATTACAGCAGTTCTTCTTCTTTTATCCCTCCCAGTG
TTAGCCGGAGCCATCACAATGCTATTAACAGACCGAAATTTTAACACGTCTTTTTTTGAT
CCTTCAGGAGGAGGAGATCCAATTTTGTACCAACACCTATTC
>MYMCA729-11|Sarcoptiformes|Haplozetidae
--AACTTTATATTTCATTTTTGGAGCTTGGGCTGGACTATTAGGATCAGCACTTAGGGGA
TTAATTCGATTAGAGCTAGGACAA---------------------------------CCT
GGATCATTAATAGAAAATGAT---CAAATCTATAATACCATTGTCACAGCTCATGCTTTT
GTTATAATTTTCTTCATGGTCATACCAGTAATAATCGGAGGATTTGGGAATTGATTAGTA
CCAATAATAATCGGAGCTCAAGATATAGCATTTCCTCGTATAAATAATATAAGATTCTGG
CTATTACCACCCTCTTTAACATTACTTTCAGCCTCAGCCTTTGCTGGGATGGGTGCAGGA
---ACGGGATGAACAGTATACCCTCCGTTAGCAGGAAATTTATTTCACTCAGGAATTTCA
GTGGACTTGGCTATTTTCAGTTTACATCTAGCAGGAGCCTCTTCAATTTTAGGAGCCATC
AATTTCATCACTACTATTATAAATATACGA---TCATCTTCTATGTCATTAGATTCAATT
CCTTTATTTGTATGATCCGTCCTTATTACCGCAGTACTGCTACTACTATCCTTACCAGTC
TTAGCAGGGGCTATTACAATACTTTTAACAGATCGCAATTTCAACACTTCTTTCTTTGAC
CCATCTGGAGGAGGGGACCCAATTCTATACCAACACCTATTT
>MYMCF199-12|Sarcoptiformes|Suctobelbidae
--AACCTTATATTTCATATTTGGAGCTTGAGCTGGACTTTTAGGATCCGCTTTAAGAGCT
TTAATTCGATTGGAACTAGGGCAA---------------------------------CCT
GGATCATTGATAGGAAACGAT---CAAATTTATAACACTATTGTAACAGCACATGCATTC
GTAATAATTTTTTTTATAGTTATACCAATCATGATTGGTGGATTCGGTAATTGACTAGTA
CCAATAATAATTGGAGCACAAGACATAGCTTTCCCCCGTATAAATAATATAAGATTTTGG
CTATTACCACCTTCTTTAACATTACTTTCGATTTCTTCTTTAGCTGGAGTAGGAGTAGGT
---ACAGGTTGAACCGTATATCCTCCTTTAGCTGGAAACTTATTTCATTCCGGATTTGCT
GTAGACTTAGCAATTTTTAGTTTACATCTAGCTGGAATTTCATCTATTTTAGGAGCTATT
AATTTTATTACAACAATTATAAATATACGT---TCTTCTTCTATTACTTTAGATTCCATC
CCTTTATTTGTCTGATCAGTTTTAATTACAGCTATTCTATTACTGCTATCACTACCAGTA
CTTGCTGGAGCCATTACAATATTGTTAACAGACCGAAATTTTAATACTACTTTTTTTGAT
CCATCTGGTGGAGGAGACCCAATTTTATACCAACATTTATTC
>MYMCE210-12|Sarcoptiformes|Oppiidae
--AACTTTATATTTCATTTTTGGAGCTTGGGCAGGATTGCTAGGGTCAGCGCTTAGGGCC
CTGATTCGCTTAGAACTAGGGCAA---------------------------------CCT
GGATCACTGATAGAAAACGAT---CAAATTTATAACACTATTGTAACCGCACACGCTTTT
GTAATAATTTTCTTCATGGTCATGCCAATTTTAATTGGAGGATTCGGGAATTGGCTTGTA
CCAATAATGATTGGAGCTCAAGACATGGCTTTTCCACGTATAAATAACATAAGATTTTGA
CTGTTGCCCCCATCTTTATCATTACTGTCAATTTCTGCGTTCGCTGGTGCTGGAGCCGGG
---ACTGGTTGAACAGTGTACCCACCTCTAGCAGGAAACTTGTTTCATTCTGGAATCTCG
GTAGATCTAGCAATTTTCAGTTTACATTTGGCTGGTGCATCTTCAATTCTAGGAGCTATT
AACTTTATCACCACTATCATAAATATACGG---TCAGCTTCAATGTCTTTAGATTCCATT
CCTTTATTTGTCTGATCTGTCCTTATTACGGCAGTCCTCCTTCTGCTATCACTTCCAGTT
CTGGCCGGAGCCATCACAATACTACTAACAGACCGTAACTTTAACACGTCTTTCTTTGAT
CCATCAGGAGGTGGCGACCCAATTCTATACCAACACCTATTC
>MYMCE942-12|Trombidiformes|Tarsonemidae
--ATCAATTTATTTTATGTTTAGAATCTGATCTGGAATGGTTGGTATATCTCTCAGAAAC
ATTATTCGTTTTGAACTTAGCATT---------------------------------CCA
TCATCATTTATTGGAGAAGAT---CAAATTTATAATTCTATTGTAACTGCCCATGCTTTA
GTTATAATTTTTTTTATAGTTATACCAGCAATAATTGGTGGCTTTGGAAATTGATTAATT
CCAATAATTTTATTATCTTGTGATATAGCCTTCCCACGAATAAATAATATAAGATTTTGG
TTGTTAATTTCTTCTTTAATTTTTCTTTTAACTTCAATAATATCATCTAAAGGATCTGGA
---ACTGGATGAACTATTTATCCACCTCTTTCTTCTATCGAGTATCATTACGGAATTTCT
GTTGATTTAACAATTTTATCTCTTCATTTGGCTGGTATTTCTTCTATTATAAGTTCTTTA
AATTTTCTATCTTCAATTTTAATTATACGT---CAAAAATCTATTCTAGTAGAACTTTGT
TCTTTGTTTTCATGAAGAATTCTAATTACAACTTTTCTTTTATTATTAGCTTTACCAGTT
CTTGCAGGAGGTATTACAATATTATTAACTGATCGAAATTTTAATACTTCATTTTTTAAC
CCAAATGGAGGAGGAGATCCTATTTTATTTCAACATTTATTT
>MYMCF294-12|Mesostigmata|Laelapidae
--GTCTCTTTACTTAATCTTTTCTATTTGATCAGGATTAATAGGAACAGCCTTTAGGTTA
ATCATCCGTCTAGAATTAGGAAGA---------------------------------CCA
GGATCACTAATTGAAGATGAC---CAAATTTACAATGCAATTGTAACATCCCATGCTTTT
ATTATAATTTTTTTTATAGTTATACCCGCTATAATTGGAGGATTTGGTAATTGACTAACT
CCTATTATAATTTCTGCACCTGATATAGCTTTTCCACGAATAAATAACATAAGATTTTGA
CTTTTAATTCCATCTTTAACATTATTAATCTCTTCTTCTTTTATTGAAAGAGGAGCAGGA
---ACAGGCTGAACAGTATACCCCCCATTATCTAGAAATATATCCCACAGAGGTGTATCA
GTTGACTTATGTATTTTTAGTCTTCATTTAGCAGGTATTTCCTCAATTTTAGGAGCTATT
AATTTTATTTCAACTATTTTAAATATACGT---CCTAAAAATCTATCTCTTGAAAAACTT
CCTCTCTTTATTTGATCTGTATTTATCACAACTATTCTTCTTCTTTTATCCCTTCCAGTT
TTAGCAGGAGCAATTACTATACTTCTTACTGACCGAAACATTAATACTTCTTTTTTTGAT
CCAAGAGGTGGAGGAGACCCTGTTTTATATCAACATTTATTT
>MYMCC115-11|Trombidiformes|Pygmephoridae
--AACTATATACTTCGGATTGGGTATCTGATCAGCCATACTAGGAACATCTCTTAGAAAT
[truncated: 2,579,498 more chars]
