# Supplementary material for: DNA barcodes enable higher taxonomic assignments in the Acari
Source: Sci Rep. 2021 Aug 5;11:15922. doi: 10.1038/s41598-021-95147-8 (PMC8342613; doi:10.1038/s41598-021-95147-8)
Supplement: Supplementary file 6 — Supplementary File S5. [file 41598_2021_95147_MOESM6_ESM.fasta]

>SSGIB4304-15|Mesostigmata|Laelapidae
ATTAATTCCTTTAATATTAGGATTAACAGACATGTCTTTTCCTCGATTAAATAATCTAAG
TTTTTGATTGCTTTTTCCCTCTTTATTATTGATAATAATATCAATAATATTAGAAGGAGG
AAGAGGC---ACCGGTTGGACTGTTTATCCCCCTCTGTCAGGTAATATATTCCATAGCGG
AATCAGGGTTGATTGTACTATTTTTAGTTTACATTTAGCAGGTGTTTCCTCTATTTTAAG
AAGAATTAATTTCTTAACTACTATTTTTAGTTCA------TCTAAAATTAGC---TTTGT
ACAAATACCTTTATTTGTATGGTCCTTATTAATTACAACTAGGTTGTTATTATTAGCATT
ACCTGTTTTAGCTGGAGCTTTAACTATGTTATTATGTGATCGAAATTTCAACACTTCCTT
TTTTGATCCTAGAGGAGGGGGAGATCCTGTTTTATATCAGCACTTATTT
>MYMCE150-12|Mesostigmata|Laelapidae
ATTAACCCCCCTGATATTGGGGGTAATAGACATATCTTATCCCCGACTTAATAACTTAAG
ATTTTGATTATTAATTCCTTCTTTGATATTTATAATAATATCAATATTAATTGAAGGAGG
AAGAGGA---ACAGGATGAACCGTATATCCTCCTCTTTCAGCTGCTGTTTCTCATAGAAG
AGTAAGAGTCGATTTTACAATCTTTAGATTGCATTTAGCAGGAATTTCTTCTATTCTAAG
AAGAATTAATTTTATTACTACTATTTGTAGTAAT------AAAAAAAATTTCAAATTTGA
ACAATTACCTTTATTTTTATGGTCTTTGTTAGTTACTACTTTTTTATTACTACTGGCTTT
GCCAGTTTTAGCGGGAGGTATTACAATACTATTATGTGACCGTAATTTTAATACTTCTTT
TTTTGATCCTAGTGGGGCCGGGGATCCAGTTTTATATCAACATTTATTT
>MSSCA414-16|Mesostigmata|Laelapidae
ATTAGTTCCTTTAATATTAGGAGTTATAGATATAGCTTTTCCTCGCCTTAATAATTTAAG
TTTTTGACTTTTATTTCCTGCTTTATTATTGATAATATTATCTATAATAGTAGAAGGAGG
GAGAGGA---ACTGGTTGAACTGTTTATCCCCCTCTTTCAAGAGGGGGTTATCATAGAAG
AGTTAGTGTTGATTGTACTATTTTTAGTCTACATTTAGCTGGTATTTCTTCTATTTTAAG
AAGAATTAATTTTATTACCACAATTTTAAATGCT------AAACAAAAAATCAGATTAGA
ACGAATACCTTTATTCGTATGATCTTTATTAATCACTACTTTTTTATTATTATTAGCTTT
ACCTGTTTTAGCAGGGGCTTTAACAATATTGTTATGTGATCGAAATTTTAATACTTCTTT
TTTTGACCCTAGAGGAGGGGGAGATCCC---------------------
>SSPAA7962-13|Mesostigmata|Laelapidae
ATTAACTCCTTTAATGCTAGGGCAAATAGATATATCTTTTCCTCGATTAAATAATTTTAG
TTTTTGACTTCTTATTCCTGCTTTATTATTAATAATAATTTCTATATTAATAGAAGGAGG
AAGAGGA---ACTGGGTGGACTATTTACCCCCCTCTTTCAAGAGAGGTGTATCACAGCAG
GAGTAGAGTAGATTTTACAATTTTTAGCCTGCATTTAGCAGGGATCTCTTCTATTCTAAG
AAGAATTAATTTTATTACAACTATTTTAAGAGCA------AAAAAATATATTAAAATAGA
AATAATATCTTTATTTGTTTGGTCGTTACTGATTACTACTTTATTGTTATTATTGGCTCT
TCCTGTTTTAGCAGGCGCTTTAACTATACTATTATGTGATCGTAATTTTAATACTTCTTT
TTTTGATCCTAGTGGAGGAGG----------------------------
>GENSM411-15|Mesostigmata|Laelapidae
ATTAACCCCTTTAATATTAGGTACTATAGACATAGCTTTTCCTCGATTAAATAATCTAAG
TTTTTGACTTTTAATCCCTTCCTTATTATTAATAATATTCTCTATAATTATAGAGGGAGG
TAGAGGT---ACTGGGTGAACTATTTATCCCCCACTTTCAAGTGGGATTTTTCATAGAAG
AATCAGAGTAGATTGTACTATTTTTAGTTTACATTTAGCAGGTATTTCTTCTATTTTGAG
AAGAGTCAATTTTATTACAACTATTTTAAGAGTT------AAAAAAAAAATTAGATTTGA
ACAATTATCCTTATTTGTCTGATCTTTATTAATTACTACTTTTTTATTACTTTTAGCATT
ACCTGTTTTAGCAGGAGCTTTAACAATGCTACTATGTGATCGTAATTTTAATACTTCTTT
TTTTGACCCTAGAGGAGGAGGAG--------------------------
>CNGLF2713-13|Mesostigmata|Digamasellidae
AATAACCCCCCTTATATTATCAATTCCAGACATAGCTTTCCCACGTCTAAATAATATAAG
TTTTTGATTATTACCCCCTAGTCTCTTTCTCTTATTAAGAAGTTCCCTAATAGAAATAGG
AGTAGGT---GCTGGTTGAACCTTATATCCTCCTCTTGTTAATAATATTCATCATAGAGG
ATGTTCTATAGATTTAGCTATTTTTAGCTTACATTTAGCAGGTATTTCCAGAATTCTTGG
TTCTATTAATTTTTTAACAACAATTATAAATATACGC---CCCAAAGATATAAAATCTGA
ACAAACAACTTTATTTATTTGATCTATCTTTTTAACAACTATACTTTTACTTTTAAGACT
TCCTGTATTAGCAGGAGCAATCACTATACTTTTAACAGATCGAAA---------------
-------------------------------------------------
>CAACA078-17|Mesostigmata|Macrochelidae
ACTCGTACCTCTTATAATCTCAGCCCCTGATATAGCTTTTCCACGAATAAATAATATAAG
ATTTTGACTGCTCCCGCCTAGACTATTTTTACTAGTATTATCTTCCCTAGTAGAAGATGG
GGCAGGG---ACAGGCTGAACTGTATACCCTCCCCTAGCAGGCAATATATCACACAGTAG
CAGAGCCGTAGACCTAACTATCTTTAGCCTTCATCTTGCAGGAGTTTCCTCTATTTTAGG
AAGAATCAACTTTATTTCCACCATCTTAAACATGCGT---TCCAAACACATAAAAATAGA
ACAGATGCCTCTTTTTGTATGATCCGTACTAATCACAACAATTCTATTGCTTCTTTCCTT
ACCAGTTCTTGCAGGGGCTATTACCATACTTCTAACAGACCGAAATTTTAACACGTCCTT
TTTTGACCCAAGTGGGGGAGGAGATCCCGTACTCTACC-----------
>MSSCA4594-16|Mesostigmata|Pachylaelapidae
GTTAGTTCCCTTAATAGTATCCGCTCCGGATATAGCATTTCCTCGTATAAATAACATAAG
ATTCTGATTATTACCTCCTTCTTTAACTCTTTTAATCTCTTCTTCTCTTGTAGAATCAGG
AGCAGGA---ACTGGATGAACTGTTTATCCCCCTTTAGCAAGAAATTTATCTCACTCAGG
AGGGGCAGTAGATCTAGCTATTTTTAGTTTACACTTAGCAGGTATTTCCTCAATCTTAGG
GTCAATTAATTTTATCACTACAATTATAAACATACGA---CCAAAAAGAATATCAATAGA
ACAAATACCATTATTTGTTTGGTCTGTTTTTATCACAACTATTTTATTACTCCTTAGTCT
ACCTGTATTAGCAGGAGCCATTACCATACTTCTTACAGACCGAAATTTTAATACCTCTTT
TTTTGATCCTAGAGGAGGAGGAGATCCT---------------------
>SSWLA2283-13|Mesostigmata|Ameroseiidae
ATTGGTGCCTATTATAATTTCATCACCTGATATAGCTTTTCCTCGGATGAATAATTTAAG
TTTTTGGTTGTTAATTCCTTCTTTTATGTTTTTAATTCAATCTTCAATAATTAGAGAAGG
GGCGGGC---ACTGGATGAACTATTTATCCTCCTTTATCTAGAATTATGTTTCATAGAAG
CGGGGCAGTAGATTTTGCAATTTTTTCATTGCATTTAGCGGGGGCTTCATCAATTTTAGG
GGCTATTAATTTTATTAGGACAATTATAAATATACGT---TTATCTTATATATGATTAGA
ACGTGTGCCTCTTTTTGTTTGGTCAATTTTAATTACGGTAGTTTTATTGTTAGTTAGATT
ACCAGTTTTAGCAGGGGCTATTACTATATTATTAACAGATCGAAATTTTAATACGTCTTT
TTTTGATCCAAGAGGGGGAGGAGATCCTTTATTATTTCAACATTTATTT
>OPPUM1938-17|Mesostigmata|Digamasellidae
ATTAACTCCTCTTTTACTTAACTGTCCTGATATAATTTTTCCTCGAATAAATAATATAAG
ATTTTGATTATTACCTCCAAGATTAATTTTATTAATTTTAAGATCTGTAATAGATACTGG
AGTTGGT---ACAGGTTGAACAGTTTATCCTCCTTTATCTAGAAATATTAATCATAGTAG
TACAGCAGTAGATTTAGCTATTTTTAGGTTACATATTGCAGGTATTTCTAGTATTTTAGG
GTCTATTAATTTTATTACTACTATTTTAAATATACGA---AGAAAAAACATAACATATGA
ACGTATTCCATTATTTGTTTGATCTGTTTTTATTACTACTATTCTTCTTTTATTAAGATT
ACCAGTTCTTGCTGGTGCAATTACAATACTTTTATTTGATCGAAATTTTAATACTTCTTT
CTTTGACCCTAGAGGGGGAGGAGATCCTATTCTTTATCAACATTTATTT
>SSJAE5114-13|Trombidiformes|Microtrombidiidae
GCTTACCCCTATGCTGATCAGCGCACCAGACATAGCATTTCCACGCCTAAACAACATGAG
ATTTTGACTGTTAATCCCGTCCCTATCCCTTCTATCCATATCACTGTTCACATCAACCGG
AGTGGGG---ACGGGGTGAACAGTCTACCCACCTCTATCAAGCAATATCGCCCACGCAGG
GTCAGCAGTAGACTTAGCTATTTTCTCCCTCCACCTAGCAGGAATCTCATCAATCCTAGG
GGCCATCAACTTCTTAGCTACCATCACTAACATGCCA---CTAAAATCTAACAAATGAGA
AGCCCTACCCCTATTCGTATGATCGATCCTAATTACAGCTATTCTTCTACTTCTATCCCT
ACCAGTTCTTGCTGGAGCCATCACTATACTCCTTACAGACCGAAACTTCAACACATCATT
-------------------------------------------------
>CNRMC1510-12|Mesostigmata|Parasitidae
GTTAGTGCCACTAATATTATCAGCCCCTGATATGGCCTTTCCTCGTATAAACAATATAAG
CTTTTGACTACTACCTCCTAGTCTTTTACTACTTCTTAGATCTTCTTTAGTAGAGTCCGG
AGCAGGA---ACTGGGTGAACAGTATACCCGCCTTTAGCGGGTAACATCTCACACAGAGG
GGGAGCTGTAGACCTAGCAATCTTTTCTTTACATCTAGCTGGTGTATCATCTATTCTAGG
TTCAATCAACTTTATTACTACCATTATAAATATACGA---CCCAAGGAAATAACAATAGA
ACGAATACCTCTTTTTGTTTGATCTGTTTTTATCACAACAATCCTTCTTCTTTTGTCCCT
TCCTGTTCTAGCAGGAGCAATCACTATACTATTAACCGACCGTAATTTTAACACCTCCTT
CTTTGACCCAAGTGGAGGAGGTGACCCTATCCTATACCAACATCTTTTT
>SSPAC2383-13|Mesostigmata|Parasitidae
ATTGGTCCCCCTAATAGTATCAGCTCCCGATATAGCATTCCCGCGAATAAATAACATAAG
TTTTTGATTACTTCCCCCTTCTCTATTACTTCTTTTAAGATCTTCTATAGTAGAGTCCGG
AGCAGGA---ACTGGTTGAACTGTTTACCCCCCTTTAGCAGGTAATATTTCTCATAGCGG
GGGAGCTGTAGACCTAGCTATTTTTTCCTTACACTTAGCAGGGATCTCTTCTATCTTAGG
ATCTATTAATTTTATTACAACCATTCTAAATATACGC---CCTTCTAATATAACTTTAGA
ACGAATACCTTTATTTGTGTGATCAGTCTTAATTACAACCGTATTACTTTTACTATCTTT
ACCAGTATTAGCTGGAGCTATTACAATACTTTTAACAGACCGAAACTTTAATACAACATT
TTTTGACCCAAGAGGGGG-------------------------------
>CNGME627-14|Mesostigmata|Digamasellidae
ATTGACTCCATTACTTATTAATAGCCCCGATATAGTATTTCCTCGGATAAATAACATAAG
ATTTTGATTATTACCCCCTAGATTATTTTTATTATTAGTAAGTTCTATAATTGATATTGG
AGTCGGG---ACAGGATGAACTGTTTACCCCCCCTTAGCTAACAATATCAATCATAGAAG
AATAGCTATTGATTTAGCTATTTTTAGATTACACCTTGCTGGAATTTCTAGAATCCTTGG
TTCTATTAATTTTATTACTACAATTTTAAATATACGT---CCTAAAAATATAACATATGA
ACGAATTCCTCTATTTGTCTGATCTGTTTTTATTACTACAATTTTACTTTTATTAAGTTT
ACCTGTTTTAGCAGGGGCAATCACTATACTTTTATTTGAT--------------------
-------------------------------------------------
>CNJAC1437-12|Mesostigmata|Parasitidae
GCTAACTCCGCTACTTATCTCAGCACCCGACATAGCATTCCCTCGTATAAACAACATAAG
ATTTTGATTATTACCGCCCAGTCTTACCCTCTTGCTGAGATCTTCAATAGTAGAGATAGG
AGCCGGA---ACAGGGTGAACTGTGTACCCCCCACTCGCTGGTAATATATCCCACAGAGG
GGGGGCTGTGGACCTAGCTATTTTTTCACTGCATCTAGCAGGTGTATCCAGCATCCTGGG
CTCTGTAAACTTCATCTCCACTATTATAAACATACGA---CCACATAGCGTAACCTTAGA
GCGGATACCCCTGTTTGTCTGATCTGTACTAATTACAACCATCCTACTGCTAATGAGTCT
CCCCGTATTAGCAGGGGCTATCACAATATTGTTGACGGACCGAAATTTCAACACAACATT
CTTTGACCCCAGAGGAGGGGGGGACCCTGTTCTATACCAACACCTATTT
>SSWLC2270-13|Trombidiformes|Microtrombidiidae
GCTTATCCCAATAATGGTAAAAGCTCCAGATATAGCTTTTCCACGACTTAACAACATAAG
ACTATGATTGCTAATCCCATCCCTATCNTTCATATTAATGTCAATATTTTCATCAAATGG
NGCTGGA---ACAGGATGGACAGTCTATCCCCCACTATCTGGGAACTTAGCTCACATAGG
GTCAGCGGTAGACATATCTATCTTTTCCCTACACTTAGCAGGAATCTCTTCTATTCTAGG
ATCCATTAACTTTTTGGCCACAATTTCCAATATATCA---ATAAGATCCCAAACCTGATA
TACTATCCCAATATTTATCTGATCAGTAGCATTTACTGCTATTCTGCTAGTCCTAT----
------------------------------------------------------------
-------------------------------------------------
>OPPMQ401-17|Trombidiformes|Smarididae
GTTAGTACCAATAATAATCAGAGCACCTGATATAGCATTCCCACGAATAAATAACATGAG
ATTTTGATTACTACCACCCTCTTTAATATTACTAACAATAGCCTCGTTTTCAACAATAGG
AGTTGGT---ACAGGCTGAACTGTCTACCCACCCCTATCAATAAACATAGCTCATGGGTC
TTACTCAGTAGAAATAACAATTTTCTCCCTACACTTAGCAGGAATCTCATCTATCTTAGG
AGCAATCAACTTCATAGTTACAATTATAAATATGAAA---AATAAAAATCTAAAAACAAC
AAAGATACCACTTATAGTATGGTCAGTTTTCGTAACAGCTATTTTACTTCTACTATCACT
CCCAGTTCTAGCAGGAGCAATCACAATACTATTAACAGATCGAAATTTTAACACAAGATT
CTTCGAGCCTTCAGGAGGAGGAGACCCAATTTTATATCAACACCTATTT
>MSSCA2691-16|Sarcoptiformes|Acaridae
ACTAGTCCCAATGATGCTTAGAGTAACAGACATGGCTTACCCACGACTTAATAATATAAG
ATTTTGGTTACTACCCCCTTCTTTATCCTTACTAATTAGAAGAGCTGTTTTAGGCACAGG
GGTAGGA---ACTGGTTGAACCGTTTATCCTCCTTTATCAAACGAAACATTTCACTCCAG
ATGTGCTGTAGACTTCGGTATTCTTAGACTTCACATTGCAGGAGTGTCTTCAATTTTAGG
AGCTATTAATTTTATTGTAACTATCATAAATATAAAA---CCCTTAGGTATAAGATGATC
TAGAACTCCTTTATTTATTTGATCAGTCTTAATCACTTCATTTCTCTTAGCTTTCTCCTT
ACCCGTACTAGCAGCTGCCTTAACTATGCTTCTAACAGATCGTAATTTTAACACAACATT
CTTTAATCCTATCGGTGGGGGAGATCCTATTCTTTATCAACACTTATTT
>OPPII549-17|Sarcoptiformes|Acaridae
TTTAGTACCAATAATACTAAGAGTAACAGATATAGCCTACCCACGTCTAAACAACATAAG
ATTTTGGCTACTACCCCCTTCTCTGTCCCTACTTATTAGAAGGGCTGTACTAGGGAGAGG
TGTTGGA---ACAGGTTGAACTGTCTACCCTCCTCTTTCTAATGAAACCTTTCACTCTGG
GTGTGCTGTTGATTTTGGTATTTTAAGACTTCATATCGCGGGTGTGTCTTCTATTCTAGG
GGCGATTAATTTTATTGTAACCATTATAAATATGAAA---CCCCTTGGGATAACTTGATC
TAATACACCTCTATTTGTTTGATCTGTTTTAATTACATCGTTTCTCCTAGCTTTTTCTTT
ACCCGTACTAGCAGCCGCTTTAACTATACTATTAACCGATCGAGATTTCAACACCACTTT
TTTTAATCCCATAGGAGGAGGAGACCCTATTTTATACCAACATTTGTTT
>RRBMD021-15|Mesostigmata|Parasitidae
AATAGTCCCTCTAATAATCTCTGCCCCAGATATAGCATTCCCTCGAATAAATAATATAAG
CTTTTGATTATTACCCCCCTCACTATTACTTATACTAAGCTCCTCTATAGTAGAAGCAGG
GGCAGGA---ACCGGATGAACTGTCTACCCGCCCCTAGCAAGAAATATATCCCACAGAGG
TGCTGCAGTAGACTTAGCTATTTTTTCTCTACATCTAGCAGGTATCTCCTCAATCTTAGG
CTCAATTAACTTTATTACAACTATTATAAATATACGT---CCCTTAAATATAAGTATAGA
GCAAATACCTTTATTTGTGTGATCTGTACTTATTACAACTATTTTACTACTTTTATCATT
ACCTGTTCTAGCCGGAGCCATTACAATACTCCTAACAGATCGTAACTTTAACACTACCTT
CTTTGACCCAAGAGGAGGAGGAGACCCTATCCTTTACCAACACTTATTT
>MSSCC340-17|Mesostigmata|Mesostigmata_family_MRY1
ACTAATTCCATTGATAATTTCAGCTCCTGATATAGCTTTCCCACGCTTAAATAATATAAG
TTTTTGACTCCTTCCTCCTTCTCTATTTTTACTACTCAGCTCATCTATAATTGAAAGAGG
TGTTGGT---ACTGGTTGAACTATTTATCCTCCTTTAGCTAGAAATATCTCTCATAGAGG
AAGATCCGTAGACTTAGCTATTTTTAGTCTTCATTTAGCAGGATTTTCCTCTATTTTAGG
TGCTATCAATTTTATTACTACTATTATAAATATACGC---CCTAAAGAAATAACCTTAGA
ACGTATACCTCTATTTGTATGATCTATTTTAATTACAGTAATTTTACTACTCTTATCACT
TCCTGTATTAGCAGGAGCTATTACTATACTTTTAACAGATCGTAATTTCAATACCAGTTT
TTTTGATCCTAGCGGAGGTGGAGATCCTATTCTTTATCAGCATTTATTT
>MYMCE066-12|Trombidiformes|Tarsonemidae
ATTAGTTCCAATACTCTTACTATCTTGTGATATAGCATTTCCACGAATAAATAATATAAG
ATTTTGATTGTTAATTTCTTCAATAATTTTTTTATTAATTTCTATGATATCTTCTAAGGG
TTCTGGT---ACTGGATGGACAATCTATCCACCACTTTCTTCAGTTGAATATCATTATGG
AATCTCGGTTGATTTGACTATTTTATCTCTTCACTTAGCCGGGGTATCTTCAATTATAAG
ATCATTAAATTTTTTATCTTCAGTTTTGATTATGCGA---CAAAAATCAATTTTAATTGA
AATATGTTCTTTATTTTCTTGAAGAATTATAATTACAACCTTTTTATTACTTTTAGCTTT
ACCAGTTTTAGCTGGAGGTATTACTATGCTTTTAACTGATCGAAATTTTAATACTTCTTT
TTTTAACCCAAATGGAGGAGGTGATCCAATTTTATTTCAACATTTATTT
>CHACA048-08|Trombidiformes|Microtrombidiidae
ATTAATTCCCATAATAGTGAAAGCCCCAGACATAGCCTTCCCACGACTAAATAACATGAG
CCTATGGCTATTGGTCCCTTCTATATCCTTCATGCTAATGTCCATATTCTCTTCAAACGG
AGCAGGG---ACAGGCTGAACCGTCTATCCGCCCCTTTCGGGAAACTTGGCGCACATGGG
ATCAGCAGTAGATTTATCTATCTTCTCCCTGCACCTTGCAGGTATTTCCTCCATTTTGGG
ATCTATTAATTTTTTAGTAACAGTATCTAACATAGTC---ACAAGCTCACAAGCATGGTA
CACTATTCCAATATTTATCTGATCTGTAGTTTTCACCGCAATCCTATTGGTGCTTTCCCT
GCCCGTCCTGGCAGGAGCAATCACTATGCTGCTAACCGACCGAAACTTTAATACATCTTT
CTTCAAGCCAAG-------------------------------------
>CNLMD1966-14|Sarcoptiformes|Acaridae
CTTAGTTCCAATGATACTAAGAGTAACAGATATGGCTTACCCACGTTTAAACAACATAAG
ATTTTGACTCCTACCACCTTCTCTATCCTTACTTATTAGAAGAGCTGTGTTGGGGAGAGG
TGTTGGA---ACAGGTTGAACTGTATACCCCCCTCTTTCTAATGAGACCTTTCACTCTGG
AGTGGCCGTTGATTTTGGTATCTTAAGACTCCATATTGCAGGTGTATCTTCTATTTTGGG
AGCTATTAATTTTATTGTAACTATTATAAATATAAAA---CCCCTTGGGATAACATGATC
AAATACTCCTCTATTTGTGTGATCTGTTTTAATCACATCATTTCTCCTGGCTTTTTCTTT
ACCCGTACTAGCAGCCGCTTTAACAATGCTGCTAACCGATCGAAATTTCAACACCACTTT
TTTTAATCCTATGGGGGG-------------------------------
>SSJAF5560-13|Trombidiformes|Smarididae
ATTAGTACCAATACTCATCACAGCACCAGATATAGCATTTCCACGAATAAACAACATAAG
ATTTTGACTCTTACCCCCATCATTAATAATAATAATAATAGCCTCATTTGCAAACATAGG
TATTGGA---ACTGGGTGAACCGTATACCCCCCCCTATCAGGAAATATAGCTCACGGATC
TTACTCAATCGAAATAACAATTTTTTCACTACACATAGCAGGTATTTCGTCAATTCTAGG
AGCTATTAACTTTATAGCCACAATTATAAACATAAAA---AATAAAAACTTAATACCACT
AAAGATACCATTACTAGTATGATCAGTATATGTAACAGCTGTATTACTTTTAATTTCCTT
ACCAGTTTTAGCAGGAGCTATTACAATACTATTAACAGATCGAAATTTCAATACAAGATT
CTTTGAGCCATCAGGAGGAGGAGACCCTATCCTATACCAACATCTATTT
>CHACA105-08|Trombidiformes|Cunaxidae
ATTAACACCAATAATGTTAGGGGTAGCTGATTTAGCTTTTCCTCGAATAAATAATATAAG
ATTTTGATTATTGCCTCCTTCAATTATATTATTAATTTTATCTAATTTTACTAATAGAGG
AATTGGA---AGGGGTTGAACAATTTATCCTCCTTTATCTTTAATAAGATTTCATTCTGG
GTTTTCTATTGATTTACTAATTTTTTCTTTACATATTGCAGGAATTTCTTCTATTATAAG
ATCTATTAATTTTATTACAACAATTTTAAACATACGT---AACTTTAAAATAAAATTAGA
ACAAATACCCTTATTTATTTGATCAATTTTTATTACTACTATTTTATTATTAATAGCTTT
ACCTGTTTTAGCTGGAGCAATTACAATACTTTTAACAGATCGAAATTTTAATACATCTTT
TTTTGATCCTTTAGGAGGAGGAGATCCAATTTTATATCAACATTTATTT
>CHACB455-10|Trombidiformes|Cunaxidae
ACTTATTCCTATGATACTTGGTACAGCTGATTTAGCTTTTCCACGAATGAATAATATAAG
TTTTTGACTTTTACCTCCTTCAATTATTTTATTAATTTTATCAAATTTTATAAATAGTAG
TATTGGG---ACAGGATGAACTATTTATCCTCCTTTATCATTAATAAGATTTCATTCTGG
ATTTTCTGTTGATTTATTAATTTTTTCATTGCATATTGCAGGGATTTCTTCTATTATAAG
TTCTATTAATTTTATTACAACAATTTTAAATATACGA---AATTATAATATAAAATTAGA
ACAAATGCCATTGTTTGTTTGATCTATTTTTATTACAACTATTTTATTACTTTTAGCTTT
ACCTGTGTTAGCAGGAGCAATTACTATACTTTTAACAGATCGAAATTTTAATACTTCTTT
TTTTGACCCTTTAGGAGGAGGAGACCCAATTTTATACCAGCATCTATTT
>MYMCC723-11|Trombidiformes|Cunaxidae
ACTTACTCCCATAATGTTAGGCGCAGCTGATTTAGCTTTTCCACGAATAAATAACATAAG
TTTTTGACTTTTACCCCCTTCAATTATTTTATTAATTTTATCTAATTTTATAAATAGAAG
TATTGGG---ACTGGTTGAACTATCTATCCTCCTTTATCTTTAATGAGTTTTCACTCTGG
ATTTTCAGTTGATTTATTAATTTTTTCTTTACATATTGCAGGAATTTCTTCTATTATAAG
TTCTATTAATTTTATTACAACTATTTTAAATATACGA---AATTATAGAATAAAACTAGA
ACAAATACCATTATTTATTTGATCAATTCTTATTACAACTGTATTATTATTGCTAGCTTT
ACCTGTATTAGCTGGAGCAATTACAATACTTTTAACAGATCGAAATTTTAATACTTCTTT
TTTTGACCCTTTAGGAGGAGGAGACCCAATTTTATATCAACATTTATTT
>MYMCC344-11|Trombidiformes|Cunaxidae
ATTAACACCAATAATATTAGGAGTAGCAGATTTAGCTTTTCCTCGAATAAATAATATAAG
ATTTTGATTACTTCCTCCTTCAATTATACTTTTAATTTTATCTAGTTTTAATAATAGAAG
TATTGGA---ACTGGATGAACAATTTATCCTCCTTTATCTTTAATAAATTTTCATTCTGG
ATTTTCAGTAGATTTATTAATTTTTTCATTACATATTGCAGGAATTTCTTCTATTATGAG
TTCAATTAATTTTATTACAACTATTTTAAATATACGA---AATTATAATATAAAAATAGA
ACAAATACCATTATTTATTTGATCTATTTTTATTACAACAGTACTATTACTTTTAGCTTT
ACCTGTATTAGCTGGTGCAATTACTATACTTTTAACAGATCGTAATTTTAATACTTCATT
TTTTGACCCATTAGGTGGTGGAGATCCAATTTTATATCAACATTTATTT
>MYMCE062-12|Trombidiformes|Cunaxidae
ACTTACTCCAATAATATTAGGTGTAGCAGATTTAGCTTTTCCTCGTATAAATAACATAAG
TTTTTGACTTTTACCTCCTTCTATTATATTATTAATTTTATCAAGTTTTACTAATAATAG
AATTGGA---ACAGGTTGAACTATTTATCCTCCTTTATCTTTAATAAGATTTCACTCAGG
ATTTTCAGTTGATTTATTAATTTTTTCATTACATATTGCAGGAATTTCTTCAATTATAAG
TTCTATTAATTTTATTACAACTATTTTAAATATGCGA---AACTATAATATAAAATTAGA
ACAAATACCATTATTTATTTGATCAATTTTGATTACTACTATTTTATTACTTCTAGCTTT
ACCTGTTTTAGCAGGAGCAATCACTATACTTTTAACAGATCGAAATTTTAATACCTCATT
TTTTGATCCTTTAGGAGGTGGAGACCCTATTTTATACCAACACTTATTC
>CNFDD934-14|Trombidiformes|Cunaxidae
ACTTACTCCTATAATATTGGGCGCAGCTGATTTAGCTTTTCCACGAATAAATAATATAAG
TTTTTGACTTCTTCCTCCTTCACTTACTTTATTGATTTTATCTAATTTTATAAATAGAAG
AATTGGA---ACAGGTTGGACTATTTATCCACCTTTATCTTTAATAAGATTTCATTCTGG
ATTTTCAGTTGATTTATTAATTTTTTCTTTACATATTGCGGGAATTTCTTCTATTATAAG
TTCTATTAATTTTATTACAACTATTCTAAACATACGA---AATTATAGAATAAAATTAGA
ACAAATACCATTATTTATTTGATCAATTCTTATCACAACTATTTTATTATTATTAGCATT
ACCTGTATTAGCAGGAGCTATTACAATACTTTTAACAGACCGAAATTTTAATACTTCTTT
TTTTGATCCTTTAGGTGGAGGAGATCCAATTTTATATCAACATTTATTT
>MYMCC454-11|Trombidiformes|Cunaxidae
ATTAACTCCAATAATATTAGGGGCAGCAGATTTAGCTTTTCCTCGGATAAATAATATAAG
ATTTTGACTTTTGCCTCCTTCTGTAACATTATTAATTTTATCAAGTTTTACTAACAGTAG
GATTGGA---ACAGGTTGGACTATTTATCCTCCTTTATCTTTAATAAGATTTCATTCAAG
ATTTTCAGTTGATTTATTAATTTTTTCACTTCATATTGCAGGAATTTCTTCAATTATAAG
CTCTATTAATTTTATTACAACTATTTTAAATATACGA---AATTATAGTATAAAATTAGA
ACAAATGCCATTATTTATTTGATCAATTTTAATTACTACTCTTTTATTACTTTTAGCTTT
ACCTGTTTTAGCAGGAGCAATTACTATACTTTTAACAGATCGAAACTTTAATACTTCATT
TTTTGATCCTTTAGGAGGAGGAGACCCAATTTTATATCAGCATTTATTT
>CNKJB741-14|Mesostigmata|Ascidae
ACTTGTACCTTTAATAATCTCCGCCCCAGATATAGCCTTTCCTCGCATAAATAATATAAG
TTTCTGACTGCTACCCCCTTCCTTAACCCTTCTTTTATTAACCTCAATTATTGATAATGG
TGTAGGT---ACTGGCTGAACCGTTTACCCCCCTCTTTCTAGAAATATTGCCCATAGAGG
TGTATCCGTAGATATTGCTATTTTTAGTCTTCATTTAGCAGGAATCTCTTCAATTTTAGG
GGCTATTAATTTTATCTCTACTATTTTTAATATACGA---GCTAAGGCTATAACTTGAGA
ACACATACCCTTATTTGTATGATCTGTTTTAATTACAGCTTTTCTTTTACTTTTAAGTTT
ACCAGTATTAGCCGGAGCTATTACTATATTATTAACCGACCGAAATTTTAATACATCTTT
CTTTGACCCTAGAGGAGGAGGAGACCCTGTTTTATATCAACACTTATTT
>MYMCB545-11|Sarcoptiformes|Acaridae
TTTGGTTCCTGTTATAATTGGTGCTACTGACATAGCTTACCCTCGTCTTAACAACATAAG
GTTTTGGCTCCTTCCTCCCTCCCTGTCTCTTTTGATCAGGTCTGCTGTTGTGGGCTCTGG
TGTGGGC---ACCGGTTGGACGGTCTACCCCCCTCTCTCTAATGGTATTTTTCATTCTGG
TCCTGCCGTTGATTTTGGTATTCTTAGTCTTCACATTGCTGGTGTTTCTTCAATTTTAGG
GGCTATTAATTTTATTGTAACTATTTTTAACATGAAG---ACTTTGGGTATGACTTGGTC
TAACGTACCTCTTTTTGTTTGGTCGGTTCTTATTACTTCTTTTCTTTTAGCTTTTTCTCT
GCCTGTGCTAGCTGCTGCCCTTACAATACTTCTTACAGATCGTAATTTTAATACCACTTT
TTTTGACCCTGTGGGAGGGGGAGACCCCATTCTATATCAACATCTTTTT
>MYMCE127-12|Trombidiformes|Trombiculidae
ATTAATCCCATTAATAATTGGAGCTCAAGATATAGCTTTCCCTCGTTTAAATAATATAAG
ATTTTGATTATTATTACCATCAATTAGAATACTAACTTTTTCAATATTTACAAGAATAGG
AACTGGA---ACTGGATGAACTATTTACCCTCCTTTATCTGGAAATATTTCTCATGGAAA
TCCATCAATAGATTTAACAATTTTCTCTCTACATTTAGCAGGTATTTCATCTATTTTAGG
AGCTATTAATTTTATAACTACAATTATAAATCTTCCT---TTTAAAATAATAAATTGAGA
AATGATACCTTTATTTTCTTGAGCAATTTTTATTACAGCTATTTTATTATTATTATCTCT
TCCAGTTTTAGCTGGTGCAATTACAATATTACTTACTGATCGGAACTTTAATACAACCTT
TTTTGATCCTATTGGAGGGGGGGACCCAATTTTATTCCAACATTTATTC
>MSSCA3941-16|Mesostigmata|Laelapidae
ATTAACTCCCTTATTTCTTGGATCCCCTGATATAGCTTTTCCCCGCCTCAACAATTTAAG
TTTTTGATTATTAATTCCCTCTATTTTAATTCTTATATTTTCAAGTTTCATTGAAATAGG
AGCTGGT---ACAGGGTGAACAGTCTATCCCCCTCTTGCAAATAATATTTCCCATAGAGG
ACCTGCAGTAGATTTAACTATTTTTAGACTTCATTTAGCAGGAGCTTCCTCTATTCTTGG
AGCTATTAATTTTATTTCAACTATTTTTAATATACGT---TCAAAATCTTTACTTCTAGA
GCAAATTCCTCTTTTTATTTGATCTGTTTTTATTACTACTATTCTTCTTCTTCTCTCCCT
TCCTGTTTTAGCTGGAGCTATTACAATACTTCTTTGTGATCGTAATTTTAATACATCTTT
TTTTGATCCAAGAGGAGGAGGAGATCCTAT-------------------
>MYMCA310-11|Trombidiformes|Cunaxidae
ATTAACTCCCATAATATTAGGCGCTGCTGATTTAGCTTTCCCACGAATAAATAATATAAG
ATTTTGATTATTGCCTCCATCAATTACATTATTAATTTTATCTAGTTTTATAAATAGAAG
TATTGGA---ACTGGATGAACTATTTATCCTCCTTTATCTTTAATAAATTTTCATTCTAG
ATTTTCAGTTGATTTATTAATTTTTTCTTTACATGTTGCAGGAATTTCATCTATTATAAG
TTCTATTAATTTTATTACAACTATTTTAAATATACGA---AATTATAGAATGAAATTGGA
ACAAATGCCATTATTTATTTGATCTATTCTAATTACAACTATTTTATTACTTTTAGCTTT
ACCTGTGTTAGCTGGAGCAATTACTATACTTTTAACAGATCGAAATTTTAATACTTCTTT
TTTTGATCCTTTAGGAGGAGGTGATCCAATTTTATACCAACATTTATTT
>MYMCC455-11|Trombidiformes|Cunaxidae
ATTAACTCCTATAATATTAGGTGCAGCAGATTTAGCTTTTCCACGAATAAATAATATAAG
ATTTTGATTATTACCTCCATCAATTATATTATTAATTTTATCAAGCTTTATAAATAGAAG
TATTGGA---ACAGGATGAACTATTTACCCTCCTTTATCTTTAATAAGATTTCATTCTGG
ATTTTCAGTTGATTTATTAATTTTTTCTTTACATATTGCAGGAATTTCTTCTATTATAAG
ATCTATTAACTTTATCACAACTATTTTAAATATACGA---AATTATAATATAAAATTAGA
ACAAATACCATTATTTATTTGAGCAATTCTTATTACTACTATTTTATTATTATTAGCATT
ACCTGTATTAGCTGGTGCAATTACTATACTTTTAACAGATCGAAATTTTAATACTTCTTT
TTTTGATCCTTTAGGAGGTGGAGACCCAATTTTATATCAACATTTATTT
>MYMCE755-12|Trombidiformes|Cunaxidae
GTTAACTCCTATAATATTAGGTGCTGCTGATTTAGCTTTTCCACGAATAAATAACATAAG
ATTTTGATTATTGCCTCCATCAATTACATTATTGATTTTATCCAGCTTCATAAATAGAAG
TATTGGT---ACTGGATGAACTATTTATCCTCCTTTGTCTTTAATAAATTTTCATTCTGG
ATTTTCAGTTGATTTATTAATTTTTTCTTTACATGTTGCGGGAATTTCTTCTATTATAAG
TTCTATTAATTTTATTACAACTATTTTAAATATGCGA---AATTATAGAATAAAATTAGA
ACAAATACCATTATTTATTTGATCTATTTTAATCACAACTATTTTATTACTTTTAGCTTT
ACCTGTATTAGCTGGAGCAATTACTATACTTTTAACAGATCGAAATTTTAATACTTCTTT
TTTTGACCCTTTAGGAGGAGGCGATCCAATTTTATATCAACATTTATTT
>CNPPH1064-12|Trombidiformes|Cunaxidae
ATTAATTCCAATAATATTAGGAGCTGCAGATTTAGCTTTTCCTCGAATAAATAACATAAG
ATTTTGATTATTACCTCCATCAATTATATTGTTAATTATTTCTAATTTTTCTAATACGAG
AATTGGA---ACAGGATGAACTATTTATCCCCCCTTATCAACAATAAGATTTCATTCTGG
ATTCTCTGTTGATTTATTAATTTTTTCATTACATATTGCTGGCTTATCTTCTATTATAAG
ATCTATTAATTTTATTACAACTATTATAAATATACGA---ACACATAAAATAAAATTAGA
ACAAATACCTTTATTCTCATGATCAATTTTAATTACTACTATTTTATTACTTATGGCGTT
ACCTGTATTAGCAGGAGCAATTACTATATTATTAACAGATCGAAATTTTAATACTTCATT
CTTTGACCCTTTAGGAGGAGGAGATCCAATTTTATACCAACATTTATTT
>MYMCE892-12|Trombidiformes|Tarsonemidae
ATTAATTCCTATAATTTTATTATCTTGTGATATAGCTTTTCCACGAATAAATAATATAAG
TTTTTGAATATTAATTTCTTCAATTTTATTATTAATTATTTCTATATTATGTTCCAAAGG
TTCAGGT---ACTGGATGAACTATTTATCCACCATTATCTTCAATTGAATATCATTTCGG
TTCTTCAATAGATTTAACAATTTTATCACTTCATACTGCGGGAATTTCATCTATTATGAG
ATCTTTAAATTTTTTATCTTCAATTTTAATTATACGA---CAAAAATCTATTTTCATTGA
ATTATGTTCTTTATTTTCTTGAAGAATTATAATTACTACTTTCCTTTTATTATTAGCTTT
ACCAGTATTAGCTGGTGCTATTACTATATTATTAACTGATCGAAATTTTAATACATCATT
TTTTAATCCTAATGGAGGCGGAGATCCTATTTTATTTCAACATTTATTT
>MYMCA317-11|Trombidiformes|Microtrombidiidae
GTTAATCCCCCTAATAATAAAAGTCCCAGATATATCATTTCCTCGACTAAATAATATAAG
CCTGTGGCTCCTATTTCCATCTATATCTCTAATAACTATATCCATCTTTTCATCAAACGG
TAGAGGA---ACAGGATGAACAGTTTACCCACCTCTCTCAAGAAATCTAGCTCATATAGG
ATCTGCTGTAGACGCTTCAATTTTCTCTCTTCATTTGGCTGGTGTCTCATCTATCTTAGG
ATCAATCAACTTCCTAGCCACGGTATTCAACACATCA---CCAAAATACCAAGACTGATT
CACCCTTCCAATATTTATCTGATCAGTAGTATTCACAGCAATTCTACTAGTCCTATCCCT
CCCAGTTCTAGCAGGAGCCATCACAATATTATTAACAGATCGAAATTTCAATACTTCATT
TTTCGACCCATCAGGAGGAGGGGACCCAATTTTATACCAACACCTATTT
>CNRMF3203-12|Trombidiformes|Smarididae
ATTAGTACCAATAATAATTAGAGCACCAGACATAGCATTTCCACGAATAAATAACATAAG
ATTTTGACTACTACCACCATCACTAATATTAATAACAATAGCATCATTCTCGACAATAGG
AATTGGA---ACAGGATGGACAGTTTATCCACCTTTATCAGGAAATATAGCCCACGGCTC
ATATTCAATCGAAATAACAATCTTCTCCCTACACTTAGCAGGTGTTTCATCAATTTTAGG
AGCAATTAACTTTATAGTAACAATTATAAATATAAGA---AACAAAAACATAAAAACAAT
AAAAATTCCCCTAATAGTATGATCAGTATTTGTTACAGCCATCTTATTATTATTATCGTT
ACCAGTTTTAGCCGGAGCAATTACAATATTATTAACAGATCGAAATTTTAATACTAGATT
TTTTGA-------------------------------------------
>CNLMR1771-14|Trombidiformes|Smarididae
GTTAGTACCAATATTACTAACAGCCCCAGACATGGCATTCCCACGAATAAATAACATAAG
ATTTTGATTATTACCACCATCACTAATAATAATGCTATTAGCTTCATTCTCAAATATAGG
AATCGGT---ACTGGATGAACAGTATATCCTCCTCTATCAGGAAATATAGCACACGGTAG
ATACTCAATCGAAATAACAATTTTCTCATTACATATGGCAGGAATTTCATCAATCCTAGG
AGCAATCAATTTCATGGCTACAATTATAAATATAAAA---AATAAGAATATAAGACCATT
AAAAATACCCCTAATAGTATGATCAGTGTATGTAACAGCAGTGCTATTATTAATTTCACT
ACCAGTATTAGCAGGAGCTATTACAATATTACTAACAGACCGAAATTTCAACACAAGATT
TTTTGA-------------------------------------------
>OPPAM774-17|Mesostigmata|Digamasellidae
ATTGACTCCATTACTTATTAATAGTCCCGATATAGTATTTCCTCGAATAAATAATATAAG
ATTTTGACTACTACCCCCTAGATTATTTTTGTTATTAGTAAGTTCTATAATTGATATTGG
AGTTGGA---ACAGGATGAACTGTTTATCCTCCCCTAGCTAATAATATCAATCATAGAAG
GATAGCTATTGATTTAGCTATTTTTAGATTACATCTTGCTGGGATTTCTAGAATTCTTGG
CTCTATTAATTTTATTACTACAATTTTAAATATGCGC---CCTAAAAACATAACATATGA
GCGAATTCCCTTATTTGTTTGATCTGTTTTTATCACTACAATTTTACTTTTATTAAGTTT
ACCTGTTTTAGCAGGAGCAATTACGATACTTTTATTTGATCGAAATTTTAATACTTCTTT
TTTTGACCCAAGGGGGGGAGGAGACCCTATTCTTTATCAACATTTATTT
>MYMCG029-12|Trombidiformes|Cunaxidae
ATTGGTTCCTATATTTTTAGGTGTTAATGATTTAACTTTTCCACGATTAAATAATATAAG
ATTTTGATTATTACCTCCTTCTCTAATTTTATTAATAATAAGATTCTTTACAGGTGGAAG
AAGAGGA---ACTGGGTGAACAATTTATCCACCTCTTTCTTCTTTAATATATCATTTTTC
TATTTCAACTGATTTAGTGATTTTTTCTCTTCATATTGCTGGAGTTTCTTCTATTGCTAG
ATCAATCAATTTTATTGTAACAATTTTAAATTCTCGA---AATAAATTATTATCTTTAGA
ACGAATATCATTATTTGTTTGAAGAATTTTAATTACAACTATTTTATTATTATTATCATT
ACCAGTATTAGCTGGAGCTATTACTATATTATTAATAGATCGAAATTTTAATACAAGTTT
TTTTGATCCTATAGGAGGAGGAGATCCTATTTTATTTCAACATTTATTT
>CNWLL406-13|Trombidiformes|Cunaxidae
ACTAGTTCCCATATTATTAGGAGTTAATGATTTAACTTTTCCTCGATTAAATAATATAAG
ATTTTGATTATTACCTCCTTCTTTAATTCTTTTAATAATAAGATTTTTTGTAGGTAATAG
AAGAGGA---ACTGGATGAACAATTTATCCTCCTCTTTCCTCTTTAATATATCATTTTTC
TATTTCTACTGATTTAGTGATTTTTTCCCTTCATATCGCTGGAATCTCATCTATTGCTAG
ATCAATTAATTTTATTGTAACAATTTTAAATTCTCGA---AATAAATTATTATCTTTAGA
ACGAATATCTTTATTTGTATGAAGAATTTTAATTACAACAATTTTATTATTA--------
------------------------------------------------------------
-------------------------------------------------
>MYMCG031-12|Trombidiformes|Microtrombidiidae
GCTAATTCCCATAATAGTAAAGGCTCCAGACATAGCCTTCCCTCGGCTAAATAATATGAG
CCTCTGATTATTAATCCCTTCAATATCTTTCATACTAATATCCATATTCTCCTCAAACGG
AGCAGGG---ACAGGGTGAACTGTGTATCCCCCCCTTTCGGGAAACTTAGCCCACATAGG
GTCAGCTGTAGACCTATCCATTTTCTCCCTGCATCTTGCGGGGATCTCATCCATTTTAGG
ATCTATTAATTTTTTAGTGACAGTCTCTAACATGAGC---ACAGAATCCCAAGCCTGATA
CACTATCCCAATATTTATCTGATCTGTAGTTTTCACTGCAATCCTACTAGTACTTTCCTT
GCCAGTCCTAGCGGGAGCAATCACCATACTCCTAACAGACCGAAACTTTAACACATCTTT
TTTCGACCCTAGTGGGGGGGGAGACCCAATCCTATACCAACACCTATTC
>SSJAB3049-13|Trombidiformes|Erythraeidae
ACTTGTCCCTCTTATGCTAGGAGCTCCCGATATAGCATTCCCTCGTATAAATAACATAAG
CTTCTGATTGCTCCCTCCTTCTCTAATAATACTTCTCATAGCCTCTTTTGCTTCAATAGG
AGTAGGT---ACTGGGTGGACAGTATACCCCCCTTTATCAGATCTGTGAGGACACAGCTC
TTACTCAATCGAGATAACTATTTTCTCTCTTCATTTAGCAGGGGTATCTTCAATCTTAGG
GGCTATCAACTTTCTAGCAACCATTAAAAATATAAAA---AATAAATTCTTATCAATAGA
CAAAATTCCTTTATTCGTATGATCAGTTATAGCAACAGCAATTCTCTTATTATTATCATT
ACCAGTACTAGCAGGAGCTATCACCATACTACTATCAGACCGAAATTTTAATACTTCATT
TTTCGATCCTTCTGGGGGGGGAGACCCAATCCTATACCAACATCTTTTC
>CNWLE2569-13|Trombidiformes|Erythraeidae
ATTAGTTCCGATAATAATCGGAGCTCCAGATATAGCCTTCCCACGAATAAATAATATAAG
ATTCTGATTACTCCCCCCAGCTTTATCTCTACTTCTAATAGCCTCGTTTTCATCTATAGG
GGTCGGG---ACAGGATGGACAGTGTACCCGCCATTATCTTCTAATTTAGCGCATAGATC
CATATCTATCGAAATAACAATTTTTTCATTACACCTAGCAGGTGTCTCCTCAATTTTAGG
AGCCATCAATTTTTTAGCAACTATCAGCAACATAAAA---AGCAAAAATCTTTCGGCAGA
AAAGACACCACTATTCGTAGTGGCGGTTGCCGTCACAGCTGTATTACTCCTCCTTTCCTT
ACCAGTTTTAGCCGGTGCCATCACTATACTTTTAACCGATCGAAATTTTAACACAACCTT
TTTTGACCCCTCTGGAGGGGGAGACCCAATTCTTTACCAACACTTATTT
>RRBFE004-15|Mesostigmata|Macrochelidae
ACTAATCCCTATGCTTATCTCAACTCCTGATATAGCTTTTCCTCGTCTTAATAACCTTAG
ATTCTGACTTCTACCTCCTTCTTTACTAATAATAACTTACTCTATAATTCTTGAGATAGG
AGTTGGA---ACTGGCTGAACACTTTACCCCCCTCTTTCAAGAAACATCTCACACAGAAG
AAATGCAGTAGATTTTATTATCTTTAGCCTGCATATTGCCGGAATTTCCTCTATTTTAGG
CAGAATTAATTTTATTTCCACTATTATAAATATACGA---CCTTCTAATATATCAATAGA
ACAAATGCCTTTATTTATTTGAGCTTCTTTAATTACAACAATTTTATTGCTGTTATCCCT
ACCTGTATTAGCAGGTGCAATTACCATGCTATTAACAGACCGAAATTTTAATACTAGTTT
TTTTGACCCTAGAGGAGGAGGAGACCCTATCCTTTATCAACACCTATTC
>SSWLF3568-13|Trombidiformes|Erythraeidae
ACTGGTCCCCCTAATGATTGGAGCCCCAGACATAGCTTTCCCACGTATAAATAATATAAG
ATTCTGACTTCTCCCTCCTTCTATAATACTGCTACTAAGAGCTTCTTTCGCTTCAATAGG
AGTAGGA---ACAGGGTGAACAGTTTACCCACCCCTTTCTGGGAATATGGCCCACAGCTC
ATTTTCTATTGAAATAACTATTTTCTCACTTCACCTCGCCGGAGTGTCATCAATCCTAGG
GGCCATCAACTTCCTCGCAACAATTAGTAATATGAAA---AATCCTAATCTATATTTTGA
AAAAATACCCCTTTTTGTCTGATCAGTTTTAGTAACTGCAATCCTACTACTTTTATCCTT
GCCAGTTTTAGCAGGAGCTATCACTATATTGCTAACAGATCGAAATTTTAACACTTCATT
TTTCGACCCATCTGGAGGGGGAGACCCTATTCTTTACCAACATCTATTC
>CNPAK695-13|Trombidiformes|Erythraeidae
ATTAATACCAATTATAATTGGTGCCCCTGATATAGCATTTCCCCGTATAAACAATATAAG
ATTCTGACTTTTACCTCCCTCTTTAATGCTATTGGTCATAGCTTCATTTATCAACATAGG
AGTTGGA---ACAGGATGAACTCTATATCCTCCTTTATCAAGATACTTAGCTCACAGGTA
TGCCTCAATCGAGCTTTCCATTTTTTCCCTTCATCTCGCTGGAGCTTCCTCAATTTTAGG
AGCAATTAACTTTCTCACTACCTTTAAAAACATAAGC---AACAAAAACCTCTGATGGGA
TATAATCCCATTATTTGTGTGAGCTGTAATTATTACAGTCATTCTTTTACTACTGTCCCT
ACCTGTGCTAGCAGGAGCAATCACAATAC-------------------------------
-------------------------------------------------
>CNKOB161-14|Trombidiformes|Erythraeidae
ATTAGTGCCATTAATATTAGGATCCCCAGATATAGCTTTTCCACGAATAAACAATATAAG
ATTTTGACTTTTACCCCCATCCCTCTCACTCTTATTAATAGCATCTTTTGCTACAATAGG
AGTTGGA---ACTGGTTGAACAGTTTACCCTCCATTATCCGGTAATATAGCTCACAGATC
ATTTTCAATCGAAATAACTATCTTTTCACTTCACTTAGCGGGAGTATCCTCAATCCTAGG
GGCAATTAACTTCCTTGCAACAATTAAAAATATAAAA---AACCCCAACTTATTCTTTGA
AAAAATACCTTTATTTGTTTGATCTGTACTAGTAACTGCAATCTTACTTCTTTTATCACT
ACCTGTTTTAGCAGGGGCCATCACTATATTATTGACGGACCGAAATTTCAACACATCGTT
TTTTGACCCTGCAGGAGGAGGAGACCCAATTTTATACCAACACCTTTTT
>CHACA1151-10|Trombidiformes|Erythraeidae
GTTAATACCAATTATACTTGGATCTCCAGACATAGCTTTCCCCCGTTTAAACAACATAAG
ATTCTGACTTTTACCTTTATCATTGTCTCTATTAGTGATAGCCTCTTTTTCTACAATGGG
TGTGGGG---ACCGGTTGAACCATATACCCTCCTTTGTCTAGTTATTTGGCACACAGAAG
TATTTCAATTGAATTGTCAATCTTCTCGCTTCATCTAGCTGGAGCTGCTTCCATCTTAGG
AGCAATCAACTTTTTAACTACCTTTTTTAATATGACT---AATAAAAATCTATGATGAGA
CATGGTACCTTTATTTGTTTGATCAATTATAGTTACAGCGGTTTTACTTCTAATCTCTCT
CCCCGTTTTAGCAGGAGCTATCACTATACTCCTTTCCGATCGTAATTTTAACACTACATT
TTTTGATCCTTCTGGAGGAGGAGACCCCATCATGTATCAACACTTATTT
>MYMCC022-11|Trombidiformes|Erythraeidae
ACTAGTCCCTTTAATAATTGGTTCTCCAGACATGGCTTTTCCACGTATAAATAATATAAG
ATTTTGACTTCTTCCTCCATCCTTAAATTTACTATTAATTGCATCATTTGCTTCCATAGG
AGTAGGA---ACAGGATGAACAGTTTACCCACCTTTATCAGCTAATATAGCTCATAGTTC
TTTTTCTATTGAAATAACTATTTTTTCTCTCCATTTAGCAGGTGTTTCTTCAATTTTAGG
AGCAATTAATTTTTTAGCAACAATCAAAAACATGAAA---AACCCAAATCTTTTTTTAGA
AAAATTACCTTTATTCGTTTGATCAGTATTCGTAACAGCAATTTTACTACTTCTATCTTT
ACCTGTTTTAGCAGGAGCTATCACAATACTCTTAACAGATCGAAACTTTAATACATCATT
TTTTGACCCCGCAGGAGGAGGAGACCCAATCTTGTATCAACACTTATTT
>SWOJP207-15|Trombidiformes|Trombiculidae
ATTAATCCCTTTAATACTTGGAGCCCAAGATATAGTATTCCCCCGACTTAATAATATAAG
ATTTTGGTTATTAATCCCATCCCTTATTTTACTAATTATCTCTTTATTTACAGGTACAGG
AGCAGGA---ACAGGATGAACAATCTATCCCCCCCTCTCTAGAAACATTGCACATGGAAA
CAACTCTATAGATATTTTAATTTTCTCTCTTCATTTAGCTGGAATCTCTTCAATTCTGGG
GGCCATTAATTTTATAGTAACTATTTCCAATCTCCCA---CCATCAATAATAAAATGAGA
ACAAATACCTTTATTCTGCTGAGCTATTCTAGTAACATCATTTTTATTATTATTATCATT
ACCAGTATTAGCAGGAGGAATTACAATACTTCTTACAGATCGAAATTTTAATACTTCCTT
CTTTGACCCTTCAGGAGGAGGAGATCCAATCTTATTCCAACATCTATTC
>MYMCA809-11|Trombidiformes|Tarsonemidae
ATTAATTCCTATAATTTTACTTTCTTGTGATATATCTTTCCCGCGTATAAATAATATAAG
TTTTTGATTATTAATCACTTCTATTTTTTTATTAACATTTTCTATATTATCTTCTAAAGG
TTCAGGA---ACAGGATGGACTATTTATCCACCTCTTTCTTCAATTGATTATCATCATGG
TTCTTCAATAGATTTAACTATTTTATCTCTTCATATAGCAGGTATTTCTTCAATTATAAG
ATCTTTAAATTTTCTTTGTTCAGTTTTAATTATACGT---CAAAAATCAATTTTAATTGA
AATATGTTCCTTATTTTCTTGAAGAATTATAATTACTACTTTTCTATTAATTTTAGCTCT
TCCTGTATTAGCTGGAGCTATTACAATGTTATTAACTGATCGAAATTTTAATACATCATT
TTTTAATCCAAATGGAGGAGGAGATCCAATTTTATTTCAACACTTGTTT
>MYMCC425-11|Trombidiformes|Erythraeidae
ACTAGTGCCATTAATAGTTGGATCCCCAGACATGGCATTCCCACGAATAAATAATATAAG
ATTTTGACTTCTTCCTCCTTCACTAACTTTATTGTTAATAGCTTCGTTCGCATCCATAGG
GGTAGGA---ACAGGATGAACCGTTTACCCCCCTCTATCAGCCAACATAGCTCACAGCTC
TTTCTCAATTGAAATAACAATTTTTTCACTCCACTTAGCGGGTGCTTCCTCTATTCTAGG
AGCAATCAACTTTTTAGCCACAATCAAAAATATAAAA---AATCCTAACTTGTTCTTTGA
AAAAATACCCCTATTTGTTTGATCAGTACTAGTAACAGCAATCTTACTATTACTTTCACT
ACCAGTACTAGCAGGAGCAATTACGATACTATTAACAGATCGAAACTTCAACACATCATT
CTTCGATCCCGCAGGAGGGGGAGACCCCATTTTATATCAACACCTATTC
>MYMCE121-12|Trombidiformes|Erythraeidae
ATTAGTACCAATTATGATTGGTGCCCCAGACATAGCATTTCCCCGTATAAACAATATAAG
ATTTTGACTTCTCCCCCCTTCACTAATACTTCTAATTTTAGCTTCGTTTGTCAATATAGG
AGTAGGA---ACAGGATGAACTATATATCCCCCATTATCAAGTTTTTTAGCCCACAGCTA
CGCTTCTATTGAATTATCTATTTTTTCTTTACACCTTGCAGGAGCAGCTTCAATTTTAGG
AGCAATCAACTTCCTCACCACCTTCAAAAACATAAGC---AACAAAAATCTTTGATGAGA
TATAATCCCCCTATTTGTATGGGCTATTATAATCACAGTTGTTCTCTTATTGCTGTCTCT
TCCAGTATTAGCAGGAGCAATCACTATACTTCTCATAGATCGTAATTTTAACACTACCTT
CTTTGATCCTTCTGGGGGAGGAGATCCTATTATATATCAACATTTATTT
>CNPPH1067-12|Trombidiformes|Erythraeidae
ATTGGTGCCAATCATAATCGGTGCCCCAGACATGGCGTTTCCCCGTATAAACAATATAAG
ATTTTGACTTCTTCCCCCCTCCTTAATACTCCTTGTTTTAGCATCTTTTGTTAATATAGG
TGTTGGA---ACTGGATGAACACTCTACCCTCCACTATCAAGATTTTTGGCCCACAGATA
CGCCTCTATTGAATTGTCCATTTTTTCTTTACATCTTGCAGGGGCTGCTTCAATTTTGGG
GGCAATCAATTTTCTCACTACATTTAAAAATATAAGT---AATAAAAATCTATGATGAGA
TATAATCCCCTTATTCGTATGAGCTATCATAATCACAGTTATCCTTTTATTACTATCTCT
TCCTGTTTTAGCTGGAGCAATCACTATGCTTCTTATAGACCGCAATTTTAACACCACTTT
CTTTGATCCATCGGGAGGGGGGGATCCAATCATATATCAACACTTATTT
>RRBAD081-15|Trombidiformes|Trombiculidae
AATAATTCCTTTAATATTAGGATCACAAGATATAGTTTTTCCACGTTTGAATAATATAAG
ATTTTGATTATTAATTCCTTCTCTTTTGCTTTTGGTTATTTCTTTATTTACTGGTACTGG
GGCCGGT---ACTGGATGAACTATTTATCCCCCTCTTTCAAGAAATATTGCTCATGGTAA
TAATTCAATAGATATTTTAATTTTTTCTTTACATTTGGCAGGTATTTCTTCTATTTTAGG
AGCAATTAATTTTATGGTAACTATTAGAAATCTTCCT---CCTTCTCTTATAAAATGAGA
ACAAATACCTTTATTTTGTTGATCAATTTTAGTGACTTCAATTCTTCTCCTTTTATCTTT
ACCAGTTTTAGCTGGAGGAATTACTATACTTCTAAGGGATCGAAATTTTAATACTACTTT
TTTTGATCCCTGTGGAGGCGGAGATCCAATTTTGTTTCAACATTTATTT
>MSSCA5241-16|Sarcoptiformes|Malaconothridae
ACTAGTTCCAATAATAATTGGAGCTCAGGACATAGCCTTCCCACGTATAAATAACATAAG
ATTTTGACTACTTCCTCCTTCTCTGACTCTTCTTTCTTCCTCTGCCTTTGCAGGCACGGG
TGCAGGA---ACTGGGTGAACAGTCTACCCCCCTCTGGCCGGTAACTTATTTCATTCCGG
AATCTCGGTAGATCTCGCAATTTTTAGATTACATCTAGCTGGGGCATCTTCTATTCTAGG
AGCCATCAATTTCATTACTACCATCATAAATATACGA---TCCTCTTCAATAAACCTTGA
TTCAATTCCACTATTTGTATGATCCGTACTAATTACTGCCGTTCTTTTGCTTCTATCTTT
ACCCGTTTTGGCTGGGGCTATCACCATATTATTGACAGACCGAAACTTTAACACCTCCTT
TTTTGATCCAACAGGAGGTGGAGACCCTATTT-----------------
>MSSCA5250-16|Sarcoptiformes|Tectocepheidae
ATTGGTACCTATGATAATTGGAGCTCAAGATATAGCATTCCCACGTATAAATAATATGAG
TTTCTGGCTTCTTCCCCCCTCTTTAATTCTTTTGTTAAGTTCTTCTTTTGGGGGTATAGG
AGTAGGA---ACTGGTTGAACGGTTTATCCTCCCTTAGCTGGAAATCTATTTCATTCTGG
TATTTCTGTAGATTTGGCTATTTTTAGTCTTCACCTTGCTGGTGCGTCTTCTATCCTGGG
AGCTATCAACTTTATTACTACTGTGGTCAACATGCGT---TCTTCCTGTGTTAGACTAGA
TAGTATTCCTCTTTTTGTTTGGTCTGTACTAATTACAGCTGTACTTTTACTTTTATCTTT
GCCTGTTCTTGCTGGGGCAATTACTATGTTGTTGACTGATCGCAATTTCAACACTTCCTT
CTTTGATCCTTCGGGGGGAGGGGACCCTAT-------------------
>TJSD007-14|Ixodida|Ixodidae
ATTAATTCCTTTAATATTAGGAGCACCTGATATAGCTTTCCCCCGAATAAACAATCTTAG
ATTTTGACTTTTACCCCCTTCTTTATTTTTGCTAATTAATTCCTCTTTAGTGGAAAGAGG
AGCAGGA---ACAGGGTGGACAGTTTATCCTCCCCTTTCATCTAACATCTCTCATTCAGG
TGCTTCCGTTGATATAGCAATTTTCTCTTTACACTTAGCTGGAATTTCTTCAATTTTAGG
CGCTATTAACTTTATTACAACAATTATCAATATACGT---TCCCCTGGAATATCTTTAGA
ACGAATACCTTTATTTGTTTGATCAGTTTTCATTACAGCAATTTTACTTCTTCTTTCTCT
CCCAGTTCTTGCTGGTGCAATTACTATATTATTAACAGATCGAAATTTTAATACCTCATT
TTTTGACCCTTCTGGTGGAGGCGATCCTATTTTGTATCAACATTTATTT
>MSSCA4356-16|Sarcoptiformes|Nothridae
ACTGGTCCCCTTAATAATCGGAGCACAAGACATAGCCTTTCCACGTATAAATAATATGAG
GTTTTGGCTACTCCCCCCTTCTTTGACCTTTTTAACGGCATCTGGATTTGCCGGGATAGG
AGCAGGG---ACAGGATGAACAGTATATCCCCCACTGGCAGGAAATTTATTCCACTCTGG
GATCTCAGTAGACTTAGCAATTTTCAGATTACATTTAGCAGGTGCTTCATCCATTCTAGG
AGCAATTAACTTTATTACCACAATCATAAACATGCGT---TCCTCAACCAGAAGTTTAGA
TTCAATCCCACTATTTGTATGATCAGTACTAATCACTGCAGTATTACTACTATTATCCTT
ACCTGTTCTAGCAGGAGCTATCACCATACTATTAACAGACCGAAACTTTAACACTTCATT
CTTTGACCCAACAGGAGGGGGAGATCCC---------------------
>MSSCA2915-16|Sarcoptiformes|Liacaridae
GTTGGTTCCTTTAATAATTGGAGCTCAAGATATAGCCTTCCCTCGAATAAATAACATAAG
TTTTTGACTCCTTCCTCCTTCTTTGACTTTGCTAAGATTGTCGGCTTTTGCTGGCGCAGG
TGCGGGA---ACAGGCTGGACAGTTTATCCACCTTTGGCTAACAACGTATTCCATTCAGG
AATCTCCGTAGATTTAGCTATTTTTAGTCTTCATTTAGCAGGGATGTCTTCTATTTTGGG
CGCAATTAATTTTATCACTACTATTATAAACATGCGA---ATTCCTTTCTTAACCATAGA
TTCCATTCCCTTATTTGTTTGATCCGTATTAATTACAGCTGTCTTATTATTACTATCACT
ACCCGTTCTAGCGGGAGCTATCACAATATTATTAACTGATCGTAATTTTAATACTTCCTT
TTTCGATCCAAGAGGAGGGGGCGACCCTATTT-----------------
>MSSCA5274-16|Mesostigmata|Macrochelidae
AATAGTCCCGATAATAATAAGAGCCCCAGATATAGCCTTCCCTCGACTAAATAATATAAG
ATTTTGACTACTTATCCCTTCTATATTTTTCATAATTTTATCCTCTTTAATTGAAAATGG
AGCAGGA---ACTGGATGAACAGTATACCCCCCCTTAGCTAATAATATTTCACATAGTGG
AAGAGCAGTAGACATAGCTATTTTTAGTCTCCATTTAGCAGGAGTATCTTCAATTCTAGG
TAGTGTAAATTTTATTAGAACTATCTTTAATATACGC---CCACCTAAAATAAAAATAGA
ACAACTCCCTCTATTCGTTTGATCTGTACTTATTACCACAATCCTTCTTCTTCTATCCCT
CCCCGTATTAGCAGGAGCTATTACAATATTATTAACAGATCGAAACTTCAATACTTCCTT
TTTTGACCCTAGAGGAGGAGGAGACCCTATT------------------
>MSSCA4347-16|Sarcoptiformes|Carabodidae
GCTAATCCCTATAATAATAGGAGTACAAGACATAGCATTCCCTCGAATGAATAACATAAG
ATTTTGGCTCCTTCCTCCTTCTCTTACCCTCTTATGTTTATCCTCAATGGCGGGCAATGG
AGCCGGC---ACTGGATGAACAGTGTACCCACCCTTAGGCAGGTACCTGTTTCATTCTGA
TTACTCAGTAGACCTAGCTATCTTTAGATTGCATCTAGCTGGAGTGTCTTCAATTTTAGG
ATCTATTAACTTTATCTCCACCGTAATTAACATACGA---ATCCGTGGCAACTCGCTCGA
ACTAATTCCATTATTTGTATGATCTGTGGTAATTACTACAATCTTACTACTACTCTCCTT
ACCCGTTCTTGCAGGTGCGATCACCATACTATTAACAGACCGAAACTTTAACACTTCATT
TTTCGATCCCAGGGGTGGGGGTGATCCGATT------------------
>RRBAE011-15|Mesostigmata|Ascidae
ACTAATCCCATTAATATTAAATGTGCCCGACATAGCATTCCCTCGAATAAATAATATAAG
ATTTTGACTTCTTCCCTTTTCTTTAATATTTTTAATTTTTTCTTCTCTAATTGACGGAGG
CGCTGGC---ACAGGATGAACTGTTTACCCGCCTTTAGCAAGAAATATTTCTCATAGAGG
GGCTTCTGTTGATTTAGCTATTTTTAGTCTTCATATTGCCGGAGCAAGTTCAATCTTAGG
ATCTGTGAACTTTATTTCTACAATTATAAACATACGT---CCAGTAAGAATAACGCTAGA
GCGGCTCTCACTTTTTGCATGATCGGTACTAATTACCACAATTCTTCTATTATTAAGTCT
TCCGGTTTTAGCCGGAGCTATCACCATACTTCTCAGAGACCGAAATTTTAACACCACCTT
CTTTGATCCGTGTGGGGGCGGTGACCCTGTTTTATACCAACATTTATTT
>OPPHI1313-17|Trombidiformes|Erythraeidae
ATTAATTCCAATTATAATTGGAGCTCCAGATATAGCCTTTCCACGTATAAACAACTTAAG
ATTTTGAATACTACCCATATCTTTAATTCTTCTTTTATTAGCCTCCATAAGGACCATAGG
AGTTGGA---ACAGGATGAACAATATACCCACCCTTATCTAGTTATATGGCGCACAGAAG
TATCTCAATTGAAATAGCAATCTTTTCACTTCATATAGCAGGGGTAGGGTCAATTCTAGG
AGCTATAAACTTTTTGACCACATTTTTTTGTATAAGC---AATAAAAATTTATGATGAGA
CATAATTCCTTTATTTGTATGGGGAGTAATAGTCACTGCAGTGCTTCTTTTAATTTCTCT
TCCTGTCCTAGCAGGAGCTATTACAATGCTTCTTTTTGATCGTAACTTTAACACTACTTT
TTTTGACCCAAGAGGAGGAGGAGACCCAATTATATATCAACATTTATTT
>MYMCA100-11|Trombidiformes|Hygrobatidae
GTTAGTACCAATAATATTAAGTGCACCAGACATAGCTTTTCCTCGTATAAACAACATAAG
ATTCTGATTACTCCCTCCCTCTTTAATATTATTACTATCCAGTTCTTTAGCTTCCGTGGG
GGCAGGT---ACAGGATGAACCGTCTATCCCCCCCTGTCAGGAAATTTAGCACACAGAGG
AGCTTCTGTCGATTTAACTATTTTCTCCTTACATTTAGCTGGTATCTCGTCGATCCTAGG
GGCCATCAATTTTATGGTAACAATTTTAAATATGAAA---CCTACTTATATAGTATTAAA
CCAAATCCCTTTATTCGTATGATCTATTTTTATCACGGTAATTCTTCTATTGCTATCCCT
TCCTGTCCTAGCTGGAGCGATTACTATACTCTTGACTGACCGAAACTTTAATACTTCTTT
CTTTGACCCTGCGGGAGGGGGAGATCCTATCTTATACCAACATTTATTC
>CNPKO1321-14|Trombidiformes|Erythraeidae
ACTTATTCCAATCATAATTGGAGCCCCAGATATAGCATTTCCTCGTCTTAATAATCTTAG
CTTTTGGCTACTCCCTATGGCCCTTATCCTTCTTATAATAGCTTCTATTAGAGGAATAGG
AGTTGGT---ACAGGCTGAACTATATACCCACCCCTATCTGGGTATATAGCACACAGAGG
GCTCTCTATTGAAATAACAATCTTTTCATTACACCTTGCTGGTGCGGGCTCTATTCTAGG
AGCAATCAACTTTTTAACAACATTCTTCAATATAAAT---AACAAAAATTTATGATGGGA
CATAATTCCACTGTTTGTGTGAGCAATTATAGTCACTGCAGTTCTTTTACTTATCTCCCT
TCCTGTTCTAGCGGGGGCAATTACTATACTTCTTTTCGATCGAAATTTTAATACAACCTT
TTTTGACCCTAGTGGCGGAGGAGACCCAATTATATATCAACATTTATTT
>SSEID058-13|Trombidiformes|Erythraeidae
ACTTATCCCAATCATAATTGGAGCCCCAGACATAGCGTTTCCTCGTATAAATAACTTAAG
ATTTTGACTACTCCCCATATCCCTTATTTTACTCTTAATAGCTTCTATTAGAAGCATAGG
AGTCGGA---ACAGGATGGACTATATATCCACCACTGTCTGGATACATGGCGCACAGAGG
ACTTGCTATTGAAATAACAATCTTTTCACTCCACCTAGCTGGTGCAGGATCCATTCTAGG
GGCAATTAACTTCTTGACTACTTTCTTCAACATAAAT---AACAAAAACCTTTGATGAGA
TATAATACCACTATTTGTATGAGCGGTAATAGTTACTGCAGTACTCTTGCTTATCTCCCT
TCCCGTTCTTGCAGGAGCAATTACCATACTTCTTTTTGACCGCAACTTTAATACTACTTT
TTTTGATCCTAGGGGGGGAGGAGACCCAATTATATACCAACATTTATTC
>CNLMH707-14|Trombidiformes|Erythraeidae
ACTTATCCCAATTATAATTGGAGCCCCAGATATGGCATTCCCTCGTCTTAATAATCTAAG
CTTTTGATTACTTCCTATATCTCTCATTTTACTTATAATAGCCTCTATCAGAAGAATAGG
TGTTGGA---ACAGGATGAACAATATACCCTCCATTGTCAGGGAATATGGCGCACAGAGG
AATATCAATTGAAATAACAATTTTCTCACTCCACCTTGCTGGTGCAGGTTCTATTCTAGG
AGCAATCAATTTTTTAACAACATTTTTCAACATGAAT---AACAAAAACCTCTGATGAGA
CATAATACCACTTTTCGTGTGATCAGTTATAGTTACTGCAGTACTTTTACTCATCTCCCT
CCCTGTCCTAGCAGGAGCAATTACTATACTCCTTTCCGATCGCAACTTTAATACAACTTT
TTTTGATCCCAGCGGAGGGGGGGACCCAATCATATACCAACATTTATTT
>MSSCA4421-16|Mesostigmata|Parasitidae
ACTAGTTCCACTAATAGTCTCTGCACCAGATATAGCGTTTCCACGAATAAATAATATAAG
TTTTTGACTCCTTCCCCCCTCTTTATTACTTCTTCTTAGCTCTTCAATAGTAGAGTCAGG
GGCCGGA---ACTGGATGAACCGTCTACCCCCCCTTAGCTAGTAATATGTCCCATAGAGG
CGGAGCTGTAGACCTGGCCATTTTTTCCTTACATTTAGCAGGAGTGTCTTCAATTTTAGG
GTCAATTAACTTTATTACTACTATTATAAATATACGC---CCCATAGAAATATCAATAGA
ACGAATACCTTTATTTGTATGATCTGTATTTATTACAACAATTTTATTGTTACTTTCTCT
CCCAGTTCTGGCCGGAGCCATCACAATGTTATTAACTGACCGTAACTTTAATACCTCTTT
TTTTGACCCTAGAGGGGGAGGAGACCCT---------------------
>CNBAA463-12|Mesostigmata|Ascidae
GTTAGTACCTTTAATAATTTCAGCTCCTGATATAGCTTTTCCACGAATAAATAATATAAG
ATTCTGGCTTTTGCCAGTTTCTTTAACCCTTCTACTTTGCAGGGGCTTAGTTGACAGAGG
AGCGGGA---ACAGGTTGAACTGTTTACCCCCCTCTAGCAGGTAATATTGCTCACAGAGG
AGTGGCCGTCGATATGGCCATTTTTAGGCTTCATTTAGCGGGGGCTTCCTCTATTTTAGG
GGCTATTAATTTTATTAGAACTATTTTAAACATACGT---CCTGGTTATATAACTCTAGA
GCGAATACCTTTATTTGTTTGATCTATTTTTATTACTGTAATTTTACTTCTTCTTAGACT
GCCTGTTTTAGCGGGGGCTATTACCATACTTTTAACCGATCGCAATTTTAATACCACATT
TTTTGACCCCAGAGGAGGGG-----------------------------
>MYMCA619-11|Trombidiformes|Tarsonemidae
ATTAATTCCATTAATTTTATTAAGTTGTGATATGGCTTTTCCTCGAATAAATAATATAAG
TTTTTGATTAATTTTTTCTTCTATAATCCTAATATTTTTATCAATAATATCTTCAAAAGG
ATCCGGA---ACAGGATGAACTATTTATCCTCCACTTTCTTCTGTAGAATTTCATTATGG
TTCTTCTATAGATATTACTATTTTATCTTTACATTTAGCAGGTGCTTCTTCTATTATAGG
ATCATTAAATTTTTTATCTTCTATTTTAATTATACGT---CAAAAATCTATTAAAATTGA
ACTACTAAATTTATTTTCTTGAAGAATCTTAATTACTACTTTTTTATTATTATTAGCATT
ACCAGTCTTAGCAGGTGCTATTACTATATTACTAACAGATCGAAATTTTAATACTTCTTT
CTTCAATCCTGCTGGAGGAGGTGATCCTATTTTATTTCAACATTTATTT
>MSSCA2908-16|Sarcoptiformes|Suctobelbidae
GCTAGTGCCCATAATAATTGGAGCACAAGACATAGCTTTTCCACGAATAAACAACATAAG
ATTTTGGTTGTTACCACCATCTTTAACTTTACTTTCTGTCTCAGCATTTTCTGGCGTAGG
TGTTGGT---ACCGGATGAACTGTTTATCCTCCTTTATCAGGTAATTTATTCCACTCTGG
ATTTTCAGTAGACTTAGCAATTTTTAGTTTACATCTTGCAGGTGTTTCTTCAATCCTAGG
AGCAATTAACTTTATCACAACTATTATAAATATACGA---TCAAGATCAATAAATCTAGA
TTCTATCCCATTATTTGTATGATCAGTATTAATTACTGCCGTATTATTACTACTATCCTT
ACCAGTTTTGGCTGGAGCCATCACTATACTGTTAACAGACCGAAATTTTAATACAACTTT
TTTTGACCCTTCCGGAGGAGGGGACCCTATCT-----------------
>RBCMA004-14|Sarcoptiformes|Achipteriidae
ACTTATTCCAATAATAATTGGGGCCCAAGACATAGCATTCCCACGAATAAATAACATAAG
ATTTTGGTTACTTCCTCCATCTCTAACTTTACTTTCAACATCTGCATTTGCTGGCATAGG
AGCAGGA---ACGGGATGGACAGTTTACCCTCCGTTAGCTGGAAATTTATTCCATTCTGG
TATTTCTGTAGATCTGGCAATTTTCAGATTACATTTAGCTGGTGCTTCTTCTATTCTAGG
AGCTATTAATTTTATTACCACTATTTTAAACATACGT---TCGTCATCCGTTTCATTAGA
TTCAATTCCGTTATTTGTATGATCTGTTTTAATTACTGCAGTTTTGTTGTTATTGTCCTT
ACCAGTACTAGCCGGAGCTATCACTATACTGCTTACCGATCGAAACTTCAATACTACTTT
TTTTGACCCTTCTGGGGGCGGGGACCCAATTTTATACCAACACCTTTTT
>MSSCA4352-16|Sarcoptiformes|Carabodidae
GCTAATTCCAGTAATAATAGGAGCACAAGATATGGCCTTCCCTCGTATAAATAACATAAG
TTTTTGATTACTTCCACCATCTCTTTCCCTTTTGTGTTTATCAGCTTTAGCCGGAAATGG
GGTAGGA---ACGGGATGGACAGTTTACCCTCCCTTAGGGAGGTACATGTTTCATGCTGA
TTACTCTGTAGATTTAGCAATTTTTAGTTTACATTTAGCTGGAATCTCATCAATTTTGGG
ATCTATTAATTTTATTTCTACAGTAATTAATATACGT---CTTCCATCGTCATCTTTAGA
ACTAATTCCCTTATTCGTGTGATCTGTAGTAATTACTACAATTCTTTTATTATTATCCCT
TCCAGTTTTAGCAGGAGCTATCACTATATTATTAACTGATCGGAACTTTAACACATCATT
CTTTGACCCAGCCGGGGGTGGAGACCCAAT-------------------
>SSWLF3585-13|Mesostigmata|Pachylaelapidae
ACTAGTTCCTTTGATAATCTCAGCTCCAGATATAGCCTTTCCTCGAATGAATAATTTAAG
ATTTTGGTTGTTACCCCCTTCATTATTTTTATTATTATTATCATCATTCATTGATAGGGG
GGCTGGT---ACTGGTTGAACTGTTTACCCCCCTTTATCAATAAATTTAAGGCATAGGGG
GGTGTCAGTTGATTTAGTTATTTTTAGGTTACATATAGCGGGTGTTAGTTCTATTTTAGG
TTCAATTAATTTTATTTCTACAATTTTGAATATACGC---CCTTTACGAATAAAATTAGA
GCGGGTTCCTCTTTTTGTTTGATCTGTTTTTATTACTACTGTTTTATTATTGCTTAGATT
GCCTGTTTTAGCTGGGGCTATTACTATATTATTAACCGATCGAAATTTTAATACAACTTT
TTTTGACCCAAGGGGGGGAGGGGATCCGATTTTATACCAACATTTATTT
>GMOFJ1378-15|Trombidiformes|Erythraeidae
ACTCGTTCCAATTATACTTGGTGCCCCAGATATGGCATTTCCCCGTCTTAATAATTTAAG
CTTTTGATTACTCCCGATATCCCTCATTTTATTAATTTTAGCTTCTATTTCATCGATGGG
GGTGGGT---ACAGGATGGACTATATATCCTCCTCTATCGAGTTATATAGCGCACAGGGG
TCTTTCAATTGAACTGTCAATTTTCTCTCTTCATCTTGCAGGAGTAGGATCAATTTTAGG
GGCAATCAACTTTCTAACCACATTTGTCCATATAAAC---AACAAAAACCTTTGATGAGA
TATAGTTCCTCTATTTGTTTGAGCAATTGTAGTCACCGCATTTCTATTATTGATCTCTCT
ACCTGTTCTTGCCGGAGCAATTACCATACTTCTTATAGATCGGAATTTTAACACAACCTT
TTTTGATCCTAG-------------------------------------
>CNGBO996-14|Trombidiformes|Erythraeidae
ATTGGTTCCAATAATGCTTGGAGCTCCAGACATAGCCTTTCCACGACTTAACAATATAAG
ATTCTGACTACTCCCTATATCTCTCATTTTATTAATTTTAGCATCTTTCTCTTCTATGGG
GGTAGGT---ACTGGATGAACCATGTATCCACCTCTTTCGGGTTATATAGCACATAGAGG
GCTAGCAGTTGATTTATCAATCTTCTCACTACATCTTGCAGGAGTGGGATCTATTTTGGG
AGCAATCAATTTTTTGACTACTTTTGTTCATTTTAAT---AATAAGAACCTCTCGTGAGA
TATGGTTCCTCTATTTGTGTGATCTATCGTAGTCACCGCATTTTTACTATTAATTTCTCT
CCCCG-------------------------------------------------------
-------------------------------------------------
>CHACA971-10|Mesostigmata|Laelapidae
ATTAGTACCTCTCCTTATTTCTGCCCCTGATATGGCTTTCCCTCGAATAAATAATATAAG
TTTCTGACTTTTAATTCCTTCCTTAGTTTTCTTGTTAAGTTCATCTTTAATTGAAATAGG
GGCAGGG---ACAGGCTGGACAGTATACCCTCCCCTAGCCAGAAATTTAGCTCATAGTGG
AGGCGCGGTGGATCTTGCTATTTTTAGCCTACATCTGGCAGGAGTGTCATCTATTCTTGG
GTCTATTAATTTTATCACTACAATTTTAAATATACGC---TCCTATTCTATAAAAATAGA
ACAAATACCTTTATTTGTATGAAGAATTTTTATCACTACGATCCTTCTTTTACTATCCCT
GCCTGTTCTTGCAGGAGCAATTACTATACTTTTAACTGACCGAAATTTTAATACAAGTTT
TTTTGACCCGAGAGGAGGAGGAGACCCAATTCTTTACCAGCATTTATTT
>SSWLE3964-13|Mesostigmata|Phytoseiidae
ACTAGTTCCAATTATAATTAATGCCCCCGATATAGCATTTCCTCGAATAAATAATATAAG
ATTGTGACTTTTACCTCCTTCTCTTGTATTATTAAGATTCTCTTCTTTAATCGAAAACGG
AGTGGGA---ACAGGGTGAACTATTTACCCTCCTCTTTCAAGAAGAATTTTTCATAGAGG
AATATCTGTTGACTTAGCTATTTTTAGTTTACATTTAGCAGGAATCTCTTCCATTATAGG
CTCTATTAATTTTATTTCAACTATTATCAATATACGA---CCTTTAAAAATAAATATAGA
AATAACTCCCTTATTTGTATGAGCTGTTTTTATCACAACTATTCTTCTACTTTTATCTTT
ACCTGTTCTAGCAGGTGCTATTACTATACTTTTAACTGATCGAAATTTTAATACTTGTTT
TTTTGACCCAAGAGGAGGAGGTGATCCTATTTTATACCAACATTTATTT
>CNFDD873-14|Trombidiformes|Erythraeidae
ACTTGTCCCAATCATGCTTGGAACCCCAGACATAGCATTCCCTCGTCTTAATAATTTAAG
ATTTTGGTTACTTCCTATAGCTCTTGTAATGCTATTAATAGCATCAATTAGAGGAATGGG
AGTAGGA---ACAGGATGAACTATATACCCTCCTCTATCTGGGTATATGGCTCACAGAAG
GCTCTCGATTGAGATAACAATCTTTTCACTACACCTTGCCGGTGCAGGTTCTATTTTAGG
GGCAATCAACTTTCTGACCACATTCTTCAGCATAAGT---AATAAGAATCTGTGATGAGA
CATAATTCCATTATTTGTATGATCAGTCATAGTTACTGCAGTGCTTTTACTTATCTCTCT
TCCTGTTTTAGCAGGGGCAATCACTATACTCCTTTTTGACCGCAATTTTAATACAACTTT
TTTTGATCCCAGTGGGGGCGGAGA-------------------------
>CNRME4752-12|Trombidiformes|Erythraeidae
ACTTATTCCAATCATGCTGGGGGCTCCAGACATAGCATTCCCTCGTCTTAATAATTTAAG
ATTTTGGCTACTACCTATAGCTCTTACAATACTATTAATAGCATCTATCAGAGGAATGGG
TGTAGGA---ACAGGATGAACTATATATCCACCCCTATCTGGGTACATAGCTCACAGAAG
GCTCTCGATTGAAATAACAATCTTCTCCCTCCACCTTGCCGGTGCAGGTTCTATTTTAGG
AGCAATCAACTTTCTGACTACATTCTTCAATATAAAC---AATAAAAACCTGTGATGAGA
TATAATTCCATTGTTTGTATGATCAGTTATAGTTACTGCAGTACTTTTACTTATCTCACT
TCCTGTTCTAGCAGGGGCAATCACTATACTCCTTTTTGACCGCAACTTTAATACAACTTT
TTTTGACCCAAGAGGGGGAGGAGATCCAATCATATATCAACATTTATTT
>SSJAF8379-13|Trombidiformes|Erythraeidae
ACTTATCCCAATTATAATTGGAGCCCCAGATATAGCATTCCCTCGTCTTAATAATCTAAG
CTTTTGATTACTTCCAATATCTCTCATTTTACTTATAATAGCTTCTATCAGAAGAATAGG
TGTTGGA---ACAGGTTGGACCATATACCCACCATTATCTGGATACATGGCACACAGGGG
GCTATCCATTGAAATAACAATTTTCTCACTCCACCTTGCTGGTGCAGGCTCTATTCTAGG
AGCAATCAATTTTTTAACTACATTTTTCAACATAAAT---AACAAAAACCTTTGATGAGA
CATAATACCACTATTCGTGTGATCAGTTATAGTTACTGCAGTGCTTTTACTCATCTCCCT
TCCTGTTCTCGCAGGAGCAATTACTATACTCCTTTTCGATCGAAACTTTAATACAACTTT
TTTTGACCCTAGAGGGGGGGGAGACCCAATTATATACCAACATTTATTT
>CNKJE2334-14|Trombidiformes|Erythraeidae
ATTAGTTCCAATTATGCTTGGGGCTCCAGACATAGCCTTCCCCCGTCTTAATAACATAAG
ATTCTGACTACTTCCTATGTCCCTCATTTTATTGATTTTAGCCTCCACATCATCCATAGG
AGTGGGT---ACAGGATGAACAATATATCCCCCCCTATCAGGGTACATAGCACACAGAAG
AATTTCTATTGAAATATCAATTTTCTCGCTTCATTTAGCAGGCGTAGGCTCAATTCTAGG
TGCAATTAACTTTTTGACTACATTTGTCCACATAAAT---AACAAAAATCTTTGATGAGA
TATAGTTCCTCTGTTTGTGTGGGCTGTTATGGTTACAGCGTTTTTACTGTTAATCTCACT
CCCTGTACTAGCAGGAGCAATCACTATATTATTATTAGATCGAAATTTTAACACAACCTT
TTTTGATCCTAGAGGAGGAGGAGATCCTATTATGTATCAACATTTATTT
>MYMCC389-11|Mesostigmata|Pachylaelapidae
GTTGGTTCCTTTAATAATTTCGGCTCCTGATATAGCTTTTCCACGAATGAATAATTTAAG
ATTTTGATTATTACCTCCTTCTTTATTTTTATTGTTATTATCATCATTTATTGATAGAGG
GGCTGGG---ACAGGTTGAACAGTTTACCCTCCTTTATCTATGAATTTAAGACACAGGGG
AGTTTCAGTTGATTTAGTAATTTTTAGTTTACATATAGCTGGGGTTAGATCTATTTTAGG
GTCGATTAATTTTATTTCAACAATTTTAAATATACGT---CCTTTAAGAATAAAATTAGA
GCGTCTTCCTCTTTTTGTTTGGTCAGTATTTATTACTACAATTTTATTATTATTAAGTTT
ACCAGTTTTAGCCGGGGCAATTACTATACTATTAACAGATCGAAACTTTAATACAACTTT
TTTTGACCCGAGAGGAGGAGGAGATCCTATTTTATACCAACATTTATTT
>ELPCG10093-17|Sarcoptiformes|Galumnidae
ATTGGTACCTCTTATAATTGGAGCCCCCGACATAGCCTTCCCCCGCATAAATAATCTAAG
ATTCTGACTTCTCCCCCCCTCTTTAACCTTGCTCACTATCTCAGCAATTAGTAGAACAGG
GGTGGGA---ACTGGATGAACGGTCTACCCCCCGCTATCCGGATCTGAGTTTCACTCAGG
ATTTGCCGTAGACTTAGCAATTCTCAGCTTACATTTAGCTGGAATTTCTTCAATTCTAGG
AGCGATTAATTTTATTACTACTATTTTAAACATAAAA---AGTTATGGCACACAAATAAG
AGAGATGCCATTATTCGTCTGATCCATGTTAATCACCGCTTTTCTGTTGCTTTTATCCTT
ACCAGTGCTAGCAGGAGCAATTACCATACTTTTAACGGACCGAAATTTTAATACCACTTT
TTTCGATCCATCCGGTGGGGGGGACCCTCTTCTATACCAACACCTTTTT
>MSSCA2968-16|Sarcoptiformes|Nothridae
GCTAGTTCCCTTGATGATTGGGGCTCAAGATATGGCTTTCCCACGTATAAATAACATAAG
ATTCTGGCTTTTACCTCCATCATTAACCTTCTTGACTGCATCAGGTTTTGCTGGGATGGG
AGCTGGA---ACGGGATGAACCGTGTATCCCCCTCTAGCCGGAAACTTATTTCACTCCGG
AATCTCCGTGGACCTAGCAATTTTTAGCCTCCACTTAGCGGGTGCTTCATCTATTTTAGG
AGCAATTAACTTCATCACCACAATCATAAACATACGA---TCCTCAACAAGAAGACTAGA
CTCGATCCCCCTATTTGTATGATCAGTACTGATTACTGCAGTCTTACTGCTTCTTTCACT
ACCCGTTCTAGCAGGTGCTATTACCATGCTATTAACCGACCGTAATTTCAACACCTCCTT
CTTTGACCCCACAGGAGGGGGAGACCCTATCT-----------------
>MSSCA5256-16|Sarcoptiformes|Oribatulidae
ACTGGTCCCCATGATAATTGGAGCTCAGGATATAGCCTTCCCACGAATGAATAACATGAG
ATTCTGACTTCTTCCCCCCTCTTTAACGTTACTATCCGTATCAGCTTTCGCCGGTGTGGG
GGCAGGA---ACGGGGTGGACTGTATACCCCCCCCTAGCCGGAAATCTGTTTCACTCTGG
GATTTCTGTAGATTTAGCCATTTTTAGACTTCATCTCGCAGGGGCCTCCTCAATTTTAGG
AGCCATCAATTTCATCACCACTATTTTAAACATGCGC---TCTTCTTCTTTAACTCTAGA
TACCATTCCTTTATTTGTTTGATCTGTTTTAATCACAGCTGTACTTCTCTTGCTTTCACT
ACCAGTGTTGGCTGGGGCTATCACTATGCTACTCACGGATCGAAATTTTAACACTTCTTT
TTTTGACCCTTCGGGTGGGGGTGACCCAAT-------------------
>MSSCA5193-16|Mesostigmata|Ascidae
ACTTGTTCCTCTAATATTAAGTGCACCTGATATAGCTTTTCCTCGTATAAATAATATAAG
ATTTTGACTTTTACCTTTTTCTTTGATATTTTTAATTTTTTCATCTTTAATTGATGGAGG
AGTTGGA---ACTGGTTGAACTGTGTATCCTCCTTTAGCCAGTAACATTTCACATAGTGG
TGCTTCAGTAGATTTAGCTATTTTTAGGCTTCATATTGCAGGAGCAAGATCAATTTTAGG
CTCTATTAATTTTATTTCAACTATTATTAATATACGA---AATAATGAAGTAACAATAGA
ACTTATATCTCTTTTTGTGTGATCTGTTTTTATCACAACAATTTTATTATTATTAAGATT
GCCTGTATTAGCAGGGGCTATTACCATACTTTTAAGAGATCGTAATTTTAATACTTCTTT
TTTTGATCCTTGTGGAGGAGGCGATCCTGTTT-----------------
>RBCMA014-14|Ixodida|Ixodidae
GTTAATTCCATTAATATTAGGGGCACCAGATATAGCTTTCCCTCGTATAAACAATTTAAG
CTTCTGATTATTACCACCCTCTTTATTTTTATTAATTAATTCTTCTTTAGTAGAAAGGGG
GGCAGGA---ACAGGTTGAACAGTATATCCCCCACTTTCATCTAACATTTCCCATTCTGG
TGCTTCTGTTGATATAGCAATTTTTTCCCTTCATTTAGCAGGTATTTCTTCAATTTTAGG
AGCAATTAACTTTATTACAACAATTATTAATATACGA---TCTCCTGGAATATCTCTTGA
ACGCATACCATTATTTGTATGATCAGTTTTTATCACAGCAATTTTACTTCTTCTATCTCT
TCCTGTTCTTGCTGGCGCAATTACAATGTTATTAACAGACCGTAATTTTAATACTTCGTT
CTTTGACCCTTCTGGAGGAGGTGACCCTATTTTATATCAACATTTATTT
>MSSCA2961-16|Mesostigmata|Zerconidae
ATTAATTCCTTTAATAATAATATCTCCTGACATGGCGTTTCCTCGCATAAATAATATAAG
ATTTTGACTCCTCCCTCCTTCTTTAATTTTATTATTAAATTCATCCTTAGTAGAAAGAGG
AGCAGGG---ACAGGATGGACTGTTTACCCCCCTCTTTCTCATAATGTGTCTCATAGAGG
TCTAAGAGTAGACTTAGCTATTTTTTCTCTTCATTTAGCTGGAATCTCTTCAATTTTAGG
CTCTATTAATTTTATTGTAACAATTTTAAATATACGT---CCTAAAATACTTTCATTAGA
AAAATTACCTTTATTTACTTGAGCCATTCTTATTACAACCATTTTATTACTATTAGCATT
ACCTGTATTAGCAGGTGCAATTACAATATTATTAACCGATCGAAACTTTAACACTTCTTT
TTTTGATCCTAATGGAGGAGGAGACCCTATTT-----------------
>MSSCA5265-16|Trombidiformes|Bdellidae
ATTAATTCCAATTATAATTGGTGCTCCTGACATAGCTTTTCCTCGTATAAATAACATAAG
ATTTTGATTACTTCCTCCTTCTTTAATTCTTTTAATTATATCATCATTTACAAATATAGG
TTCAGGA---ACTGGTTGAACTGTTTATCCTCCTTTATCCTCTAATTTAAGTCATATCGG
GATTTCAGTTGATTTAACAATTTTCTCTCTTCATTTAGCTGGGGTTTCTTCTATTTTGGG
GGCTATTAATTTTATAACAACAATTATTAATATACGA---AGTCCAGATATATCCTTTGA
ACGAATTCCTTTATTTGTTTGATCAATTTTCATTACTGTGTTATTATTACTTTTATCTTT
ACCTGTTTTAGCTGGAGCCATCACTATATTATTAACTGATCGAAATTTTAATACTTCATT
TTTTGATCCTATTGGAGGTGGAGATCCTATT------------------
>MSSCA2903-16|Sarcoptiformes|Brachychthoniidae
ACTGGTCCCTTTGATAATCGGAGCTCCTGACATAGCTTTCCCTCGTATGAATAACATGAG
GTTCTGATTATTGCCTCCTTCTTTATCTCTTTTAGCTATTTCTTCTTATTCAGGCACTGG
TGCCGGG---ACAGGATGGACAGTTTATCCTCCTTTGTCTGATTATGTCTATCACATAAA
TAATAGTGTTGATTTAGCTATCTTTAGATTGCATTTAGCTGGTGCTTCTTCTATTTTAGG
TGCCATTAATTTTATTACTACAATCATTAACATACGA---GGTCTTTCAACTAATTTAGA
TAATGTTCCTTTGTTTGTTTGATCTGTTTTTATTACTGCTATTCTTTTGCTTCTTTCTTT
ACCAGTATTGGCAGGTGCTATCACTATGTTGTTAACGGATCGAAATTTTAACACTACTTT
TTTTGATCCTTCTGGTGGTGGGGATCCAATTT-----------------
>MSSCA2932-16|Sarcoptiformes|Suctobelbidae
ACTAGTACCCATAATAATTGGAGCTCAAGATATGGCTTTCCCACGTATAAATAACATAAG
GTTTTGATTATTACCCCCTTCTTTAACTTTACTCTCAATTTCTTCTCTAGCTGGAGTAGG
GGTTGGA---ACAGGATGAACTGTTTACCCCCCCCTAGCAGGAAATTTATTTCATTCAGG
GTTTGCTGTAGATTTAGCAATTTTTAGTTTACATTTAGCTGGAATTTCATCCATTTTAGG
GGCCATTAATTTTATTACAACAATTATAAACATACGT---TCTTCCTCTATCACCTTAGA
CTCAATCCCATTATTCGTTTGATCTGTTCTAATCACAGCTATTTTACTATTGCTATCTTT
ACCAGTTTTAGCTGGAGCAATTACTATACTATTAACAGACCGAAATTTTAATACAACTTT
CTTTGACCCATCGGGGGGAGGAGATCCTATTT-----------------
>MSSCA2920-16|Sarcoptiformes|Phenopelopidae
ATTGGTTCCTATAATAATTGGAGCCCAAGATATGGCATTTCCACGAATAAATAATATAAG
ATTTTGATTACTTCCTCCCTCATTATTTCTTCTTTCTTCTTCGGCATTTGCTGGAATAGG
AGCTGGT---ACAGGATGAACAGTATATCCTCCTTTAGCAAGAAATTTGTTTCACTCTGG
AATTTCTGTAGATCTGGCAATTTTTAGACTTCACATAGCCGGAGCTTCTTCGATCTTAGG
AGCTATTAATTTTATTACAACCATTTTTAACATACGT---TCCTCTTGTATAACATTGGA
TTCAATACCTTTGTTTGTATGATCAGTACTTATTACAGCTGTGCTTTTGTTACTATCTCT
TCCTGTATTAGCAGGAGCTATCACTATGCTTCTTACAGATCGGAACTTTAATACAACGTT
TTTTGATCCTTCCGGTGGAGGTGATCCGATCCTA---------------
>MSSCA2905-16|Sarcoptiformes|Damaeidae
ACTGGTTCCCCTAATGATTGGAGCACAAGATATGGCATTCCCACGAATAAATAACATAAG
ATTTTGACTGCTACCACCCTCTCTAACCCTACTAATTCTATCCGCCTTTGCAGGAGTAGG
GGCTGGA---ACCGGTTGAACCGTTTATCCTCCTCTTTCAGATTCAATATTTCATTCTAA
CATTTCAGTAGATTTAGCCATTTTTAGCTTACACTTAGCTGGTGCTTCTTCCATCCTAGG
GGCCATTAACTTTATTACTACCATTTTAAACATACGC---TCCTCTTCCATGTCAATGGA
TGCTATGCCTTTATTTGTTTGATCCGTATTGATTACGGCAGTTCTTTTACTCCTATCCCT
ACCAGTTCTAGCAGGGGCTATCACCATATTACTAACCGATCGAAACTTTAACACAACTTT
TTTTGATCCATCCGGAGGAGGGGATCCTATTT-----------------
>MSSCA4168-16|Sarcoptiformes|Phthiracaridae
ATTAATCCCACTGATAATCGGGTCACAGGATATAGCCTTCCCCCGGATAAACAATATAAG
GTTTTGGTTGCTTCCCCCGTCACTTGTGCTTTTAATCATCTCCTCTTTTAGTGGGGCTGG
AGTGGGA---ACAGGATGGACAATTTACCCCCCTTTGTCAAGCATACTTTTCCATTCAGG
GTTTAACGTGGACCTAGCTATTTTCAGGTTACACTTAGCCGGCGCTTCTTCCATCCTAGG
TTCAATTAATTTTATTTCAACTATTATTAATATAAAA---TCAAGTTATTCTAGTTTTGA
GTGTATACCACTCTTTATTTGGTCCGTATTCATCACAACCATTCTTTTACTTTTGTCTCT
TCCAGTGTTAGCTGGCGCCATTACAATATTATTAATAGACCGAAATTTTAACACCACTTT
TTTTGA-------------------------------------------
>SSEIC4909-13|Mesostigmata|Trachytidae
ACTAATCCCAATTATACTTGGAGCTCCAGATATAGCTTTTCCACGAATAAATAATATAAG
ATTTTGACTTTTACCACCTGCATTATCTTTACTTTTGATATCCTCCATAGTAGAATCAGG
AGCAGGA---ACTGGATGAACTGTTTATCCTCCTTTAGCATCAATTAATTTTCATTCAGG
AGCAAGAGTTGACTTAGCAATTTTTTCTCTACATATAGCAGGAATCTCATCCATTTTAGG
AAGAATTAATTTCATTACTACTATTATTAATATACGA---CCAAATTCAATAACTTCAGA
ACGAATTCCTTTATTTGTTTGATCTGTATTATTAACCACTATTCTTTTACTTTTATCGTT
ACCAGTTCTTGCTGGTGCAATTACAATATTATTGACTGACCGAAATTTTAATACTTCATT
TTTTGATCCCACAGGAGGAGGAGACCCAATTTTATACCAACACCTATTT
>CHACA967-10|Mesostigmata|Ascidae
ACTAGTGCCTCTTCTAATTTCAGCTCCTGATATAGCTTTTCCTCGTATAAATAATCTTAG
ATTCTGGCTTCTTCCCCCCTCTCTTACTCTATTAATTTTTTCAACGTTTATTGAAAGAGG
GGTAGGA---ACAGGTTGGACAATCTACCCCCCACTATCAAGAAATATAGCTCATAGAGG
TGTAGCAGTAGATTTAGTGATTTTTAGACTTCATTTAGCAGGAATCTCTTCTATTTTAGG
AGCTATTAATTTTATCTCAACTATTTTAAATATACGT---GCTAAAAACATAAACCTAGA
ACAAATTCCTCTATTTGTTTGGTCTGTAATAATCACTGCTATTCTTCTTCTCTTAAGACT
ACCAGTATTAGCAGGATCTATTACAATACTTTTAACAGACCGAAATTTCAATACAAGATT
CTTTGACCCAAGAGGTGGGGGAGACCCAATTTTATACCAACACCTATTT
>CHACB412-10|Mesostigmata|Ascidae
ACTAGTACCTATTCTTATTTCTGCCCCTGACATAGCTTTCCCTCGAATAAATAATTTAAG
ATTTTGACTACTACCTCCTTCACTCTCCCTTCTTCTAAGATCTGCTTTTATTGACAGAGG
GGTGGGA---ACGGGGTGAACTCTGTACCCCCCCCTTTCTAATAACATAGCTCACAGAGG
GACTGCCGTAGATTTAACTATTTTTAGACTTCACTTAGCCGGTATTTCTTCTATTTTAGG
GGCAATTAATTTTATCACAACAATCATTAATATACGA---GCTAAAAATATAAGATTAGA
ACTAACCCCCTTATTTGTATGATCTGTTCTTATTACAGCAATCCTTCTACTGCTTAGATT
GCCTGTACTAGCAGGAGCGATTACTATGCTTCTTACTGATCGTAACTTTAACACCAGATT
CTTTGACCCAAGAGGGGGAGGAGACCCTATTTTATATCAACACTTATTC
>MYMCG220-12|Mesostigmata|Ascidae
ATTAGTACCTATTCTTATTTCTGCTCCTGATATGGCCTTTCCTCGGATAAATAATTTAAG
ATTTTGACTACTGCCTCCCTCCCTCTCCCTTCTTCTGAGATCTGCTTTTACTAACAGAGG
GGTGGGG---ACAGGATGAACTTTATACCCCCCCCTCTCAGCTAACCTAGCTCACAGAGG
GACGGCCGTAGATTTAACTATTTTTAGGCTACACTTAGCCGGCATCTCTTCTATCTTAGG
AGCTATTAATTTTATCACAACAATCCTCAACATACGA---GCTAAAAACATAAGATTAGA
ATTAACCCCCTTATTTGTCTGGTCTGTTCTTATTACAGCAATCCTTCTATTGCTTAGATT
ACCTGTTCTAGCAGGGGCAATTACTATACTTCTTACTGATCGTAACTTTAACACCAGATT
TTTCGACCCAAGGGGAGGGGGGGACCCTATTTTGTATCAACACTTATTC
>MYMCE232-12|Mesostigmata|Ascidae
ATTAGTACCTGTCCTTATTTCTGCTCCTGATATGGCTTTCCCTCGAATAAATAATTTAAG
ATTTTGACTACTGCCGCCATCCCTCTCGCTTCTTCTTAGATCTGCTTTTATTGACAGAGG
GGTGGGA---ACAGGATGAACTCTATACCCCCCCCTTTCAAATAATATAGCCCACAGGGG
GATTACCGTAGATTTAACTATTTTTAGACTCCACTTAGCAGGAATTTCTTCTATTTTAGG
GGCAATTAATTTTATCACAACAATTATTAACATACGA---CCTAAAAACATAAGATTAGA
GTTAACCCCCCTATTCGTTTGATCTGTGCTCATCACAGCAATCCTTCTATTACTTAGAAT
GCCCGTACTAGCAGGAGCAATTACTATACTTCTTACTGATCGTAACTTTAACACCAGATT
TTTCGACCCTAGAGGAGGAGGAGACCCTATTTTATACCAACATCTATTC
>MYMCC946-11|Trombidiformes|Bdellidae
ATTAATTCCTTTAATAATTGGAGCCCCTGATATAGCCTTCCCTCGAATAAATAATATAAG
TTTCTGACTTCTTCCCCCTTCACTTTCTCTTCTTACTTTATCCTCTTTCTCTAACTCAGG
AGCTGGA---ACTGGATGAACTGTATACCCCCCCCTATCTTCTGGAACTGGACACATAGG
GGCTTCTGTAGATTTAACTATTTTCTCTCTTCATTTAGCTGGTATTTCCTCAATTTTAGG
AGCTATTAATTTTATAACAACTATCCTAAATATACGA---ACAGACAAATTAAAATTTGA
ACAAATTCCCTTATTTGTATGATCAATTTTTATTACAGTCCTGCTGCTTCTCCTATCTCT
TCCAGTTTTAGCAGGAGCTATTACTATATTATTAACTGATCGAAACTTTAATACCTCTTT
CTTTGACCCAATAGGAGGAGGAGATCCAATTCTATATCAACACTTATTC
>MYMCE072-12|Trombidiformes|Bdellidae
ATTAATCCCTTTAATAATTGGAGCCCCTGATATAGCCTTCCCTCGAATAAATAATATAAG
ATTTTGATTACTTCCCCCTTCTCTATCTCTTCTTACTTTATCTTCTTTTTCCAATTCAGG
AGCTGGA---ACTGGATGAACAGTTTATCCCCCTCTATCTTCTGGAATTGGACACATGGG
GGCTTCTGTCGACTTAACTATTTTTTCTCTTCATTTAGCAGGAATTTCTTCAATTTTAGG
TGCTATTAATTTTATAACAACTATCTTAAATATGCGA---ACTGACAAATTAAAATTTGA
ACAAATTCCTTTATTTGTATGATCAATTTTTATTACAGTTCTCCTTCTCCTCCTATCTCT
TCCAGTTTTAGCAGGAGCTATTACTATATTATTAACTGACCGAAACTTTAATACTTCATT
CTTTGATCCTATAGGAGGAGGAGATCCAATTTTATATCAACATCTATTT
>MYMCC325-11|Trombidiformes|Bdellidae
ACTAATTCCTTTAATAATTGGAGCTCCTGACATAGCCTTCCCTCGAATAAATAACATAAG
ATTTTGACTTCTTCCCCCTTCTTTATCTCTTCTTACTTTATCCTCTTTTTCCAACTCAGG
AGCTGGA---ACAGGATGAACAGTATACCCTCCTTTATCTTCTGGAATTGGACATATAGG
AGCTTCTGTCGACTTAACTATTTTCTCTCTTCATTTAGCTGGAATTTCTTCAATTTTAGG
TGCTATTAATTTTATAACAACTATCTTAAATATACGA---ACTGATAAATTAAAATTCGA
ACAAATTCCATTATTTGTATGATCAATTTTTATTACAGTCCTTCTACTTCTTCTGTCTCT
TCCAGTTTTAGCAGGAGCTATTACTATACTATTAACTGATCGAAATTTTAACACTTCTTT
CTTTGACCCTATAGGTGGGGGAGATCCAATCTTATATCAACATCTATTC
>MYMCC128-11|Trombidiformes|Bdellidae
ATTAATTCCTTTAATAATTGGAGCACCTGATATAGCCTTCCCTCGAATAAATAATATAAG
ATTTTGGTTACTTCCTCCTTCACTATCCCTTCTTACTTTATCCTCTTTCTCTAACTCAGG
AGCTGGA---ACTGGATGAACAGTATACCCCCCCCTATCTTCTGGAACAGGACACATAGG
GGCTTCTGTAGATTTAACTATTTTCTCTCTTCATTTAGCTGGCATTTCATCAATTCTAGG
AGCTATTAATTTTATAACAACCATTCTAAATATACGA---ACTGACAAATTAAAATTTGA
GCAAATTCCATTATTTGTGTGATCAATTTTTATTACAGTACTTCTTCTTCTTTTATCTCT
TCCAGTTTTAGCAGGAGCTATCACTATACTATTAACTGATCGAAACTTTAATACTTCCTT
CTTTGACCCAATAGGAGGAGGAGACCCAATTTTATATCAACACTTATTC
>MYMCF822-12|Trombidiformes|Bdellidae
ATTAATTCCTCTCATAATTGGAGCTCCTGATATAGCTTTTCCACGGATAAACAACATAAG
ATTTTGGCTTCTGCCACCTTCTTTATCGATTTTAATAATTTCTTCTTTCACCAATAATGG
GACAGGA---ACTGGATGAACTGTTTACCCACCTCTATCTGCATCTATTGGCCACATTGG
ATCATCAGTCGACCTATCAATTTTTTCTCTTCATTTAGCTGGTATCTCATCAATTTTAGG
AGCTATTAATTTCATAACCACCATTTTAAATATACGA---ACTGAAAGTTTAAAATTTGA
ACAAATCCCTCTTTTTGTATGGTCCATTTTTATCACAGTTCTTCTGCTCCTTTTATCATT
ACCCGTTTTAGCAGGAGCTATTACAATACTTTTAACTGATCGTAATTTTAACACTTCATT
TTTTGATCCTATAGGTGGAGGTGACCCAATTTTATACCAACATCTATTT
>MYMCE450-12|Trombidiformes|Bdellidae
ATTGATTCCTCTAATAATTGGAGCTCCTGACATAGCCTTTCCTCGAATAAATAATATAAG
ATTTTGATTACTTCCCCCCTCTCTATCTCTTCTTACCCTATCCTCTTTCTCTAACTCAGG
AGCTGGA---ACTGGATGAACAGTGTATCCTCCCCTATCTTCTGGAACTGGTCACATAGG
GGCTTCTGTAGATTTAACTATTTTTTCTCTTCACTTAGCTGGAATTTCTTCAATCCTAGG
CGCTATTAATTTTATAACAACCATCTTAAACATACGG---ACTGAAAAATTAAAATTCGA
ACAAATTCCCTTATTTGTATGATCAATTTTTATTACAGTTCTTCTTCTTCTTCTATCTCT
TCCAGTTTTAGCAGGAGCTATTACTATATTATTAACTGATCGAAACTTTAATACTTCTTT
CTTTGACCCAATAGGTGGGGGAGATCCAATTTTATATCAACATTTATTT
>MYMCF281-12|Trombidiformes|Bdellidae
ATTAGTACCAATAATAATCGGAGCCCCCGACATGGCATTCCCCCGAATAAACAACATGAG
ATTCTGACTTCTACCCCCATCTTTATCCTTATTAATTATGTCCTCTATAGCCAACAGAGG
AACTGGT---ACAGGATGGACAGTTTACCCCCCCCTTTCCTCTTTAACTGGGCACGTCGG
TTATGCTGTTGACCTATCTATTTTCTCCCTACACTTAGCTGGAATCTCTTCAATCTTAGG
GGCAATTAATTTTATAACCACAATTATTAATATACGA---AGAAAAGGCATATCCTTCGA
ACAAATTCCATTATTTGTATGGTCCATTTTTATCACTGTTTTATTGCTCCTACTATCCTT
ACCGGTACTTGCCGGAGCCATCACCATATTACTAACAGACCGAAATTTCAATACCTCATT
TTTTGACCCAACCGGAGGGGGAGACCCAATTCTATATCAACATTTATTT
>SSGBB1710-14|Mesostigmata|Trachytidae
ATTAATTCCTCTTATACTTAGAGCTCCAGATATAGCTTTCCCACGAATAAATAATATAAG
ATTTTGATTACTCCCTCCAGCACTTTCTCTTCTTATATTATCTTCAATAATTGAAACTGG
AGCAGGA---ACAGGATGAACCGTATATCCTCCTCTAGCTTCTATTAATTTTCATTCAGG
AGCAAGAGTTGATCTAGCAATTTTTTCTCTTCATCTTGCAGGTATTTCATCAATTTTAGG
AAGAATTAATTTTATTACAACAATTATTAATATACGA---CCTACCTCAATAACTACTGA
ACGAATTCCTTTATTTGTTTGATCAGTTCTATTAACAACTATTTTATTATTACTTTCTTT
ACCTGTCTTAGCAGGAGCAATTACCATACTCCTTACTGACCGAAACTTCAATACTTCATT
TTTTGATCCTACTGGTGGAGGAGACCCAATTTTATATCAACATTTATTT
>SSPRA1606-15|Mesostigmata|Trachytidae
ACTTATTCCTCTTATACTTGGAGCTCCAGATATAGCATTCCCACGAATAAACAATATAAG
ATTCTGACTTTTACCTCCTGCTTTATCTCTTCTTTTAATATCATCAATAGTTGAATCCGG
AGCTGGA---ACTGGATGAACAGTTTATCCTCCTTTAGCATCAATTAATTTTCATTCCGG
AGCTAGTGTTGATTTAGCAATTTTTTCCTTACATTTAGCAGGAATCTCATCAATCTTAGG
AAGAATTAACTTTATTACTACTATTATTAATATACGC---CCTTTTAATATAACTCCAGA
ACGTATTCCTTTATTTGTATGATCAATTCTTCTTACAACTATTCTTCTTCTTTTATCTTT
ACCTGTATTAGCAGGTGCTATTACAATACTTCTTACAGACCGAAATTTCAATACTTCATT
TTTTGATCCTACTGGAGGAGGTGATCCAATTTTATACCAACATTTATTT
>MYMCG367-12|Mesostigmata|Ascidae
ATTAGTTCCTCTTATAATTTCCGCTCCTGACATAGCTTTTCCTCGAATAAATAATATAAG
TTTTTGACTTTTACCACCCTCTTTAACTTTATTATTAAGATCCTCTCTTATTGATAACGG
AGTAGGA---ACAGGTTGAACAGTATATCCCCCTTTATCGAGTAATATTGCCCACAGAGG
TCTATCAGTTGATTTAGCTATTTTTAGTTTACATCTAGCCGGAATTTCTTCTATTCTAGG
AGCTATTAATTTTATTTCAACAATTTTAAATATACGA---ACCTCTTCTATATCTTTTGA
ACAAATACCCTTATTTGTATGATCCATTTTTATTACTGCTTTTTTATTGTTACTAAGCCT
CCCTGTACTAGCTGGAGCCATTACCATACTTTTAACAGACCGTAACTTCAATACCTCTTT
TTTTGACCCAAGAGGAGGAGGAGACCCTATTTTATATCAACATTTATTT
>MYMCG522-12|Mesostigmata|Ascidae
ATTAGTTCCTTTAATAATTTCAGCTCCAGATATAGCTTTTCCTCGGTTAAATAATATAAG
ATTTTGATTACTACCTCCTTCATTAACTTTACTTTTAACTTCTTCTATAATTGATAATGG
TGTAGGT---ACAGGTTGAACTGTATACCCCCCATTATCAGGGTCCCAAGCTCATAGAGG
AGTTGCTGTAGACTTAGCGATTTTTAGATTACATTTAGCAGGAATCTCATCTATTTTAGG
AGCTATTAATTTTATCACTACAATTATCAATATACGA---AATTATTTAATATCATGAGA
ACGTACTCCATTATTTGTGTGATCTGTGTTAATCACAGCTTTTTTACTTTTAATGAGCTT
ACCCGTTTTAGCAGGCGCTATCACTATACTTTTAACAGATCGAAATTTTAATACTTCATT
TTTTGATCCTAGAGGTGGTGGGGACCCCGTATTATACCAACATCTATTT
>SSPRA1419-15|Mesostigmata|Trachytidae
GCTAGTTCCATTAATATTAGGAGCTCCAGATATAGCTTTTCCACGAATAAATAATATAAG
TTTTTGATTATTACCCCCTTCTTTATCCTTATTATTATTATCTTCAATAGTAGAAACTGG
AGCCGGA---ACAGGTTGAACTGTTTATCCTCCATTAGCTTCAATTAATTTTCATTCAGG
AGCAAGAGTTGATTTAGCAATTTTTTCTCTACATCTTGCTGGTGTATCTTCAATTCTTGG
AAGAATTAATTTTATTACAACTATTATTAATATACGC---CCATTTATTATAACTTCTGA
ACGAATTCCACTATTTGTCTGATCAGTTCTTTTAACTACTATTCTTTTGTTACTTTCTCT
TCCAGTACTTGCTGGAGCCATTACTATATTATTAACTGACCGAAATTTTAATACTTCTTT
CTTCGATCCAACAGGAGGAGGAGACCCAATTTTGTACCAACATTTATTT
>CNGMG1669-14|Trombidiformes|Aturidae
ATTAGTGCCTATAATATTAGGTATTCCAGATATAGCTTTCCCACGAATGAATAATATAAG
CTTTTGACTATTACCTCCGGCTTTAGTGCTATTATTGCTAAGATCTATAACTTCAATAGG
AGCTGGT---ACAGGTTGAACTGTTTATCCTCCTTTATCTAGTAATTTAGCACATGCTGG
TACTTCTGTAGATTTAGCTATTTTTTCTTTACATTTAGCGGGGGTTTCTTCGATTTTAGG
AGCTATTAATTTTTTAGTTACTACTATAAATATAAAA---ATAAAATATATAACCTTAGA
ACAAATACCTTTATTTGTAACCTCTGTTATTATCACAGCAATTTTATTACTTCTTTCTTT
ACCTGTTTTAGCAGGAGGTATTACCATACTTTTAACAGATCGAAATTTTAATACGTCCTT
TTTTGACCCAGCGGGAGGGGGAGATCTTATTCTTTATCAACATTTATTT
>MSSCA4941-16|Mesostigmata|Parasitidae
ATTAGTTCCTCTGATAGTTTCAGCCCCTGATATGGCTTTCCCACGTATAAATAATATGAG
TTTTTGACTTCTACCACCTTCTCTTTTACTCCTTCTTAGCTCATCTATAGTAGAATCAGG
TGCCGGT---ACCGGGTGAACAGTTTATCCTCCTCTAGCAGGTAATCTTTCTCATAGAGG
TGGAGCAGTTGACTTAGCTATTTTTTCACTTCACTTAGCAGGTATTTCTTCAATTCTAGG
ATCTATCAATTTTATTACAACTATTATAAATATACGA---CCTAAGGAAATAACTATAGA
ACGAATGCCCTTATTTGTTTGATCTGTTTTTATTACTACTATTTTATTGTTATTATCACT
TCCAGTCCTGGCAGGTGCTATTACAATACTTTTAACAGATCGAAATTTTAATACTTCTTT
CTTTGACCCTAGTGGAGGAGGAGACCCAATT------------------
>SSWLD8342-13|Mesostigmata|Phytoseiidae
GCTAATCCCTATTATAATTAATGCCCCAGATATAGCATTTCCTCGGATAAATAATATAAG
TTTATGAATTTTACCTTTTTCGTTAATTTTATTAATTTTTTCTTCTATTATTGAAACAGG
GGCAGGA---ACTGGGTGAACAGTTTATCCTCCTTTGTCAGCAAAAAGATTCCATGGAAG
AATTTCTGTAGATTTGACTATTTTTAGTTTACATTTAGCAGGGATTTCTTCAATTATAGG
GGCTATTAATTTTATTAGTACAATTTTAAATATACGT---CCTAAAGAATTAAGGATAGA
ACAAATACCTCTTTTTGTGTGATCAATTTTTATTACTGTGATTCTTTTATTACTTTCTTT
ACCAGTACTAGCTGGTGCAATTACTATACTGTTAACAGATCGGAATTTTAATACAACTTT
TTTTGACCCAAGAGGAGGGGGGGACCCTGTACTATACCAGCATTTATTT
>MSSCA958-16|Trombidiformes|Triophytydeidae
ATTAGTCCCTATAATAATTGGAGCCCCAGATATAGCATTCCCACGCATGAACAATATAAG
ATTTTGACTTTTACCCCCTTCTTTAATATTTTTGTTAATGTCCTCTTTTACAGACAATGG
AAGAGGT---ACTGGTTGAACAGTATATCCCCCCTTATCTAATCAATTATTTCATAGTGG
TCAATCAGTTGATTTAACCATTTTTTCTCTACATTTAGCTGGAATTTCTTCTATTCTAGG
AGCCATTAATTTTATTACAACTATTATTAATATACGA---TCTATCTCTTCTTCTTTTGA
GCGAATCCCACTCTTTGTATGAAGAGTCCTAATTACAGCTATTTTACTCTTACTCTCTCT
ACCTGTTTTAGCTGGAGCAATTACAATATTATTAACAGACCGAAACTTTAACACTTCTTT
TTTTGATCCTGCGGGGGGGGGAGACCCAAT-------------------
>CNJAD1850-12|Trombidiformes|Erythraeidae
ACTTATTCCAATTATAATTGGAGCCCCAGATATGGCATTCCCACGTCTTAATAACTTAAG
CTTTTGATTACTTCCCATATCACTCATTTTACTGCTAATAGCTTCTATTAGAAGAATAGG
AGTTGGG---ACAGGATGAACTATATACCCACCATTATCTGGATATATAGCACACAGAGG
ACTCTCTATTGAAATAACAATTTTCTCACTTCATCTTGCTGGTGCAGGCTCTATTTTAGG
AGCAATCAATTTTTTGACTACATTTTTCAATATAAAT---AATAAAAACCTCTGATGAGA
CATGATACCACTATTCGTATGATCAGTTATAGTTACCGCAGTACTCTTACTTATCTCTCT
TCCTGTTTTAGCAGGAGCGATTACCATGCTTCTTTTCGATCGCAACTTTAATCCAACTTT
TTTTGATCCTAGTGGAGGAGGAGATCCAATCATATACCAACATTTATTT
>MSSCA835-16|Trombidiformes|Erythraeidae
ATTGGTACCAATCATAATTGGAGCTGCTGACATAGCTTTCCCTCGCCTAAATAACATAAG
ATTCTGANTACTCCCTTTATCTCTCACCCTGTTAATCATAGCTTCCCTATCATCTATAGG
AGTGGGA---ACAGGGTGGACTATATATCCCCCATTATCAGGATATATAGCTCATAGAAG
AATTTCCATTGAACTATCAATTTTCTCTCTACACCTAGCAGGAGCAGGTTCAATTTTGGG
AGCAATTAACTTTTTAACTACATTTGCAAACATAAAT---AACAAAAACTTATGATGAGA
CACAATTCCTCTATTTGTATGAGCGGTTGTAGTCACCGCAGTCCTATTATTAATTTCTCT
TCCTGTTCTAGCAGGAGCAATTACTATACTTTTATCAGATCGTAATTTTAATACCACTTT
TTTTGATCCA---------------------------------------
>MSSCA652-16|Mesostigmata|Zerconidae
ATTAATTCCTTTAATAATAAATTCTTCAGATATAGCTTTTCCTCGACTTAATAATATAAG
ATTTTGACTTCTTCCTCCTTCTTTAATTTTACTTTTAACTTCTTCAATAATTGAATCTGG
GTCTGGA---ACAGGTTGAACTGTTTATCCTCCTTTATCTAATAATATTTCACATAGAAG
AATATCTGTAGATTTAACAATTTTTTCTCTTCATTTAGCTGGTATTTCTTCAATTATAAG
ATCTATTAATTTTATTGTAACTATTTTAAATATACGC---AATAAAACTTTAAATTTTGA
AAAATTACCTTTATTTATTTGAAGAATTTTTATTACAACTATTTTATTATTATTAGCTTT
ACCTGTTTTAGCTGGAGCTATTACAATATTATTAACAGATCGAAATTTTAATACTTCTTT
TTTTGACCCTAGAGGAGGAGGGGATCCT---------------------
>CNROP536-13|Sarcoptiformes|Galumnidae
ATTAGTACCATTAATGATTGGAGCACAAGATATAGCTTTTCCACGGATAAATAACATAAG
ATTCTGACTCCTGCCTCCCTCTTTAATTTTACTTTCTTCTTCAGCATTTGCAAGAGTAGG
GGTAGGA---ACCGGCTGAACGGTTTACCCCCCATTAGCCGGTAATCTTTTCCACTCAGG
AAGATCTGTAGACTTAGCAATCTTTAGTTTACATTTAGCTGGGGCATCCTCTATTCTTGG
TGCTATCAATTTTATTACTACTATTATAAATATACGT---TCATCTTCAGTTACTTTAGA
TTCTATCCCTTTATTTGTGTGATCAGTACTAATTACAGCCATTTTGTTGTTGCTTTCATT
GCCTGTATTAGCAGGGGCTATCACTATACTATTAACAGATCGTAATTTTAATACAACATT
TTTTGATCCTTCAGGAGGA------------------------------
>CNFDC552-14|Sarcoptiformes|Oribatulidae
ATTGGTTCCTATAATGATCGGAGCACAAGACATGGCCTTTCCTCGTATAAATAATATAAG
ATTTTGGCTTTTGCCCCCCTCTCTAGCGCTTCTTTCTAGCTCTGCCTTTGCTGGAATGGG
TGTCGGG---ACAGGCTGAACGGTATACCCCCCTTTGGCAGGAAATCTCTTTCACTCTGG
GATTTCAGTAGACTTAGCTATTTTTAGCTTACATCTCGCAGGGGCTTCTTCAATTTTAGG
AGCGATTAACTTTATTACTACAATTTTAAACATGCGG---TCCTCATCTTTAACACTAGA
TTCTATCCCCTTATTTGTGTGATCGGTGTTAATCACTGCAGTACTGCTACTGCTATCTTT
ACCCGTATTAGCAGGAGCCATCACAATACTATTGACAGACCGGAACTTTAATAC------
-------------------------------------------------
>MSSCA4706-16|Mesostigmata|Parasitidae
ACTAGGTCCATTAATAGGTTTTTCCCCCGATATAGCTTTCCCTTGTTTAAACAATATAAG
TTTTTGGTTATTACCGCCATCACTTTTAATTTTTTTTAGCTTGTCTTTAGTTGAATCCGG
GGGTGGA---ACAGGATGGAATGTTTTCCCTCCTTTTCCCAGAAATATCTTTTCTAGGGG
AGCAGGTGGTGACTTGGGTATTTTTTCACTTCATCTTGCAGGAGTTTCATCTATTTTAGG
ATTTATTAATTTTATTACAACCATTATAAATATACGC---CCAAAGGAGATATCTCTTGA
ACGAGTGCCTTTATTTGTTTGATCTGTATTTATTACAACTATCCTGCTT-----------
------------------------------------------------------------
-------------------------------------------------
>CNSLO986-13|Sarcoptiformes|Scheloribatidae
ACTAATCCCTCTCATGGTAGGGGCACAGGACATGGCTTTCCCACGAATAAACAACATAAG
ATTTTGGCTTTTGCCTCCCTCTCTGACTCTCCTGTCTATATCAGCCTTCGCAGGGACTGG
AGCTGGT---ACCGGCTGAACCGTTTACCCCCCTTTGGCAGGAAATCTTTTCCATTCAGG
AATTTCAGTCGACTTAGCAATCTTCAGTCTCCATTTAGCTGGTGCGTCCTCCATTCTAGG
AGCAATTAATTTTATCTCCACAATTACGAATATACGT---TCATCTTTTATAAACCTAGA
TATGATCCCGCTATTTGCATGATCTGTTTTAATCACGGCAGTGCTTCTACTGCTATCTCT
TCCCGTCTTAGCGGGAGCTATCACGATACTTCTCACAGACCGAAATTTTA----------
-------------------------------------------------
>CNGBG1818-14|Trombidiformes|Limnesiidae
GCTGGTACCACTAATATTAAGCTCCCCAGACATAGCTTTTCCACGAATAAACAACATAAG
ATTTTGACTTCTTCCTCCCTCTCTGACCCTATTATTATCAAGCTCTATGATATCAATAAG
AGCTGGA---ACAGGATGAACAGTTTATCCCCCATTGTCTAGAAATTTAGCTCATAGAGG
ACCAGCAGTTGATTTAACAATCTTCTCTCTTCATTTAGCAGGTGTATCTTCTATCTTAGG
TGCAATCAATTTTTTAGCTACTATTTGCAATATGAAG---CCTAAAAATATATTAACAGA
CCAAATTCCACTATTTGTATGATCAATCCTTGTTACAGCCATTTTATTATTACTATCTCT
CCCAGTTTTAGCTGGAGCTATTACAATGCTTTTAACAGACCGAAATTTTAATACATCATT
TTTTGACCCAGCGGGAGGAGGAGACCCAATTTTATATCAACATCTTTTC
>HPPPF997-13|Mesostigmata|Melicharidae
ATTAGTACCTTTAATATTATCTGCTCCTGATATAGCTTTTCCTCGTATAAATAATATAAG
ATTTTGATTGTTACCTCCTTCTTTAACTTTTTTAATTATATCTTCAATAATTGAGTCTGG
GGTAGGG---ACAGGTTGAACTGTTTATCCTCCTTTATCAAGAATTATATTTCATAGAGG
AAGAGCAGTTGATTTATCTATTTTTTCTTTACATTTAGCTGGAATTTCTTCTATTTTAGG
TTCAATTAATTTTATTTGTACTATTTTAAATATACGT---TCAAATAATTTTCATATAGA
GCAAATATCTTTATTCGTATGATCAGTTTTTATTACTACTATTTTATTATTATTAAGATT
ACCAGTATTAGCTGGAGCTATTACAATGTTATTAACAGATCGAAATTTTAATACAAGATT
TTTTGATCCTAGAGGTGGTGGAGATCCTGTTTTATACCAACACTTATTT
>CNPKF2062-14|Mesostigmata|Digamasellidae
GTTAATTCCATTAATAATTGGAGCCCCAGATATAGCGTTCCCACGAATAAATAATATAAG
GTTTTGATTTTTACCTCCAAGATTAATATTTCTTTTAATAAGAAGAATAATTGAAAGAGG
AGTTGGA---ACTGGATGAACAGTGTACCCCCCTTTATCCAGAAATATAAGGCACAGAGG
TAATGCTGTAGATATGTCTATTTTTAGACTACATTTAGCAGGAGTGTCAAGAATTTTAGG
ATCTATTAATTTCATTAGAACAATTTTAAATATACGT---GTTGATTCTTTAACATTAGA
ACGTACTCCGTTATTTGTATGATCTGTATTCATTACTACAATCTTATTATTATTAAGCCT
TCCTGTATTAGCTGGAGCTATCACTATGCTTTTAATAGACCGTAATTTTAATACAACCTT
TTTTGATCCAAGAGGAGGAGGGGATCCAGTTTTGTATCAACATTTATTC
>CNJAD1827-12|Trombidiformes|Anystidae
ATTAGTTCCTATTATAATTGGAGCCCCAGATATAGCTTTTCCCCGAATAAATAACATAAG
ATTTTGATTGTTACCTCCTTCTTTATCTCTTTTAATATTATCAGCTTTCACTTCAAAAGG
AAGAGGA---ACTGGATGAACTGTTTATCCACCACTATCTAATAACATGTCTCATTCTGG
TGCATCTGTGGACTTAACCATTTTTTCACTTCATTTAGCGGGAATTAGATCTATTTTAGG
GGCTATTAATTTTATAACTACTATTATTAATATAAAA---ACTCCTTATTTAAGTTTTGA
ACAAATCCCTTTATTTGTATGATCAGTTTTTATTACTACTATCTTATTACTTCTTTCTTT
ACCTGTTTTAGCAGGTGCTATTACTATACTTCTTACAGATCGTAATTTTAATCCTTCTTT
TTTTGATCCTATTGGGGGAGGAGATCCAATCTTATATCAACATTTATTT
>MSSCA967-16|Sarcoptiformes|Oppiidae
ACTAGTGCCTCTTATAATCGGAGCCCAAGACATAGCGTTTCCACGTATAAACAATATGAG
ATTTTGGCTGCTTCCACCTTCTCTTTCTTTATTATCTATCTCAGCTTTTGCTGGTGCGGG
GGTAGGT---ACCGGATGAACCGTTTACCCCCCCTTAGCCGGAAATCTCTTTCATTCTGG
TATTTCTGTAGATCTAGCCATTTTTAGTTTACATTTAGCTGGAGCTTCTTCAATTTTAGG
AGCAATTAATTTTATTACTACAATCATAAACATACGG---TCTTCTTCTCTTACTTTAGA
CGCTATCCCATTATTTGTGTGATCTGTTTTAATTACTGCAGTACTACTGCTGTTATCTTT
ACCAGTTCTAGCAGGAGCTATCACAATATTATTAACAGATCGAAACTTTAACACAACCTT
TTTTGATCCATCTGGAGGAGGGGATCCTATTT-----------------
>SSWLD8213-13|Sarcoptiformes|Oribatulidae
ACTTGTACCTATGATAATTGGAGCTCAGGATATGGCCTTCCCACGTATAAATAATATGAG
ATTTTGACTTCTCCCCCCCTCCTTAACGTTATTATCCGCATCAGCTTTCGCCGGTGTCGG
GGCTGGA---ACAGGATGGACTGTGTATCCTCCCCTAGCCGGAAACCTGTTTCACTCTGG
GGTTTCAGTAGATTTAGCCATTTTTAGACTTCATCTCGCAGGGGCCTCCTCTATTTTAGG
GGCCATTAATTTCATCACCACTATTTTAAACATACGC---TCTTCTTCTCTAACTCTAGA
TGCCATTCCTTTGTTTGTTTGATCTGTTTTAATCACAGCTGTACTTCTGTTACTTTCACT
ACCAGTGCTGGCTGGGGCTATCACTATACTACTCACGGATCGAAATTTTAACACTTCTTT
TTTTGATCCTTCGGGTGGGGGTGATCCAATTCTCTACCAACATTTATTT
>UAWM127-14|Trombidiformes|Aturidae
ATTAGTACCATTAATGATTTCAGCTCCAGATATAGCTTTCCCTCGAATAAATAATATAAG
ATTTTGACTACTTCCGCCATCTTTAATTTTACTAGTAACAGGATCAATAACTTCTATAGG
AGCTGGA---ACAGGATGAACTGTCTACCCACCTTTGTCAGGAAATTTAGCTCATTCAGG
CTCTTCTGTTGATTTAACCATTTTTTCGTTACATTTAGCAGGAATTTCTTCGATTTTAGG
GGCAATTAACTTTATGGCTACCATTTTAAATATAAAA---CCTAATTCAATAAAACTAGA
ACAAATACCTTTATTTGTATGATCAATTTTTATCACAACCATCCTTCTTTTACTATCTCT
ACCGGTTTTAGCCGGTGCTATTACTATACTTTTAACTGATCGAAACTTTAACACATCATT
TTTTGACCCTGCAGGAGGAGGTGACCCTATCTTATACCAACATTTATTT
>MSSCA973-16|Mesostigmata|Veigaiidae
ATTAGTCCCTATTATAATCTCCGCTCCTGATATAGCCTTCCCCCGAATAAACAACATAAG
ATTTTGATTGCTTCCCCCCTCACTACTGCTATTGTTAAGATCCTCCTTAATTGAATCTGG
GGCAGGA---ACAGGTTGAACGGTTTATCCTCCCCTAGCTAACAATATTTCTCATAGAGG
AAGAGCAGTAGACTCTGCTATTTTTTCTCTTCATCTTGCCGGCGCATCTAGAATTTTGGG
TTCAATTAATTTTATTACTACAATTATAAATATACGA---CCTCAAAATATAAAGATAGA
GCAAATTCCTCTGTTTGTTTGATCTGTATTTATCACAACTATTCTTTTACTCCTATCCCT
TCCAGTTCTAGCTGGGGCTATTACTATACTTTTAACAGACCGAAACTTTAACACATCTTT
CTTTGACCCAAGAGGAGGAGGAGATCCTATTT-----------------
>MSSCA901-16|Sarcoptiformes|Parakalummidae
GTTGGTTCCAATCATAATCGGGGCTCAGGACATAGCCTTCCCCCGTATAAATAATATGAG
ATTTTGGCTTCTGCCCCCATCTCTGACCTTTTTATCACTTTCGGCCTTTGCGGGGATAGG
GGCCGGA---ACTGGGTGAACTGTATACCCCCCCCTGGCTAGAATAATATACCATTCGGG
GGTATCTGTTGATCTCGCTATTTTTAGTCTTCATTTGGCAGGAATTTCTTCAATCTTGGG
GGCTATTAATTTTATTACCACAATCTTAAATATGCGA---TCTTCCTCCATAACTCTGGA
TTCGATTTCTTTATTTGTTTGGTCCGTTTTCATTACAGCAGTGCTTTTGTTACTATCTCT
GCCAGTTCTGGCCGGTGGTATTACAATACTGTTAACGGACCGAAATTTCGAAACCTCTTT
CTTTGACCCCTCTGGGGGGGGTGACCCTAT-------------------
>MSSCA602-16|Sarcoptiformes|Tectocepheidae
ACTAGTTCCTATAATAATCGGAGCTCAAGATATAGCATTCCCTCGTATAAATAACATAAG
ATTTTGATTGCTACCTCCTTCATTAATGTTTCTATCTATCTCTTCCTTTGCAGGAGTAGG
AGTTGGT---ACTGGATGAACTGTGTATCCTCCTCTTTCTAGGGGAATATTTCATGCTGG
ATTTTCAGTAGACTTGGCTATTTTTAGACTGCATTTAGCTGGGGCTTCTTCTATTTTAGG
GGCTATCAATTTTATTACAACTATTTTAAACATGCGA---TCTCTCTTTATCAGATTAGA
CAGAATTTCTTTATTTGTATGATCTGTATTAATTACTGCTGTTCTTTTATTATTGTCACT
ACCAGTTTTAGCTGGGGCTATTACCATATTGTTAACAGATCGAAATTTTAATACTTCTTT
TTTTG--------------------------------------------
>MSSCA3567-16|Mesostigmata|Zerconidae
ATTAGTCCCTTTAATAATAATATCCCCTGATATAGCATTCCCTCGACTTAATAATATAAG
ATTTTGACTTTTACCTCCTTCACTATTACTTTTAATAAACTCTTCAATTATTGAAAGAGG
CACTGGA---ACAGGATGAACAGTATATCCCCCTCTTTCAAATAATATATCACATAGAGG
TATAAGAGTAGATTTAGCTATTTTTTCTCTTCATATAGCAGGAATTTCTTCAATTTTAGG
AGCAATTAATTTTATTGTTACAATTATAACTATACGC---TCAAAATATAACCCTATAAA
TAATTCTCCTTTATTTATTTGAGCTATTTTTATTACAACTATTTTACTACTTTTAGCTTT
ACCAGTCTTAGCCGGAGCTATTACAATACTATTAACAGATCGAAATTTTAATACTTCATT
TTTTGACCCTAATGGAGGAGGAGACCCTAT-------------------
>MSSCA3626-16|Trombidiformes|Ereynetidae
ACTAGTACCAATAATAATCAGAGCTCCAGATATAGCATTCCCACGTATAAATAATATAAG
TTTCTGATTATTACCCCCATCAATTATTTTATTAATATTATCTTCTTTTACTAATAGAGG
AGCAGGA---ACAGGATGAACTGTATACCCACCACTTTCAAATCAAGCATTCCACGATGG
ATTAGCAGTAGATTTAACAATTTTTTCTTTACATTTAGCCGGAATTTCATCTATTCTAGG
AGCTATTAATTTTATTACCACTATTATAAACATACGT---CCAAAAAAAATAACTTTTGA
ACGAATTCCTTTATTTGTATGATCTATCTTCATTACTGCCATTTTATTACTACTATCACT
ACCAGTGTTAGCAGGAGCAATTACTATATTATTAACTGATCGAAACTTTAATACTTCATT
TTTTGATCCTGCAGGAGGAGGAGATCCAATCCTA---------------
>MSSCA4902-16|Trombidiformes|Penthalodidae
ATTAGTACCTATCATAATCGGAGCTCCGGATATGGCATTCCCACGAATGAACAACATAAG
ATTTTGATTACTACCCCCTTCAATTTCAATAATAGTAATGTCATCATTTACTGATGTAGG
TGCAGGA---ACTGGATGGACAGTCTACCCACCTTTGTCAAATAGAATATTTCATAGAGG
TCCGTCAGTAGATCTAGCAATTTTTAGTCTTCATTTAGCGGGGATTTCATCAATCCTAGG
AGCAATTAATTTTATTACAACTATTTTAAATATGAAA---ACATCAATAGTGAATTCAGA
AAAAACACCTCTATTTGTATGATCAGTGATAATCACTGCAATCCTACTATTGTTGTCTCT
ACCAGTTTTAGCAGGAGCAATCACAATATTATTAACAGATCGTAACTTTAACACTTCATT
CTTTGACCCTGCTGGAGGAGGAGACCCTATTT-----------------
>MSSCA3616-16|Sarcoptiformes|Oribatulidae
GCTTGTTCCTATGATAATTGGAGCTCAGGACATGGCCTTCCCACGTATAAATAATATGAG
ATTCTGACTTCTCCCTCCCTCCTTAACTTTACTATCTGCATCAGCTTTCGCCGGTGTCGG
GGCAGGA---ACGGGATGGACTGTATACCCTCCCCTAGCCGGAAATCTTTTTCACTCTGG
GATTTCAGTAGATTTGGCCATTTTTAGACTTCATCTTGCAGGTGCCTCTTCCATTTTAGG
AGCCATCAATTTCATCACCACTATTTTAAATATGCGC---TCTTCTTCTTTAACCCTAGA
CTCCATCCCTCTGTTTGTTTGATCTGTTTTAATCACAGCTGTACTTCTGTTACTTTCACT
ACCAGTGCTGGCTGGGGCTATCACTATGCTACTCACGGATCGAAATTTTAATACTTCTTT
TTTTGACCCTTCGGGGGGGGGTGACCCAAT-------------------
>HPPPF1010-13|Sarcoptiformes|Autognetidae
ACTAGTTCCTATAATAATTGGAGCACAAGATATGGCTTTTCCTCGAATAAATAATATAAG
ATTTTGACTTTTACCTCCTTCTTTGACTCTACTTTCTGCCTCTGCGTTTGCTGGAGCTGG
TGCTGGA---ACAGGATGGACCGTTTACCCCCCTTTGGCTGGAAACATATTTCATTCAGG
GTTCTCCGTGGATTTAGCAATTTTTAGGTTACACCTCGCCGGTGCCTCTTCTATCTTAGG
TGCGATTAACTTTATCACAACCATTGCAAACATACGC---TCTTCCTCAACACAATTAGA
TTCAATTCCTTTATTTGTTTGGTCCGTTCTAATTACAGCTGTTCTCTTACTGCTATCTTT
ACCGGTTTTAGCTGGGGCTATCACCATACTTCTCACAGACCGAAATTTTAACACTTCTTT
TTTTGACCCTTCCGGTGGAGGAGACCCCATTCTGTACCAACACTTATTC
>SSWLD8235-13|Sarcoptiformes|Eremaeidae
ACTAGTACCAATAATAATTGGGGCTCAAGATATGGCGTTTCCTCGAATAAATAACATAAG
TTTTTGGTTGCTACCTCCTTCTCTTACCTTACTTTCTGCCTCTGCTTTCGCAGGAATGGG
TGCCGGA---ACAGGTTGAACTGTGTACCCCCCTCTAGCCGGGAATTTATTTCATTCAGG
ATTTTCTGTGGACCTAGCAATTTTCAGATTACATTTAGCAGGTGCTTCCTCTATTCTGGG
AGCAATTAATTTTATTACTACAATTATAAATATACGG---TCATCTTCTATGACCTTAGA
TTCTATTCCCCTATTTGTCTGATCCGTATTAATTACTGCTGTCTTATTGTTACTTTCTTT
ACCTGTATTAGCTGGGGCTATTACTATGTTACTAACAGACCGTAATTTCAATACCTCCTT
TTTTGACCCTTCTGGAGGGGGAGACCCAATTCTTTACCAACATTTATTT
>MSSCA923-16|Trombidiformes|Rhagidiidae
ATTAGTGCCTATAATGATTGGGGCTCCAGATATAGCATTCCCACGAATAAATAATATAAG
CTTCTGATTATTACCTCCATCTCTGTCATTACTATTAATATCAGCTTTCACTAGAGCAGG
AGTAGGA---ACTGGATGAACCGTTTACCCCCCACTATCAAGAAACATTGCCCATCCGGG
AGGAGCAGTAGACTTAGGTATTTTCTCACTCCACTTAGCTGGGATCTCATCAATTCTAGG
AGCCATTAATTTCATAACCACTATTATTAACATACGA---TCCCCAGCCATATCATTCGA
ACGAATCCCTTTATTTGTCTGATCAGTTTTCATCACAGCTCTTCTATTATTATTATCATT
ACCTGTTTTAGCAGGAGCCATTACTATACTTTTAACAGATCGAAATTTTAATACATCTTT
CTTTGACC-----------------------------------------
>RBCMA359-15|Sarcoptiformes|Tenuialidae
ACTAGTCCCGATAATAATTGGGGCACAAGACATAGNCTTCCCTCGAATAAATAACATAAG
ATTTTGGTTACTTCCTCCCTCTTTAACGTTACTTTCCACCTCAGCCTTTGCAGGGATAGG
AGCAGGA---ACGGGATGAACTGTTTACCCTCCCCTTGCAGGAAATCTCTTTCATTCCGG
TATTTCAGTAGACCTCGCTATTTTCAGTCTACACTTAGCAGGGGCCTCCTCTATCTTAGG
AGCCATTAATTTTATTACTACCATTTTAAATATACGA---TCTTCCTCAATAACGCTAGA
CTCCATCCCCTTATTTGTATGGTCTGTTTTAATTACTGCAGTTTTACTTTTACTATCCCT
TCCAGTATTAGCCGGAGCTATCACTATGCTTCTTACGGATCGTAATTTTAATACTTCATT
TTTTGATCCTTCAGGAGGAGGAGACCCAATTCTTTACCAACACTTATTT
>UAWM109-14|Trombidiformes|Hydrodromidae
ATTAGTACCTCTTATGCTCAGAGCACCAGATATAGCGTTCCCACGAATAAATAATATAAG
ATTTTGACTTTTACCTCCTTCTTTAACTCTCCTGGTTATAGGTTCATTCACTTCAATAGG
AGCAGGA---ACCGGATGAACAGTTTATCCACCTCTATCAAGAAACATTTCCCATAGAGG
ACCATCCGTAGATTTAAGTATCTTTTCACTTCATTTAGCTGGAATCTCCTCAATCTTAGG
AGCTATTAATTTCATAGCTACAATCATAAATATAAAA---CCAAAATCTATAAAGCCTGA
ACAAATACCTCTCTTCGTATGATCAATTTTTATCACAACCATCTTACTCCTTCTATCACT
TCCTGTTTTAGCAGGAGCTATCACCATATTACTTACAGATCGAAACTTTAACACCTCATT
TTTTGACCCAGCTGGAGGGGGAGACCCAATTTTATACCAACATCTTTTT
>CNPKF2084-14|Sarcoptiformes|Scheloribatidae
GCTAGTACCCATTATAGTTGGAGCTCAAGATATAGCCTTTCCACGAATAAACAACATAAG
ATTTTGACTTTTACCGCCTTCTCTATCCCTTCTGTCCTTATCTGCATTTGCAGCATCTGG
TGTTGGG---ACTGGATGGACAGTCTATCCGCCCCTAGCAAGCAACCTTTTTCATTCAGG
AATCAGGATTGATCTAGCAATCTTCAGTTTACATTTAGCAGGAATCTCATCTATTTTAGG
AGCTATTAACTTTATCACAACTATCCTAAACATACGA---TCCTCCTCGATAACATTAGA
TAGAATACCCCTATTTGCATGGTCTGTCTTGATTACCGCGGTTCTTCTACTCCTATCTTT
ACCGGTATTAGCAGGAGCCATCACCATGCTATTAACAGACCGAAATTTTAACACTTCATT
CTTTGACCCATCCGGCGGAGGAGATCCAATTTTATACCAACACCTATTT
>MSSCA3572-16|Trombidiformes|Rhagidiidae
ATTAGTTCCAATAATAATTGGAGCACCGGATATAGCTTTCCCTCGAATAAATAACATAAG
ATTTTGATTGTTACCCCCTTCTCTCTCTCTACTCTTAATATCAGCATTTACCAGCGCTGG
AGTTGGA---ACTGGGTGAACAGTTTATCCACCGCTTTCAAGAAACATCGCCCATCCAGG
TGGAGCAGTAGACTTAGGAATCTTTTCTCTCCATTTAGCAGGTGTATCTTCAATTCTAGG
AGCAATCAATTTTATAACAACAATTATTAACATACGA---TCTCCATCAATATCATTTGA
ACGAATTCCTTTATTTGTTTGATCAGTATTTATTACTGCCCTACTACTTCTTTTGTCCCT
CCCAGTACTAGCTGGAGCAATTACAATACTATTAACAGATCGAAATTTTAATACCTCATT
CTTTGACCCAGCAGGGGGAGGGGACCCTATTT-----------------
>CNGMD1760-14|Mesostigmata|Trematuridae
ACTAGTACCCCTTATACTTGGGGCCCCAGACATGGCCTTCCCCCGTATGAACAATATAAG
CTTCTGATTACTGCCCCCATCTTTAACACTATTATTAATATCCTCTATGGTAGAATCAGG
GGCAGGA---ACCGGGTGAACAGTATACCCGCCTTTGGCCGCCAATATTTCACACAGAGG
TGCTAGAGTAGATCTCGCCATTTTCTCACTTCATCTGGCTGGGGTGTCCTCAATTTTAGG
CTCTATTAATTTTATTACAACCATTATAAACATACGA---TCTCATGAAATAACAATAGA
ACGTGTACCACTTTTCGTGTGATCTGTCTTACTAACAACAATTCTTCTTTTACTCTCTCT
TCCAGTCTTAGCCGGAGCCATCACTATGCTATTAACAGATCGTAACTTCAATACTGCATT
TTTTGACCCTGCTGGAGGAGGTGACCCAATTTTATACCAACACCTATTC
>SSWLD8236-13|Mesostigmata|Parasitidae
ATTAATTCCTTTAATAATTTCTGCACCTGATATAGCTTTTCCTCGTATAAATAATATAAG
ATTTTGACTCCTCCCTCCTTCTATCTTACTACTCTTATTATCCTCATTAATTGAAAATGG
AGCTGGA---ACTGGTTGAACTGTTTATCCTCCATTAGCTAGAAATATCTCCCATAGAGG
AGGAGCTGTAGATTTAACAATTTTTAGTCTTCATTTAGCAGGAGTATCCTCAATTCTAGG
AGCTATTAATTTTATTTCAACAATTTTAAATATACGA---ACAAAATTATTAACATTAGA
ACGAATGCCTTTATTTGTTTGATCCATCTTTATTACTACAATTTTATTACTATTATCACT
CCCTGTTTTAGCTGGAGCAATTACAATATTATTAACAGACCGAAATTTTAACACCTCTTT
TTTTGACCCTAGAGGAGGAGGAGATCCTATTCTCTATCAACATTTATTT
>MSSCA3628-16|Trombidiformes|Eupodidae
ACTTGTTCCGATCATAATTAATGCTCCAGACATGGCTTTTCCCCGTATAAATAACATAAG
ATTCTGATTATTACCTCCTTCACTTATACTCTTAATTATGTCTTCACTATCAAACTCTGG
AGCAGGA---ACAGGATGAACAGTTTATCCACCCTTATCTAATCAAATATTCCACAGAGG
GTCTTCTGTTGATTTAACAATTTTTTCTCTTCACATAGCTGGAATCTCTTCAATTCTAGG
AGCAATCAACTTTATTACTACAATTATAAATATGCGA---TCTAAAATAATAAATTTTGA
ACGAATACCTCTATTCGTATGATCAGTTTTTATTACTGCAATTTTACTTCTTCTATCTTT
GCCAGTATTAGCCGGTGCTATTACAATACTTTTAACAGATCGAAACTTTAATACATCATT
CTTTGATCCAGCTGGAGG-------------------------------
>CNGBG1845-14|Trombidiformes|Erythraeidae
ACTAATTCCAATAATAGTAGGAGCTCCAGATATAGCCTTTCCTCGAATAAACAACATGAG
ATTTTGATTATTGCCACCAGCAATAATTCTTATTATTTTAGCTTCTTTCTCTTCAATAGG
AGTAGGA---ACAGGATGGACAATTTACCCTCCATTATCATCAAACATAACACATAGCAC
AATAGCTATCGAAATGACTATTTTCTCTCTCCATATGGCGGGAATCTCTTCAATTCTTGG
AGCAATTAATTTTTTAGCTACAATTTTAAACATAAAA---AGAAAAAGCCTTTCAAGAGA
AAAAACCCCATTATTTGTTGTGTCAGTAATAGTAACTGCAATTCTTCTTTTACTTTCTCT
ACCTGTTTTAGCAGGAGCTATCACAATACTTCTAACAGATCGAAATTTTAACACAACTTT
TTTTGACCCCTCAGGAGGGGGGGACCCAATCTTATACCAACATTTATTT
>CNGBG1805-14|Sarcoptiformes|Ceratozetidae
ATTGGTGCCTATAATAATTGGAGCCCAAGACATAGCATTCCCTCGTATAAATAATATAAG
TTTTTGATTACTTCCCCCTTCTTTAGCTTTGCTATCCTCTTCAGCATTTGCTGGGATAGG
AGCGGGA---ACAGGGTGAACTGTTTACCCGCCTTTAGCAGGAAACTTATTTCATTCAGG
ATTTTCTGTAGATCTTGCTATTTTCAGTTTACACTTAGCAGGAGCCTCTTCTATTTTGGG
GGCTATTAATTTTATTACCACTATTTTGAACATACGT---TCTTCCTCAATAACTTTAGA
TTCTATCCCTTTATTCGTGTGATCTGTGCTGATTACTGCAGTTTTACTTCTTCTATCTCT
TCCAGTTTTAGCAGGGGCTATCACAATACTACTTACAGACCGTAATTTTAACACATCCTT
TTTTGATCCATCCGGGGGAGGAGATCCTATTTTATACCAACATTTATTT
>UAWM111-14|Trombidiformes|Pionidae
ATTAGTTCCTTTAATATTAAGAGCTCCAGATATAGCATTTCCTCGAATAAATAATATAAG
ATTTTGATTACTCCCCCCTTCTATTGTCCTTTTAACTTCAAGCTCCTTAGTATCAATAGG
AGCAGGA---ACAGGATGAACTGTTTACCCCCCTCTTTCAGGTAACCTTGCCCACAGAGG
ACCTTCTGTTGATATAGCTATTTTTTCACTTCATTTAGCAGGTGTTTCCTCTATTCTAGG
AGCTATTAATTTTATGGCAACAATTTTAAATATAAAA---CCTAGACACATAAAACTTGA
ACAAATACCTTTATTTGTTTGATCAATTTTTATTACTGTTATTCTTCTTCTTCTTTCTTT
ACCTGTTTTAGCAGGAGCTATTACTATATTATTAACTGATCGAAATTTTAATACATCTTT
CTTTGATCCTGCTGGGGGAGGAGATCCTATTTTATATCAACATTTATTT
>MSSCA855-16|Trombidiformes|Rhagidiidae
ACTAGTCCCCATAATAATTGGAGCCCCGGACATAGCATTCCCTCGAATAAATAACATAAG
ATTTTGGTTATTACCCCCTTCTTTATCACTTTTACTAATATCTGCTTTTACAAGAACAGG
AGTAGGA---ACCGGTTGAACTATTTATCCTCCTTTATCTCATAGAATAGCTCATCCAGG
AGGAGCAGTAGATTTAAGTATTTTATCCCTACATTTAGCAGGAGTTTCTTCGATTCTAGG
AGCAATTAATTTTATTACAACCATTATTAACATACGA---TCAAAGTCTATATCATTTGA
AAAAATTCCTCTATTTGTATGATCAGTTTTCATCACAGCTTTTCTATTACTACTATCTCT
CCCCGTATTAGCAGGAGCAATTACAATATTATTAACCGATCGAAATTTTAATACATCTTT
TTTTGACCCAGC-------------------------------------
>MSSCA4905-16|Trombidiformes|Tydeidae
AATAATTCCAATAATACTAATAGTACCTGATATAGCTTTTCCACGTATAAATAATATGAG
ATTCTGACTACTACCTCCAGCCATCTCTATACTACTAATATCGTCACTTACAGATGTAGG
AGCAGGA---ACAGGTTGGACAGTATACCCCCCCCTATCGTCACAACTATATCATAGAAA
CGGAGCAGTAGATTTTACTATCTTTTCTCTTCATTTAGCAGGAATTTCTTCAATTTTAGG
GGCCATTAACTTTATTACAACAATTTTGAATATACGA---TCAAAATTAATAAGTTTTGA
GCGAATCCCACTATTTTTATGATCAATTTTAATTACAACAGTACTGCTACTCTTATCATT
ACCCGTATTAGCAGGAGCAATCACAATACTATTAACAGATCGAAATTTCAATACATCTTT
TTTCGATCCAGCAGGTGGGGGTGATCCAAT-------------------
>MSSCA807-16|Trombidiformes|Eupodidae
ACTAGTACCTATTATAATTGGAGCTCCCGACATAGCTTTTCCACGAATAAATAACATAAG
ATTTTGACTTTTACCTCCTTCTTTAATATTATTAATTATATCATCTATTATTAATAGAGG
AGCAGGA---ACTGGTTGAACAGTTTACCCCCCTTTATCTAGACAAATATTCCATAGCGG
ATCTTCAGTAGATTTAACAATTTTTTCCTTACATATAGCTGGAATTTCTTCTATTTTAGG
AGCCATCAATTTTATTACAACCATTATAAATATACGA---TCAAAAATAATAAACTTTGA
ACGTATACCTTTATTCGTATGATCAGTAATAATTACAGCTATCCTATTATTATTATCATT
ACCTGTCTTAGCTGGAGCTATTACTATACTTTTAACAGATCGAAATTTTAACACTTCTTT
CTTTGATCCAGCCGGAGGTGGAGACCCTATTT-----------------
>MSSCA805-16|Trombidiformes|Eupodidae
ACTAGTACCTATCATAATTGGAGCTCCTGATATAGCTTTTCCACGAATAAATAATATAAG
ATTTTGACTTTTACCACCTTCTTTAATATTACTAATTATATCTTCTATTATTAACAGAGG
AGCAGGA---ACTGGTTGAACAGTTTATCCTCCTTTATCAAGACAAATATTTCACAGCGG
ATCTTCAGTAGATTTAACTATTTTTTCTTTACATATAGCAGGAATTTCTTCTATTTTAGG
GGCAATTAATTTTATCACAACTATCATAAATATACGA---TCAAAAATAATAAACTTTGA
ACGTATACCTTTATTTGTATGATCAGTAATAATTACAGCTATCTTACTATTACTATCATT
ACCTGTCTTAGCCGGAGCTATTACAATACTTCTAACAGATCGAAATTTTAACACCTCATT
TTTTGATCCAGCCGGAGGTGGGGATCCTATTT-----------------
>MSSCA630-16|Trombidiformes|Eupodidae
ACTAGTACCAATCATAATCAATGCTCCAGACATAGCATTTCCTCGTATAAATAATATGAG
ATTTTGATTATTACCTCCTTCTCTTATACTTTTAATTATATCTTCATTATCAAATTCTGG
AGCGGGA---ACAGGATGAACAGTCTACCCTCCCTTATCAAATCAAATGTTTCACAGAGG
CTCTTCTGTTGACTTAACAATTTTCTCCCTACACATAGCCGGAATCTCTTCAATTTTAGG
AGCAATTAACTTCATTACAACTATTATGAATATGCGA---TCTAAAATAATAAATTTTGA
ACGAATACCTTTATTCGTATGGTCAGTATTTATTACCGCAATCTTACTTCTTCTATCTTT
ACCAGTATTAGCGGGTGCTATCACAATACTTTTAACAGATCGAAATTTTAATACATCATT
CTTTGATCCAGCGGGGGGAGGAGACCCTATTT-----------------
>SSWLD8239-13|Mesostigmata|Phytoseiidae
ATTAGTTCCTGTGATGATTAACTCCCCTGATATGGCTTTTCCTCGAATAAATAATATAAG
ATTTTGACTTTTACCTCCTTCTTTATTGTTTTTAATTTTATCTTCTTTTATTGAGGGGGG
TGCAGGC---ACAGGGTGAACAGTTTATCCCCCTCTTTCTAGTAAGCTTTTTCATAGAAG
GGTGTCTGTAGATTTTGCTATTTTTAGTTTGCATTTAGCTGGAGTTTCTTCTATTATAGG
AGCTATCAATTTTATTAGAAGTGTTTTAAATATACGC---CCTAAAAGTATAAAGATAGA
GCGAGTTTCGTTATTTGTTTGGTCTGTTTTTATTACTGCTATTCTTCTTCTTTTATCTTT
GCCTGTATTAGCAGGGGCGATTACTATATTATTGACAGATCGAAATTTTAATACTACTTT
TTTTGATCCGGTAGGGGGAGGTGACCCTGTTTTGTACCAGCATTTATTT
>MSSCA4924-16|Mesostigmata|Laelapidae
ATTAACACCTATATTTATTAATACGATAGATATAGCGTTTCCCCGCCTTAATAACCTAAG
CTTTTGACTATTAATCCCTTCTTTATCCTTTTTAATCTTTTCATCTTTCATTGAAAGTGG
AGTAGGT---ACAGGATGGACTGTTTACCCTCCTCTTTCTAGAAACCTTAGCCATAGAGG
AAGCTCTGTTGACTTAGCTATCTTTAGACTCCATTTAGCAGGTATTTCTTCTATCCTAAG
ATCTATTAATTTTATATCAACTATTATTAATATACGC---CCTAATAAACTTTTTATTGA
ACATATACCACTTTTTATTTGATCAATTTTTATTACCACTATTCTCCTTCTTCTTAGACT
ACCAGTATTAGCAGGAGCAATTACTATACTCCTTACCGATCGTAACTTTAATACTTCTTT
TTTTGACCCTAATGGGGGTGGTGACCCTAT-------------------
>MSSCA811-16|Trombidiformes|Eupodidae
ACTAGTTCCAATTATAATCGGAGCACCTGACATAGCTTTCCCTCGAATAAATAATATAAG
ATTTTGACTTTTACCCCCTTCTTTAATACTACTAATTATATCATCTATTATTAATAGAGG
AGCAGGA---ACTGGATGAACCGTTTATCCCCCTTTGTCTAGACAAATATTTCATAGAGG
TTCTTCAGTAGATTTAACAATTTTTTCCCTACATATAGCAGGAATCTCTTCTATTTTAGG
TGCTATTAATTTCATTACAACTATTATAAATATACGA---TCAAAAATAATAAATTTTGA
ACGTATACCTTTATTTGTATGATCAGTAATAATTACAGCCATTTTACTATTATTATCATT
ACCTGTACTAGCGGGAGCTATTACAATACTTCTAACAGATCGAAATTTTAATACTTCTTT
CTTCGATCCAGCTGGAGGAGGAGATCCTATTT-----------------
>NGNAB1564-13|Trombidiformes|Erythraeidae
ACTGGTACCAATTATATTAGGAGCACCAGACATAGCCTTTCCACGGATAAACAACATAAG
ATTCTGATTATTACCACCAGCTCTAATTTTACTAATCACCGCATCATTTGCTCCCATGGG
AGTAGGG---ACAGGATGAACAGTATACCCGCCACTATCAAGAAATCTAGGACACAGATC
ACTATCTATCGAAATAACAATCTTCTCATTACATTTAGCCGGAATCTCATCAATCCTAGG
AGCAATTAACTTCCTAGCAACAATCTTTAACATAAAA---AATCCAAACATCTCCCTAGA
TAAAATCCCACTATTTGTTTGAGCTGTAGTAACAACCGCCATCTTACTATTGCTATCATT
ACCAGTATTAGCAGGGGCTATTACTATATTACTAACAGACCGAAACTTTAACACATCATT
TTTTGATCCATCAGGAGGAGGTGACCCAATCCTATATCAACATTTATTC
>MSSCA3647-16|Trombidiformes|Tydeidae
ATTAGTACCAATTATGCTAGGAAGAATAGATATAGCTTTTCCACGACTCAATAACATAAG
ATTCTGATTACTACCCCCATCTATTTCACTTTTAATCATATCCTCCTTTACTGACACAGG
AGCCGGA---ACAGGTTGAACAGTATACCCCCCTCTCTCGAGATTTCCTTTTCACAACAA
TACATCTGTAGATCTAACCATTTTTTCCTTACACTTAGCAGGAATCTCATCAATTCTAGG
AGCTATTAATTTCATTACTACTATTTTAAACATACGC---CCTAAAATAATAACATTCGA
ACGAATCCCACTATTTTTATGATCCATTATAATTACAACTATCTTACTTCTTCTATCTCT
TCCAGTACTAGCTGGAGCAATTACAATATTATTAACAGATCGAAACTTTAACACCACATT
CTTTGATCCAGCTGGAGGAGGAGACCCAATCCT----------------
>MSSCA836-16|Trombidiformes|Erythraeidae
ATTAGTACCAATTATAATCGGTGCACCAGACATGGCATTCCCCCGTATAAATAATATAAG
ATTTTGACTTCTCCCTCCTTCGCTAATACTTCTAGTTTTAGCCTCATTTGTTAATATAGG
AGTGGGA---ACAGGATGAACACTATATCCTCCATTATCAAGCTTTTTAGCTCACAGCTA
CGCTTCTATTGAACTATCCATTTTTTCTTTACATCTTGCAGGAGCTGCTTCAATTTTAGG
AGCAATTAACTTCCTCACCACCTTCAAAAACATAAGC---AACAAAAATCTATGATGAGA
TATAATTCCTCTATTCGTGTGAGCTATTATAATCACAGTAGTTCTCCTATTATTATCACT
TCCAGTTCTAGCAGGAGCAATCACTATACTTCTTATAGATCGCAACTTTAACACTACCTT
CTTTGAC------------------------------------------
>SSPAA7953-13|Trombidiformes|Erythraeidae
ATTGATCCCAATTATGATTGGAGCTCCAGACATAGCCTTCCCCCGCATAAACAATATAAG
CTTCTGACTTCTTCCACCCTCTTTAATGCTATTAATTTTAGCCTCATTTGTTAATATAGG
GGTTGGG---ACAGGTTGAACGATATACCCACCTCTGTCAAGATTTTTAGCTCATAGATA
TGCTTCCATTGAACTATCCATTTTTTCTTTACATTTAGCAGGAGCTGCTTCAATTTTGGG
AGCAATCAATTTTCTCACTACATTTAAAAATATAAGT---AATAAAAACCTCTGGTGAGA
TATAATCCCTTTATTTGTATGAGCTGTTATAATCACAGTTATTCTTTTATTATTATCTCT
TCCAGTACTAGCTGGTGCGATTACTATACTTCTCATGGACCGTAACTTTAACACTACTTT
CTTCGACCCTTCAGGA---------------------------------
>UAWM086-14|Trombidiformes|Limnesiidae
GTTAGTTCCGCTAATATTAAGCTCACCAGATATAGCATTCCCACGTATAAACAATATAAG
ATTTTGACTTCTTCCACCATCGCTTACTCTGCTTCTATCAAGATCACTAATGTCTATAAG
AGCTGGA---ACAGGGTGAACAGTTTACCCACCCTTATCAAGAAACTTAGCCCATAGAGG
GCCAGCTGTAGATTTAACAATTTTTTCACTTCATTTAGCAGGAGTTTCTTCAATTTTAGG
AGCAATTAACTTTTTAGCCACTATTTGTAATATAAAG---CCAAAAAATATATTAACAGA
TCAGATTCCCTTATTTGTTTGATCCATCCTAGTAACAGCTATTTTATTGCTACTATCCCT
CCCAGTTTTAGCAGGAGCTATCACAATGCTTTTAACAGATCGAAATTTTAATACATCATT
TTTTGACCCAGCTGGTGGAGGAGACCCAATTTTATATCAACACCTTTTC
>MSSCA3622-16|Trombidiformes|Pygmephoridae
GTTAATTCCAATGATAATAATAACTCCAGACATAGCATTCCCTCGAATAAATAACATAAG
ATTCTGACTTTTACTATCATCATTAGCTCTTTTACTATCCTCGATAATAGCTTCTCAAGG
AAGAGGA---ACAGGATGAACAGTATACCCTCCATTGTCAAACCAAATTTCTCACTCTGG
AATATCAGTTGATTTCACAATTTTATCATTACACTTGGCTGGAACATCCTCTATCATAAG
ATCCTTAAATTTTATTATTACAATCTTAAATATAAAA---CCAAAAACAATATTTATAGA
ATTCATCCCTTTATTCGCATGAAGAGTTCTACTAACTACTATTTTATTACTATTAGCCTT
ACCTGTTCTAGCAGGAGCTATTACCATACTTCTTACAGACCGAAATTTCAATACATCTTT
CTTCGATCCAAGAGGGGGAGGGGATCCAAT-------------------
>MSSCA3646-16|Trombidiformes|Tydeidae
ACTAGTACCAATTATGCTAGGAAGAATAGATATAGCTTTTCCACGACTCAATAATATAAG
ATTTTGGCTCTTACCTCCTTCAATTTCACTTCTAATTATGTCCTCTTTTACTGATACAGG
AGCTGGT---ACTGGTTGAACAGTATACCCACCCCTCTCAAGATTTCCTTTCCATAACAA
TACATCAGTAGACTTAACTATTTTCTCCCTTCATCTAGCCGGAATTTCTTCAATTCTCGG
AGCAATCAATTTTATCACCACTATCTTAAATATACGA---CCTAAAATAATAACATTCGA
ACGTATTCCACTATTTCTATGATCCATCATAATTACAACTATCTTACTTTTACTTTCATT
ACCAGTATTGGCAGGAGCAATTACAATGCTATTAACAGATCGAAATTTTAACACAACATT
TTTTGACCCAGCCGGAGGAGGAGACCCAAT-------------------
>UAWM087-14|Trombidiformes|Arrenuridae
ATTGCTTCCTATCATACTAAGAGCTCCAGATATAGCTTTTCCTCGAATAAATAATATAAG
ATTCTGGCTACTCCCCCCTTCTTTAGCTCTTCTTCTTTCTAGATCTCTTACATCAATAGG
AGCTGGA---ACTGGATGAACAGTTTACCCACCCTTAGCAAGTAATATTGCTCATTCAGG
CCCATCAGTAGATCTAGCCATCTTCTCTCTTCATCTGGCAGGGGTCTCTTCTATCTTAGG
GGCTATCAACTTTATAGCAACGACCATTAATATAAAA---CCAACTTCCATACAAACTGA
TAAAATTCCCCTTTTTGTTTGATCAATCTTTATTACTACAATCCTTCTTCTTTTATCACT
GCCAGTTTTAGCAGGAGCTATTACTATACTTTTAACTGATCGAAATTTCAACACCTCTTT
CTTTGACCCAGCAGGAGGAGGAGACCCGATTTTATATCAACATCTATTC
>MSSCA799-16|Trombidiformes|Rhagidiidae
ACTAGTTCCAATAATAATCGGAGCCCCTGACATAGCATTTCCACGAATAAATAACATAAG
ATTTTGACTACTTCCCCCATCTCTTTCCCTACTCCTTATGTCTGCTTTTACTAGAGCTGG
AGTAGGA---ACAGGATGAACAGTTTACCCTCCTCTCTCAAGAAACATGGCCCACCCAGG
AGGAGCAGTAGATCTAGGAATTTTCTCACTTCATTTAGCTGGAATCTCCTCAATCCTCGG
AGCAATCAATTTCATAACAACCATCATCAATATACGA---TCCCCTTCAATATCCTTTGA
ACGAATCCCCCTATTCGTTTGATCAGTATTTATCACAGCCTTATTACTTTTACTTTCCCT
TCCAGTATTAGCAGGAGCAATTACAATACTTTTAACAGACCGAAACTTTAATACTTCCTT
CTTTGACCCAGCTGGAGGAGGAGATCCAATTT-----------------
>SSWLA5297-13|Trombidiformes|Tydeidae
ATTAGTACCCATCATACTAGGGAGAATAGACATAGCTTTCCCACGACTAAATAACATGAG
ATTTTGATTGCTACCCCCATCAATCTCCCTATTACTTATATCATCATTTACAGATACAGG
CGCAGGA---ACAGGGTGAACAGTTTACCCCCCTCTCTCATCACAGACTTTCCACAATAA
TACAGCAGTAGATTTAACTATTTTTTCACTTCACTTAGCTGGGATTTCATCTATTTTAGG
GGCAATTAATTTTATTTCAACAATTCTAAGAATACGA---CCAAACCTAATGTATTTCGA
ACGAATTCCTTTGTTTATCTGGTCTATTCTAATTACAACAATTTTACTACTCCTCTCACT
TCCAGTATTAGCAGGGGCTATTACCATACTATTGACAGATCG------------------
-------------------------------------------------
>UAWM067-14|Trombidiformes|Arrenuridae
ACTTCTTCCCTTAATGCTAAGAGCCCCAGATATAGCATTCCCACGTATAAATAACATAAG
TTTCTGATTACTCCCCCCTTCTCTGACCCTTCTTCTGTCAAGATCATTTACATCCATAGG
GGCTGGA---ACAGGCTGAACAGTATACCCCCCATTAGCTAGTAATATCGCCCACTCTGG
ACCATCAGTAGACTTAGCAATCTTTTCACTTCATTTAGCTGGAGTATCGTCAATTCTAGG
GGCCATTAACTTCATAGCAACAACTATCAATATAAAA---CCTTCCTCAATAAAAACTGA
CAAAATCCCTTTATTTGTTTGATCTATTTTCATCACTACTATTCTCCTTCTTTTATCTTT
ACCTGTTCTAGCAGGAGCTATTACCATATTACTAACAGATCGAAACTTTAACACTTCATT
CTTTGACCCTGCTGGGGGGGGAGATCCTATTCTGTACCAACATTTATTT
>UAWM068-14|Trombidiformes|Arrenuridae
ACTTCTCCCTCTTATATTAAGAGCTCCTGATATAGCTTTTCCACGAATAAACAATATAAG
ATTCTGACTTTTACCACCTTCTATCAGCCTCCTGTTATCAAGATCATTTACTTCTATAGG
GGCAGGA---ACTGGATGAACAGTTTATCCACCATTAGCAAGAAATATTGCTCACTCAGG
TCCATCAGTAGACCTAGCAATTTTTTCTCTTCACTTAGCAGGAGTATCCTCTATTTTAGG
GGCTATTAATTTCATAGCAACAACTATTAATATAAAA---CCATCCTCAATAAAAACAGA
TAAAATCCCTCTATTTGTTTGGTCAATCTTTATTACTACTATTCTTCTTCTTCTATCTCT
ACCAGTTTTAGCCGGAGCTATCACTATGCTACTAACAGATCGAAACTTTAACACATCATT
CTTTGATCCAGCAGGAGGAGGAGACCCAATTCTATATCAACATTTATTT
>UAWM120-14|Trombidiformes|Lebertiidae
ACTAGTTCCCTTAATAATCAGAGCACCAGATATAGCCTTCCCACGAATAAATAATATAAG
ATTTTGATTACTTCCACCTTCTTTAATTTTATTACTTACTAGATCTTTTACATCCATAGG
AGCAGGA---ACAGGTTGAACAGTTTATCCACCTTTATCAGGAAACTTAGCTCATGCTGG
ACCATCAGTAGATTTAACAATTTTCTCTCTTCACTTAGCAGGAATCTCATCCATTTTAGG
AGCTATTAATTTTATAGCAACGATTATCAATATAAAA---CCAAAAAGAATAAAAATAGA
ACAAGTACCACTATTTGTATGATCAATCTTTATTACAGTTATTTTATTATTACTTTCTCT
TCCAGTTTTAGCTGGAGCCATTACTATACTCTTAACAGATCGAAACTTTAATACATCATT
CTTTGATCCAGCTGGAGGAGGAGATCCTATCTTATATCAACATTTATTT
>MSSCA928-16|Sarcoptiformes|Nanorchestidae
ACTGGTTCCTATTATAATTGCAGCCCCAGACATAGCTTTTCCCCGGATAAATAATATGAG
ATTTTGATTGTTACCCCCTTCTTTGTCATTATTATTATTATCTTCTTTTTCTGGAATAGG
GGCAGGT---ACTGGTTGAACTGTTTACCCTCCTTTATCTAATAATTTATTTCATGGAAG
ATCTTCAGTAGATTTGACTATTTTTTCATTACATTTAGCTGGTATTTCTTCTATTTTAGG
GGCAATTAATTTTATTACTACTATTTTAAATATACGA---ACTTCAGTTATAAATTTAGA
AAGAACTCCTCTGTTTGTTTGATCCGTTTTAATTACGGCTGTGTTATTGCTATTATCTTT
ACCTGTATTAGCTGGGGCTATTACTATGCTTTTAACAGATCGAAATTTTAATACTTCCTT
TT-----------------------------------------------
>MSSCA810-16|Trombidiformes|Tydeidae
ACTAGTACCAATCATAATTGGAGCACCAGACATAGCATTTCCACGCATAAATAACATAAG
ATTCTGATTACTACCCCCATCCTTATCTTTCCTAATTATATCTTCTTTCTCAGACATAGG
TGCAGGA---ACAGGATGAACAGTTTATCCACCTTTGTCTAACCAATTATTTCACAGAGG
AAATTCAGTTGATTTAACCATTTTCTCACTTCACATAGCAGGAGTATCTTCCATCTTGGG
AGCCATTAACTTCATTACTACTATTTTAAATATACGA---AATAAAAAAATATCATTTGA
AAATTTACCATTATTCGTATGATCTGTTATAATCACCGCTATTCTATTACTTCTTTCATT
ACCCGTATTAGCAGGTGCTATTACAATACTATTAACTGACCGAAATTATAACACTTCCTT
CTTTGATCCCGCAGGAGGAGGAGATCCTAT-------------------
>HPPPF998-13|Trombidiformes|Pygmephoridae
ACTAATCCCTATAATAATAATAACACCAGATATAGCTTTTCCACGAATAAATAATATAAG
ATTTTGATTACTTTTATCCTCTCTTGTTTTACTAATTTCATCAATACTTGCCTCACAAGG
AAGAGGA---ACAGGTTGAACAGTTTATCCTCCATTATCCAATCAAATTTCACACTCAGG
ATCATCAGTAGATTTAACAATTTTATCCCTTCATTTAGCGGGAGCTTCTTCAATTATAAG
ATCTTTAAATTTTATTATCACCATTTTAAATATGAAG---CCCAAAACTATATACTTAGA
ACATGTCCCATTATTTGCATGAAGAGTCTTACTAACAACAATTTTGTTATTATTAGCTTT
ACCAGTACTAGCAGGAGCTATTACAATACTACTAACTGATCGAAACTTTAACACATCATT
CTTCGATCCTAGAGGAGGAGGAGACCCAATTTTATATCAACATTTATTT
>SSWLD8284-13|Trombidiformes|Bdellidae
ATTAATTCCTCTTATAATTGGAGCCCCCGATATAGCCTTTCCTCGCATAAATAATATAAG
ATTTTGATTACTTCCCCCCTCTTTATCTCTTCTTACTTTATCCTCTTTTTCTAACTCAGG
AGCTGGG---ACTGGATGAACAGTGTACCCCCCCCTATCCTCCGGAATTGGACATATAGG
GGCTTCTGTCGACTTAACTATTTTCTCTCTACATTTAGCTGGAATTTCTTCAATTTTAGG
TGCTATTAATTTTATAACAACTATCTTAAATATACGA---ACTAATAGAATAAAATTTGA
GCAAATTCCCTTATTTGTCTGATCAATTTTTATCACAGTTCTCCTACTTCTTTTATCTCT
TCCAGTTTTAGCAGGAGCTATTACTATGCTATTAACCGATCGAAACTTTAACACTTCTTT
CTTTGACCCTATAGGAGGAGGGGACCCAATTTTATATCAACATTTATTC
>UAWM135-14|Trombidiformes|Hygrobatidae
ACTCGTACCAATTATAATAAACTACCCAGATATAGCTTTCCCACGAATAAATAACATAAG
ATTTTGACTCCTTCCCCCCTCACTATTCCTTCTAATTTCAAGCTCGATTGTAGGGATAGG
AGCAGGA---ACAGGATGAACAGTATATCCTCCTTTGTCTGATAGTGACTTCCACACAGA
CATCTCAGTAGATTTAATGATTTTCTCCCTCCACCTAGCAGGAATCTCTTCCATTTTAGG
AGGTATCAATTTCTTCATAACAATAACAGTTGAAAAA---ATAACATGAAAAAGAGCCAT
AAAAATCCCCTTATTTGTCTGAGCAGTAGCTTTCACAGGTTTATTAATTATTCTATCTCT
ACCAATTTTAGCAAGAGGAATCACAATGCTCTTAACAGATCGAAACCTTAATAGCTCATT
TTTTGACCCTTCAGGAGGAGGTGATCCAATCTTCTTTCAACACATTTTC
>UAWM134-14|Trombidiformes|Hygrobatidae
ATTAATTCCAATTATAATAAACTATCCAGACATAGCTTTCCCACGAATGAATAATATAAG
ATTCTGACTACTACCACCATCATTACTTTTACTAATCTCAAGATCAATTGTAGGAATAGG
TGCAGGA---ACAGGATGAACAATTTACCCACCTTTATCAGACAGAGATTTCCATACAGA
TCCATCAGTCGATTTAATAATCTTTTCACTTCATCTAGCTGGTATTTCATCAATCCTAGG
AGGAATCAACTTTTTCATGACAATAACAGTAGAAAAA---CTTACATGAAAAAATTCAAT
AAAAATTCCAATATTTGTTTGAGCAGTTACCTTCACAGGACTTTTAATTATCTTATCTCT
ACCAATTTTAGCAAGAGGAATCACAATACTTCTAACAGACCGAAATTTAAACAGATCTTT
CTTTGATCCATCAGGAGGAGGAGACCCAATTTTCTTTCAACACATTTTC
>CNPKF2120-14|Mesostigmata|Digamasellidae
ACTAACTCCATTATTTTTAAGGTGTCCTGATATAGCTTTTCCTCGAATAAATAATATAAG
ATTTTGATTACTCCCTCCTAGTTTATTATTATTAATAATAAGATCAATAATTGATACTGG
AGTTGGA---ACTGGTTGAACTATTTATCCTCCTCTCGCTAATAATTTAAATCATAGAAG
ATTTGCAATAGACTTAGCTATTTTTAGCCTTCATATTGCGGGAATTTCTAGAATTTTAGG
TTCTATTAATTTTATTTCTACAATTTTAAATATACGA---CCTAAACATATAAAATATGA
ACAAATCCCTTTATTTATTTGAGCTGTATTTACAACAACTATTTTACTTTTATTAAGATT
GCCCGTTCTTGCTGGTGCAATTACAATACTTTTATTTGATCGAAATTTTAACTCTTCTTT
TTTTGACCCAAGAGGAGG-------------------------------
>UAWM088-14|Trombidiformes|Arrenuridae
GCTAGTTCCTCTAATATTAGCAGCCCCAGATATGGCCTTTCCACGAATAAACAACATAAG
ATTTTGATTACTCCCCCCAGCCTTGACTCTTCTATTAACTAGATCTTTAACTTCTTCAGG
AGCAGGA---ACAGGATGAACTGTTTATCCTCCTCTTTCAAGAAATATCGCCCACGGAGG
ACCTTCAGTAGATATAGCCATCTTTTCCCTACACCTAGCAGGTGTATCTTCAATTTTAGG
GGCAATTAATTTTTTAGCTACAATCATAAATATGAAA---CCCAAACATATAAAATATGA
TCGAATTCCCCTCTTTGTAATTTCAATCTTTATTACAGTTATCCTTCTTCTTCTTTCATT
ACCTGTATTAGCAGGTGCTATTACAATACTTTTAACTGACCGGAACTTCAACACTTCATT
TTTTGACCCAGCAGGAGGTGGGGATCCAATTTTATACCAACACCTATTT
>MSSCA813-16|Trombidiformes|Tydeidae
GTTAGTCCCAATTCTAATTAATGCCCCAGATATAGCTTTCCCTCGAATAAATAACATAAG
ATTCTGACTTTTGCCCCCTTCTCTTATGTTATTAATTATATCTTCGTTTAGAGAAATAGG
AGCAGGA---ACAGGTTGAACAGTTTATCCACCTTTATCAAACCAAATATTTCACGCAGG
AAATTCAGTAGATATAACAATTTTTTCACTTCACATAGCAGGGGTATCTTCCATTTTAGG
AGCAATTAATTTTATTACTACAATTATTAATATACGA---TCAAAAACAATAAAATTTGA
AAATATTCCACTATTTGTATGATCAGTTATAATTACAGCAATTTTATTATTACTATCTTT
ACCTGTATTAGCAGGAGCAATTACTATACTACTAACAGATCGAAACTACAATACTTCATT
TTTTGATCCAGCAGGAGGAGGAGATCCAATTT-----------------
>MSSCA818-16|Mesostigmata|Microgyniidae
ATTAATTCCATTAATAATCAGAGCCCCAGACATAGCTTTCCCACGTATAAACAATATAAG
ATTTTGACTTTTACCCCCCTCTTTACTATTATTACTAACTTCTTCACTAGTAGAATCAGG
AGCAGGA---ACAGGTTGAACAGTTTATCCTCCGTTAGCATCAAATATATCACATAGAGG
AGCTAGAGTAGATTTAGCCATTTTTTCCCTTCATTTAGCTGGAATTTCTTCAATTTTAGG
ATCTATCAATTTTATTACAACTATTATAAATATACGC---CCCCTAGAAATGTCCATAGA
ACGAATTCCATTATTTGTTTGATCTGTACTTTTAACAACTATTCTTTTATTATTATCTTT
ACCTGTATTAGCTGGTGCAATTACTATATTATTAACAGATCGTAATTTTAACACCTCATT
TTTTGATCCTGCTGGAGGAGGAGACCCTATTT-----------------
>SSPAA7988-13|Sarcoptiformes|Malaconothridae
ACTAGTCCCTTTAATAATCGGAGCTCAAGACATGGCTTTCCCACGAATAAATAATATAAG
TTTCTGGCTTCTCCCGCCCTCACTAACACTCTTGTCATCCTCTGCCTTCGCTGGAGTAGG
AGCTGGA---ACTGGATGAACGGTATATCCTCCCCTAGCTGGGAATCTTTTTCATTCTGG
CATCTCAGTAGATCTAGCTATTTTCAGCCTGCATTTAGCTGGAGCCTCTTCCATTCTGGG
GGCTATTAATTTCATTACTACCATCATAAACATACGA---TCGTCTTCAATAAATTTAGA
TTCGATTCCTCTGTTCGTATGATCTGTTCTTATCACCGCAGTACTACTGCTATTATCTTT
ACCAGTATTGGCTGGGGCTATTACAATGCTATTGACTGATCGAAACTTCAACACTTCTTT
-------------------------------------------------
>UAWM128-14|Trombidiformes|Hygrobatidae
ATTAGTACCTCTTATAATCAGAGCTCCTGATATGGCATTTCCTCGAATAAATAATATAAG
CTTTTGACTTTTACCCCCCTCTATTATGCTTCTTCTTTCGAGTTCTATAACTTCTATGGG
AGCTGGG---ACTGGGTGAACAGTTTACCCCCCATTATCCATGAACTTAGCGCATAGCGG
CCCCTCAGTCGACTTAACAATTTTTTCTTTGCATTTAGCTGGGATCTCTTCTATTTTAGG
AGCAATTAACTTTATGGTTACTTTAATTAATATGAAA---CCAAAACATATAGACTTCAG
TCAAGTGCCTTTATTTGTTTGGTCAATTTTTATTACAGTCATTCTCCTTTTACTATCCCT
CCCAGTATTGGCCGGAGCTATTACAATACTTTTAACCGATCGAAATTTTAATACATCTTT
TTTTGACCCTTCTGGGGGAGGAGACCCAATTTTATATCAACATTTATTT
>CNGBG1869-14|Trombidiformes|Arrenuridae
GTTAGTCCCTCTAATATTAGCAGCCCCAGATATGGCCTTCCCTCGGATAAATAACATAAG
ATTCTGACTCCTACCCCCAGCCTTAACCTTACTACTCTCAAGATCATTAGCATCAGCAGG
AGCAGGA---ACCGGATGAACAGTCTATCCACCCCTTTCAAGTAACATCGCCCATGGGGG
CCCATCAGTAGATATAGCCATCTTCTCTTTACACCTAGCTGGTGTATCATCAATCCTAGG
GGCTATCAATTTCTTAGCTACCATTATAAATATAAAA---CCTAAACACATAAAGTACGA
CCGAATTCCTTTATTTGTAGTATCTATCTTCATTACAGTCATTCTTCTTCTCCTATCGTT
ACCCGTTTTAGCAGGTGCCATTACTATACTACTAACAGACCGAAACTTTAATACATCTTT
CTTCGACCCAGCAGGTGGAGGAGATCCCACTCTTTACCAACATTTATTT
>MSSCA626-16|Trombidiformes|Rhagidiidae
ACTAGTTCCGATAATAATCAATGCCCCAGATATAGCTTTCCCACGAATAAATAACATAAG
ATTTTGATTACTCCCACCCTCCTTAACTCTTCTTTTAATATCCTCATTCACCAGAGCCGG
AGTAGGA---ACCGGATGAACAGTTTATCCACCACTTTCTAGAAACATTGCTCATCCTGG
AGGAGCAGTAGATTTAGGAATTTTCTCTTTACATCTAGCTGGTATTTCATCAATTCTAGG
AGCAATCAATTTCATAACCACAATTATTAATATACGC---CCATCATCAATGACATTTGA
ACGAATTCCACTATTTGTCTGATCAGTTTTCATTACCGCCTTACTTCTTCTTTTATCCCT
CCCCGTTCTAGCAGGAGCTATTACAATATTATTAACAGATCGAAACTTTAATACATCATT
TTTTGATCCAGCCGGAGGAGGAGACCCAATTT-----------------
>MSSCA4939-16|Mesostigmata|Zerconidae
ATTAATCCCATTAATAGTAATAACCCCTGATATAGCATTTCCTCGAATAAATAATATAAG
ATTTTGACTTTTACCTCCTTCTTTATTATTACTTTTAATATCTTCAATAATTGAATCTGG
AGTTGGA---ACAGGATGAACTGTTTATCCTCCTTTATCTAATAGAGTATTTCATAGTGG
AATAAGTGTTGATTTAGCTATTTTTTCCCTTCACTTAGCAGGAATTTCTTCTATTTTAGG
GGCTATTAATTTCATTGTAACAATTATTAATATACGA---ACTTCAATTATTTCAATAGA
AAAATTACCTTTATTTATTTGAGCTATTTTAATCACAACTATTTTATTAATATTAGCACT
TCCAGTTCTTGCTGGAGCTATTACAATATTATTGACAGATCGAAATTTTAATACTTCTTT
TTTTGATCCTAATGGTGGTGGAGATCCAATTT-----------------
>MSSCA639-16|Mesostigmata|Trachytidae
ATTAGTTCCATTACTATTAGGAGCCCCAGATATAGCTTTTCCTCGTATAAATAATATAAG
ATTTTGATTACTTCCTCCTTCTCTAATTCTTTTGATATCTTCCTCTATAGTAGAGGCAGG
AGCAGGT---ACAGGATGAACAGTATATCCTCCTCTTGCTTCAAATATTTCTCATAGAGG
AGCCAGAGTAGATCTAGCTATTTTTTCTCTTCATTTAGCAGGTGTATCATCTATTTTAGG
TTCAATTAATTTCATTACAACAATTATTAATATACGA---TCAACAGAAATAAATTTGGA
GCGGATTCCTTTATTTGTTTGATCAGTTTTACTTACTACAATTCTTCTATTATTATCTTT
ACCTGTTCTCGCCGGAGCTATTACTATACTTCTTACTGATCGAAACTTCAATACATCTTT
TTTTGATCC----------------------------------------
>MSSCA4669-16|Trombidiformes|Erythraeidae
ATTGGTACCACTTATATTAGGTGCTCCAGACATAGCTTTCCCACGTATAAATAATATAAG
ATTCTGACTTCTTCCTCCCTCTCTAATGCTTCTTGTAACAGCTTCATTCGCTTCTATAGG
AGTAGGA---ACTGGATGAACTGTATACCCTCCTTTATCAGACTTATGGGGGCATAACTC
TTACTCAATTGAAATAACAATTTTCTCACTTCATCTAGCAGGAGTCTCATCTATTTTAGG
AGCAATCAACTTCTTAGCGACAATTAAAAACATAAAA---AATAAATTCCTATCAATAGA
AAAAATCCCTCTATTTGTTTGATCTGTAATAGCTACGGCCATCTTATTACTACTATCATT
ACCAGTATTAGCAGGTGCTATTACAATACTCCTCTCAGATCGAAACTTTAACACATCCTT
TTTTGACCCCTCAGGAGGGGGGGACCCAATCCT----------------
>MSSCA821-16|Mesostigmata|Digamasellidae
ATTAATTCCGTTAATAATTGGAGTTCCAGACATAGCTTTCCCACGACTAAATAATATGAG
ATTCTGGTTTTTACCTCCAAGATTATTACTTCTCATTATAAGAAGTTTAATTGATAGTGG
AGTTGGG---ACAGGATGAACTGTATACCCTCCTTTATCTAGTAATATTAGACATAGAGG
TAGAGCCGTAGACGTATCCATTTTTAGGCTTCATTTAGCTGGTATTTCAAGAATTTTAGG
CTCAATTAACTTCATCTCCACAATTTTAAATATACGA---GTAGACTCCTTAATTATAGA
ACGAATTCCTTTATTTGTTTGATATGTATTAATTACTACAATCTTGTTACTACTAAGACT
TCCTGTCTTAGCTGGAGCTATTACCATACTTCTTATAGACCGAAATTTCAATACAACCTT
TTTTGACC-----------------------------------------
>CNGMG1665-14|Trombidiformes|Eupodidae
ATTAGTGCCATTAATAATTGGGGCTCCTGATATAGCTTTCCCACGAATAAATAATATAAG
GTTTTGATTACTCCCCCCTTCCTTGATATTATTACTATTATCCTCTTTTGCTGAAAGAGG
AATAGGT---ACAGGGTGAACTGTTTATCCACCTTTGTCAAATTATTTATTTCATGGGGG
TATTTGTGTAGATTTAGCCATCTTTTCCTTACATATAGCAGGTATTTCTTCAATTTTAGG
AGCTATTAATTTTATTTGCACAATTATTAATATGCGG---AATAAATTTATAACCTTCGA
ACGTATACCTTTATTTCCTTGATCTGTATTGATTACCGCTATTCTATTGTTATTATCATT
ACCTGTATTAGCTGCAGCTATTACAATACTATTAACCGATCGTAATTATAATACATCATT
TTTTGATCCTACTGGAGGAGGAGACCCTATTTTATACCAACATTTGTTT
>CNGMD1784-14|Mesostigmata|Melicharidae
GTTGGTTCCTTTAATAATTTCTGCCCCTGATATAGCTTTTCCCCGAATAAACAATATAAG
TTTCTGACTTTTACCCCCCTCTTTAAGTTTATTATTATTTTCCTCTTTAGTAGAATCCGG
AGTGGGT---ACAGGTTGAACTGTTTACCCTCCTTTGTCTAGTATTTTGTACCACAGAGG
GGCTGCTGTGGATCTTTCTATTTTTTCTTTACACTTAGCCGGAATTTCTTCTATTTTAGG
TTCTATTAATTTTATTTGTACAATTTTAAATATACGA---GCTAAATCTATAGACTTAGG
CCAAATACCTTTGTTTGTTTGGTCTGTTTTTATTACTACAGTTTTATTATTACTTAGTCT
TCCTGTACTAGCGGGGGCTATCACAATACTTTTAACAGATCGAAATTTTAATACTAGGTT
TTTTGACCCAAGGGGTGGAGGGGACCCAGTTCTTTATCAGCATTTATTT
>MSSCA4906-16|Trombidiformes|Eupodidae
ATTAGTCCCTTTAATAATTGGTGCTCCTGATATAGCATTCCCTCGAATAAACAATATAAG
TTTTTGGCTTCTTCCTCCTTCCTTGATAATATTATTATTATCTTCTTTCGCAGAAAGAGG
TTCAGGA---ACAGGTTGAACTGTTTACCCTCCTTTATCTAATTATTTATTCCATGGGGG
AATTTCAGTAGACTTAACTATTTTTTCTCTTCATATAGCTGGAATCTCTTCTATTTTAGG
AGCAATTAATTTTATTACCACAATTATTAATATACGA---ATAAAATTAATATTATTTGA
ACGTTTACCTTTATTTGTTTGATCTGTATTAATTACAGCTGTATTATTATTATTGTCATT
ACCAGTTTTGGCAGGTGCTATTACAATATTATTAACAGATCGAAATTATAATACATCTTT
TTTTGATCCTGCAGGGGGAGGAGATCCTGTTT-----------------
>SSWLF3064-13|Sarcoptiformes|Nanorchestidae
GTTGGTACCTTTAATAGTGGGTAGACCTGATATAGCCTTCCCTCGTATAAACAATATGAG
TTTTTGGCTTCTTCCGCCTTCACTTTTTCTTATGGTTATCTCCTCTTTTTTTTCTGTTGG
TTCTGGC---ACAGGTTGAACTGTCTATCCACCTCTTTCTTCTTACTTGGGCCACCCTGG
TGTATCTGTGGATCTTAGAATTTTTTCTTTACATTTAGCTGGTATCTCCTCTATCCTTGG
CGCTATCAACTTTATTACAACAATCTTTAATATACGT---ATGGGTGGGGTTAGAATAGA
CACGGTTTCTCTTTTTGCTTGGTCTGTTCTTGTAACTGCTTTTCTGTTACTTTTTTCTTT
ACCTGTTCTTGCTGGTGGTATCACTATACTGTTAT-------------------------
-------------------------------------------------
>UAWM076-14|Trombidiformes|Unionicolidae
ATTAGTCCCCCTCATAATTAGAGCCCCAGACATAGCTTTCCCTCGAATAAATAATATAAG
ATTTTGATTACTCCCACCCGCCTTAACTTTACTATGCTCTGGTTCCCTAACCAACATAGG
GGCTGGG---ACAGGGTGAACCGTCTATCCACCTTTATCAGGAAATATCGCACATGGTGG
TGCTTCAGTGGACCTTTCAATCTTTTCCCTCCATTTAGCAGGTATCTCCTCAATTTTAGG
AGCCATTAATTTCATAGCTACTATTTTAAACATAAAA---CCAAAGTTTATAAAAATAGA
ACAAATACCTCTGTTTGTTTGGTCTATCTTTATCACAGTAATCTTATTACTTCTATCCCT
ACCCGTTTTAGCGGGGGCCATCACTATACTGTTAACTGACCGAAACTTTAATACATCATT
TTTTGACCCTGCAGGGGGGGGGGACCCAATCTTATATCAACACCTATTT
>UAWM055-14|Trombidiformes|Hydrachnidae
GCTTATCCCAATAATAATTAAAGCCCCAGATATAGCTTTCCCCCGTATAAATAATATAAG
ATTTTGACTTTTACCTCCATCTTTAATTCTTTTAATCTCAGGTCCTTTATTTTCAATAGG
GGCTGGA---ACAGGATGAACAGTTTACCCTCCCCTGTCAGGAAACATTGCCCACAGAGG
CCCCTCAGTAGACCTATCAATTTTTTCCCTCCACTTAGCTGGAATCTCGTCCATTTTAGG
TGCTATTAATTTTATGACAACTATTCTCAATATAAAA---CCTACCCATTTAAAGTATGA
GCAAATTTCTTTATTCGTATGATCAATCTTTATCACAGTTACTCTCCTACTCCTTTCTTT
ACCAATCTTGGCAGGAGCTTTAACAATATTGCTAACAGACCGAAATTTTAATACTTCTTT
TTTTGATCCAGCTGGGGGAGGAGATCCTATTTTATATCAACATTTATTT
>MSSCA3655-16|Mesostigmata|Parasitidae
ATTAACCCCTCTAATAGTAATAGCTCCTGACATAGCTTTTCCTCGCATAAATAATATAAG
TTTTTGACTTCTCCCCCCCGCTTTAATCCTTCTTCTAAGATCTTCTTTAGTCGAATCAGG
GGCAGGG---ACGGGCTGAACAGTTTATCCACCCCTAGCTAGAAATCTATATCACAGAGG
GGGGGCTGTCGATCTAACGATTTTCTCCTTACACCTCGCAGGTGTATCCTCCATCTTAGG
GTCAATTAACTTTATTACTACTATTATAAATATACGC---CCAGCAAGTATAAATATAGA
ACGGGTCCCTCTATTCGTATGGTCTGTTCTTATTACTACAATCTTATTACTACTATCTCT
ACCAGTGTTAGCTGGGGCTATTACAATACTTTTAACAGACCGAAATTTTAATACAACATT
TTTTGACCCAAGTGGCGGAGGGGACCCT---------------------
>HPPPC1182-13|Mesostigmata|Dinychidae
ATTAGTCCCTTTAATATTAGGAGCTCCAGATATAGCTTTCCCACGAATAAATAATATAAG
TTTCTGGTTACTCCCTCCATCTTTAATTTTGTTAACTTCATCTTCTTTAGTAGAAGCTGG
AGCAGGA---ACAGGTTGGACTGTTTATCCCCCTTTAGCAAGAAGTATTTCACATAGAGG
AGCAAGAGTAGATTTAGCAATTTTCTCCCTTCATTTAGCCGGTATTTCATCAATTTTAAG
TTCGATTAACTTTATTACAACCATTTTAAATATACGG---TCTATAGAAATAACAATAGA
ACGAATCCCACTATTTGTCTGATCAGTATTATTAACTACTATTCTTCTTCTTCTTTCTTT
ACCAGTATTAGCAGGGGCTATTACAATACTTCTAACAGACCGAAATTTTAATACATCATT
CTTTGACCCAACAGGGGGAGGAGACCCTATTTTATACCAACACTTATTT
>MSSCA904-16|Mesostigmata|Trematuridae
ACTGGTGCCACTAATACTTGGCGCACCTGATATAGCATTTCCCCGTATAAATAATATAAG
CTTTTGACTGTTACCTCCATCACTTACATTGCTATTAATATCATCCTTAGTAGAATCTGG
GGCTGGC---ACAGGATGAACAGTATATCCACCATTAGCCGCTAATATCTCTCACAGTGG
CGCTAGTGTTGATTTAGCTATTTTTTCGCTGCATTTAGCAGGAGTATCCTCTATTTTAGG
TTCAATTAATTTTATCACCACTATTATAAACATACGA---TCTTATGAAATAACCATAGA
ACGAGTCCCTTTATTTGTATGATCAGTACTTCTTACAACTATTTTACTATTATTATCTCT
ACCTGTACTAGCTGGAGCTATCACAATACTCTTAACTGACCGAAACTTTAATACATCATT
CTTTGATCCTGCCGGAGGAGGAGACCCAATTT-----------------
>MSSCA903-16|Sarcoptiformes|Damaeidae
ATTGGTGCCTTTAATGATTGGAGCGCAAGATATGGCGTTTCCTCGCATAAATAACATAAG
ATTTTGGCTTCTCCCCCCTTCCTTAACTTTATTAATTATATCTGCTTTTGCTGGGGTGGG
AGCCGGA---ACCGGGTGGACTGTATACCCTCCTCTGTCTGATTCTCTATTTCATTCAAA
TATCTCAGTGGATTTAGCTATTTTTAGCTTACACTTAGCAGGAGCCTCTTCCATTTTAGG
AGCCATTAACTTTATTACTACTATTTTAAATATGCGC---TCTTCTTCTTTGAGGTTAGA
TGCAATACCCTTATTTGTGTGATCCGTTTTGGTAACTGCTGTGCTTTTATTATTATCTTT
GCCGGTTTTAGCAGGAGCTATCACAATACTACTTACAGATCGAAATTTCAATACAAGATT
TTTTGATCCTGTTGGAGGAGGGGACCCTATTT-----------------
>MSSCA3611-16|Sarcoptiformes|Punctoribatidae
ACTAGTTCCTATAATAATCGGGGCACAAGATATAGCTTTCCCACGCATAAATAACATAAG
ATTTTGGCTTCTTCCACCATCTTTGTTATTACTTTCTTCTTCAGCTTTTGCTGGAATGGG
AGCAGGA---ACTGGATGAACAGTTTACCCCCCATTGGCCGGAAATCTTTTTCATTCTGG
AATTTCTGTAGACTTGGCAATTTTTAGTCTTCATCTAGCTGGGGCTTCTTCTATTTTGGG
GGCTATTAATTTTATCACTACAATTCTAAACATGCGT---TCTTCTTCAATAACTCTGGA
TTCAATTCCTTTATTTGTTTGATCGGTATTAATTACTGCTGTTTTACTGCTTTTATCATT
GCCAGTGCTCGCTGGGGCAATCACCATGCTATTAACAGACCGAAATTTCAATACTTCTTT
TTTTGACCCTTCTGGTGGGGGAGACCCAAT-------------------
>MSSCA3596-16|Sarcoptiformes|Carabodidae
GCTAATTCCTATAATAATAGGAGTGCAAGACATGGCATTTCCTCGCATAAACAACATAAG
ATTCTGACTCCTCCCACCTTCTCTTACTCTCTTGTGTCTGTCTTCAATAGCAGGTAACGG
AGCAGGT---ACTGGATGAACGGTATACCCCCCACTGGGGGGGTATCTATTCCACTCTGA
CTACTCAGTGGATTTAGCTATCTTTAGCTTACATTTGGCCGGGGTGTCTTCAATTTTAGG
GTCTATTAACTTTATTTCTACCGTAATTAATATACGA---ATCCGTAGCAATTCACTTGA
ATTAATCCCATTATTTGTATGATCCGTAATTATTACTACAATCCTGCTATTACTTTCATT
ACCTGTTCTCGCAGGTGCGATTACCATACTATTAACAGACCGTAACTTTAACACTTCATT
CTTTGATCCTAGCGGAGGAGGGGATCCTATT------------------
>NGNAB1563-13|Mesostigmata|Ascidae
ATTAGTGCCATTAATGATCAGAGCACCAGACATAGCTTTTCCTCGAATAAATAACATAAG
ATTTTGACTTTTACCCCCTTCTTTAACTCTGCTTATATGCTCAAGAATAGTAGACAGAGG
TGTAGGT---ACGGGTTGGACCGTATACCCTCCCTTAGCAGGAAATATAGGACATAGAGG
AGTTTCTGTAGATCTTGCTATTTTTAGGCTTCATTTAGCCGGTATTAGTTCAATTTTAGG
CGCTATTAATTTTATTTCAACAATTTTAAACATACGA---GCTAAGAATATAACTCTTGA
ACAAATACCACTATTTGTCTGATCTGTATTTATTACTGCTATTTTATTACTTTTAAGACT
GCCTGTCTTAGCAGGAGCTATTACTATATTATTAACAGACCGAAATTTTAATACTACTTT
TTTTGACCCCAGTGGAGGAGGGGACCCTGTTTTATATCAACATCTATTT
>MSSCA3659-16|Mesostigmata|Phytoseiidae
ATTTACACCTATTTTAATCAATGCCCCAGATATAGCTTTCCCACGGATAAATAATATAAG
ATTTTGACTATTGCCCCCTTCTTTACTATTATTATTAATATCCTCTTTTACAGAAAGGGG
GGCGGGC---ACAGGTTGAACTATTTACCCTCCTTTATCTTCTATTTCATTTCACGGAAA
TAAATCTGTGGATATAACAATTTTTAGTTTACATCTAGCTGGTATCTCTTCCATTATAGG
CTCTATTAATTTTATTACTACAATTCTAAACATACGG---CCTAAAAATATAAAATTAGA
AAAAATACCCTTATTCATCTGATCTATTTTAATTACTACAATTTTATTACTTCTATCGTT
ACCTGTACTAGCAGGCGCTATCACAATACTATTAACAGATCGAAATTTTAATACTTCATT
TTTTGACCCTAGAGGAGGAGGAGACCC----------------------
>UAWM078-14|Trombidiformes|Pionidae
GCTTGTCCCCCTTATATTAAGAGCCCCAGATATAGCTTTCCCTCGAATAAATAATATAAG
CTTTTGACTCCTCCCCCCATCTTTAATTTTATTAATCACAAGATCTTTAACCGCTATAGG
TGCAGGA---ACAGGTTGAACTGTTTATCCTCCTTTATCTAGTAACTTAGCCCACAGAGG
TCCTTCAGTTGACTTAACCATTTTCTCTCTACATTTAGCAGGAATCTCTTCTATTCTAGG
AGCTATTAACTTTATAGCAACTATTTTAAATATAAAA---CCAAAATATATAAAACTAGA
GCAAATACCTTTGTTTGTTTGATCCATCTTTATCACAACAATTCTTCTACTTTTATCCTT
GCCTGTTCTAGCAGGAGCAATTACCATACTTCTAACTGATCGAAATTTTAACACTTCATT
TTTTGACCCAGCTGGGGGTGGAGATCCAATCCTTTATCAACATCTTTTT
>MSSCA3599-16|Sarcoptiformes|Carabodidae
GTTAATTCCTATGATAATAGGAGTTCAAGACATGGCATTCCCTCGAATAAATAACATAAG
ATTTTGACTCCTCCCCCCATCTCTTACCCTTTTGTGTCTGTCCTCAATGGCAGGAAATGG
GGCTGGT---ACTGGTTGAACCGTGTACCCTCCCTTAGGAAGGTATTTATTTCACCCTGA
CTATTCGGTAGACCTAGCTATCTTCAGTTTACACTTGGCTGGAGTATCTTCAATTTTAGG
CTCTATTAACTTCATTTCTACCGTAATTAACACACGA---ATCCGTAGAAATTCACTTGA
ACTAATTCCATTATTTGTGTGATCTGTTGTTATTACCACAATCCTATTACTTCTTTCCTT
ACCCGTTCTTGCAGGAGCAATTACTATATTATTAACAGATCGTAACTTCAACACTTCTTT
CTTTGACCCTAGGGGGGGTGGAGATCCAATTT-----------------
>MSSCA3600-16|Sarcoptiformes|Galumnidae
GTTGGTCCCTTTAATGATTGGGGCCCAGGATATAGCTTTCCCTCGAATAAATAACATAAG
ATTTTGATTACTCCCACCTTCACTAATTTTACTCTCATCTTCTGCTTTTGCCGGGGTGGG
AGCTGGT---ACGGGTTGAACTGTTTATCCTCCTTTAGCAGGAAATTTGTTTCATTCGAG
AAGGTCGGTAGATTTAGCTATTTTTAGGTTACATCTGGCAGGAGCCTCCTCTATTCTCGG
AGCTATTAATTTTATCACTACCGTTATGAACATGCGT---TCTTCCTCGGTTACCTTAGA
TTCTATTCCTTTATTTGTATGATCAGTGTTAATCACAGCAATTCTTTTATTGTTATCTTT
ACCAGTGCTAGCAGGAGCTATCACTATACTATTAACAGATCGAAACTTTAACACGACATT
CTTTGACCCTTCGGGAGGGGGAGACCCCAT-------------------
>MSSCA3589-16|Sarcoptiformes|Ceratozetidae
GCTAGTTCCTATAATGATTGGGGCTCAAGACATGGCATTCCCCCGTATGAATAACATAAG
ATTTTGACTTCTCCCACCCTCTTTGATACTTCTCTCTTCTTCGGCATTTGCAGGGATGGG
GGCAGGA---ACGGGATGGACTGTTTACCCCCCGTTAGCAGGAAACTTATTTCATTCAGG
AATTTCAGTAGACTTAGCTATCTTTAGATTACATTTAGCTGGGGCTTCTTCTATCCTAGG
GGCTATCAATTTTATTTCTACAATTTTAAATATACGA---TCTTCTTCTCTAACTTTAGA
TTCCATTCCTTTATTTGTATGGTCGGTTTTGATCACAGCTGTACTACTTCTTCTTTCTCT
TCCGGTTTTGGCTGGAGCTATCACAATACTACTCACAGACCGAAATTTCAATACATCATT
TTTTGATCCTTCTGGAGGCGGGGACCCCATC------------------
>MSSCA887-16|Sarcoptiformes|Eremaeidae
ACTAGTCCCTATAATGATTGGTGCTCAAGATATAGCCTTTCCCCGAATAAACAACATGAG
ATTCTGGTTGTTACCCCCATCCCTAACACTTCTGTCTGCTTCTGCTTTTGCTGGAATAGG
TGCAGGA---ACTGGTTGGACGGTTTATCCTCCTCTGGCAGGAAACTTATTTCATTCAGG
ATTTTCTGTAGATCTAGCTATCTTTAGCTTGCATTTAGCTGGAGCTTCTTCAATTCTAGG
AGCAATCAATTTCATCACCACCATTATAAACATACGT---TCCTCTTCGATAACCTTAGA
TTCGATTCCATTGTTTGTTTGATCAGTATTAATTACAGCAGTACTTCTTTTGTTATCTCT
TCCAGTTCTGGCTGGAGCGATTACAATGCTACTAACAGATCGAAACTTTAATACTTCTTT
TTTTGACCCAGCCGGGGGGGGAGATCCTATTT-----------------
>MSSCA4971-16|Sarcoptiformes|Eremaeidae
ATTAGTTCCTATAATAATTGGAGCTCAAGATATGGCTTTCCCTCGAATAAATAATATAAG
ATTTTGATTGTTACCACCTTCTTTAGCTTTACTTTCAGCTTCTGCTTTTGCAGGTATGGG
TGCTGGA---ACTGGTTGAACAGTGTATCCACCTTTAGCAGGAAATCTTTTTCATTCAGG
ATTTTCAGTAGATTTAGCAATTTTTAGTCTTCATTTAGCTGGAGCTTCTTCTATTTTAGG
GGCTATCAACTTTATCACGACAATCATAAATATACGT---TCTTCATCTATAACATTAGA
TTCAATTCCTTTATTTGTGTGATCCGTACTAATCACAGCTGTTTTATTGTTACTTTCTTT
ACCAGTGTTAGCTGGAGCTATCACTATATTATTGACGGATCGTAATTTCAACACTTCCTT
TTTTGACCCATCCGGAGGAGGAGACCCCAT-------------------
>MSSCA607-16|Sarcoptiformes|Haplozetidae
ACTGGTACCAATAATGATTGGAGCTCAGGACATGGCCTTTCCTCGGATAAATAACATGAG
GTTCTGACTCCTTCCCCCTTCTTTGACTCTTCTTTCCGCTTCAGCATTTGCCGGAATAGG
AGTAGGT---ACTGGGTGAACAGTCTATCCTCCCTTAGCAGGAAATTTATTTCACTCAGG
GATCTCAGTAGACTTAGCCATTTTTAGTTTACATTTGGCTGGAGCCTCTTCAATTCTAGG
AGCTATTAATTTTATCACCACTATTTTAAATATACGA---TCTTCTTCCCTAACACTAGA
TTCAATCCCGCTGTTTGTCTGATCAGTGCTCATTACAGCCGTTCTTCTATTACTTTCACT
ACCTGTATTAGCCGGGGCTATTACAATACTCTTAACCGATCGAAACTTCAACACTTCCTT
TTTTGACCCATCCGGAGGGGGGGATCCTATT------------------
>MSSCA4613-16|Sarcoptiformes|Tectocepheidae
ATTGGTTCCCTTAATGATTGGAGCACAGGATATAGCCTTTCCTCGTATGAATAACATGAG
ATTCTGGTTACTTCCCCCATCTCTTTTTCTTTTATCTTCTTCTGCTTTTGCTGGTATGGG
GGCTGGA---ACCGGGTGGACCGTTTATCCTCCCTTAGCTGGAAATCTCTTTCACTCTGG
CTTTTCTGTTGACTTAGCTATTTTTAGGTTGCACCTAGCTGGAGCTTCTTCTATTTTGGG
GGCTATTAACTTTATTACTACCATTATGAATATACGT---TCTTCTTCAATGACTTTGGA
TTCTATTCCCTTATTTGTTTGGTCAGTATTAATTACGGCTGTTTTACTTTTGCTGTCTCT
TCCAGTCTTAGCAGGTGCGATTACTATGCTTTTGACTGATCGGAATTTTAACACTTCTTT
TTTTGATCCTTCGGGGGGGGGAGATCCCATTT-----------------
>MBIOH713-13|Mesostigmata|Laelapidae
ACTAACTCCTATTTTACTTTCAACTCCAGATATAGCTTTCCCACGATTAAATAATTTAAG
ATTTTGAATATTAATCCCTTCTATTTCTCTACTAATTTTAGCTTCATTTATCGAAAGCGG
AGCAGGT---ACAGGTTGAACAGTTTATCCTCCTCTTTCTAATAATATTTCTCACAGAGG
GGCTGCTGTAGATATATGTATCTTTAGCCTTCATCTAGCAGGTATTTCTTCTATTTTAGG
ATCTATTAATTTTATTACTACAATTTTTAATATACGA---CCTTCAAATATAAGATTCGA
ACGAACTCCTTTATTTATTTGGTCAGTTCTTATTACTACAATTCTTTTATTACTTAGACT
TCCTGTTTTAGCAGGAGCTATCACTATACTTTTAACAGATCGAAATATAAACACCTCATT
TTTTGATCCTAGAGGAGGAGGAGATCCTATTTTATACCAACATCTATTT
>CNSLO1082-13|Trombidiformes|Eupodidae
ATTGGTTCCTGTAATAATTGGAGCTCCCGATATAGCTTTCCCTCGAATAAATAATATAAG
ATTTTGATTGTTGCCCCCTTCTATTATAATGCTAATATTATCATTTTTTGCTGAAAATGG
CTCAGGT---ACTGGATGAACTTTGTATCCTCCATTATCTACTTATTTATTTCATGGGGG
AATTTCTGTTGATTTAACAATTTTTTCTCTTCATATGGCTGGAATATCTTCTATTTTAGG
AGCAATTAATTTTATCACAACTATTTTAAATATACGA---ATAAAAATAATGACTTTTGA
ACGTCTACCTTTATTTGTCTGATCGGTGCTAATTACAGCTTTTTTGTTATTATTATCGCT
ACCTGTTTTAGCTGGTGCTATTACTATATTGTTAACAGATCGGAATTATA----------
-------------------------------------------------
>CNSLO1091-13|Trombidiformes|Eupodidae
ATTAGTTCCTGTTATAATTGGAGCTCCTGATATAGCTTTTCCTCGTATAAATAATATAAG
ATTTTGACTATTACCTCCTTCTATTATAATACTAATAATATCTTTTTTTGCTGAAAATGG
GTCAGGT---ACTGGATGGACTGTTTACCCTCCTCTATCTAATTATTTATTTCATGGGGG
AATTTCTGTTGATTTGACAATTTTTTCTTTACATATAGCTGGTATATCTTCTATTTTAGG
GGCTATTAATTTTATTACTACTATTTTAAATATACGA---ATAAAATTAATAACTTTTGA
ACGATTACCCTTATTTGTTTGGTCAGTATTAATTACAGCTTTTTTATTGCTATTATCTCT
TCCAGTTTTAGCTGGTGCTATTACTATACTATTGACAGATCGAAATTATA----------
-------------------------------------------------
>CNPKF2079-14|Trombidiformes|Eupodidae
ACTAGTTCCTGTAATAATTGGGGCTCCTGATATAGCTTTCCCTCGTATAAATAATATAAG
ATTTTGATTATTACCTCCTTCTGTTATAATATTAATATTATCATTATTTGCTGAAAATGG
GGCGGGT---ACTGGATGAACTTTATATCCGCCATTATCAAATTACTTATTTCATGGCGG
AATTTCCGTTGATTTAACTATTTTTTCTTTGCATATAGCTGGTATATCCTCTATTTTAGG
GGCTATTAATTTTATTACCACTATTTTGAATATGCGA---ATAAAAATAATAACTTTTGA
ACGTTTACCTCTATTTGTTTGATCTGTATTAATTACAGCTGTATTATTATTATTATCTCT
CCCTGTTTTGGCTGGAGCTATTACTATATTATTGACAGACCGAAATTACAATACTTCTTT
TTTTGATCCTGCTGGGGGAGGGGATCCAATTTTATACCAACATTTGTTT
>RBCMA061-14|Mesostigmata|Varroidae
GTTAGTTCCTTTAATAATTTCTGCACCAGATATAGCTTTTCCACGTTTAAATAATATAAG
TTTTTGATTATTAGTACCTTCTCTTAGTTTATTAATTTTTTCTTCTTTTATTGAAAGTGG
AGTAGGT---ACAGGTTGAACGGTTTATCCTCCTTTATCAGGAAATTTATTTCATAGAGG
TGTAGCAGTTGATTTAGGAATTTTAAGTTTGCATTTAGCTGGAATCTCCTCTATTATAAG
ATCTATTAATTTTATTGCTACTATTTTAAATATACGT---GTAAAGGGGATAAATCTTGA
AATAATGCCTTTATTTGTATGGTCTGTTTTTATTACTACTATTTTATTATTATTATCTTT
GCCTGTTTTAGCTGGAGCTATTACAATATTGTTAACAGATCGAAATTTTAATACTACATT
TTTTGATCCTAGAGGTGGTGGTGATCCTATTTTATATCAACATTTATTT
>UAWM077-14|Trombidiformes|Pionidae
ATTAGTTCCCCTAATATTAAGAGCTCCAGACATAGCTTTCCCTCGAATAAATAATATAAG
CTTTTGACTTCTTCCTCCTTCATTAATTTTATTGATTACAAGATCTTTAACTGCTATAGG
TGCAGGA---ACAGGATGAACTGTTTATCCTCCTTTATCAAGAAATTTAGCTCATAGAGG
TCCTTCAGTTGATTTAACAATTTTCTCCCTTCATTTAGCTGGAATTTCTTCTATTCTAGG
AGCAATTAACTTCATAGCTACTATTCTGAATATAAAG---CCAAAGCATATAAAACTGGA
ACAAATACCTTTATTTGTATGATCAATTTTTATTACAACAATTTTATTACTATTATCTTT
ACCTGTTTTAGCAGGAGCTATTACTATACTTCTGACTGACCGAAATTTTAATACCTCATT
CTTTGACCCAGCAGGAGGAGGAGATCCTATTCTTTATCAACATCTCTTC
>MSSCA922-16|Sarcoptiformes|Nanorchestidae
ATTGGTTCCTATTATGATTGCTGCTCCTGATATAGCTTTTCCTCGTATAAATAATATAAG
TTTTTGATTACTTCCCCCATCTTTGTCTTTATTATTATTATCTTCTTTTTCTGGTATAGG
AGCAGGA---ACGGGGTGAACAGTTTATCCTCCTTTATCTAATAATTTATTCCATGGGAG
ATCTTCTGTGGATTTAACTATTTTCTCTTTACATCTAGCTGGAATTTCTTCTATTTTAGG
GGCTATTAATTTTATTACTACTATTTTAAATATACGT---ACATCAGTCATAAATTTAGA
AAGAACTCCTTTATTTGTTTGGTCGGTTTTAATTACAGCTGTGTTGTTATTGTTATCTTT
ACCTGTTTTAGCGGGGGCTATTACCATACTTTTAACAGATCGTAATTTTAATACATCATT
TTTTGACCCATCCGGGG--------------------------------
>MSSCA913-16|Mesostigmata|Laelapidae
ACTTATTCCTTTAATAATTTCTGCTCCTGATATAGCTTTCCCTCGAATAAATAACTTAAG
ATTCTGATTATTAATTCCATCTTTCTTTTTATTAATAATTTCTTCAATTATTGAAACAGG
AGCCGGA---ACAGGATGAACAGTTTATCCCCCTCTAGCAAGAAACATATCACATAGAAG
TTGTGCAGTTGACCTAGCTATTTTTAGTCTTCACCTAGCAGGTGTAAGATCTATTCTAGG
TTCTATTAATTTTATTTCTACAATTATTAATATACGA---CCAAAAAATATATCTTTAGA
ACAAATACCTTTATTTGTATGAAGAATTTTAATTACCACTATTCTTCTTTTACTTTCACT
TCCAGTTTTAGCTGGAGCTATTACTATACTTCTATCAGATCGAAATTTTAATACTAGATT
TTTTGACCCTAGAGGAGGAGGAGATCCAATCCTT---------------
>MSSCA3634-16|Trombidiformes|Pygmephoridae
ATTAATTCCTATAATGATATCCACCCCAGATATAGCTTTTCCACGAATAAATAATATAAG
ATTTTGACTACTTCTCTCATCCTTAATTTTATTATCTACATCTCTAATTGTTTCTCAAGG
AAGAGGA---ACAGGTTGAACAGTATATCCCCCATTGTCTAATGTAATTTTTCATTCTGG
AAACTCTGTAGACTTAGCAATTTTTTCTCTTCATTTAGCAGGGGCCTCTTCAATTATAAG
CTCTTTAAATTTTATTATTACAATTCTAAATATAAAA---CCCAAAACTATTTCTTTAGA
ATATATCCCATTATTTGCTTGAAGTGTACTTTTAACCGTAATCCTCCTGTTATTAGCCCT
TCCAGTCTTAGCAGGAGCTATCACTATACTTCTCACAGATCGAAATTTTAATACATCTTT
TTTTGACCCTAGAGGAGGAGGCGATCCTATT------------------
>MSSCA852-16|Trombidiformes|Eupodidae
ATTAGTACCTCTTATAATTGGTGCTCCTGATATAGCTTTTCCTCGGATAAATAACATAAG
TTTTTGAATATTACCTCCTTCATTATTAACTTTACTATTGTCTTCTTTTGCTGAAGGAGG
AGTGGGA---ACTGGATGAACTGTTTACCCCCCTTTATCAAATTATTTATTTCACGGAGG
GATCTCTGTAGATTTAACTATTTTTTCTTTACATATAGCAGGAGTCTCATCCATCTTAGG
AGCTATTAATTTTATTAGCACAATTTTAAATATACGA---ATAAGTATAATAAATTTTGA
GCGTTTACCTTTATTTGTATGATCAGTATTAATTACTGCAATTTTATTATTACTATCTCT
TCCTGTATTAGCAGGAGCTATTACTATATTATTAACAGATCGAAATTATAATACTTCATT
TTTTGATCCTGCAGGAGGTGGAGATCCAATTT-----------------
>CNGMD1791-14|Mesostigmata|Dinychidae
ACTAGTTCCATTAATAATTGGTGCCCCAGATATAGCTTTCCCACGGATAAATAATATAAG
TTTTTGACTTCTTCCCCCTTCTTTAATTCTTTTAATTTCTTCTTCTTTAGTAGAATCAGG
AGCTGGT---ACAGGTTGAACTGTTTATCCACCTTTAGCTTCAAATATCTCTCATAATGG
AGGAAGTGTAGATCTTGCTATTTTTTCTCTTCATTTAGCTGGTTTATCTTCTATTTTGGG
CTCAATTAATTTTATCACAACAATCTGTAATATACGA---TCATATAGAATATCAATAAA
TCAAATACCTTTATTTGTATGATCAATTTTTTTAACTACTATTCTTTTATTATTATCTTT
ACCAGTACTAGCTGGAGCTATTACAATATTACTAACAGACCGAAATTTTAATACTTCTTT
CTTTGATCCTGCTGGAGGAGGAGATCCCATTTTATACCAACATCTTTTT
>MSSCA875-16|Sarcoptiformes|Gymnodamaeidae
GCTAGTGCCCATAATAATTGGAGCACAAGACATAGCTTTTCCACGAATAAACAATATAAG
ATTTTGGCTACTTCCTCCTTCTCTTACATTATTATCAGCCTCTGCTTTTGCAGGAATAGG
AGCTGGA---ACCGGCTGAACAGTCTATCCCCCTTTAGCAGGAAATCTATTTCATTCAGG
AATTTCTGTCGATTTAGCTATTTTTAGACTTCATTTAGCAGGAGCTTCTTCTATTTTAGG
AGCTATTAATTTTATTACTACTATCCTAAATATACGA---TCTTCTACCATATCTTTAGA
TTCAATTCCATTATTTGTATGATCTGTTTTAATTACTGCAGTACTTTTATTATTATCACT
ACCTGTCTTAGCAGGTGCTATCACAATATTGCTCACAGATCGAAACTTTAATACCTCATT
TTTCGATCCAACCGGAGGAGGGGATCCTATTT-----------------
>SSWLD8345-13|Sarcoptiformes|Eremaeidae
ACTAGTACCTATAATAATTGGAGCCCAAGATATAGCATTCCCTCGCATAAATAACATAAG
TTTTTGATTACTACCACCTTCTCTTACCTTACTTTCTGCCTCTGCTTTTGCAGGAATAGG
AGCTGGA---ACAGGTTGAACTGTGTATCCCCCTCTAGCTGGAAATTTATTCCATTCAGG
GATTTCTGTGGATTTAGCAATTTTCAGCCTACATTTAGCAGGTGCTTCCTCTATTTTAGG
AGCTATTAATTTTATTACTACAATTATAAACATACGA---TCATCTTCCATAACCTTAGA
CTCCATTCCACTATTTGTTTGATCCGTGTTAATTACTGCTGTTTTACTATTACTTTCTTT
ACCAGTATTAGCTGGAGCTATCACTATATTACTAACAGATCGTAATTTTAATACATCCTT
TTTTGATCCTTCTGGAGGAGGTGACCCAATTCTTTACCAACATTTATTT
>MSSCA857-16|Trombidiformes|Rhagidiidae
ATTAGTTCCAATAATAATTGGAGCTCCTGATATAGCTTTCCCCCGAATAAATAATATAAG
ATTTTGATTATTACCCCCATCTTTATCACTTCTTCTAATATCAGCTTTTACAAGGGCTGG
TGTTGGA---ACAGGATGAACTGTATACCCTCCTTTATCTAGAAATATAGCTCATCCTGG
AGGAGCAGTAGACTTAGGAATTTTTTCGCTTCATTTAGCAGGTATTTCTTCAATTTTAGG
AGCAATTAATTTTATAACAACAATCATTAACATACGA---TCTCCATCTATATCATTTGA
ACGAATTCCATTATTTGTTTGATCAGTATTTATTACCGCACTCCTTTTACTCTTATCTCT
ACCAGTTCTAGCAGGAGCAATCACCATACTTTTAACAGATCGAAATTTTAATACTTCATT
TTTTGACCCAGCAGGAGGAGGAGATCCAATTT-----------------
>NGNAB1562-13|Mesostigmata|Ascidae
ATTGGTTCCTTTAATAATTGGAGCCCCTGATATGGCTTTTCCTCGAATAAATAATATAAG
ATTTTGATTGCTCCCGCCTTCTTTAATTTTATTGGTATTTTCTAGAGCTTTGGGAAGGGG
TGCTGGG---ACTGGTTGAACAGTCTACCCTCCTTTATCGAGAAGAGGGTTTCATAGTGG
TGGTTCTGTAGATTTAGTAATTTTTAGTTTGCATTTAGCAGGAGTTTCTTCAATTTTAGG
GGCAATTAATTTTATTTCTACAATTTTAAATATACGA---CCTAAGAGGATATCTTTAGA
GCGGATGCCTTTATTTGTTTGATCGGTTTTTATTACGGCTATTCTTTTGTTACTAAGTTT
GCCTGTTTTAGCTGGAGCAATTACTATGCTTCTTACAGATCGAAATTTTAATACTACTTT
TTTGGACCCAAGAGGAGGAGGGGATCCTGTATTATACCAGCACTTGTTT
>MSSCA3590-16|Mesostigmata|Parasitidae
ACTCGTCCCCTTAATAATCTCTGCACCTGATATAGCTTTCCCTCGAATAAATAATATAAG
TTTCTGACTTCTACCCCCCTCTTTAACCCTTCTTCTTTACTCCTCCCTAGTAGAATCAGG
AGCTGGC---ACTGGATGAACTGTATACCCCCCCTTGGCGGGAAATATATCCCACAGAGG
GGGGGCCGTAGATCTGGCTATTTTTTCCCTTCATTTAGCAGGAGCTAGCTCTATCTTAGG
GTCTATTAATTTTATTACAACTATCATAAACATACGG---CCAAAAAATATAAGCCTAGA
GCAAATACCTCTATTTGTTTGATCTGTATTCATTACAACTATTCTCTTGCTACTCTCACT
TCCTGTACTAGCAGGGGCAATCACAATGCTCCTAACGGACCGAAATTTTAACACCTCTTT
CTTTGACCCTAGCGGGGGAGGGGACCCT---------------------
>MSSCA793-16|Sarcoptiformes|Quadroppiidae
ACTCGTTCCAATAATAATTGGAGCACAAGATATAGCCTTCCCTCGTATAAATAATATAAG
ATTTTGACTTCTTCCTCCATCTTTGATCTTTCTCACTACTTCAGCTTTTTCCGGAGCTGG
TGCTGGA---ACAGGATGAACCGTGTACCCTCCGTTAGCAAATAATATATTTCATTCTGG
AATTTCAGTAGATCTCGCCATCTTTAGCCTTCATTTGGCAGGGGCTTCTTCTATTTTAGG
AGCTATTAACTTTATCACCACTATTATAAACATACGT---TCTTCATCCATAAGACTAGA
TACTATCCCTCTTTTTGTGTGATCTGTATTACTTACTGCTATTTTATTACTTTTATCTTT
GCCAGTCCTAGCAGGAGCTATCACTATATTATTAACTGACCGAAACTTTAATACTTCTTT
TTTTGATCCGTCTGGAGGAGGGGATCCTAT-------------------
>MSSCA884-16|Sarcoptiformes|Dendroeremaeidae
ACTAGTTCCAATGATAATTGGAGCTCAAGATATGGCATTCCCTCGAATAAATAATATAAG
ATTTTGGTTACTCCCTCCTTCTTTAGCTTTACTGTCCTCTTCTGCTTTTGCTGGGATAGG
AGCTGGA---ACTGGTTGAACGGTTTATCCTCCGTTATCTACGAACTTGTTCCATTCTGG
CGTTTCAGTTGATTTAGCGATTTTTAGCCTTCATTTAGCAGGGGCATCTTCAATTTTAGG
AGCAATTAATTTTATCACAACTATTTTAAATATACGT---TCATCTTCGATGTCTCTTGA
TTCAATTCCTTTATTCGTATGATCTGTCTTAATCACTGCAGTGCTACTTTTACTTTCACT
TCCGGTATTAGCTGGTGCTATTACCATGTTACTAACAGACCGAAACTTTAACACTTCCTT
TTTTGATCCTTCCGGAGGGGGAGACCCTATTT-----------------
>MSSCA899-16|Sarcoptiformes|Parakalummidae
ACTAGTTCCAATAATAATTGGAGCTCAAGATATAGCATTCCCCCGTATAAATAACATAAG
ATTTTGATTACTTCCCCCTTCATTGTTTTTACTATCTTCTTCTGCATTTTCAGGCATAGG
AGTTGGA---ACAGGATGGACTGTGTATCCTCCTTTAGCAGGAAGATTGTTTCACTCTGG
ATTTTCAGTAGATTTAGCAATTTTTAGCTTACATCTCGCAGGTGTTTCTTCTATTTTAGG
AGCGATTAATTTTATCACCACCATTTTTAACATACGT---TCTTCTTCTCATACATTAGA
TTCTATCCCATTATTTGTGTGATCTGTTTTAATTACAGCAATTTTACTTTTATTATCGCT
TCCAGTTTTAGCGGGGGCCATTACTATATTGTTAACAGATCGAAATTTTAATACTTCTTT
CTTTGATCCATCCGGAGGAGGTGACCCTATT------------------
>MSSCA4645-16|Trombidiformes|Eupodidae
ATTAGTACCCATAATGATTGGGGCTCCTGACATAGCATTTCCCCGAATAAATAATATAAG
TTTTTGGTTATTACCTCCTTCTATTTGTATATTAATTATATCTTCATTTGTTGATTCTGG
TGCAGGA---ACTGGATGAACTGTTTATCCTCCTTTATCAAATTATATATTTCATAGAGG
AAGATCTGTTGATTTTACTATTTTTTCTTTACATATAGCTGGAATTTCTTCTATTTTAGG
AGCCATTAATTTTATTTCTACAATTTTAAATATACGA---TCTGCTTTTATATCGTTTGA
ACGTTTACCTTTATTTGTCTGATCTGTATTTATTACAGCAATTTTATTATTATTATCTTT
GCCTGTATTAGCAGGGGCAATTACAATGTTGTTAACAGATCGAAATTTTAATACTTCTTT
TTTTGACCCAGCTGGTGGAGGAGATCCAATTCT----------------
>MSSCA3643-16|Trombidiformes|Tarsonemidae
ATTAATTCCTATAATTTTAGTATCTTGTGATATAGCTTTTCCTCGAATAAATAACATAAG
ATTTTGGATATTAATTTCTTCCATTTCTTTATTAATTATATCGATATTATCTTCAACAGG
TTCAGGT---ACTGGGTGAACTATTTATCCACCTTTATCTTCAGTTGAATATCATTCTGG
TTCATCTGTAGATTTAACAATTTTATCTCTTCATTTAGCTGGAATTTCTTCAATTATAAG
ATCATTAAATTTTTTAGCTTCTATTATAATTATACGA---CAAAAATCTATTTTAATCNA
AATATGTTCATTATTTTCATGAAGAATTATAATTACAACATTTTTATTATTATTAGCACT
TCCTGTGTTAGCAGGAGCAATTACTATATTATTAACAGACCGAAATTTTAATACTTCTTT
TTTTAATCCAAATGGAGGAGGGGATCCAAT-------------------
>CNPAJ043-13|Mesostigmata|Halolaelapidae
GCTTGTACCTTTAATAGTTTCTGCTCCGGACATAGCGTTTCCACGTATAAATAACATAAG
TTTTTGACTCCTACCCCCCTCTCTTCTTCTTCTTCTATCCTCCTCGATAGTTGAGGCTGG
TGTTGGT---ACAGGATGAACAGTTTATCCTCCTTTGGCCTCTAATATCTCCCATTCAGG
GTTCGCAGTTGATTTAGCAATTTTTAGACTACATTTAGCCGGTATTTCATCAATTTTAGG
CTCTATTAATTTTATCACAACAATTATAAATATACGC---CCTAAACACATATCTATAGA
ACAAATACCTCTATTCGTTTGGTCTGTCTTTATCACAACAATCCTTCTACTCCTATCTCT
TCCAGTATTAGCTGGAGCAATTACTATACTTTTAACAGACCGAAACTTCAACACGTCTTT
CTTCGACCCTAGAGGGGGTGGTGATCC----------------------
>MSSCA3661-16|Mesostigmata|Digamasellidae
ACTAACCCCAATTATACTAAACTGCCCTGATATATCTTTCCCTCGCCTCAATAATCTAAG
ATTTTGACTCCTACCCCCTAGATTAATTATACTTCTTCTAAGAAATTTTATAGGTATAGG
AACAGGA---ACAGGATGAACAATTTATCCCCCCCTTTCAAATCAAATTTTTCACTCTAG
TTCTTCTGTTGATTTTACTATTTTTAGACTTCACATCGCAGGAATTTCTAGAATTTTAAG
TTCAATTAATTTTATTACTTCCATTATTAATATCCGA---CCTAATTCTATAAAAATAGA
ACAAATCCCTTTATTTCTCTGATCAATTCTAATTACCACTTTCCTATTATTATTAAGCCT
TCCTGTTCTAGCAGGAGCTATTACTATACTCCTAACTGATCGAAACTTTAACTCAACCTT
TTTTGACCCTAGAGGAGGAGGAGACCCTATT------------------
>UAWM124-14|Trombidiformes|Aturidae
ATTAGTTCCTCTTATAGTATCAGCACCAGATATAGCTTTCCCACGAATAAATAATATAAG
ATTTTGACTTCTTCCCCCTTCTCTCTTATTATTAATCACAGGATCTATAACCTCCATAGG
AGCAGGA---ACTGGATGGACTGTTTATCCACCTTTGTCCGGGAATTTAGCTCACTCAGG
CACTTCTGTTGACTTAACCATTTTTTCTTTACATTTAGCTGGTATTTCATCAATCTTAGG
AGCTATTAATTTCATAGCTACTATTTTAAATATAAAA---CCCTCTAACATAAAATTAGA
ACAACTATCACTATTTGTTTGATCCATTTTCATTACAACAATTTTACTACTTTTATCATT
ACCTGTTTTAGCAGGAGCCATTACCATATTATTAACAGATCGAAATTTTAATACCTCATT
TTTTGATCCTGCAGGAGGAGGGGATCCAATTTTATACCAACATCTATTT
>MSSCA956-16|Trombidiformes|Eupodidae
ATTAGTACCAATAATGATTGGTGCACCTGATATAGCTTTCCCTCGAATAAATAATATAAG
ATTTTGATTATTGCCTCCTTCTATTAGTATATTAATTTTATCATCTTTTGTAGAAAGAGG
GGCAGGA---ACAGGATGGACTGTTTATCCTCCTTTATCTAATTACATATTCCATAGAGG
AAGATCAGTTGACTTTACTATTTTTTCACTTCACATAGCTGGTATTTCTTCTATTTTAGG
GGCAATCAATTTTATTTCTACTATTATAAATATACGA---TCTCCTTTTATGAGATTTGA
ACGAATACCTTTATTTGTATGATCGGTTTTTATTACAGCTATTTTATTGTTATTATCTTT
GCCTGTATTAGCAGGAGCTATTACTATATTACTAACTGATCGAAATTTTAATACTTCGTT
TTTTGATCCGGCTGGGGGAGGTGATCCTATTT-----------------
>SSWLD8332-13|Mesostigmata|Trachytidae
ACTAATTCCCTTGTTATTAGGGGCACCAGATATAGCTTTTCCTCGCATAAATAATTTAAG
ATTCTGATTATTACCCCCATCATTAATTCTATTAATATCTTCATCTCTTGTAGAATCTGG
TGCAGGG---ACAGGCTGAACAGTCTATCCTCCTTTAGCCTCGAATATTTCTCATAGAGG
GGCAAGAGTAGACCTAGCTATTTTTTCTCTTCATTTGGCAGGAGTATCCTCTATTCTAGG
TTCAATTAATTTTATCACAACAATTATTAATATACGA---TCAATAGAAATAACAATAGA
ACGTATTCCTTTATTTGTATGATCTGTTCTTTTGACAACAATTCTATTACTGTTATCTTT
GCCCGTTCTAGCAGGAGCTATTACTATGCTTTTAACAGACCGAAACTTTAATACTTCTTT
TTTCGATCCTGCAGGAGGGGGAGACCCTATTTTATATCAACATCTATTT
>CNGBH774-14|Trombidiformes|Unionicolidae
ACTAGTCCCACTGATAATTAGAGCCCCAGATATAGCTTTTCCACGAATAAACAACATAAG
ATTCTGATTACTTCCCCCAGCTTTAATTTTATTATGTACTGGATCAATAACAAACATAGG
AGCTGGA---ACAGGATGAACAGTTTACCCTCCCTTATCAGGGAATATTGCTCACGGAGG
AATTTCTGTAGACCTATCAATCTTCTCTTTACATTTAGCAGGTATTTCTTCAATTTTAGG
AGCCATTAATTTTATGGCAACTATTTTAAATATAAAA---CCGAAATTTATAAAAATAGA
ACAAATACCCTTATTTGTTTGATCAATCTTTATTACAGTGATTCTTCTTCTTTTATCTTT
ACCAGTACTAGCTGGAGCTATCACAATACTTTTAACAGACCGAAATTTTAATACATCTTT
CTTTGACCCAGCAGGAGGGGGAGACCCTATTTTATATCAACATCTTTTT
>UAWM094-14|Trombidiformes|Arrenuridae
ACTATTACCTTTAATACTAAGAGCTCCTGATATAGCATTCCCACGAATAAATAATATAAG
ATTCTGATTATTACCGCCATCAATCACCCTTCTTCTTTCTAGATCATTTACATCAATAGG
TGCTGGT---ACAGGGTGAACAGTATACCCACCTTTATCAAGAAACATTGCTCACTCAGG
ACCGTCTGTAGATTTAGCAATTTTCTCACTTCACCTAGCAGGGGTATCTTCAATTTTAGG
GGCTATTAATTTTATAGCCACAACTATCAATATAAAA---CCATCATCTATAAAGACAGA
TAAAATTCCTTTGTTTGTTTGATCAATTTTTATTACAACTATTCTACTTCTTCTTTCGTT
ACCGGTTTTAGCAGGAGCTATTACAATGCTATTAACAGATCGAAATTTTAATACATCATT
TTTTGATCCTGCAGGAGGAGGAGATCCAATTTTATACCAACATTTATTT
>MSSCA889-16|Sarcoptiformes|Eremaeidae
ACTAGTACCCATAATGATTGGAGCCCAAGACATAGCTTTCCCTCGTATAAATAACATGAG
ATTTTGGTTACTTCCACCTTCTTTATCTCTGCTTTCTGCCTCTGCTTTTGCAGGAATGGG
TGCTGGA---ACAGGTTGGACAGTGTATCCTCCTCTAGCAGGAAATCTCTTTCATTCGGG
GTTTTCGGTAGACTTAGCTATTTTTAGACTACACTTAGCCGGTGCTTCCTCTATTTTGGG
GGCTATCAATTTTATTACTACTATTATAAATATACGT---TCTTCCTCTATGACCTTAGA
TTCAATTCCTCTATTTGTTTGATCAGTTTTAATTACTGCTGTGCTTTTACTTTTATCGTT
GCCGGTTTTGGCAGGGGCAATTACAATGTTATTAACAGATCGTAACTTTAATACATCATT
TTTTGACCCATCCGGAGGCGGGGATCCAATTT-----------------
>MSSCA926-16|Trombidiformes|Eupodidae
ATTAGTTCCTATAATAATTGGTGCACCTGATATAGCATTCCCTCGAATGAATAATATAAG
ATTTTGACTGTTACCTCCTTCTATTAGAATGCTTATTCTTTCTTCCTTTGCTGATAGAGG
GGCTGGC---ACAGGATGAACTGTATATCCTCCCCTTTCTAATTTTATATTTCATAGAGG
AAGATCTGTTGATTTTACTATTTTTTCTTTACATATAGCTGGTATCTCTTCTATTTTAGG
AGCTATTAATTTTATTTCTACTATTTTAAATATACGA---TCAGCTTATATAAGATTTGA
ACGAATGCCTTTATTTGTTTGATCAGTTTTTATTACTGCTATTTTATTACTTTTATCTCT
TCCAGTTTTAGCAGGAGCAATTACAATACTTTTAACAGATCGTAATTTTAATACTTCTTT
CTTTGATCCCGCCGGAGGAGGTGATCCTATTT-----------------
>MSSCA649-16|Mesostigmata|Zerconidae
ATTAGTCCCTTTAATAATAAGAACCCCTGATATAGCTTTTCCTCGAATAAATAATATAAG
ATTTTGACTCCTTCCTCCTTCTTTAATTATATTACTAAGATCTTCAATAATTGAATCTGG
AGCAGGA---ACAGGGTGAACTATTTATCCTCCTCTTTCTAATAATATTTCTCATAGAGG
AATATCTGTTGATATTACTATTTTTTCACTTCATTTAGCAGGTATTTCTTCTATTTTAGG
TGCTATTAATTTTATTGTAACTATTTTAAACATACGA---AATAAAAATATAAACTATGA
AAAATTTCCTCTATTTATTTGAAGAATTTTAATTACTACAATTTTACTTTTATTAGCTTT
ACCTGTTCTAGCAGGTGCTATTACAATATTACTAACAGATCGAAATTTTAATACTTCTTT
TTTTGATCCTAGAGGAGGAGGAGACCC----------------------
>MSSCA4687-16|Mesostigmata|Macrochelidae
ACTTATCCCAATAATAATCTCTGCACCAGATATAGCTTTCCCACGAATAAATAATATAAG
ATTTTGACTATTACCTCCATCAATATTTTTATTAATTATATCTTCTATAATTGAAGATGG
AGCAGGT---ACAGGATGAACAGTATATCCACCACTTGCAAGAAATATTTCTCACAGAGG
AAGTGCAGTAGATATAACCATCTTTAGACTACATTTAGCTGGAATTTCTTCTATCCTAGG
AAGAATTAATTTCATCTCTACAATTATAAATATACGC---CCTAAAAAAATAATATTAGA
ACAAATACCACTTTTTGTTTGATCTGTTTTTATTACTACTATTCTACTACTATTATCATT
ACCAGTATTAGCAGGAGCTATTACAATATTATTAACAGATCGAAACTTTAATACATCCTT
CTTTGATCCCTCTGGAGGAGGAGACCCAGTTT-----------------
>MSSCA4928-16|Mesostigmata|Laelapidae
ACTAACCCCTATATTTATTACTTCAATAGATATAGCATTCCCACGACTTAATAATTTAAG
TTTCTGACTTCTTATCCCATCATTAATCTTTTTAATTCTTTCCTCTTTTATTGAAAGAGG
TGTAGGT---ACAGGATGAACAGTTTATCCACCTCTATCAGGCAATATAAGCCATAGAGG
TGCATCAGTAGATCTAGCCATCTTTAGCCTTCATTTAGCTGGTATTTCTTCAATTCTTAG
CTCAATCAACTTTATATCAACTATCATAAATATACGA---CCTAATAAACTTCTAATTGA
ACATATACCTCTTTTTGTATGATCAATCTTTATTACAACAATTCTTCTTCTCTTAAGACT
ACCTGTTTTAGCAGGGGCTATTACTATACTCCTAACAGATCGAAATTTTAATACTTCCTT
CTTTGACCCAAACGGAGGAGGAGATCCAATCC-----------------
>MSSCA3644-16|Trombidiformes|Tarsonemidae
ATTAATTCCTATAATTTTAGTATCTTGCGATATAGCTTTTCCTCGAATAAATAATATAAG
ATTCTGAATATTAATTTCTTCTATTTTTTTATTAATTATATCTATAATATGTTCAGTGGG
TTCAGGA---ACTGGATGAACTATTTATCCACCTTTATCTTCAGTTGAATATCATTCAGG
TTCATCTGTGGATCTAACAATTCTATCTCTTCATTTAGCGGGAGTTTCTTCAATTATGAG
ATCTTTAAATTTTTTAGCCTCTATTTTAATTATACGG---CAAAAATCTATTTTAATTGA
AATATGTTCTTTATTTTCATGAAGAATTATAATTACAACTTTTTTACTTCTATTGGCTCT
TCCAGTATTAGCAGGAGCAATTACTATATTGCTTACAGATCGAAATTTTAATACTTCTTT
TTTTAATCCAAATGGAGGAGGGGATCCAGTTT-----------------
>CNGMD1780-14|Trombidiformes|Pygmephoridae
GTTAATTCCAATGATAATAATAACTCCAGACATGGCATTTCCACGAATAAATAACATAAG
ATTCTGATTACTACTATCTTCTTTAGCTCTACTTATTTCTTCAATATTAACTTCTCAGGG
AAGAGGA---ACAGGATGAACTGTCTATCCACCACTGTCAAGCCAAATATTTCACTCCGG
TATGTCAGTTGATTTAACAATTTTATCTTTACATTTAGCGGGTGCCTCTTCAATTATAAG
ATCATTAAATTTTATTATTACTATTCTAAATATAAAA---CCCAAAACAATATATTTAGA
ATATATCCCCTTGTTCGCCTGAAGAGTTTTACTAACAACAATTCTGCTATTATTAGCCTT
GCCAGTTCTAGCCGGTGCAATTACTATACTACTAACAGACCGAAACTTTAATACATCATT
TTTTGACCCTAGAGGGGGGGGTGATCCTATTCTATATCAACACTTGTTC
>MBIOH728-13|Mesostigmata|Phytoseiidae
ACTGGTGCCAATAATAATTAATGCTCCGGATATAGCCTTCCCACGTATAAATAATATAAG
ATTTTGACTCTTACCTCCGTCATTCTTATTCCTAACTTTATCTTCATTTATTGAAGGAGG
AGCTGGA---ACTGGTTGAACAGTTTATCCTCCTTTATCCAATTCTATTTTTCACAGAGG
CCCTTCAGTTGATTTAGCTATTTTTAGATTACATTTAGCTGGAATCTCTTCTATTATAGG
GTCTATTAATTTTATCTGTACAATTTTAAACATACGT---CCTTTATTAACCAAGCTTGA
ACAAATACCTTTATTCGTATGATCTATTTTTATCACAACTATTCTTCTTCTTCTCTCTCT
TCCAGTTTTAGCTGGAGCCATTACTATACTTTTAACTGACCGAAACTTTAACACCTGTTT
TTTTGATCCTAGAGGAGGGGGTGACCCTGTTTTATACCAACACTTATTT
>HPPPF994-13|Mesostigmata|Melicharidae
AATAGTTCCTTTAATATTATCTGCTCCTGATATAGCTTTTCCTCGAATAAATAATATAAG
ATTTTGATTATTGCCTCCTTCTTTAACTTTTTTAATTATATCTTCAATAATTGAATCAGG
TGTGGGA---ACAGGGTGGACAGTTTATCCTCCTTTATCAAATATTATATATCATAGAGG
TTCTTCTGTAGATTTATCTATTTTTTCTTTACATTTAGCAGGAATTTCTTCTATTTTAGG
GTCAATTAATTTTATTTGTACAATTTTAAATATACGA---TCTAATAATTTTAAAATAGA
GCAAATATCTTTATTTGTTTGATCAGTTTTTATTACAACTATTTTATTATTATTAAGTTT
ACCTGTTTTAGCAGGGGCAATCACTATATTATTAACGGATCGAAATTTTAACACTAGATT
TTTTGATCCTAGAGGAGGTGGAGATCCTGTTCTTTATCAACATTTGTTT
>UAWM131-14|Trombidiformes|Arrenuridae
ACTACTACCTTTAATATTAAGAGCCCCTGATATAGCATTTCCACGAATAAATAATATAAG
ATTCTGATTACTACCACCATCACTCACCCTCCTTCTTTCAAGATCCTTTACATCAATAGG
AGCTGGG---ACTGGGTGAACAGTTTATCCTCCCCTAGCAAGAAATATTGCTCATTCAGG
ACCATCCGTAGATTTGGCAATTTTTTCTCTTCACCTCGCAGGAGTATCTTCAATTCTTGG
GGCTATTAATTTTATAGCCACAACTATTAACATAAAA---CCTTCATCAATAAAGACAGA
TAAAATCCCCCTATTCGTTTGGTCAATCTTCATTACAACTATTCTACTTCTTTTATCTTT
ACCGGTTTTAGCAGGAGCTATTACAATATTATTAACAGATCGAAATTTCAATACATCATT
TTTCGATCCTGCAGGAGGAGGAGACCCAATTTTATACCAACATCTATTC
>MSSCA3654-16|Mesostigmata|Parasitidae
ACTAACCCCTTTAATAATTTCTGCCCCTGATATAGCTTTCCCTCGAATAAACAATATAAG
ATTTTGGTTATTACCTCCCTCTTTATCTCTTCTCTTATTCTCTTCTATAGTAGAAGCCGG
AGCCGGA---ACTGGTTGAACAGTCTACCCCCCCTTAGCAAGAAATACTTCTCATAGCGG
AGCTGCTGTAGATTTAGCTATTTTTTCATTACATTTAGCTGGTATCTCATCAATTCTTGG
ATCAATCAATTTTATTACAACTATTATAAATATACGT---CCAAAAGAAATATCTTTAGA
CCAAATACCTCTATTTGTCTGATCTGTTTTTATCACTACTATTTTACTCCTTTTATCTCT
TCCTGTTTTAGCAGGAGCTATCACAATACTACTAACAGATCGTAACTTCAATACTTCTTT
TTTTGACCCTAGAGGAGGAGGAGACCCTATT------------------
>UAWM101-14|Trombidiformes|Arrenuridae
GCTACTACCTTTAATATTAAGAGCCCCCGATATAGCATTTCCACGAATAAATAACATAAG
ATTCTGATTATTACCACCATCACTCACTCTCCTTCTTTCTAGATCCTTTACATCTATAGG
AGCTGGA---ACTGGATGAACAGTTTATCCTCCTCTAGCAAGAAACATTGCTCATTCAGG
ACCATCTGTAGATTTAGCGATTTTTTCTCTTCACCTAGCAGGAGTATCTTCAATTCTTGG
AGCTATTAATTTTATAGCAACAACTATTAACATAAAA---CCTTCATCAATAAAAACAGA
TAAAATTCCTCTATTTGTTTGATCAATTTTTATCACAACTATCCTACTTCTTTTATCTTT
ACCAGTTTTAGCAGGAGCTATTACAATACTATTAACAGATCGAAATTTCAATACATCATT
TTTTGATCCTGCAGGAGGGGGAGACCCAATCTTATACCAACATCTATTC
>CNPKF2106-14|Mesostigmata|Parasitidae
ACTAGTTCCTCTAATAGTCTCAGCCCCAGATATAGCATTCCCTCGAATAAACAACATAAG
ATTCTGGCTTCTCCCACCCTCTCTACTTCTACTATTAAGATCATCTATAGTAGAGTCCGG
AGCAGGC---ACTGGATGGACTGTATACCCACCCCTAGCTAGAAACATCTCTCATAGAGG
GGGGGCTGTAGATTTAGCTATTTTCTCCCTTCACTTAGCGGGTATTTCTTCAATTCTGGG
GTCAATTAATTTTATTACCACTATTATAAATATACGA---CCTTACAGCATATCCTTAGA
GCGTATACCCCTCTTTGTGTGATCAGTTCTCATCACAACTATTCTCCTCCTACTCTCCTT
ACCAGTACTAGCAGGAGCGATCACAATACTACTAACGGACCGAAATTTTAACACCACCTT
TTTTGACCCAAGAGGAGGAGGAGACCCTATCTTGTATCAACACCTATTT
>SSWLD8211-13|Mesostigmata|Zerconidae
ATTAGTACCTTTAATATTAATAATTCCTGATATAGCATTTCCCCGATTAAATAATATAAG
ATTTTGAATACTTCCTCCTTCTTTACTCTTACTATTAAATTCCTCTATAGTAGAAAGAGG
GACAGGA---ACTGGATGAACTGTATATCCCCCTCTTTCACATAATATATCCCATAGAAG
AATAAGAGTTGATTTATCTATTTTTAGTCTTCATATAGCTGGTATCTCTTCTATTTTAAG
TTCTATTAATTTTATCGTAACAATTTTAAATATACGA---CCTAATATACTATTTTTAGA
TAAAATACCTTTATTTATTTGATCAATTTTTATTACTACAATTTTATTACTATTAGCGTT
ACCCGTTTTAGCAGGTGCAATTACAATATTATTAACTGATCGTAATTTTAATACTTCTTT
CTTTGATCCTAATGGAGGAGGAGATCCTATTTTATACCAACACTTATTT
>SSWLD8334-13|Sarcoptiformes|Galumnidae
ACTAGTTCCAATAATAATCGGAGCTCAAGACATGGCCTTCCCTCGAATAAATAACATAAG
TTTTTGGTTACTCCCTCCGTCTCTAACCTTGCTTTCCCTTTCAGCCTTCGCTGGGATAGG
AGCAGGC---ACCGGTTGGACCGTGTACCCCCCCTTAGCTAGAAGTATATTTCACTCAGG
GATTTCAGTAGATCTTGCCATTTTTAGACTTCACTTAGCGGGGGCCTCTTCTATTTTAGG
GGCTATTAACTTTATCACTACTATTCTAAATATACGA---TCTTCTTCTCTAACCCTAGA
CTCAATCCCTTTATTTGTGTGATCCGTGCTAATTACCGCAGTCCTTCTTTTACTATCATT
ACCCGTACTAGCAGGAGCAATTACAATACTGCTAACAGACCGAAATTTCAACACCTCTTT
TTTCGACCCTTCGGGAGGGGGGGACCCCATTCTTTACCAGCACTTATTC
>CNGBG1838-14|Trombidiformes|Pionidae
ATTAATCCCCCTTATACTCAGAGCCCCAGATATAGCATTCCCTCGCATAAACAACATAAG
ATTTTGATTACTCCCACCTTCAATTATCCTTTTAACAACAAGCTCTTTAACAACATTAGG
AGCAGGG---ACAGGCTGAACAGTATACCCCCCCCTGTCAAGAAATTTGGCTCATAGAGG
GCCCTCTGTTGATTTAACCATTTTCTCCCTCCATCTCGCAGGTGTATCCTCAATTTTAGG
AGCTATTAATTTTATAGCAACAATTTTAAATATAAAA---CCTAAGTACATGAAACTAGA
GCAAATACCTCTATTTGTCTGATCCATTTTTATTACCACCATTCTTTTACTTCTATCCCT
ACCTGTACTAGCTGGGGCTATTACTATACTACTAACAGACCGTAACTTTAATACTTCATT
TTTCGACCCCGCCGGGGGGGGAGACCCTATTTTATATCAACATTTATTC
>RBCMA369-15|Sarcoptiformes|Gustaviidae
GTTGGTACCCATGATAATTGGGGCTCAGGATATAGCCTTCCCACGCATAAATAACATAAG
TTTTTGACTCCTACCCCCTTCCCTAATTCTACTAAGAAGTTCTGCTTTTGCGGGGATAGG
GGCAGGA---ACGGGTTGAACTGTTTATCCCCCCCTAGCTGGTAACCTATTTCACTCAGG
AATTTCCGTAGACTTAGCAATTTTCAGTTTACATTTAGCTGGTGCCTCTTCAATTTTGGG
GGCTATTAACTTTATCACTACTATTATTAATATACGT---TCTTCCTCGTTAACTTTAGA
TTCTATTCCGCTATTCGTATGATCTGTACTTATTACAGCAGTTCTCCTACTACTATCCCT
ACCCGTTCTAGCTGGAGCTATCACCATGCTACTCACAGACCGGAATTTCAACACAACCTT
TTTTGACCCTTCGGGTGGGGGGGATCCTATTCTTTATCAACATCTGTTC
>SSWLD8338-13|Mesostigmata|Ologamasidae
ATTAACTCCTATTATAATCATATCTCCTGATATAGCATTTCCTCGGATAAATAATATAAG
ATTTTGACTTTTACCCCCCTCATTAATATTTCTTTTAATATCTTCTATAGTAGAATCCGG
GGCAGGT---ACGGGTTGAACAGTGTATCCTCCTTTAGCATCTAATATTTCTCATAGAGG
TAGAGCAGTAGATATAGCAATTTTTAGTTTACATTTAGCAGGTATTTCTTCTATTTTAGG
GTCAATTAATTTTATTACTACTATTATAAATATACGA---CCTAAAAATATAACAATAGA
ACAAGTTCCTCTATTCGTATGATCTGTTTTAATCACAACTATTTTACTTCTATTATCTTT
ACCCGTATTAACTGGAGCTATTACTATATTATTAACTGATCGAAATTTTAATACATCATT
TTTTGACCCATCAGGAGGAGGGGACCCTATTTTATACCAACATTTATTT
>MSSCA927-16|Trombidiformes|Rhagidiidae
ATTAGTTCCTATAATAATCAGTGCTCCAGATATAGCTTTTCCCCGAATAAACAACATAAG
ATTCTGACTACTTCCACCATCCTTGTCCCTACTATTGATATCAGCATTTACAAGAGCAGG
AGTAGGA---ACTGGATGAACAGTGTATCCACCTTTATCTGCCAACATTGCTCACCCAGG
AGGAGCAGTAGATTTAGGAATTTTTTCTCTACACCTAGCAGGAATTTCATCAATCTTAGG
AGCCATTAACTTCATAACTACAATCATTAATATACGC---TCCCCCTCTATATCCTTCGA
ACGAATTCCATTATTTGTTTGGTCTGTTTTCATTACAGCCTTACTTCTACTTTTGTCTCT
TCCCGTACTCGCAGGAGCAATTACCATGTTATTAACAGATCGAAACTTCAATACTTCTTT
CTTCGACCCAGCTGGAGGGGGAGATCCTAT-------------------
>RBCMA361-15|Sarcoptiformes|Ceratozetidae
ACTAGTTCCAATGATAATTGGGGCACAAGACATAGCTTTTCCACGTATAAATAACATAAG
ATTCTGACTCTTGCCTCCTTCGCTAGCCTTGTTATCTTCATCAGCTTTTGCAGGAATAGG
GGCAGGA---ACAGGTTGAACAGTATACCCACCTTTAGCAGGAAATCTTTTTCACTCAGG
ATTTTCTGTAGATTTAGCCATTTTTAGCCTTCATTTAGCAGGGGCATCTTCTATTTTAGG
AGCTATCAATTTCATCACTACCATTTTAAACATACGA---TCTTCTTCCATAACATTAGA
CTCTATTCCTCTATTCGTTTGATCTGTACTAATTACTGCTGTTTTGTTATTACTATCTCT
CCCAGTTTTGGCAGGAGCTATCACTATGCTTTTAACAGACCGAAACTTTAACACCACCTT
CTTTGATCCTTCTGGAGGAGGAGACCCTATCCTATACCAACATTTATTT
>MSSCA888-16|Sarcoptiformes|Eremaeidae
GCTTGTTCCCATAATGATTGGAGCACAAGACATAGCTTTTCCTCGTATGAATAACATGAG
ATTTTGATTACTTCCTCCCTCACTGTCCCTTCTATCAGCGTCAGCTTTTGCTGGTATAGG
AGCAGGA---ACCGGTTGAACTGTGTATCCCCCTTTAGCGGGAAACTTGTTTCATTCCGG
TTTTTCCGTTGATTTAGCAATTTTCAGGTTACATTTAGCAGGAGCCTCCTCTATTCTAGG
AGCTATTAATTTTATTACTACCATCATAAATATGCGT---TCTTCTTCCATAACGTTAGA
TTCAATCCCTCTATTCGTTTGGTCAGTATTAATTACAGCCGTTTTGTTACTTCTATCCTT
ACCAGTATTAGCAGGAGCCATTACCATATTATTAACGGATCGGAATTTTAACACCTCATT
CTTTGACCCTGCCGGGGGAGGGGATCCAAT-------------------
>MSSCA3631-16|Trombidiformes|Rhagidiidae
ACTAGTTCCAATAATAATTGGAGCTCCAGATATAGCATTCCCACGAATAAACAATATAAG
ATTCTGACTACTACCCCCATCCCTATCTTTACTACTAATATCAGCCTTCACGAGAGCTGG
GGTAGGA---ACAGGATGGACAGTATACCCACCCCTCTCAAGTAACATCGCCCATCCGGG
GGGGGCAGTAGACCTAGGAATTTTTTCTCTCCATTTAGCAGGAATCTCCTCAATTTTAGG
AGCAATTAATTTCATAACTACAATCATCAACATACGA---TCACCAGCTATATCCTTCGA
ACGCATCCCTCTATTTGTATGATCTGTCTTTATCACAGCCCTCCTACTCTTACTATCTCT
ACCAGTACTAGCAGGAGCAATCACCATATTACTAACAGACCGAAACTTTAATACATCATT
CTTTGATCCAGCTGGAGGAGGAGATCCAATTT-----------------
>MSSCA3569-16|Mesostigmata|Digamasellidae
ATTAGTACCTTTAATAATTAGAGCTCCTGATATAGCTTTTCCACGAATAAATAATATAAG
ATTTTGATTATTACCTCCAAGTTTACTTTTTTTGATCCTTAGAAGTTTAATTGAAGGAGG
AGTTGGT---ACTGGATGAACAGTATACCCACCTTTAGCTAGAAATATTAGTCATTCAGG
AAGTGCTGTTGATATAGCTATTTTTAGTTTACATCTTGCAGGAATTTCTAGAATTTTAGG
TTCAATTAATTTTATTACAACTATTGTTAATATACGT---CCTAAATCTATAAGATTTGA
ACGAATTCCATTATTTGTATGATCAGTTTTTATTACAACTATTTTATTATTATTAAGTTT
ACCTGTTTTAGCAGGTGCAATTACAATACTTTTATTAGATCGAAATTTTAATACTTCTTT
TTTTGATCCTAGAGGTGGTGGGGATCCTGTAT-----------------
>MSSCA650-16|Mesostigmata|Zerconidae
ACTTGTCCCTATAATAGTAATATCTCCGGATATAGCTTTTCCTCGTATAAATAATATAAG
TTTTTGATTGTTACCTCCTTCTTTAATTTTACTTTTAAGGTCTTCTATAACAGAGTCTGG
CTCTGGA---ACTGGTTGAACAGTTTATCCGCCTCTTTCAATAAATATTTCACATAGCGG
AATAAGCGTAGATTTGGCAATTTTTTCTTTACATTTGGCTGGTGTGTCTTCAATTTTAGG
GGCTGTTAACTTTATTGTTACTATTTTAAACATACGG---CCGATGTATTTAAGGATAGA
AAAGTTGCCTTTATTTATTTGATCTATTTTTATTACGACTATTTTATTGCTCTTAGCACT
TCCTGTTTTAGCAGGTGCAATCACAATACTATTAACTGACCGTAATTTTAATACATCTTT
TTTTGATCCAAGGGGG---------------------------------
>MSSCA3347-16|Mesostigmata|Trachytidae
ATTAGTTCCTCTAATATTAGGAGCTCCAGACATAGCTTTCCCACGTATAAATAATATAAG
ATTTTGATTACTGCCTCCTTCTTTAATTTTACTTATATCTTCTTCCATAGTAGAAGCCGG
AGCAGGT---ACAGGCTGAACCGTTTATCCCCCATTAGCTTCTAATATTTCCCATAGAGG
AGCCAGAGTAGATCTTGCAATTTTTTCTCTTCATTTGGCAGGAGTTTCTTCTATTTTAGG
CTCTATTAATTTTATTACTTCAATTATTAACATACGT---TCAACAGATATAAATATAGA
ACGCATTCCTCTTTTTCTTTGATCAGTTCTTTTAACAACAATTTTACTACTATTATCTCT
TCCAGTGTTAGCCGGAGCAATTACAATATTATTAACAGATCGAAACTTTAATACTTCATT
TTTTGATCCAGCAGGTGGAGGAGACCCAATTT-----------------
>MSSCA3675-16|Sarcoptiformes|Phthiracaridae
GTTGCTCCCGATAATAGTAGGATCACAAGACATAGCTTTCCCACGAATAAACAATATAAG
ATTCTGATTACTCCCACCATCCCTACTTCTCCTAATCAGGTCTTCTATGTCAGGGACAGG
AGTAGGT---ACAGGATGGACCATTTACCCCCCCCTCTCGGACTCTATATTTCACTCTTC
ATCCTCAGTAGATCTATCAATCTTCAGTTTACATTTAGCCGGGATTTCGTCAATCCTAGG
TTCAATTAACTTCATCAGAACAATGATAAACATAAGA---TCAAATTATACAACCCTAGA
TTTCATACCCCTATTTGCTTGATCAATTTTAATTACCACTCTTTTATTAATAATTTCATT
ACCAGTCCTAGCAGGAGCTATTACGATACTTCTTATAGACCGAAACTTTAACACCTCCTT
CTTCGACCCAACAGGGGGAGGTGATCCTGTTC-----------------
>MSSCA3668-16|Sarcoptiformes|Phthiracaridae
ACTTCTACCAATTATAGTAGGTTCACAAGATATAGCATTCCCCCGAATAAACAACATAAG
ATTCTGATTATTACCCCCTTCATTAACTCTATTAATTAGATCATCCATATCGAGAACAGG
GGCAGGA---ACAGGATGAACAATCTATCCCCCTCTTTCAGATTCATTATTCCACTCTTC
CTCACCAGTAGATTTAACTATCTTCAGACTCCACTTGGCTGGAGTATCGTCAATCTTAGG
TTCAATCAACTTTATTAGAACTATACTAAATATGAAA---TCAAACTATATAAGAATAGA
ATCAATACCTTTATTTGCCTGATCAATTATAATTACAACACTTTTATTAGTAATTTCATT
ACCAGTACTAGCAGGAGCCATTACAATATTATTAATAGATCGAAACTTCAGAACGTCATT
CTTTGATCCCACAGGAGGAGGGGACCCAGTACTT---------------
>MSSCA719-16|Mesostigmata|Trachytidae
ATTAATTCCTTTAATACTAGGAGCTCCAGACATAGCTTTCCCACGTATAAATAATATAAG
ATTTTGACTCTTACCTCCTTCTTTAATTCTTCTTATATCTTCTTCCCTAGTAGAAGCTGG
GGCAGGC---ACAGGATGAACTGTATACCCCCCACTTGCTTCTAATATTTCTCATAGAGG
AGCAAGAGTAGATCTAGTTATTTTTTCTCTTCACTTAGCAGGAGTATCCTCTATCTTAGG
ATCTATTAATTTTATCACAACAATTATTAACATACGA---TCAATAGAAATAACTCTAGA
ACGAATCCCCCTTTTTATTTGATCCGTTTTTCTTACAACAGTTCTTCTATTGTTATCTCT
ACCCGTATTAGCTGGAGCAATTACAATATTACTAACAGACCGAAATTTCAATACTTCTTT
CTTCGACCCAGCAGGGGGAGGGGACCCTAT-------------------
>MSSCA734-16|Mesostigmata|Dinychidae
ATTAGTACCTTTAATAATTAGAGCTCCAGATATAGCTTTTCCTCGTATAAATAATATAAG
TTTTTGGTTACTTCCTCCTTCCTTAATTTTATTAATTTCATCCTCTATAGTAGAATCAGG
AGCCGGA---ACTGGTTGAACTGTTTATCCTCCTTTAGCTTCTAATATATCCCATAATGG
TGGAAGTGTAGACTTAACAATTTTTTCCTTACACCTTGCTGGTCTATCCTCAATTTTAGG
TTCTATTAATTTTATCACAACTATTATAAATATACGA---CCTAAAACAATAACTTTAGA
CCAAATACCTTTATTTGTATGATCAATCCTTCTTACAACAATTTTATTACTTTTATCTTT
ACCTGTTTTAGCAGGTGCCATTACAATACTTTTAACAGATCGTAATTTTAACACATCCTT
CTTTGACCCAGCTGGAGGAGGTGATCCTATTT-----------------
>SSJAD3346-13|Sarcoptiformes|Crotoniidae
ACTTGTGCCCATAATAATCGGAGCCCAAGATATAGCTTTCCCTCGTATAAACAACATGAG
TTTTTGATTGCTTCCTCCTTCTCTAACTCTTCTCTCAGCTTCTGCCTTCGCAGGCATGGG
AGCGGGG---ACCGGATGAACCGTTTACCCCCCCCTCTCTACAAACATGTTTCACTCTGG
CNTCTCAGTTGNNNNAGCAATTTTTAGCTTACATTTAGCTGGTGCTTCTTCTATCCTGGG
AGCAATTAACTTTATCACCACCATTATAAATATGCGA---TCCTCAGCTATGAGGATAGA
CGCTATTCCCTTATTTGTATGGTCTGTGTTAATTACAGCAGTTTTACTACTCCTCTCCCT
ACCAGTTTTGGCTGG---------------------------------------------
-------------------------------------------------
>SSKUB11333-15|Trombidiformes|Erythraeidae
ATTAATTCCAATAATACTAGGGGCCCCAGATATAGCTTTCCCACGAATAAATAACATAAG
ATTTTGACTTCTTCCCCCTTCTTTAATTCTTCTCTTGTCAGCCTCAATAGCAAACATGGG
TGTAGGG---ACAGGGTGAACAATTTACCCTCCCTTATCAGATTTGTGTGGCCACAGATC
GTACTCAATTGAGATATCTATTTTTTCTTTACACCTAGCAGGTGTGTCATCTATCTTAGG
GGCAATCAACTTCTTAGCCACTATCAAAAACATAAAA---AATAGCGCGTTATCAATGGA
AAAGATACCTTTATTTGTATGGTCTGTAATAGTGACTGCTATTTTACTCCTATTATCATT
ACCTGTATTAGCGGGAGCCATCACCATACTATTATCAGATCGAAATTTCAACACATCCTT
TTTCGACCCATCAGGAGGAGGAGACCCAATTTTATACCAACACTTATTC
>RRBPE004-15|Mesostigmata|Parasitidae
ACTTACCCCTTTAATAATCTCTGCCCCAGATATAGCTTTCCCTCGAATAAATAACATAAG
ATTTTGGCTCCTACCCCCTTCTTTAATCCTTTTAATAAGCTCTTCAATAGTAGAATCAGG
AGCGGGG---ACAGGTTGAACCGTCTACCCCCCTTTGGCAAGAAATATCTCCCATAGAGG
AGGGGCTGTAGACCTAGCTATTTTCTCTCTTCACTTAGCAGGTATTTCTTCAATTTTAGG
ATCAATTAATTTTATCACAACAATTATAAATATACGA---CCAAAAAATATATCTTTAGA
ACAAATACCATTATTTGTATGATCAGTCCTTATCACAACTATTTTGCTACTTTTATCATT
ACCTGTTTTAGCCGGAGCAATTACTATACTACTAACTGATCGTAATTTTAATACTTCTTT
TTTTGACCCAAGAGGAGGAGGAGACCCTATTTTATACCAACATCTATTT
>GENSM416-15|Mesostigmata|Macrochelidae
GCTAGTGCCAATAATACTCTCAGCCCCTGATATAGCTTTTCCCCGTCTTAACAACTTAAG
CTTTTGGCTTCTCATGCCTTCTTTACTATTTATAGTTTTATCCTCGATAGTTGAAAGAGG
TGCAGGA---ACAGGGTGAACTGTATACCCCCCTTTAGCTAACAATATCTCCCACAGCGG
CTGCGCCGTGGATATAGCTATTTTTAGCCTTCACCTCGCAGGAATCTCCTCTATCCTAGG
CAGTATTAACTTTATTGCTACAATCTTCAATATACGA---CCAAAAAGAATGAAACTAGA
ACAAGTGCCCCTATTTGTCTGGTCTGTTTTAATTACAACAGTCTTGCTGCTAATATCCTT
ACCCGTTCTAGCCGGGGCTATTACAATACTTTTAACAGATCGAAACTTCAATACGTCCTT
TTTCGACCCAAGAGGAGGGGGAGATCCTGTTCTATACCAACATCTTTTT
>CNJAC1436-12|Sarcoptiformes|Oribatulidae
GCTTGTACCTATGATAATCGGAGCACAAGATATGGCTTTCCCCCGTATAAATAACATGAG
TTTTTGACTTCTTCCCCCTTCATTAACATTATTATCAGCTTCAGCTTTTGCGGGGGTTGG
GGCTGGT---ACAGGATGAACGGTATACCCCCCATTGGCTAGAAACTTATTTCACTCTGG
TATTTCGGTAGACTTAGCTATCTTCAGTTTGCATCTCGCTGGGGCTTCTTCTATTCTGGG
AGCCATTAATTTTATTACAACTATTTTAAACATGCGT---TCTTCCTCTCTTACTTTGGA
TTCAATTCCACTTTTTGTGTGATCAGTGTTGATTACAGCAGTATTATTATTACTATCCTT
ACCAGTACTTGCAGGCGCTATTACGATACTGCTCACTGACCGGAATTTTAATACTTCTTT
TTTTGATCCTTCTGGGGGAGGGGACCCAATCTTATATCAACATCTTTTT
>CNWLE2566-13|Mesostigmata|Parasitidae
ACTAATCCCTTTAATATTGTCTGCTCCCGATATGGCCTTCCCTCGAATAAACAATATAAG
TTTCTGGCTACTCCCCCCAAGTCTTCTATTGCTACTAAGCTCTTCTTTAGTAGAGTCTGG
AGCGGGG---ACAGGGTGAACTGTGTACCCGCCTTTAGCGGGTAATATCTCACATAGAGG
AGGGGCCGTGGACCTAGCTATTTTTTCTTTACACCTAGCAGGTGTTTCTTCAATTTTAGG
ATCTATTAATTTTATCACAACTATTATAAACATACGA---CCTAAGGAAATAACTATAGA
ACGAATACCCCTTTTTGTTTGATCAGTGTTCATCACAACAATCCTACTTCTCCTATCCCT
ACCTGTGTTAGCTGGAGCTATTACAATACTTTTAACCGATCGAAACTTTAACACCTCTTT
TTTCGACCCTAGAGGGGGGGGAGACCCCATCCTATACCAACATCTGTTC
>CNBAB365-12|Sarcoptiformes|Ceratozetidae
GCTAGTACCCCTAATAATTGGGGCCCAGGACATGGCTTTTCCACGAATAAACAACATAAG
ATTTTGGCTTCTCCCTCCCTCCTTGGCCCTTCTTTCTTCCTCCGCATTCGCCGGTATGGG
TGCTGGA---ACGGGATGGACAGTGTATCCTCCTCTGTCTGGAAACTTATTTCACTCAGG
ATTTTCTGTAGACTTAGCAATTTTTAGTCTTCATTTGGCTGGGGCTTCTTCAATCCTAGG
AGCTATTAACTTCATCACTACTATTATAAATATACGC---TCTTCTTCTATAACGCTAGA
TTCCATCCCCTTGTTCGTGTGATCTGTGCTAATTACCGCGATCCTTTTACTCCTCTCTTT
ACCTGTTTTAGCTGGAGCTATCACTATGCTTTTAACAGACCGTAATTTTAATACTTCTTT
TTTTGATCCTTCTGGAGGGGGGGACCCCATCCTGTACCAGCACCTTTTT
>CAACA007-17|Sarcoptiformes|Scheloribatidae
ACTTATTCCCATCATAATCGGGGCCCAAGATATAGCCTTCCCTCGGATAAACAACATAAG
ATTTTGGCTCCTGCCCCCTTCACTCTCCCTCCTCTCCTTATCCGCTTTTGCTTCAGCTGG
GGTTGGG---ACTGGTTGGACAGTCTATCCTCCTTTAGCGGGTAACTTATTCCATTCAGG
AATCTCAGTAGACCTCGCTATCTTCAGCCTACATTTGGCAGGAGTGTCTTCAATCCTAGG
TGCCATCAACTTCATTACGACCATTCTCAACATGCGA---TCCTCCTCCATAACTCTAGA
CACTGTCCCTCTATTCGCCTGGTCCGTACTCATTACCGCAGTCCTTCTCCTTCTGTCTCT
CCCGGTTTTAGCGGGAGCCATTACCATACTTTTAACCGACCGAAACTTTAATACTTCCTT
CTTTGACCCATCTGGGGGAGGGGACCCCATCCTATACCAGCACCTATTC
>CNBRR487-14|Sarcoptiformes|Galumnidae
GTTAGTTCCTTTAATAATTGGAGCACAGGATATGGCCTTCCCACGAATAAATAACATAAG
ATTTTGACTTCTTCCTCCCTCTTTAACTTTACTTTCGTCCTCTGCTTTTTCTGGAGCCGG
GGTCGGA---ACCGGATGGACTGTTTATCCTCCTCTCGCTGGAAATCTGTTTCATTCAGG
AAGTTCAGTAGATTTAGCAATTTTTAGATTACATTTAGCTGGTGCCTCCTCTATTCTAGG
GGCTATTAATTTCATTACAACTATTATGAACATGCGT---TCTTCCTCAGTAACCTTAGA
TTCAATCCCTTTATTTGTATGATCAGTTTTAATTACAGCCATTCTATTACTTCTATCTTT
ACCTGTTCTAGCAGGAGCTATCACAATATTGTTAACAGACCGAAATTTTAATACAACGTT
TTTTGATCCTTCAGGAGGAGGTGACCCTATTCTGTATCAGCATCTATTC
>BIOAI480-14|Sarcoptiformes|Nothridae
ACTAGTACCATTAATAATTGGAGCTCAAGACATGGCATTCCCCCGAATAAACAACATAAG
ATTCTGGCTACTACCACCTTCCCTTACCTTCTTAACCGCTTCAGGATTTGCTGGAATAGG
AGCCGGA---ACAGGATGAACAGTCTATCCCCCACTAGCGGGTAATTTATTCCATTCTGG
AATTTCCGTAGACTTGGCTATTTTTAGTCTACATCTAGCAGGAGCTTCTTCCATCTTAGG
GGCAATCAACTTCATTACTACCATCTTGAATATACGA---TCTTCTACAAGAAGTCTTGA
CTCCATTCCACTTTTTGTATGGTCAGTAATAATCACCGCAGTGTTACTTCTTCTATCCTT
GCCTGTTCTAGCAGGAGCTATCACCATACTTTTAACAGACCGAAACTTTAATACCTCATT
CTTTGACCCGACAGGGGGTGGGGATCCTATCTTATACCAACATCTATTT
>SMTPB12312-13|Mesostigmata|Digamasellidae
ATTAATTCCTTTAATAATAAGTGCTCCAGATATAGCTTTTCCTCGAATAAATAATATAAG
ATTTTGGCTACTTCCTCCAAGTATAATTTTTTTATTATTTAGAAGAATAGTAGAAAGAGG
AGTAGGA---ACAGGTTGAACTGTTTATCCTCCTTTATCTAGAAATATTAGACACTCAGG
ATACGCTGTTGATATAGCTATTTTTAGCTTACATCTTGCGGGAGTATCTAGAATTTTAGG
CTCTGTAAATTTTATTTCAACTATTTTTAATATGCGA---TTAAAATCAATAATTTTAGA
ACAAATTCCCCTATTTGTTTGATCAATTTTTATTACAACTATTTTGTTGTTGTTAAGTTT
ACCTGTTTTAGCAGGGGCTATTACAATATTACTTCTTGATCGAAATTTTAATACTTCTTT
TTTTGATCCTAGAGGAGGAGGAGACCCTATTTTATATCAACATTTATTT
>GENSM414-15|Mesostigmata|Blattisociidae
ACTAATCCCTCTTATAATTAACACTCCAGACATAGCATTTCCACGAATAAATAATATAAG
TTTATGGCTTTTAATCCCATCTTTTATATTTATAATTTTCTCTTCATTAAGAGAAAATGG
AGCAGGA---ACAGGATGAACCATCTACCCTCCCCTATCTAACTCTTTATTTCATAGATC
CTCTGCTGTAGATTGAACAATCTTTAGACTTCATATTGCAGGTATCTCATCAATTATAGG
GTCAATTAATTTTATTTGCACTATTTTAAATATACGA------AAAAATATTAGATTAGA
AAATATACCTCTATTCGTATGATCCATTTTAATTACAACCATCCTTTTACTAATATCTTT
ACCAGTACTAGCTGGTGCCATTACTATACTTCTAACAGATCGAAACTTTAATACTAGATT
TTTTGACCCAAGAGGAGGAGGAGACCCTATTCTATACCAACATCTATTC
>GENSM412-15|Mesostigmata|Blattisociidae
ACTAGTCCCTCTAATAATTAATACTCCAGATATAGCATTTCCACGAATAAATAACATAAG
CCTCTGACTCTTAATCCCATCTTTTATATTTTTACTTTTCTCCTCATTAAGAGAAAATGG
AGCAGGA---ACAGGATGAACCGTTTACCCACCTCTATCTAACTCCTTATTTCATAGCTC
CTCTGCTGTAGATTGAACAATTTTTAGGCTTCATATTGCAGGTATCTCATCTATTATAGG
ATCAATTAATTTTATTTGCACTATTCTAAATATACGA------AAAAATATTAAATTAGA
AAATATACCCCTATTTGTATGATCTATTTTAATTACAACTGTTCTTTTACTAATATCACT
ACCAGTATTAGCTGGTGCCATCACTATACTTTTAACCGATCGAAATTTTAATACTAGTTT
CTTTGACCCAAGAGGAGGGGGAGATCCTATTCTATACCAACATCTGTTT
>MSSCA4184-16|Sarcoptiformes|Eremobelbidae
GCTCGTCCCTATAATAATTGGGGCTCAGGATATGGCATTCCCTCGAATGAACAATATAAG
ATTTTGACTTCTTCCCCCTTCACTTACTCTTCTTTCTTCTTCGGCATTTGCTGGCCTAGG
GGCTGGA---ACAGGTTGAACAGTTTACCCCCCTTTAGCAAATAATTTATTTCATTCTGG
CATTTCTGTAGATTTAGCCATTTTCAGGTTACATTTAGCAGGGGTTTCTTCCATTTTAGG
TGCTATTAATTTCGTTACTACTATTATAAACATACGG---TCAACTTCTATCACTTTGGA
CTCTATTCCCCTATTTGTTTGATCAATTTTAATCACAGCTGTTCTATTATTACTATCTCT
ACCTGTGTTAGCTGGCGCTATCACGATATTACTTACGGACCGTAATTTTAACACATCCTT
TTTCGATCCTTCTGGAGGAGGAGACCCCATTT-----------------
>MYMCE504-12|Trombidiformes|Eriophyidae
GCTTATTCCTATTTTATTAGGGTGTCACGATATGCACTTTCCCCGCATGAACAATTTGAG
CTTTTGAATGTTATTCCCTGCTATAACTCTCCTTTCCCTTTCTAGATTTGTGTCTCTAGG
GGCTGGT---ACAGGTTGAACTGTTTACCCACCCTTGTCTAGTTTGTCGTTCCATAGGGA
TGTTTCTGTAGACTTGGCCATCTTCTCTCTTCACTTAGGGGGTGTTTCTTCCATTCTTAG
GTCTATTAATTTTATCAGAACTGTGGGGAGAATGCGT---CTGAGAGGGATATCTTTTGA
CCGTCTTCCTCTTTTTATTTGATCCATAATCGTCACCTCATTTCTTTTACTTTTTTCTCT
TCCAGTGCTAGCTGGAGCCATTACTATGCTTCTTACTGATCGTAACTTGAACACATCTTT
CTTCGATCCTTTGGGAGGGGGGGATCCCGTTCTATACCAGCACCTGTTT
>MYMCA982-11|Sarcoptiformes|Galumnidae
GCTGGTACCTTTAATGATTGGAGCTCAAGATATGGCCTTCCCTCGAATAAATAACATAAG
ATTTTGACTTCTCCCCCCCTCTTTAACTCTGCTAGCATCTTCAGCATTTGCTGGAATAGG
GGCGGGC---ACTGGTTGAACAGTGTACCCTCCATTAGCTGGAAACTTGTTCCATTCGGG
GTTTTCTGTGGATTTAGCTATCTTTAGATTACATTTAGCTGGAGCCTCCTCTATCCTGGG
GGCCATTAATTTTATCACTACCATTTTAAACATGCGT---TCATCATCAATAACGTTAGA
TTCCATCCCCCTATTTGTGTGGTCAGTGCTCATCACAGCGGTTCTCCTTTTACTATCCTT
ACCTGTATTAGCAGGTGCTATCACGATGCTATTAACGGATCGTAACTTTAACACATCTTT
TTTTGATCCTTCCGGAGGAGGGGATCCTATCCTATATCAACATTTATTT
>MYMCG541-12|Mesostigmata|Ologamasidae
ACTTACCCCTATTATAATTATTGCTCCAGATATAGCTTTCCCACGTATAAATAATATAAG
ATTTTGATTATTACCTCCTTCTTTAACCTTGCTTTTACTTTCATCTTTAGTTGAATCAGG
GGCCGGT---ACTGGGTGAACTGTTTATCCTCCTCTAGCTTCTAATATTTCCCATAGAGG
TGGAGCAGTAGATTTAGCAATTTTTAGTCTACATTTAGCAGGAATTTCTTCTATTTTAGG
TTCTATTAATTTCATCACAACTATTATAAATATACGC---CCTAAAAATATAACATTTGA
ACAAATACCTTTATTTGTTTGATCTGTATTAATCACAACTATCTTACTTTTATTATCCCT
GCCAGTTTTAGCTGGAGCTATTACTATACTCTTAACAGATCGTAATTTTAATACAACCTT
CTTTGATCCTAGTGGAGGAGGAGACCCTATTTTATATCAACATCTTTTT
>MYMCE060-12|Sarcoptiformes|Tectocepheidae
ACTGGTGCCTATAATAATTGGAGCTCAAGACATAGCATTCCCTCGTATAAATAATATAAG
ATTTTGGCTTCTGCCTCCCTCCCTAATCCTTTTGTTAAGTTCTTCTTTTGGGGGGATAGG
CGTAGGG---ACCGGTTGAACGGTTTACCCACCTTTAGCTGGAAATTTATTTCATTCTGG
TATTTCTGTAGACCTGGCTATTTTTAGTTTACATCTTGCTGGAGCTTCTTCTATTCTTGG
TGCTATTAACTTTATCACTACTGTTATTAACATACGT---TCCTCATCTATAAGATTGGA
TAGTATTCCTCTTTTTGTTTGGTCTGTGTTAATTACAGCAGTTCTGTTGCTTTTATCTTT
ACCTGTTCTTGCTGGGGCAATTACTATGCTATTGACGGACCGAAATTTCAACACATCCTT
CTTTGACCCTTCTGGGGGTGGGGATCCTATTTTGTATCAACATCTCTTT
>CHACA178-08|Sarcoptiformes|Trhypochthoniidae
ACTTGTACCAATAATAATCGGGGCACAAGACATGGCTTTTCCTCGAATGAACAACATAAG
GTTCTGACTCCTTCCTCCATCTCTAATACTTCTTTCTGCCTCCGCTTTCGCGGGCATAGG
AGTAGGA---ACTGGATGGACGGTATATCCCCCACTCGCTGGGAACTTATTTCACTCAGG
AATCTCAGTGGATCTAGCTATTTTTAGACTTCACCTAGCGGGTGCTTCCTCAATCCTGGG
CGCAATTAACTTCATCACTACTATTATAAATATACGG---TCATCTTCATTAAGATTGGA
CTCAATTCCATTATTTGTTTGATCAGTACTCATCACTGCAGTACTCTTACTTCTAGCCCT
TCCTGTACTGGCAGGAGCCATTACCATGCTACTGACAGACCGTAACTTCAACACTTCATT
TTTTGACCCAACAGGAGGGGGCGACCCAATTTTATACCAACATTTATTT
>MYMCG116-12|Trombidiformes|Johnstonianidae
ACTAATCCCCCTTATAGTAAATTCACCAGATATAGCTTTTCCACGCTTAAACAATATAAG
GTTTTGGCTTCTTATCCCGTCAATATCATTTTTAACCATATCGTTATTTACAAGGGAAGG
AAGGGGG---ACAGGATGAACCATATACCCCCCTCTATCAAGAAACTTAGGACATAGGGG
AGCTTCCGTTGACTTAACTATCTTTTCATTACATTTAGCAGGAATTTCATCAATTCTAGG
AGCCATTAATTTTATAGCAACAATTTTAAATATACCA---ACCAAATCAATTTCATACGA
GCAAATCCCACTTTTTGTTTGATCAGTATTCATCACTGCTATTTTACTTCTTTTATCATT
ACCAGTTCTAGCAGGAGGCATTACTATATTATTAACGGACCGAAATTTTAACACTTCATT
TTTTGACCCAATAGGAGGGGGAGACCCAATTTTATTTCAACATTTATTT
>MYMCF663-12|Sarcoptiformes|Crotoniidae
ACTCGTTCCTATGATAATTGGTGCTCAAGATATGGCCTTCCCTCGAATAAACAATATAAG
ATTCTGATTACTTCCGCCATCTCTAACCCTTCTTTCTGCCTCTGCTTTTGCTGGGATAGG
AGCAGGT---ACGGGATGAACCGTTTATCCCCCACTAGCGGGTAACATATTCCATTCAGG
AATTTCAGTCGACCTAGCCATTTTTAGATTACATCTGGCAGGGGCATCATCCATCCTAGG
AGCTATTAACTTCATTACTACAATCATAAATATACGA---TCCTCAGCCATGAGCATAGA
CGCCATTCCTTTATTTGTGTGATCTGTTTTAATCACAGCAATTCTCTTGCTTCTGTCACT
GCCCGTTCTTGCGGGTGCTATCACTATACTCCTAACAGACCGAAATTTTAATACATCATT
TTTTGATCCCACAGGAGGTGGTGACCCTATTTTATACCAACATCTATTC
>CHACA339-08|Sarcoptiformes|Crotoniidae
GCTTGTCCCCTTAATAATTGGAGCTCAAGACATGGCTTTCCCGCGCATAAATAACATAAG
ATTTTGGCTCCTTCCTCCCTCATTAACTCTTTTATCAGCCTCTGCTTTTGCAGGAATGGG
AGCTGGA---ACTGGATGAACCGTATATCCCCCCCTCGCTGGGAGAATGTTTCACTCCGG
AATTTCAGTAGATCTTGCAATTTTTAGTCTTCATCTAGCCGGAGCCTCTTCTATTCTAGG
GGCTATTAATTTCATCACCACTATCATAAACATACGT---TCTTCTGCCATAAGTATGGA
TGCTATTCCATTGTTTGTTTGATCTGTCTTGGTTACTGCAGTTCTTTTATTGCTCTCTTT
ACCCGTACTAGCCGGAGCCATTACAATACTTTTAACAGACCGTAATTTTAATACGTCATT
TTTCGATCCGACTGGTGGTGGAGATCCTATTCTTTACCAACATTTATTC
>CHACB632-10|Trombidiformes|Rhagidiidae
ATTAGTTCCCATAATAATTGGAGCCCCAGATATAGCATTTCCACGAATAAACAACATAAG
ATTTTGACTTTTACCTCCTTCTCTATCCCTATTAATAATATCTGCCTTCACTAGAGCGGG
AGTAGGA---ACAGGATGAACAGTATACCCACCTTTATCAAGAAATATTGCTCATCCAGG
AGGAGCCGTAGACTTAGCCATCTTTTCACTACATCTAGCAGGAATTTCTTCAATTCTAGG
AGCAATCAATTTTATAACAACAATCATTAACATGCGA---GCCGCATCTATAACATTCGA
ACGCATCCCCCTATTTGTCTGATCCGTATTTATTACAGCTCTATTATTACTCCTATCTTT
ACCTGTATTAGCAGGAGCAATTACAATATTATTAACAGATCGGAACTTTAATACATCTTT
TTTTGACCCAGCAGGGGGGGGAGATCCAATTTTATATCAACATTTATTT
>MYMCA979-11|Sarcoptiformes|Brachychthoniidae
ATTGGTTCCCTTGATGATTGGGGCTCCTGATATAGCATTCCCTCGTATAAATAACATAAG
ATTTTGGTTACTCCCTCCTTCTTTGAGATTATTACTTCTATCATCTTATTCTGGCACTGG
AGCTGGA---ACAGGGTGAACGGTATATCCCCCTCTTTCTGACTATACCTATCATATAAA
TAATAGTGTTGATTTAGCAATCTTCAGATTGCATTTAGCAGGAGTATCTTCTATTTTAGG
AGCTATCAACTTTATTACTACAATTGTAAACATGCGG---GGATTAAGTACTTCTCTTGA
CAACATCCCTTTATTTGTATGGTCAGTTTTTATCACAGCTATTTTATTACTACTATCTTT
ACCAGTACTGGCAGGAGCTATCACTATACTATTAACAGATCGTAATTTTAATACTACATT
TTTTGATCCTAGAGGAGGAGGAGACCCCATCTTATACCAACATTTATTT
>MYMCC844-11|Sarcoptiformes|Brachychthoniidae
ACTTGTTCCTTTAATGATTGGAGCACCAGATATAGCATTTCCTCGAATAAATAACATAAG
ATTTTGGTTGTTACCTCCTTCTTTAAGTCTATTACTTTTATCATCTTATTCTGGCACAGG
AGCTGGC---ACAGGTTGGACAGTCTATCCTCCTCTATCTGATTATACTTATCATATGAA
CAATAGAGTAGACCTCGCAATTTTTAGGCTGCATCTAGCCGGAGTCTCTTCCATCTTAGG
GGCCATTAACTTCATCACTACGATTATTAACATGCGT---GGATTAAGCACTTCTCTAGA
TAATATCCCCTTATTCGTTTGGTCAGTATTCATCACGGCAATTTTATTGCTCTTATCTTT
ACCAGTGTTAGCAGGAGCTATCACAATACTATTAACAGATCGAAACTTCAACACTTCATT
CTTTGACCCTAGGGGGGGGGGAGATCCTATCCTTTACCAACACTTATTT
>MYMCF885-12|Trombidiformes|Johnstonianidae
ACTAATCCCTCTTATAGTAAACTCACCAGACATAGCTTTCCCACGATTAAATAACATAAG
ATTCTGACTTCTTATCCCATCTATATCATTTTTAACAATATCATTGTTTACTAGAGAAGG
AAGAGGG---ACTGGATGAACCATGTACCCCCCTCTTTCAAGAAATTTAGGGCATAGGGG
AAACTCAGTAGACTTAACCATTTTTTCACTCCATTTAGCAGGTATCTCATCAATTATAGG
AGCAATTAATTTTATAGCTACAATTTTAAATATGCCG---ACCAAATCAGTATCATATGA
ACAAATCCCCCTATTCGTCTGATCAGTTTTCATTACTGCCATTCTTTTATTATTATCTTT
ACCAGTATTAGCTGGAGGGATTACCATACTTCTCACAGACCGAAACTTCAACACCTCATT
TTTTGACCCTATAGGGGGAGGAGACCCAATTCTATTCCAACATCTATTT
>MYMCB426-11|Mesostigmata|Parasitidae
ACTTATCCCTTTAATGGTGTCAGCCCCCGATATAGCTTTCCCCCGTATAAATAATATAAG
ATTCTGACTATTACCCCCCTCCCTTACTCTATTGCTAAGATCTTCCTTAGTAGAATCCGG
GGCTGGA---ACAGGTTGAACTGTATATCCTCCTCTGGCAAGAAATATTTCCCATAGAGG
GGGGGCTGTAGATTTAGCAATTTTTTCTTTACACCTAGCAGGTGTGTCCTCTATTCTTGG
TTCTATTAACTTCATTACTACAATTATAAATATACGT---CCAAAAGAAATAACGTTAGA
GCGAATCCCCTTATTTGTCTGATCTGTCTTTATCACAACAATTCTACTCCTACTGTCCTT
ACCCGTTTTAGCAGGAGCAATCACCATACTTTTAACAGACCGAAATTTTAATACCTCTTT
CTTTGACCCTAGAGGGGGAGGGGACCCTATTCTATACCAACACCTATTC
>SSPRB709-15|Mesostigmata|Dithinozerconidae
ATTAGTACCTCTAATAATTAGAGCCCCCGATATAGCATTTCCACGAATAAACAACATAAG
TTTTTGACTTCTTCCGCCTTCTTTAATACTTCTTTTGACATCCTCGCTAGTTGAAAGAGG
CGCTGGA---ACAGGATGAACAGTTTATCCACCACTAGCTTCCAACATTTCTCATAGAGG
CTCAAGAGTGGACCTGGCTATTTTTTCTCTTCACCTAGCTGGAGTGTCCTCAATTTTAAG
CTCCATTAATTTCATCACAACCATTATAAATATACGA---TCCTATGAAATATCAATAGA
ACGACTACCCCTATTTGTATGATCTGTTCTTCTTACTACCATTCTTCTTTTACTAGCTCT
TCCAGTTTTAGCAGGAGCTATTACAATACTTTTAACTGACCGAAACTTCAATACATCATT
TTTTGACCCTGCTGGTGGTGGAGACCCAATTCTTTATCAACACCTATTT
>MYMCA906-11|Sarcoptiformes|Phthiracaridae
ACTTATCCCTCTAATAATCGGTTCTCAAGACATAGCTTTTCCACGAATAAATAATATAAG
ATTTTGGCTACTCCCACCATCCCTACTCCTCCTAATCTCTTCATCATTTAGTGGTGCGGG
AGTGGGG---ACAGGTTGGACAATTTACCCGCCTCTATCTAGAATATTATTCCACTCAGG
GTTTAATGTAGACCTAGCCATTTTCAGATTACACTTAGCGGGGGCGTCTTCAATCCTTGG
AGCAATTAACTTTATTTCAACTATCGTTAACATAAAA---TCTAACTACATTAGGTTTGA
ATGCATACCCCTTTTCATTTGATCCGTGTTTATCACAGCCATTCTCCTGTTACTCTCACT
ACCAGTTTTAGCTGGAGCTATTACTATATTATTAATAGACCGAAACTTCAACACTACCTT
CTTTGACCCGTCGGGAGGTGGAGACCCAATTCTATTTCAACACCTGTTC
>CHACC201-10|Sarcoptiformes|Scheloribatidae
ACTAGTACCTATTATGGTTGGAGCTCAAGATATAGCCTTTCCACGAATAAACAACATAAG
GTTCTGACTTCTACCACCTTCTTTATCACTCCTGTCTCTATCTGCATTCGCATCCTCTGG
TGTCGGA---ACCGGATGAACGGTTTACCCGCCGTTAGCAAGCAATCTTTTTCATTCAGG
AATCAGAGTTGATTTAGCAATCTTCAGCTTACATTTAGCAGGAGTCTCCTCTATTTTAGG
AGCTATTAACTTTATCACAACTATCCTAAACATGCGA---TCTTCTTCTATAACACTAGA
TAGAATGCCTCTATTTGCATGGTCTGTATTAATTACCGCAATTCTTCTGCTGTTATCTTT
ACCAGTATTAGCAGGAGCTATCACCATACTGCTAACAGACCGAAATTTTAACACCTCATT
CTTTGACCCGTCCGGCGGAGGAGATCCAATTTTATACCAACACCTATTC
>MYMCG640-12|Trombidiformes|Ereynetidae
GCTAATTCCCATAATAATTAACGCACCAGATATAGCTTTCCCGCGAATAAATAATATAAG
ATTTTGACTATTGCCTCCCTCTTTATCTTTACTTCTTATATCTGCTTTTACAGACTCTGG
ATCAGGC---ACTGGATGAACAGTATACCCTCCCCTATCTAATCAAGTATTCCATAGAGG
AATTTCAGTAGATTTAACCATTTTTTCTCTTCATTTAGCAGGGGCTTCTTCCATTTTAGG
GGCAATTAATTTTATTACAACAATTTATAATATAAAA---GCTACTACTATAAAATTTGA
ACAAATACCTCTATTTGTCTGATCAATTCTAATTACTGCCGTATTATTATTACTATCCTT
GCCAGTACTGGCTGGAGCGATTACAATACTATTAACAGATCGAAATTTTAATACCTCATT
TTTTGACCCAGCAGGGGGTGGAGACCCAATTCTTTACCAACACTTATTT
>CHACA204-08|Sarcoptiformes|Crotoniidae
ACTCGTTCCTATAATAATTGGAGCCCAGGATATAGCATTCCCCCGCATAAATAACATAAG
ATTTTGATTACTTCCCCCTTCTCTTACACTTCTCACATCCTCTGCTTTCGCGGGCATAGG
AGCGGGT---ACTGGCTGAACTGTATACCCTCCATTGGCAGGAAGTATATTTCATTCTGG
AATTTCAGTAGACTTAGCAATTTTCAGACTTCATCTAGCTGGTGCTTCCTCTATCCTAGG
AGCTATTAATTTTATTACCACTATCATAAACATACGG---TCATCTGCTATAAGGATGGA
TGCCATCCCCTTATTTGTGTGATCCGTTTTAATTACAGCAGTTCTTCTTCTACTTTCACT
ACCTGTATTAGCAGGAGCTATTACCATACTGTTGACAGACCGAAACTTTAATACTTCATT
CTTTGACCCCACCGGTGGTGGAGATCCCATTCTTTACCAACATTTATTT
>MYMCE194-12|Sarcoptiformes|Punctoribatidae
GCTAGTTCCTATAATAATCGGAGCCCAGGACATGGCCTTTCCACGAATGAATAACATAAG
CTTCTGGTTACTTCCGCCTTCACTAGCCTTACTCTCTTCTTCAGCTTTTGCGGGAATGGG
GGCTGGG---ACAGGGTGAACGGTTTATCCCCCTTTAGCCGGGAACTTATTTCACTCAGG
GTTTTCGGTAGACTTGGCAATCTTTAGATTACATCTAGCAGGGGCCTCCTCAATCCTAGG
TGCCATCAATTTTATCACTACCATCCTCAATATACGC---TCTTCGTCTATAACATTAGA
TTCAATCCCACTATTTGTGTGATCTGTACTGATTACTGCGGTTCTGCTTCTTTTGTCGTT
GCCAGTTTTGGCGGGGGCTATCACTATACTTCTTACAGACCGCAATTTTAACACTTCGTT
TTTCGACCCGGCGGGGGGCGGTGACCCAATCCTGTACCAACATTTATTT
>CHACC253-10|Sarcoptiformes|Liacaridae
ACTTGTTCCAATAATAATCGGAGCACAAGATATAGCCTTCCCACGAATAAATAATATAAG
ATTTTGACTACTTCCTCCATCCCTAACTCTTCTGAGGTTATCTGCTTTTGCTGGAGTGGG
AGCAGGA---ACTGGGTGGACAGTGTACCCACCCCTAGCCGGAAACTTGTTTCATTCGAG
AATCTCTGTAGATTTAGCCATTTTCAGTTTACATCTAGCAGGAGCTTCCTCAATCTTAGG
AGCCATTAATTTCATTACTACAATCATGAACATACGT---TCCTCTTGCATAGGATTGGA
TTCTATCCCTTTATTTGTATGATCCGTTTTAATTACAGCAGTTTTACTTCTTTTATCATT
ACCCGTATTAGCTGGAGCTATCACCATACTTCTAACAGACCGAAACTTCAACACCTCGTT
CTTTGACCCTGCCGGAGGAGGAGACCCTATCCTTTACCAACATCTATTT
>MYMCC643-11|Sarcoptiformes|Oppiidae
ACTAGTCCCAATAATAATCGGAGCACAAGATATAGCATTCCCTCGCATAAATAATATGAG
ATTTTGACTTCTACCGCCATCACTAACTTTACTATCTGCTTCAGCTTTTGCAGGAGCTGG
GGCTGGG---ACAGGCTGAACTGTGTACCCCCCATTGGCTGACACTTTATTTCATACTGG
AATTTCAGTAGACTTAGCCATTTTCAGATTACATCTAGCAGGAGCTTCCTCTATTCTAGG
AGCCATCAATTTTATTACTACTATCTTTAATATACGG---TCTTCGTCTCTTTCTTTAGA
TTCCATCCCATTATTTGTATGATCTGTTTTAATCACGGCAGTCCTGCTTCTGCTATCCTT
ACCTGTTTTAGCTGGAGCTATCACCATACTTTTAACGGACCGAAACTTTAGCACCTCATT
TTTTGATCCTTCAGGAGGAGGGGATCCTATTCTCTACCAGCATCTTTTT
>MYMCD089-11|Trombidiformes|Rhagidiidae
ATTAGTTCCAATAATAATTGGAGCTCCAGATATAGCATTCCCACGAATAAATAATATAAG
ATTTTGATTACTACCACCCTCATTATCATTACTTCTTATATCAGCATTTACTAGAGCAGG
AGTAGGA---ACTGGTTGAACAGTTTACCCACCCTTATCAAGAAATATTGCTCATCCAGG
AGGAGCAGTAGACCTAGGAATTTTCTCATTACATTTAGCAGGAATCTCATCAATTCTAGG
AGCAATTAATTTTATAACAACTATCATCAACATACGA---TCCCCAGCTATGTCATTTGA
ACGAATTCCATTATTTGTATGATCAGTATTCATTACAGCTTTACTATTACTTTTATCTCT
ACCAGTCCTTGCAGGAGCTATTACTATACTATTAACAGACCGAAATTTTAATACATCATT
CTTCGATCCAGCTGGAGGAGGAGACCCAATTTTATACCAACATTTATTT
>MSSCA3921-16|Sarcoptiformes|Oppiidae
ATTAGTACCGATTATAATCGGAGCCCAAGACATGGCTTTCCCTCGAATAAATAACATAAG
ATTTTGGCTACTTCCTCCCTCACTTTCCTTATTATCAATATCCGCCTTCGCTGGAGCTGG
AGCGGGG---ACCGGATGGACAGTATACCCACCCCTAGCAGATAACATATTTCACTCAAG
AATTTCAGTAGACCTCGCTATTTTCAGATTACATTTAGCAGGAGCTTCTTCAATTCTTGG
AGCCATTAATTTTATTACCACCATCTTCAATATGCGA---TCATCCACAATATCGTTAGA
TGGCATTCCGCTATTTGTGTGATCCGTATTAATTACTGCCATTTTACTACTACTATCATT
ACCAGTCTTAGCAGGAGCTATCACCATATTATTAACAGATCGAAACTTCAACACATCATT
CTTTGACCCATCTGGAGG-------------------------------
>CHACA209-08|Sarcoptiformes|Ceratozetidae
GCTTGTTCCAATGATAATTGGAGCTCAAGATATGGCATTCCCTCGAATAAATAATATAAG
ATTTTGATTACTACCTCCTTCCTTAGCTCTTCTTTCATCTTCAGCTTTCGCAGGAATAGG
GGCAGGT---ACTGGTTGGACGGTATATCCTCCCTTAGCAGGCAATTTATTTCATTCAGG
TATTTCTGTGGATCTCGCTATTTTTAGTCTACACTTAGCAGGTGCTTCTTCTATTTTAGG
AGCAATTAATTTTATCACAACTATCTTAAACATACGA---TCTTCTTCTATATCTTTAGA
TTCTATTCCTCTATTTGTATGATCTGTACTAATTACAGCAGTCTTATTGTTACTCTCGCT
CCCAGTACTAGCAGGAGCTATCACAATACTATTAACAGACCGAAACTTTAATACATCATT
CTTTGACCCTTCGGGAGGAGGGGACCCAATCCTATACCAACACTTGTTT
>CHACB793-10|Sarcoptiformes|Punctoribatidae
GTTAGTCCCTCTTATGATCGGGGCCCAGGACATAGCCTTTCCTCGCATAAACAACATAAG
ATTTTGGCTCCTGCCTCCTTCCTTAGCGTTGCTTGCTTCGTCTTCTTTTGCAGGGATGGG
AGCTGGA---ACAGGGTGGACGGTTTACCCCCCCTTAGCAAGAAACATTTTTCATTCAGG
GTTTTCAGTGGACCTAGCCATTTTCAGTCTTCACTTGGCTGGGGCCTCTTCAATTCTTGG
GGCTATTAACTTTATTACAACAATTTTGAACATGCGT---TCTTCCTCTGTGTCCTTAGA
TAGAATTCCTCTATTTGTGTGGTCCGTATTGATCACTGCGGTTCTGTTATTGTTATCCTT
ACCTGTCCTAGCGGGAGCTATCACCATACTGCTAACAGACCGTAACTTCAACACTTCCTT
TTTTGACCCGTCAGGTGGAGGGGACCCAATTCTTTACCAACATTTATTT
>CHACA049-08|Trombidiformes|Hydryphantidae
ACTAGTCCCTTTAATACTAAGTGCTCCAGATATAGCTTTTCCTCGAATAAATAATATAAG
ATTTTGATTACTCCCTCCTTCTTTAATTCTTCTTTTAACTAGATCATTCACTTCAATAGG
GGCAGGA---ACAGGATGAACTGTTTATCCTCCCCTATCAGGAAATTTAGCTCATAGTGG
CCCATCAGTAGATCTAACAATCTTCTCTCTTCATCTAGCTGGAATTTCCTCAATTTTAGG
GGCTATTAATTTCATAGCTACAATTATTAATATAAAA---CCTAACTCAATAAAATTAGA
ACAAATTCCTTTATTTATTTGATCAATTTTTATTACAACAATTTTATTACTTCTTTCTTT
ACCGGTATTAGCAGGAGCAATTACTATATTATTAACAGACCGAAACTTTAATACTTCATT
TTTTGACCCAGCTGGAGGGGGAGATCCAATTTTATACCAACACTTATTT
>MYMCF594-12|Sarcoptiformes|Oppiidae
ACTGGTACCCATGATAATTGGGGCACAAGACATGGCTTTCCCTCGTATAAACAACATGAG
ATTCTGGCTGCTACCCCCTTCTCTATCTCTACTTTCGGTTTCAGCTTTTGCTGGTGCTGG
TGCTGGA---ACGGGTTGAACTGTCTATCCCCCTTTAGCGGGTAACCTGTTCCATTCTGG
AATTTCAGTAGATTTAGCTATCTTTAGACTACACCTAGCAGGTGCCTCTTCTATTTTAGG
AGCTATTAATTTTATTACCACTATTATAAACATGCGC---TCTTCCTCTATGTCATTAGA
CGCCATTCCGTTGTTTGTATGATCTGTGCTTATCACAGCAGTGCTACTCCTTCTTTCACT
GCCCGTACTAGCAGGGGCTATCACTATACTATTAACAGACCGAAACTTCAACACTTCATT
CTTTGACCCCTCAGGAGGAGGAGACCCAATCCTGTATCAACACCTATTC
>MYMCE240-12|Mesostigmata|Dinychidae
ACTAGTTCCTTTGATAATTGGAGCCCCTGACATAGCTTTCCCTCGAATAAATAATATAAG
TTTTTGATTACTCCCTCCTTCTTTACTACTTTTAGTTTCCTCATCTATAGTAGAATCCGG
AGCTGGT---ACTGGATGAACTGTATACCCTCCCTTAGCTGCAAATATTTCACATAATGG
AGGAAGTGTTGACCTCGCTATTTTTTCTTTACACTTAGCTGGATTATCTTCTATTTTAGG
TTCTATTAATTTTATTACTACTATTATAAATATACGT---ATACCATCTATAACTTTAGA
CCAAATACCCTTATTTGTCTGATCTATCTTATTAACAACAATTTTATTGCTATTATCTTT
ACCTGTTTTAGCTGGTGCTATTACTATATTATTGACTGATCGTAATTTTAATACATCTTT
TTTTGACCCTGCTGGTGGAGGTGATCCTATCCTATACCAACATTTATTC
>MYMCE130-12|Trombidiformes|Rhagidiidae
ACTTGTTCCAATCATAATCGGAGCTCCAGACATAGCTTTCCCTCGAATAAACAATATAAG
ATTTTGACTTTTGCCACCTTCTTTATCTTTACTGCTAATATCTTCATTTACCAGAGCTGG
AGTTGGA---ACAGGATGAACAGTATATCCCCCCCTCTCAAGAAACATAGCTCATCCAGG
AGGTGCAGTAGACTTAGGTATTTTCTCCCTTCATTTAGCAGGAATTTCATCAATTTTAGG
AGCTATTAATTTTATAACAACAATTATTAATATACGA---GCCCCTTCTATATCATTTGA
ACGAATACCATTATTCGTTTGATCAGTCTTTATTACAGCCTTATTACTACTTCTATCTCT
ACCAGTTCTTGCTGGAGCAATTACTATATTACTAACAGACCGTAATTTTAATACTTCATT
CTTCGACCCCTCTGGAGGAGGAGATCCAATCCTTTATCAACATTTATTT
>CHACB774-10|Trombidiformes|Scutacaridae
ATTAATCCCCATAATAATAATAATTCCAGATATAGCATTTCCTCGAATAAATAATATAAG
ATTCTGACTTCTATTAATATCACTTATTATATTAGTTTGTTCAATAATTTCTTCTATAGG
AGTAGGT---ACCGGTTGGACAATTTACCCTCCTCTTTCTAATAAAACATTTCACTCAGG
AATTTCAGTAGATATGGCTATTTTTTCTCTGCACTTGGCAGGAATTTCGTCTATTATAAG
ATCATTAAACTTTATCATCACAATTTTAAATATAAAA---CCAAAATCGTTTTTACTCGA
ATTAATACCTTTATTTGCTTGAAGAATATTAATTACAACTATATTATTACTTCTAGCTTT
ACCAGTATTAGCAGGAGCAGTAACCATGTTACTTACTGATCGAAATTTTAACACATCATT
TTTTGATCCTTGTGGAGGAGGGGATCCGATTTTATATCAACATTT----
>MYMCG209-12|Trombidiformes|Bdellidae
ACTTATCCCCCTAATAATTGGTTCCCCAGATATAGCCTTCCCTCGAATAAATAATATAAG
ATTCTGACTATTACCACCATCCTTATCTTTATTACTAATATCTTCATTTTCTGACTCAGG
ATCTGGA---ACTGGCTGAACAGTCTACCCACCTCTTTCAACCCATCTCTTCCATTCAGG
GGCATCAGTTGATTTAACTATTTTCTCTCTTCATTTAGCAGGAGTATCATCAATTCTTGG
AGCTATTAATTTCATTACCACAATTATTAATATACGG---TCGTCTAAAATATCATTCGA
ACGAATCCCTCTATTTGTATGATCAGTTTTCATTACAGTCATTCTCTTATTATTATCTTT
ACCTGTATTAGCCGGAGCAATCACAATACTTTTAACTGATCGAAACTTTAATACCTCATT
TTTTGACCCTATAGGAGGAGGAGACCCAATTTTATATCAACATTTATTT
>MYMCF612-12|Mesostigmata|Veigaiidae
GCTTCTCCCATTAATACTAGGTGCACCAGATATAGCATTTCCCCGAATAAATAATATAAG
ATTTTGACTTCTTCCTCCTTCATTAATTCTTTTATTAAGATCCTCTATAGTAGAATCAGG
CGCAGGA---ACAGGATGAACAGTCTATCCTCCTTTAGCTGCCAATATTTCTCACAGAGG
AGGAGCCGTAGATTTAGCTATTTTTTCTCTCCACTTAGCTGGGGCTTCTAGAATTCTAGG
CTCAATTAATTTTATTACAACAATTATAAATATACGA---CCCAAAGAAATAAGAATAGA
GCGAATACCTTTATTTGTATGATCAGTATTTACAACTACAATTCTTCTACTTCTTTCACT
TCCTGTTTTAGCCGGAGCAATCACAATATTACTAACTGATCGAAATTTCAATACTAGATT
CTTCGATCCTAGAGGCGGGGGAGATCCCATTTTATACCAACACCTATTT
>CHACC259-10|Sarcoptiformes|Ameronothridae
ATTAGTGCCTGTGATGATCGGAGCACAAGATATAGCTTTCCCTCGAATAAATAATATAAG
ATTTTGACTTCTTCCTCCTTCTCTGCTGTTACTTTCAACATCTGCTTTTGCCGGAGTGGG
AGCCGGT---ACAGGCTGAACAGTTTACCCTCCACTATCAGGCTCGATATTTCATTCTGG
ATTTTCTGTTGATTTAGCCATTTTTAGTCTACACTTAGCTGGGGCTTCTTCTATTCTGGG
GGCTATCAATTTTATTACAACTATTATAAACATACGC---TCTGCTACAATATCTTTAGA
TTCTATTCCGCTTTTTGTTTGATCTGTTTTGATCACAGCTGTTCTACTACTTCTTTCTCT
TCCTGTGTTAGCAGGAGCAATCACTATACTCCTTACAGACCGTAATTTTAACACCTCATT
CTTTGATCCTTCAGGAGGAGGAGACCCTATTTTATATCAACATTTATTT
>MYMCG501-12|Sarcoptiformes|Crotoniidae
ACTGGTTCCATTGATAATTGGTGCGCAAGATATAGCTTTCCCTCGTATAAACAACATAAG
ATTTTGGTTGCTTCCCCCATCTTTATGTTTACTTTCTGCTTCAGCGTTCGCGGGTCTGGG
AGTGGGA---ACGGGTTGAACCGTGTACCCTCCATTAGCGGGAAACCTCTTTCACTCTGG
ATTTTCCGTTGACCTTGCAATTTTCAGTTTACATTTGGCAGGAGCTTCTTCAATCTTAGG
TGCCATCAATTTCATTACTACAATTTTAAACATACGG---TCTTCTACGATAAGTCTCGA
TTCTATCCCATTATTTGTTTGGTCGGTTTTAATCACTGCTGTGCTTTTACTGCTAGCCCT
TCCCGTATTGGCAGGCGCTATCACTATACTTCTCACAGATCGTAACTTCAATACTACGTT
CTTTGACCCTGCGGGTGGGGGAGACCCTATCCTTTACCAACATTTGTTC
>MYMCG551-12|Sarcoptiformes|Tectocepheidae
GCTGGTACCTATAATAATTGGAGCTCAGGACATGGCATTTCCTCGTATAAATAACATGAG
ATTTTGGCTTCTCCCCCCCTCTTTAATTCTCTTGTTAAGTTCTTCTTTTGGGGGGATAGG
TGTAGGG---ACTGGTTGGACGGTTTACCCTCCCCTAGCTGGAAATTTATTTCATTCAGG
TATTTCTGTGGATTTGGCTATTTTTAGTCTTCATCTTGCGGGGGCTTCTTCCATTCTTGG
GGCTATTAACTTTATCACTACCGTGATTAATATACGT---TCTTCTTGTATGAGATTAGA
CAGTATCCCCCTTTTTGTTTGGTCTGTGTTAATCACGGCTGTCTTATTACTTTTGTCTTT
ACCTGTTCTTGCGGGGGCAATTACTATGTTATTAACTGACCGTAATTTCAACACATCTTT
CTTTGACCCCTCCGGAGGAGGGGATCCCATCTTGTACCAACATTTATTT
>CHACC237-10|Sarcoptiformes|Damaeidae
ACTGGTGCCCATAATAATCGGGGCACAAGATATGGCCTTCCCACGAATAAATAACATAAG
ATTCTGACTTCTTCCCCCTTCTTTAACATTTTTAACTTTATCTGCCTTTGCAGGAACTGG
TGCCGGT---ACTGGTTGGACAGTTTACCCTCCCCTTTCAGATATTTTATTCCATTCTAA
TATTTCAGTTGATTTTGCTATTTTTAGTCTACACTTAGCCGGGATTTCTTCAATCCTAGG
GGCTATTAATTTTATTACTACTATTATAAATATGCGA---TCATCTTGTATATCTATGGA
CTCCATGCCTTTATTTGTCTGATCCGTCTTAATTACTGCTATCTTACTTTTACTATCTTT
ACCAGTCCTAGCCGGTGCTATTACTATACTCTTAACAGACCGTAATTTTAATACTTCATT
CTTCGACCCGGCTGGTGGAGGGGATCCTATTCTTTACCAACATTTATTT
>MYMCE112-12|Sarcoptiformes|Malaconothridae
ACTAGTACCCCTAATAATTGGAGCTCAGGACATAGCTTTTCCACGAATGAATAATATAAG
TTTTTGACTTCTTCCGCCTTCTTTAACTCTTCTCTCCTCCTCCGCCTTTGCTGGAATAGG
GGCTGGA---ACTGGCTGAACAGTATACCCACCCCTAGCTGGAAACCTCTTCCACTCTGG
TATTTCAGTAGACTTAGCCATTTTTAGCTTACATTTAGCTGGGGCTTCTTCTATCCTAGG
TGCCATCAATTTCATTACCACTATTATAAACATGCGT---TCCTCCTCAATAAACCTAGA
TTCAATTCCTTTATTTGTATGATCTGTTCTTATCACAGCAGTGTTACTACTGCTATCGTT
ACCGGTTTTAGCAGGAGCTATCACAATACTCCTAACTGATCGAAACTTCAATACTTCCTT
CTTTGACCCAACTGGGGGGGGGGATCCCATTTTATACCAACACCTATTT
>CHACB804-10|Sarcoptiformes|Malaconothridae
ACTAGTACCCTTAATAATTGGGGCTCAGGACATAGCTTTCCCGCGAATAAATAATATAAG
TTTCTGACTTCTTCCGCCCTCCCTAACTCTTCTCTCCTCCTCCGCCTTTGCTGGAATAGG
AGCTGGG---ACCGGCTGAACAGTATACCCACCTCTAGCTGGAAATCTCTTCCACTCTGG
TATTTCAGTAGACTTAGCCATTTTCAGTCTACATTTAGCTGGTGCATCTTCCATCCTAGG
TGCCATCAATTTCATCACCACTATTATAAACATACGT---TCCTCCTCAATAAACCTAGA
TTCAATTCCTTTATTCGTATGATCCGTTCTCATCACAGCAGTGTTACTACTGCTATCCTT
ACCAGTTCTAGCAGGAGCTATTACAATACTCCTGACTGATCGAAACTTCAATACTTCCTT
CTTTGACCCAACCGGGGGGGGAGATCCCATTTTATACCAACACCTATTT
>MYMCG562-12|Trombidiformes|Rhagidiidae
ACTAGTTCCAATAATAATTGGAGCCCCAGATATAGCATTCCCACGAATAAACAACATAAG
TTTCTGACTACTACCTCCATCTCTATCATTACTTTTAATGTCAGCTTTCACTAGAGCAGG
AGTAGGA---ACTGGGTGAACCGTTTACCCTCCCCTGTCAAGAAACATCGCCCATCCAGG
AGGAGCAGTAGATTTAGGTATTTTCTCCCTCCACTTAGCCGGAATTTCATCAATTCTGGG
AGCCATCAATTTTATAACTACTATCATCAACATACGA---TCTCCAGCTATGTCATTCGA
ACGAATTCCTTTATTTGTCTGATCAGTTTTCATTACAGCCTTATTACTATTACTATCCTT
ACCCGTTCTAGCAGGAGCCATTACCATACTCTTAACAGATCGAAATTTTAATACGTCTTT
CTTTGATCCAGCAGGGGGAGGGGACCCAATTCTATACCAACACTTATTC
>MYMCG614-12|Trombidiformes|Rhagidiidae
ACTAGTTCCTATAATAATCGGAGCCCCAGATATAGCATTCCCACGAATAAATAATATAAG
CTTTTGGCTATTACCACCATCTCTATCATTACTTTTAATATCAGCTTTCACTAGAGCAGG
TGTAGGA---ACTGGATGAACCGTTTACCCACCATTGTCTAGAAACATTGCCCATCCAGG
GGGAGCAGTAGATCTAGGTATTTTCTCACTTCACTTAGCAGGAATCTCTTCAATTCTTGG
AGCAATTAACTTTATAACCACCATTATTAACATACGA---TCACCAGCCATATCTTTCGA
ACGGATCCCTTTATTCGTATGATCAGTTTTCATCACAGCCTTGCTCTTACTATTATCACT
ACCTGTTCTAGCAGGAGCTATTACTATACTTTTAACAGATCGAAACTTTAATACATCTTT
CTTTGATCCTGCTGGGGGAGGAGACCCAATTCTATACCAACACTTGTTC
>MYMCA889-11|Trombidiformes|Rhagidiidae
ACTAGTTCCAATAATAATCGGAGCACCAGATATAGCTTTTCCACGTATAAATAATATAAG
ATTTTGACTATTACCACCCTCTCTAACCTTACTATTAATATCTTCTTTCACAAGAGCAGG
AGTTGGA---ACAGGATGAACAGTCTATCCTCCTCTATCAAGAAATATTGCTCATCCAGG
AGGAGCAGTAGATTTAGGAATCTTTTCCTTACACCTAGCAGGAATTTCTTCAATTTTAGG
AGCAATCAATTTCATAACAACAATTATTAACATACGA---AATCCATCAATAACTTTTGA
ACGAATCCCACTATTTGTATGATCTGTATTCATTACAGCATTACTTTTACTACTTTCCTT
ACCTGTATTAGCAGGAGCTATTACAATATTACTAACCGATCGTAATTTTAATACTTCTTT
CTTCGACCCTGCTGGAGGAGGAGATCCAATTTTATACCAACATTTATTT
>MYMCF569-12|Sarcoptiformes|Brachychthoniidae
ATTGGTACCTTTAATAATTGGAGCTCCTGACATAGCTTTTCCTCGAATGAATAATATAAG
ATTTTGATTGTTACCTCCTTCTTTAACTTTATTACTACTGTCATCTTTTTCAGGTACAGG
AGCCGGA---ACCGGATGAACCGTTTATCCTCCTCTGTCTGATTTTAATTTTCACATAAA
CAGTAGGGTAGATTTAGCTATTTTTAGATTACATTTAGCTGGTGTGTCTTCTATTTTAGG
TGCCATCAATTTTATTACTACCATTATTAATATACGA---AGTCTTAACACATCCCTAGA
TAACCTTCCTCTGTTTGTTTGATCTGTATTTATTACAGCTATTTTACTTCTTCTTTCTCT
TCCTGTTTTAGCAGGGGCTATTACAATATTGTTAACTGATCGTAATTTTAATACATCTTT
TTTTGACCCAAGAGGAGGAGGTGATCCTATTTTATATCAACACCTATTT
>MYMCE019-12|Trombidiformes|Tydeidae
ATTAGTACCCATAATAATCGGAGCTCCTGATATAGCCTTTCCACGCATAAATAATATAAG
ATTTTGATTACTTCCCCCTTCGTTATCCCTCCTATCAATGTCTCTTTTCACAGAAGCTGG
GGCAGGG---ACAGGATGAACAGTTTATCCACCCCTATCAAATTTTTCTTTTCACCCAGG
TGGAGCAGTTGATTTAGTGATCTTTTCTCTCCATATAGCAGGTATCTCCTCAATTATAGG
AGCTATCAATTTTATCACCACTATTTTAAATATACGA---TCAAATATGATGGGATTCGA
ACGGATTCCATTATTTGTGTGATCGGTAATAATTACAGCAATTTTACTCTTATTATCACT
TCCGGTTTTAGCTGGAGCTATTACTATGCTTTTAACAGACCGAAATTTTAACACATCATT
TTTTGATCCAGCAGGAGGAGGAGATCCTATTCTTTATCAACATTTATTC
>MYMCF940-12|Sarcoptiformes|Oppiidae
GCTGATCCCAATGATAATTGGAGCTCAAGATATAGCCTTTCCACGAATAAATAACATAAG
ATTCTGATTACTCCCCCCCTCCTTATCATTACTTTCTATCTCCGCTTTTGCTGGAGCTGG
TGCAGGA---ACAGGTTGGACAGTTTACCCCCCATTATCAGGAAACTTATTTCATTCTGG
TATTTCGGTGGATCTAGCAATTTTCAGATTGCATTTAGCCGGTGCATCTTCAATTTTAGG
AGCAATTAATTTTATCACCACAATCATAAACATACGA---TCAGCCTCTATATCTCTAGA
TTCTATTCCTTTGTTTGTGTGGTCCGTACTTATTACAGCAGTGTTACTTCTGTTATCACT
TCCGGTACTGGCGGGAGCCATCACAATACTACTAACAGACCGTAATTTTAATACCTCCTT
TTTCGATCCTTCTGGTGGGGGAGACCCAATTTTATACCAACATTTATTT
>MYMCG068-12|Sarcoptiformes|Trhypochthoniidae
ACTGGTACCCATGATAATTGGAGCGCAAGACATGGCTTTTCCACGAATAAACAACATGAG
ATTTTGGTTGCTTCCTCCTTCTTTAATGCTTCTCTCCGCCTCCGCGTTTGCAGGAATAGG
GGTAGGT---ACCGGATGAACTGTCTACCCTCCTCTTGCTGGAAATCTATTCCACTCAGG
AATTTCAGTAGATCTTGCCATCTTTAGTTTACATTTGGCAGGAGCTTCTTCAATTTTAGG
GGCAATTAACTTTATCACCACTATTATGAACATACGA---TCTTCTTCACTAAGCTTAGA
CTCTATTCCTTTGTTTGTGTGATCAGTGCTAATTACTGCAGTACTGTTACTCTTAGCTCT
TCCAGTATTGGCTGGGGCCATTACAATACTATTAACGGACCGAAATTTCAACACATCTTT
CTTCGACCCTACTGGAGGAGGAGATCCAATCCTTTATCAACATCTATTC
>MYMCE221-12|Sarcoptiformes|Tectocepheidae
GTTAGTTCCCATGATAATTGGAGCTCAAGATATGGCATTCCCTCGAATAAATAACATAAG
ATTTTGATTATTGCCTCCATCTCTAATGTTTCTTTCCATCTCATCTTTTGCTGGTGTAGG
AGTGGGA---ACCGGTTGAACTGTGTATCCCCCCCTTTCTAGAGGAATGTTCCATGCTGG
ATTTTCGGTAGATTTAGCTATTTTCAGCTTACACTTAGCTGGGGTTTCTTCAATTTTGGG
GGCTATTAATTTTATCACAACTATTTTAAACATACGA---TCTCTATTTGTAAGATTAGA
TAGAATCCCCTTATTTGTGTGATCCGTATTAATTACTGCTGTTTTATTATTATTATCTTT
ACCAGTACTAGCTGGGGCTATCACTATATTATTAACAGACCGAAATTTTAACACTTCATT
TTTTGATCCTTCGGGGGGGGGGGACCC----------------------
>CNBFE961-15|Mesostigmata|Dinychidae
ATTAGTACCTCTAATAATTGGAGCTCCTGATATAGCTTTCCCACGTATAAACAATATAAG
TTTTTGACTATTACCTCCTTCTTTATTATTATTACTTTCTTCATCTCTAGTAGAATCTGG
AGCTGGT---ACAGGCTGAACTGTTTATCCACCTCTAGCTTCAAATATTTCTCATAATGG
AGGAAGTGTAGATTTAGCTATTTTCTCTCTCCATTTAGCTGGATTATCCTCAATTTTAGG
GTCTATTAATTTTATTACAACTATTATGAATATACGC---TCTTTAAGTATAACTTTAGA
CCAAATACCATTATTCGTTTGATCTATTTTATTAACAACTATTTTATTATTATTATCTTT
ACCTGTATTAGCAGGAGCTATTACAATATTACTAACAGATCGCAATTTTAATACTTCTTT
TTTTGATCCCGCTGGTGGAGGAGATCCTATTCTGTACCAACACCTATTT
>MSSCA4576-16|Sarcoptiformes|Achipteriidae
ATTAGTGCCAATGATAATTGGTGCGCAAGATATAGCTTTCCCTCGAATGAACAACATAAG
ATTTTGGTTACTCCCGCCTTCATTAACATTACTTTCTTCTTCTGCTTTTGCTGGGTTGGG
GGCGGGT---ACCGGCTGGACGGTGTACCCCCCCTTAGCAAGCAATCTATTTCATTCTAG
TTTCTCAGTTGACCTCGCTATTTTTAGGTTACATTTGGCGGGGGCTTCATCCATTTTAGG
AGCTATTAACTTTATTACTACTATTATGAATATACGA---TCTTCTTCCATGTCTCTAGA
CTCTATCCCACTATTTGTATGATCAGTCATAATCACGGCTGTATTATTACTACTTTCCTT
ACCCGTTTTGGCTGGAGCAATCACTATACTCTTAACAGATCGAAATTTTAATACCTCTTT
TTT----------------------------------------------
>GMOKH1273-15|Trombidiformes|Erythraeidae
ATTAATCCCAATTATAATTAGAGCCCCAGATATAGCTTTCCCACGTATAAACAATATAAG
ATTCTGACTCCTCCCAGTTGCTTTAATCATACTAATTATAGCTTCTTTTTCATCTATAGG
AGTTGGA---ACAGGGTGAACGATATACCCCCCTTTATCAAGAAACATAGCTCACAGAGG
AATAGCAATCGATTTGTCAATCTTTTCCCTCCATTTAGCAGGAATTGCTTCAATTCTAGG
AGCAATTAATTTTCTGACTACATTTTTCAGAATAAAC---AACAAAAACTTATGATGAGA
TATAATCCCCCTGTTTGTTTGATCTATTATGGTAACAGCAGTATTACTATTAATTTCTCT
ACCAGTTCTTGCTGGAGCGATCACTATACTCCTTACAGACCGAAACTTTAACACCTCATT
TTTTGATCCTTGCGGGGGGGGAGACCCTATTATGTTTCAACATTTATTT
>OPPHO3550-17|Trombidiformes|Erythraeidae
ATTAGTACCTCTTATACTAGGGGCTCCCGATATAGCGTTTCCCCGAATAAACAATATAAG
ATTTTGGCTTTTACCCCCCTCATTAATATTACTACTAATAGCTTCTTTCGCCTCAATAGG
GGTCGGC---ACAGGATGAACTATTTACCCCCCTCTTTCTGATCTGTGAGGCCACAGATC
GTTATCAATTGAAATAACTATCTTTTCTCTTCACTTAGCAGGGGTATCCTCTATTTTAGG
GGCTATTAACTTTTTAGCTACAATTAAAAACATAAAA---AGTAAATACCTTTCTATAGA
TAAAATCCCACTTTTCATTTGAGCAGTAATAATCACCGCAATCTTATTACTACTATCACT
TCCTGTTTTAGCCGGAGCTATTACCATGCTCTTATTTGATCGTAATTTTAATACATCATT
TTTTGACCCTTCTGGGGGGGGGGACCCAATTTTATATCAACATTTATTC
>SSWLE1849-13|Trombidiformes|Erythraeidae
ATTAGTACCAATAATACTAGGTGCACCAGATATGGCTTTCCCACGTATAAATAACATAAG
ATTCTGACTTCTCCCTCCCTCTTTAATCCTCCTTCTATCGGCCTCAATAGCAAACATAGG
GGTAGGC---ACAGGATGAACAATTTATCCCCCTCTATCAGACCTATGCGGGCATAGGTC
TTTTTCAATCGAAATATCAATCTTTTCCTTACATTTAGCTGGAGTATCTTCTATTTTAGG
AGCAATTAACTTTTTAGCCACCATTAAAAACATAAAA---AACAGATCGTTGTCAATAGA
AAAAATACCTTTATTTGTATGATCTGTAATAGTAACTGCAATTCTTCTTCTTCTGTCTCT
ACCTGTGCTCGCAGGTGCCATCACTATATTATTATCTGATCGTAACTTCAACACATCTTT
CTTTGACCCTTCGGGGGGAGGAGACCCAATTCTATATCAACATTTATTC
>SSBAA2082-12|Trombidiformes|Erythraeidae
ATTAGTACCAATAATACTAGGAGCACCAGACATAGCTTTCCCACGTATAAATAACATAAG
ATTCTGACTTCTCCCTCCTTCTTTGATCCTTCTTCTATCAGCCTCAATAGCAAACATAGG
GGTAGGT---ACAGGATGAACAATTTATCCCCCTTTATCAGATTTATGCGGCCATAGGTC
TTTTTCAATCGAAATATCAATCTTTTCCTTACATTTAGCTGGAGTATCTTCTATTTTAGG
GGCAATTAACTTTTTGGCCACTATTAAAAACATAAAA---AACAGATCATTGTCAATAGA
AAAAATACCTTTATTTGTATGATCTGTAATAGTAACCGCAATTCTTCTTCTTCTGTCTCT
ACCTGTACTCGCAGGTGCCATCACTATATTATTATCTGATCGTAATTTTAACACATCTTT
CTTTGACCCTTCGGGGGGTGGCGACCCAATTTTATATCAACATTTATTC
>SSWLC4138-13|Trombidiformes|Rhagidiidae
ACTAGTTCCAATAATAATTGGAGCACCTGACATAGCATTCCCACGAATAAATAATATAAG
ATTCTGATTATTACCCCCATCTTTATCACTCCTCCTAATATCAGCTTTCACAAGAGCTGG
GGTTGGA---ACTGGATGAACTGTATACCCACCTTTATCAAGCAATATTGCTCACCCAGG
AGGAGCAGTAGATTTAGGAATTTTCTCACTACATTTAGCAGGTATCTCATCAATTTTAGG
AGCAATTAATTTTATAACGACAATTATTAATATACGA---TCCCCAGCTATATCTTTTGA
ACGAATTCCATTATTCGTGTGATCAGTTTTTATTACAGCATTACTTCTTTTACTATCTTT
ACCAGTATTAGCTGGAGCAATCACAATACTATTAACAGATCGAAATTTCAATAC------
-------------------------------------------------
>CHACB063-10|Sarcoptiformes|Oppiidae
GTTAATTCCAATAATAATTGGAGCACAGGACATAGCCTTTCCCCGTATAAATAATATAAG
GTTCTGACTGCTACCCCCATCTCTTACTTTACTTTCCGCGTCCGCATTTGCAGGGATAGG
AGCTGGG---ACAGGATGAACTGTGTACCCCCCCTTGGCAGATAACATATTTCATTCAAG
CATCTCCGTAGACCTGGCTATTTTCAGGTTACATCTCGCAGGGGTTTCCTCTATTTTAGG
AGCCATTAATTTTATCACTACCATCTTCAACATACGG---TCTTCTTCAATATCCTTAGA
CTCCATCCCTCTGTTTGTGTGATCTGTTCTCATTACCGCAGTTCTTTTGCTACTTTCTTT
ACCAGTGTTAGCTGGTGCCATCACGATACTATTAACAGATCGAAATTTTAACACCTCTTT
TTTTGATCCAGCTGGAGGGGGAGACCCAATCTTATACCAGCATCTATTT
>MYMCD031-11|Trombidiformes|Rhagidiidae
ACTAGTTCCTATAATAATTGGAGCCCCAGATATAGCATTCCCTCGAATAAATAATATAAG
ATTCTGACTTTTACCCCCATCCCTATCATTACTATTAATATCAGCCTTTACCAGAGCAGG
TGTTGGT---ACAGGATGAACGGTATACCCCCCATTATCAAGAAACATCGCTCACCCAGG
CGGGGCTGTTGATTTAGGAATCTTTTCTCTACACCTTGCAGGAGTATCCTCAATTTTAGG
AGCAATCAATTTTATAACAACTATCATCAATATACGA---TCCCAAGCAATAACATTCGA
ACGAATCCCATTATTTGTATGATCCGTTTTCATTACTGCTCTACTCTTACTATTGTCCTT
ACCAGTATTAGCAGGAGCAATTACCATATTACTAACAGATCGAAATTTTAATACTTCCTT
CTTCGATCCGGCAGGGGGAGGAGATCCAATCCTATATCAACACCTTTTC
>CHACC147-10|Sarcoptiformes|Oppiidae
ACTTGTACCTATAATGATTGGAGCTCAAGACATAGCCTTCCCACGTATAAATAACATAAG
ATTTTGATTGTTACCACCATCTCTTTCTCTATTGTCTATTTCTGCTTTTGCTGGTGCTGG
TGCCGGT---ACTGGTTGAACGGTTTACCCACCTTTATCTGGTAACCTATTCCATTCTGG
AATCTCAGTTGACTTAGCAATTTTTAGACTCCATTTGGCTGGAGCATCTTCCATCTTGGG
AGCGATTAACTTCATTACCACAATCATGAATATGCGA---TCAGCCTCCATATCCTTAGA
CTCTATCCCTCTATTTGTTTGATCTGTCCTTATTACAGCAGTGCTTCTTCTTCTATCCCT
CCCGGTATTAGCAGGAGCTATCACAATGTTACTGACAGACCGTAATTTCAACACGTCCTT
TTTTGATCCTTCCGGTGGAGGGGACCCAATTTTGTACCAACATCTATTT
>MYMCE166-12|Sarcoptiformes|Oppiidae
GCTTGTTCCAATGATAATTGGGGCCCAAGATATGGCTTTCCCTCGAATAAATAACATAAG
ATTTTGATTGCTGCCACCTTCTCTATCTTTATTATCCATTTCTGCTTTTGCTGGTGCTGG
TGCTGGA---ACTGGTTGAACTGTATATCCACCGTTGGCAGGAAACCTATTCCATTCTGG
AATCTCAGTAGACCTAGCAATTTTTAGATTACATCTTGCTGGAGCATCTTCCATTTTAGG
AGCAATTAACTTTATCACCACAATCATAAACATACGA---TCAGCCTCTGTATCTTTAGA
TTCTATTCCACTATTTGTTTGATCTGTCCTAATCACAGCAGTATTACTGCTCCTGTCACT
CCCAGTACTGGCTGGAGCCATTACTATACTATTAACAGACCGTAACTTTAACACATCCTT
CTTTGACCCTTCCGGTGGGGGAGACCCAATTTTATACCAACATTTGTTC
>CHACA247-08|Mesostigmata|Dinychidae
ATTAGTTCCTTTAATAATCGGTGCTCCAGATATAGCTTTCCCTCGAATAAATAATATAAG
TTTTTGATTACTACCCCCTTCTTTAATTCTTTTAATTTCTTCTTCTATAGTAGAATCAGG
TGCTGGT---ACAGGATGAACTGTATATCCACCTCTTGCATCTAATATATCACATAATGG
TAGAAGAGTAGACCTAACCATTTTTTCTTTACATTTAGCTGGTTTATCTTCTATTCTAGG
CTCTATTAATTTTATTACTACTATTATAAATATACGT---GCATATAACATAACTTTAAA
CCAAATACCTTTATTTGTTTGATCTATTTTACTAACAACTATTTTACTTCTTCTTTCTCT
ACCTGTTCTAGCAGGAGCTATTACTATACTTCTAACCGACCGTAATTTTAATACTTCTTT
TTTTGACCCTGCTGGAGGAGGTGATCCAATTTTATACCAACATTTATTT
>CHACC174-10|Sarcoptiformes|Crotoniidae
GCTTGTCCCCATAATAATCGGAGCTCAAGACATGGCCTTTCCACGTATAAATAACATAAG
ATTCTGGTTACTTCCCCCGTCTCTAACCCTTCTTTCAGCTTCAGCTTTTGCAGGAATAGG
AGCAGGG---ACCGGATGAACCGTTTATCCACCGTTAGCGGGTACTATGTTTCACTCAGG
AATCTCGGTAGATCTCGCAATTTTTAGTTTGCACTTGGCTGGTGCCTCTTCTATTTTAGG
AGCTATCAATTTCATTACTACTATCATAAACATACGA---TCCTCTGCCATAAGAATGGA
CGCTATTCCATTATTCGTGTGATCTGTCTTAATCACGGCAGTTCTTCTATTACTTTCATT
GCCGGTATTAGCAGGCGCAATTACAATATTATTAACGGACCGAAATTTTAACACTTCATT
TTTTGACCCTACTGGTGGAGGGGATCCTATTCTCTATCAACATTTATTT
>MYMCF243-12|Sarcoptiformes|Quadroppiidae
ACTAGTACCTATAATAATTGGAGCTCAAGACATAGCTTTTCCACGAATAAATAATATAAG
ATTTTGATTATTACCTCCATCATTAATTTTCTTAACAACTTCAGCTTTTTCAGGATCTGG
GGCTGGT---ACTGGTTGAACAGTTTATCCTCCTTTAGCAAATAATATATTTCATTCAGG
AATTTCAGTAGATCTTGCAATTTTTAGCCTTCATTTAGCTGGAGCTTCTTCAATTCTAGG
AGCTATCAATTTTATCACTACCATTATAAATATACGA---TCCTCATCTATAAGATTAGA
CACCATCCCTTTATTCGTTTGATCCGTTCTTTTAACTGCTATTTTATTATTACTTTCTTT
ACCTGTCTTAGCTGGAGCTATCACTATACTATTAACGGACCGAAACTTTAATACATCCTT
TTTTGACCCTTCAGGAGGTGGAGACCCTATTCTTTATCAACATTTATTT
>SSPAB9537-13|Sarcoptiformes|Suctobelbidae
ATTAGTCCCAATAATAATTGGAGCACAAGACATAGCATTCCCACGAATAAATAACATAAG
ATTTTGATTGCTACCACCTTCTTTAACATTACTTTCAATTTCTTCTTTAGCTGGGGTTGG
AGTAGGA---ACTGGTTGAACTGTATACCCACCATTAGCTGGAAATTTATTTCATTCTGG
GTTTGCTGTGGACTTAGCCATCTTTAGCCTTCACTTAGCAGGAATTTCTTCTATTTTAGG
AGCTATTAACTTCATTACTACAATTATAAATATACGA---TCTTCCTCTATTACCTTAGA
TTCTATCCCACTGTTTGTCTGATCTGTTCTAATTACAGCTATTTTATTACTATTATCACT
ACCGGTCTTAGCCGGAGCTATTACAATACTATTGACAGAC--------------------
-------------------------------------------------
>MYMCC010-11|Trombidiformes|Pygmephoridae
ATTAATTCCACTAATAATAACAACTCCAGATATAGCATTCCCACGAATAAATAATATAAG
ATTCTGACTTCTAATTTCCTCATTAACACTACTAATCTCATCTATATTGAGAGCCCAGGG
TAGAGGA---ACAGGATGAACAGTATATCCACCTCTATCTAATCAAATCTCCCATTCTGG
TGCATCCGTCGATTTAGCTATTCTATCCCTTCATTTAGCAGGAGCATCCTCTATTATAAG
CTCACTAAACTTCATTGTTACCATCTTAAATATACGC---CCTAAAACAATATGATTAGA
ACACGTGCCTTTATTTGCATGAAGAGTATTGATCACCACATTTTTATTATTATTAGCCTT
ACCAGTCTTAGCCGGAGCAATTACCATACTCCTAACTGATCGAAACTTCAATACATCATT
TTTTGACCCTAGAGGAGGAGGAGATCCAATTTTATACCAACATTTATTT
>MYMCA318-11|Trombidiformes|Trombidiidae
AATTGTTCCCATGTTAATTAGTGCCCCTGACATAGCTTTCCCTCGGCTTAATAATATAAG
ATTCTGATTACTAATTCCTTCTCTTTCTTTATTATCTTTATCTTTATTTTCATCTACTGG
AGCTGGA---ACAGGATGGACTGTTTATCCTCCTCTTTCAAGAAATATAGCACATGCTGG
CGGAGCTGTTGATTTAACAATTTTTTCCCTTCATTTAGCAGGGATTTCTTCTATCTTGGG
AGCAATTAATTTTATAGCTACTATTATTAATATAACG---CCTAATTCTATAACATGAGA
GAGAGTTCCCCTCTTTGTATGATCAATTTTTATTACAGCTGTTCTTCTTCTCCTATCACT
CCCCGTTTTAGCTGGAGCCATTACTATACTTCTTACAGATCGAAACTTAAATACTTCCTT
TTTTGACCCCAGTGGGGGAGGAGATCCAATTTTATACCAACATTTATTT
>CHACC227-10|Sarcoptiformes|Tegoribatidae
GCTGGTACCTATAATAATTGGAGCTCAAGATATAGCTTTTCCTCGTATGAATAATATAAG
GTTTTGGTTGCTTCCTCCCTCTTTATCTCTTTTAGCCTCCTCAGCATTTGCTGGTATGGG
AGCAGGG---ACAGGATGAACCGTGTATCCTCCTTTAGCAGGTAACTTATTTCATTCTGG
ATTTTCTGTAGATTTAGCAATTTTTAGTCTTCATTTAGCGGGTGCTTCATCTATTCTAGG
AGCAATCAATTTTATTACTACAATTATAAACATACGA---TCTTCTACAATATCTTTAGA
TTCCATCCCCTTATTTGTTTGATCTGTATTAATTACAGCCGTGTTATTACTATTATCTTT
GCCTGTGTTGGCTGGAGCTATCACAATACTTTTGACAGATCGAAATTTTAATACCTCTTT
TTTTGATCCCTCCGGAGGGGGAGACCCAATTTTGTACCAACATTTATTT
>MYMCE186-12|Trombidiformes|Rhagidiidae
ACTAGTTCCCATAATAATTGGAGCCCCAGATATAGCATTCCCACGAATAAATAACATAAG
TTTCTGACTCCTACCCCCATCCTTATCCTTACTTTTAATATCAGCTTTCACCAGAGCAGG
AGTAGGA---ACTGGGTGAACTGTTTACCCCCCTCTGTCAAGAAACATTGCCCACCCAGG
AGGAGCAGTGGATTTAGGTATTTTCTCCCTACACTTAGCCGGAATCTCATCAATTTTAGG
GGCCATCAACTTCATAACCACTATTATTAACATACGA---TCCCCAGCTATATCTTTCGA
ACGAATTCCTTTATTTGTCTGATCAGTTTTCATTACAGCCTTGTTATTACTATTATCTCT
TCCTGTTCTAGCAGGAGCCATCACCATACTTTTAACAGATCGAAACTTTAATACATCTTT
CTTTGACCCAGCAGGAGGAGGAGATCCAATCTTATACCAACACTTGTTC
>MYMCG017-12|Sarcoptiformes|Brachychthoniidae
ATTAGTTCCCTTAATAATTGGAGCACCAGATATAGCATTTCCTCGAATAAATAACATAAG
ATTTTGGCTTCTACCTCCTTCTTTATCTCTACTTGCTCTTTCTTCTTATTCAGGTACTGG
AGCTGGC---ACTGGTTGAACTGTCTATCCACCTTTATCTGATTATGTTTATCATATAAA
TAACAGTGTCGATTTAGCTATTTTTAGCCTTCATCTAGCAGGTGCTTCTTCTATCCTAGG
AGCTATTAACTTTATTACGACAATCATCAACATGCGT---GGATTAAGAACAAATCTAGA
TAATATTCCTTTATTTGTTTGATCTGTTTTTATTACGGCAATTTTATTGCTGCTTTCTCT
ACCCGTTTTGGCAGGAGCAATTACAATATTACTAACAGACCGAAATTTTAATACCACCTT
TTTTGACCCATCTGGGGGTGGAGATCCTATTTTATATCAACATTTGTTT
>OPPHA1535-17|Mesostigmata|Dinychidae
ATTAGTTCCATTAATAATTGGAGCTCCAGATATAGCTTTTCCACGTATAAATAATATAAG
ATTCTGACTTTTACCCCCTTCTTTACTTCTTTTAATTTCTTCCTCTATAGTAGAATCTGG
TGCAGGA---ACAGGATGAACTGTCTATCCCCCTTTAGCTTCTAATATCTCTCATAATGG
AGGAAGAGTAGACTTAGCTATTTTTTCTTTACATTTAGCTGGTTTATCCTCTATTTTAGG
ATCAATTAACTTTATTACTACAATTTATAACATACGT---TCATATAGTATAACTATAGA
TCAAATACCTTTATTTGTTTGATCTATTTTATTAACTACTATTCTTCTATTACTCTCTCT
TCCTGTCCTAGCAGGAGCTATTACTATACTATTAACAGACCGAAACTTTAATACTTCTTT
CTTTGATCCTGCAGGTGGAGGTGATCCTATTTTATACCAACATTTATTT
>SSWLA2262-13|Mesostigmata|Laelapidae
ACTCACCCCTCTCTTAATCTCAGCCCCTGATATGGCCTTTCCTCGTCTTAATAATATAAG
ATTTTGATTACTAGTCCCCTCAATTATCTTCTTAATCCTTTCCTCCTTTATTGAAAGAGG
GGCAGGA---ACAGGCTGAACAGTTTACCCCCCTCTTTCCAATAATATCTCACACAGAGG
CGCTGCAGTTGATATATGTATCTTCAGCCTTCATTTAGCAGGAGCTTCTTCTATTTTAGG
GTCAGTAAATTTTATTTCAACAATTTTCAATATACGA---CCCCAAAGATTACCTCTAGA
ATCTATACCTCTATTTATCTGGTCAGTTTTAATTACCACTATTCTACTCCTTCTTAGTCT
CCCTGTTCTAGCAGGAGCTATCACTATGCTTCTAACTGACCGAAATCTTAATACTACCTT
TTTTGACCCTAGAGGGGGGGGTGACCCCGTCCTCTATCAACATTTATTT
>MYMCC803-11|Sarcoptiformes|Malaconothridae
GCTAGTCCCCCTCATAATCGGAGCCCAAGACATAGCATTTCCACGAATAAATAACATAAG
ATTTTGGCTCCTTCCGCCCTCATTAACCCTCTTATCTTCCTCAGCATTTGCAGGTATAGG
AGCGGGG---ACTGGATGGACCGTCTATCCTCCCTTGGCCGGAAATTTATTTCACTCTGG
GATTTCCGTAGACTTAGCTATCTTCAGATTACATCTAGCCGGTGCCTCCTCAATCCTCGG
GGCAATTAACTTCATTACTACCATCATAAACATACGA---TCTTCTTCAATAAATCTAGA
CTCAATTCCCCTATTTGTATGATCCGTTCTAATTACGGCAGTTCTTTTACTTCTATCCTT
ACCAGTATTGGCTGGAGCCATCACCATACTACTGACTGACCGAAACTTTAACACATCCTT
CTTCGACCCCACTGGTGGAGGGGATCCAATTTTATATCAACATTTATTC
>MYMCG036-12|Sarcoptiformes|Tectocepheidae
ATTAGTTCCTATAATAATCGGGGCTCAAGATATAGCATTTCCTCGAATGAATAACATAAG
ATTCTGGCTTCTACCACCCTCTTTAATATTTTTGTCTGTATCTTCTTTTGCCGGGGTAGG
TGTAGGT---ACTGGTTGAACAGTTTATCCCCCTCTCTCTAGGGGAATATTTCACGCTGG
TTTTTCAGTGGATCTAGCTATTTTTAGGTTACACTTGGCTGGTGCTTCTTCTATCTTAGG
AGCCATTAATTTTATTACGACTATTTTGAATATACGA---TCTCTTTTTATTAGGTTAGA
CAGAATTCCTTTATTTGTATGATCGGTACTAATTACTGCTATTTTGTTATTATTATCTTT
ACCAGTATTAGCCGGAGCTATTACCATATTATTAACAGATCGAAACTTCAATACCTCCTT
TTTCGATCCCTCAGGAGGAGGGGATCCTATTCTATACCAACATTTATTT
>MYMCF595-12|Sarcoptiformes|Brachychthoniidae
ACTTGTTCCTTTAATAATTGGGGCTCCTGACATAGCTTTTCCTCGTATGAATAACATAAG
TTTTTGGCTATTGCCCCCCTCTTTATCTTTATTGGCTATTTCTTCTTATTCTGGTACGGG
AGCAGGA---ACCGGTTGGACTGTTTATCCTCCTTTATCAGATTATGTTTATCATATAAA
TAATAGTGTTGACCTGGCTATTTTTAGATTGCATTTAGCTGGTGCTTCCTCTATTTTAGG
GGCCATTAATTTTATTACAACAATTATTAACATACGT---GGTCTTTCTACTAATTTAGA
TAATGTTCCTTTATTTGTTTGATCTGTATTTATTACTGCTATTCTTTTGCTTCTTTCGTT
GCCTGTCTTGGCAGGCGCTATTACAATACTTTTAACGGATCGTAATTTTAATACCACATT
CTTTGATCCTTCTGGTGGAGGGGACCCTATCCTATACCAACATTTATTC
>MYMCB102-11|Sarcoptiformes|Brachychthoniidae
ATTAGTACCTCTGATAATTGGTGCCCCAGACATAGCCTTTCCTCGTATGAATAACATAAG
ATTCTGATTATTACCCCCTTCTTTAACTTTATTGGCGCTTTCCTCTTATTCTGGGAGAGG
GGCAGGA---ACCGGTTGAACCGTGTATCCACCGTTATCAGATTACTTGTTTCATATAAA
TAACAGAGTAGACATAGCTATTTTTAGTTTACATTTAGCTGGCGCTTCTTCTATTTTAGG
TGCTATTAATTTTATTACTACTGTAATTAACATACGA---GGGCTATCTACTTCATTGGA
TAATATTCCTTTGTTTGTTTGATCTGTTTTTATTACTGCTATTCTTCTTCTACTTTCTTT
ACCTGTTTTAGCAGGGGCTATTACAATATTATTAACAGATCGAAACTTTAATACAACTTT
TTTTGATCCGGCTGGAGGTGGCGATCCTATTTTGTACCAACATTTATTT
>MYMCB438-11|Sarcoptiformes|Brachychthoniidae
ATTGGTACCTTTGATAATTGGAGCTCCAGATATGGCCTTTCCTCGAATAAATAATATAAG
GTTCTGGTTACTTCCTCCTTCTTTATCTCTTTTAGCTATCTCTTCTTATTCAGGTACTGG
GGCGGGC---ACAGGATGGACAGTTTATCCTCCTTTGTCTGATTACGTTTACCATATAAA
TAACAGGGTTGATTTAGCTATTTTTAGCTTGCATCTTGCTGGTGCTTCATCTATTTTAGG
AGCTATTAATTTTATTACAACAATTATCAATATACGA---GGTCTTTCAACTAATTTGGA
TAATGTTCCTTTATTTGTTTGATCTGTTTTTATTACTGCTGTTCTCTTACTTCTTTCATT
GCCAGTCTTAGCAGGAGCTATTACTATATTACTAACGGATCGAAATTTTAATACCACCTT
TTTTGATCCATCTGGAGGAGGGGACCCAATTTTATACCAACATCTATTT
>MYMCG245-12|Sarcoptiformes|Brachychthoniidae
ACTAGTTCCTTTGATAATTGGAGCCCCAGACATGGCCTTTCCCCGTATGAACAATATGAG
ATTTTGGTTGCTTCCCCCTTCTTTATCTCTTTTGGCTATTTCTTCTTATTCAGGTACTGG
GGCTGGT---ACGGGATGGACTGTTTATCCTCCTTTGTCCGATTACGTTTATCATATAAA
TAACAGAGTTGATCTAGCCATTTTTAGCTTGCATCTTGCTGGGGCTTCATCTATTTTAGG
GGCCATTAATTTTATTACAACTATTATCAACATACGA---GGTCTTTCAACTAATTTAGA
TAATGTTCCTTTGTTTGTTTGATCTGTTTTTATTACTGCTATTCTTTTACTCCTTTCATT
GCCAGTCTTAGCAGGGGCTATCACTATATTATTAACAGACCGAAATTTTAACACTACTTT
TTTTGATCCGTCTGGGGGAGGAGATCCAATTTTATACCAACATTTATTC
>CHACC196-10|Sarcoptiformes|Oribatellidae
GTTAGTTCCAATGATAATTGGAGCCCAAGATATGGCATTTCCACGCATAAACAATATAAG
ATTTTGGCTACTTCCTCCTTCTTTAGCACTTTTATCTTCTTCTGCTTTTGCAGGTATAGG
AGCAGGT---ACGGGATGAACAGTATACCCCCCATTAGCAGGAAATTTATTTCATTCTGG
AATTTCTGTAGATTTAGCTATTTTTAGTCTTCATTTAGCTGGAGCTTCTTCAATTCTAGG
AGCTATTAATTTTATTACTACTATTCTTAACATACGC---TCTTCTTCAATATCTTTAGA
TTCAATCCCTTTATTTGTTTGATCAGTATTAATTACTGCTATTTTGCTACTTCTATCCCT
TCCAGTTCTAGCAGGTGCAATTACGATACTTTTAACAGATCGAAACTTTAATACTTCTTT
TTTTGATCCTTCTGGGGGTGGGGACCCTATTTTATACCAACACCTTTTT
>MYMCE101-12|Sarcoptiformes|Brachychthoniidae
ACTGGTTCCTTTGATAATTGGAGCTCCAGACATAGCTTTTCCTCGTATGAATAATATGAG
GTTTTGGTTGCTTCCTCCTTCTTTATCTCTCTTGGCTATTTCTTCTTATTCAGGTACAGG
AGCCGGT---ACAGGATGAACTGTTTATCCTCCCCTTTCTGATTATGTTTATCATATGAA
TAATAGAGTTGACTTAGCTATTTTTAGATTGCATCTTGCTGGTGCTTCTTCTATTTTAGG
GGCTATTAATTTCATTACAACAATTATTAATATACGG---GGCCTTTCAACTAATCTGGA
TAATGTTCCTTTATTCGTTTGGTCTGTTTTCATTACTGCTATTCTTTTACTTCTTTCATT
ACCAGTTTTAGCAGGGGCTATTACTATGTTGTTAACTGACCGAAATTTTAACACTACTTT
TTTTGACCCTTCTGGAGGAGGAGATCCAATTTTGTACCAACATTTATTT
>MYMCC621-11|Sarcoptiformes|Brachychthoniidae
ACTTGTTCCTTTGATAATTGGAGCCCCAGACATGGCTTTTCCTCGTATGAATAATATGAG
GTTTTGGCTGCTTCCTCCTTCTTTATCTCTTTTAGCTATTTCTTCTTATTCAGGTACAGG
AGCTGGT---ACAGGATGAACGGTTTATCCTCCTCTTTCTGATTATGTTTATCACATGAA
TAATAGAGTTGATTTAGCCATTTTCAGCTTGCATCTCGCTGGTGCTTCTTCTATTTTGGG
GGCTATTAATTTTATTACAACAATTATTAATATACGG---GGTCTTTCAACTAATCTAGA
TAATGTTCCCTTATTTGTTTGATCTGTCTTTATTACTGCTATTCTTTTACTTCTTTCATT
ACCAGTCTTAGCAGGAGCTATTACTATATTATTAACTGACCGAAATTTTAACACTACTTT
TTTTGACCCTTCTGGAGGAGGAGATCCAATTTTGTATCAACATTTATTT
>MYMCC446-11|Sarcoptiformes|Brachychthoniidae
ACTTGTTCCTTTGATAATTGGGGCTCCAGATATAGCTTTTCCTCGTATAAATAATATGAG
GTTCTGACTGCTCCCTCCTTCTTTATCTCTTTTAGCTATTTCTTCTTATTCAGGTACAGG
AGCTGGT---ACAGGATGAACGGTTTATCCTCCTCTTTCTGATTATGTCTATCATATGAA
TAACAGAGTTGATTTGGCTATTTTTAGATTGCATCTTGCTGGTGCTTCTTCTATTTTAGG
AGCTATCAATTTTATTACAACAATTATTAACATACGG---GGACTTTCAACTAATTTAGA
TAATGTTCCTTTATTTGTCTGATCTGTTTTTATTACTGCTATTCTTTTACTTCTTTCATT
ACCAGTTTTAGCAGGAGCTATTACTATGCTATTAACGGACCGAAATTTTAACACTACTTT
TTTTGATCCTTCTGGAGGAGGAGATCCAATTTTGTACCAGCATTTATTT
>GMOQF2252-15|Trombidiformes|Erythraeidae
GCTAATTCCCTTAATATCAGGAGCTCCTGATATAGCATTCCCACGTCTAAACAATATAAG
ATTTTGATTACTCCCTCCCTCAACAGCTATCTTAATAACTGCTATATTTACTTCAATAGG
GCCGGGA---ACAGGATGAACAGTTTATCCCCCCTTATCAGATATCTACGGTCATAGCTC
GATTTCAATCGAGATAACTATTTTCTCTCTTCACCTAGCCGGGCTATCATCAATTCTGGG
ATCCATCAACATCCTAGCGACAATTATTAATATAAAA---AATAAAAGATTGTCAATAGA
TCAAATACCTCTTTTCTTATGGTCGATAATAGTAACAGCAATCCTACTGCTACTGTCCCT
ACCAGTCTTAGCAGGAGCAATCACCATACTACTTTTTGATCGA-----------------
-------------------------------------------------
>GENSM672-16|Mesostigmata|Polyaspididae
ATTAGTACCACTAATATTAAGAGCTCCAGACATAGCTTTCCCACGAATAAATAATATGAG
ATTTTGACTTCTTCCACCTTCTTTATCCCTTCTTTTATCATCCTCTCTTGTTGAATCCGG
AGCAGGA---ACAGGATGAACTGTATACCCACCATTATCATCAAACATTTCACATAGAGG
GTCTAGAGTAGATTTAGCCATTTTTTCTCTTCATTTAGCAGGAGTATCCTCTATTCTAGG
ATCAATTAACTTCATTACAACTATTATAAACATACGT---TCCTATGAAATAAGAATAGA
ACGAATTCCCCTATTTGTTTGATCAGTTTTATTAACAACTATTCTTCTATTATTATCTTT
ACCAGTACTAGCTGGTGCTATTACAATATTACTAACAGATCGAAATTTTAATACATCATT
TTTCGACCCTGCAGGGGGAGGAGACCCTATTTTATATCAACATTTATTT
>BIOAC264-11|Mesostigmata|Urodinychidae
ACTTGTTCCACTTATATTGGGAGCACCAGATATAGCATTTCCACGAATAAATAATATAAG
ATTTTGACTTTTACCACCTTCACTAATATTACTAATAGCTTCTTCACTAGTAGAATCAGG
TGCAGGA---ACTGGGTGAACAGTTTACCCACCACTGGCCTCTAATATATCTCACAGTGG
GGCAAGAGTAGATCTTGCTATTTTTTCTCTTCATTTAGCGGGAGTATCCTCAATTTTGGG
CTCTATTAATTTTATTACTACTATTATAAATATACGA---TCTTATGAAATAACCATAGA
GCGACTTCCTTTATTTGTATGATCAGTTTTACTTACCACTATTCTCCTACTTTTATCTTT
ACCAGTTCTAGCTGGGGCTATTACTATACTTTTGACAGATCGAAATTTTAACACATCTTT
TTTTGACCCAGCAGGTGGGGGAGATCCAATTTTATACCAACACTTATTT
>MYMCE123-12|Trombidiformes|Microtrombidiidae
ATTGATTCCTTTAATAGTCAAAGTTCCAGACATGTCTTTTCCTCGTTTGAATAACATAAG
ATTTTGACTTTTGCTTCCTTCTTTGACATTAATAATTTTATCCATATTTTCTTCAAATGG
AACGGGA---ACCGGGTGAACAGTCTATCCTCCCTTATCTAATAACTTAGCTCACATAGG
TTCTTCGGTTGATTTGTCTATTTTTTCTCTTCATTTGGCTGGAATTTCTTCTATTTTGGG
ATCTATTAATTTTCTTGCTACTGTTTTTAATTCTACT---AATAGGTTTCAAAGTTGATT
CAGAATCCCTATATTTATTTGATCTGTTATTTTTACTGCAATTCTATTAGTCTTATCTCT
TCCTGTTTTAGCTGGGGCTATTACCATACTTTTAACGGACCGAAATTTCAATACTTCATT
TTTTGATCCTTCAGGAGGGGGAGATCCAATTTTATACCAACATTTATTT
>MYMCC166-11|Sarcoptiformes|Malaconothridae
GCTAGTCCCCCTCATAATCGGAGCTCAAGACATAGCATTTCCACGAATAAATAACATAAG
ATTCTGACTTCTTCCGCCCTCACTAACCCTCCTATCTTCCTCAGCGTTTGCAGGAATGGG
GGCGGGA---ACTGGATGAACCGTCTATCCTCCCCTAGCCGGGAACTTGTTTCACTCTGG
AATTTCCGTAGACTTAGCCATTTTCAGATTACATCTAGCCGGTGCCTCCTCAATCCTCGG
CGCAATTAACTTCATTACTACCATCATAAACATACGA---TCCTCCTCAATAAACTTGGA
CTCAATTCCCCTATTTGTATGATCTGTTCTAATCACAGCAGTTCTCCTTCTTCTATCCTT
ACCAGTATTGGCAGGAGCAATCACTATATTACTGACAGACCGAAACTTTAATACATCCTT
CTTCGATCCCACTGGTGGAGGAGATCCAATTTTATACCAACATTTATTC
>CHACA508-09|Sarcoptiformes|Tectocepheidae
ATTGGTTCCTATAATAATTGGAGCTCAAGACATAGCATTCCCACGAATAAATAACATGAG
ATTTTGATTATTGCCTCCTTCTTTAATATTTCTATCCATTTCTTCGTTTGCAGGGGTTGG
GGTAGGA---ACCGGATGGACAGTATACCCCCCCCTTTCGAGAGGGATATTTCACTCTGG
TTTTTCGGTAGATTTAGCCATTTTTAGATTGCATCTTGCTGGTGTTTCTTCTATTTTAGG
AGCCATCAACTTTATTACAACTATTCTAAACATGCGA---TCTCTTTTTGTCAGATTAGA
CAGAATTCCTTTATTTGTGTGATCTGTATTGATCACTGCTGTTCTGTTATTACTATCTTT
ACCGGTACTAGCTGGAGCCATCACTATGTTACTGACAGATCGGAATTTTAATACTTCTTT
TTTTGACCCTTCGGGGGGGGGAGATCCCATTTTATACCAACATTTATTT
>ELPCG804-17|Mesostigmata|Laelapidae
GCTAGTTCCTTTAATAATTTCAGCTCCTGATATGGCGTTTCCTCGAATAAATAACATAAG
TTTTTGATTGTTAGTACCTTCTTTAATTCTTCTTTTAATATCTTCATTAGTAGAGAGAGG
TGCGGGT---ACTGGATGAACAGTATATCCTCCTTTAGCTAGTAGTTTATTTCATAGAGG
TGGTGCTGTAGATTTAGCGATTTTTAGATTACATTTAGCGGGAATTTCTTCTATTTTAGG
GTCTATTAATTTTATTACTACAATTTTGAATATACGT---CCTATAAATATACGATTGGA
GCAGATACCTTTATTTGTTTGAAGAATTTTAATTACGACTATTTTATTATTACTTTCTTT
ACCTGTTTTAGCAGGGGCTATTACTATACTTTTATTTGATCGAAATTTTAATACTAGATT
TTTTGATCCTAGAGGCGGGGGTGATCCAATTTTATATCAACATTTATTT
>CNJAC1122-12|Mesostigmata|Sejidae
ATTAATTCCTATTATAATTTCTGCTCCTGATATAGCTTTTCCACGAATAAATAATATAAG
ATTTTGATTATTACCTCCTTCTTTAATACTACTTTTAAGTTCTTCTATAGTTGAAAGAGG
TGCAGGA---ACAGGATGAACAGTATATCCTCCTCTAGCTTCAAATATTTCTCATATAGG
AAGTTCAGTTGATCTAGCTATTTTTTCTCTTCATTTAGCTGGGGTATCCTCAATTTTAGG
CTCTATCAATTTTATTTCTACTATTATAAATATACGA---CCAAAAAATATAACAATAGA
ACGAATACCTTTATTTGTTTGATCTGTATTTATTACAACAATTTTATTACTTTTATCTTT
ACCAGTTTTAGCTGGAGCCATTACTATGCTTCTTACAGATCGAAATTTTAATACTTCTTT
TTTTGATCCTTGTGGGGGAGGTGATCCTATTTTATATCAACATTTATTT
>CNBPA195-12|Sarcoptiformes|Cymbaeremaeidae
GCTAGTACCCATAATAATTGGGGCTCAAGATATGGCGTTTCCACGAATAAATAATATAAG
ATTCTGACTATTACCTCCTTCACTCTTGCTTTTGTCTACCTCTGCCTTTGCTGGAGTAGG
GGCAGGG---ACAGGATGAACAGTTTACCCTCCCCTATCTGGAAATTTATTTCACTCAGG
AATTTCTGTTGATTTAGCTATTTTCAGTTTACATTTAGCTGGTGCCTCATCCATTCTAGG
AGCCATTAACTTTATCACAACTATCATAAATATACGT---TCCTCTACTATAACATTAGA
TGCGATCCCTTTATTTGTGTGATCTGTGTTAATTACGGCTATTCTTCTTTTACTATCTCT
CCCAGTTTTAGCTGGGGCTATCACTATACTATTAACAGACCGAAACTTTAATACATCGTT
TTTTGACCCTTCAGGGGGAGGAGATCCAATCTTATACCAACATTTATTT
>GENSM397-15|Mesostigmata|Rhodacaridae
ATTAATCCCCCTTATAATTAGAGCCCCAGATATAGCTTTTCCACGAATAAATAATATAAG
ATTTTGGTTACTCCCCCCTTCCTTATCATTACTTCTTTTTTCTTCTTTAATTGAAGCAGG
AGCAGGG---ACTGGTTGAACAGTCTACCCCCCTTTAGCTAATAATATTAGACATAGAGG
AGCTTCTGTAGACTTAGCTATTTTTTCTTTACATTTAGCTGGAATTTCATCAATTTTAGG
TTCTATTAACTTTATTACAACTATTATGAATATACGC---CCTATAAATTTAAAACTAGA
AATAATACCTTTATTTATTTGATCCGTATTTATTACTACAATTCTTTTATTACTTAGACT
CCCAGTTTTAGCAGGAGCTATCACTATATTATTAACCGATCGAAATTTTAACACCTCTTT
TTTTGACCCAAGAGGAGGAGGGGATCCTATCCTATACCAACACTTATTT
>MSSCC342-17|Trombidiformes|Pygmephoridae
GCTAATCCCCATAATAATGATAACACCAGATATAGCTTTTCCACGAATAAACAACATAAG
ATTTTGACTTTTAATCTCCTCTCTAATCTTACTGCTCTCTTCTATGGTAACCTCTCAAGG
CGCGGGT---ACAGGCTGAACAGTCTACCCTCCCTTGTCAAACCAAATCTCCCACTCAGG
AGTTTCTGTAGATTTTGCAATTCTATCCCTACACCTCGCAGGTGCTTCCTCAATTATAAG
CTCATTAAACTTTATTATTACAATTTTAAACATAAAA---CCAAAAACAATACTTTTAGA
GCATATCCCACTATTCGCTTGAAGAGTCCTACTAACCACCATCTTACTGCTATTAGCTCT
ACCGGTGCTTGCCGGAGCAATCACAATACTCCTGACAGATCGAAACTTCAATACCTCCTT
CTTCGACCCTTGCGGAGGTGGAGACCCTATTTTATACCAACACTTATTT
>GENSM408-15|Mesostigmata|Pachylaelapidae
GCTAATTCCTTTAATAATTTCAGCCCCAGATATGGCCTTTCCCCGTATAAATAATATAAG
TTTTTGACTTTTACCCCCCTCACTAATACTTTTACTAAGATCTTCCATAGTAGAAATAGG
GGCCGGA---ACAGGTTGAACTGTCTATCCACCCCTCGCAAGTAATATATCTCATAGAGG
GGGGGCAGTTGATTTGGCTATTTTTAGACTCCATTTAGCTGGTGTCTCTTCTATTCTAGG
GTCTATTAATTTTATTACAACTATTATAAATATACGC---CCATCTAATATAAGCTTAGA
ACAAATACCCCTATTTGTTTGATCCGTACTTATTACCACTATTCTCTTACTATTATCCCT
CCCTGTATTAGCCGGGGCTATCACTATATTGCTAACAGACCGAAATTTTAATACTTCCTT
TTTCGATCCTAGAGGAGGAGGAGATCCTATTTTATACCAACATTTATTT
>RRBPE005-15|Mesostigmata|Parasitidae
ATTAGTGCCTCTAATAATTTCTGCCCCTGATATGGCATTTCCTCGTATAAATAACATAAG
ATTTTGACTTTTACCCCCATCATTATTATTACTATTAAGCTCCTCAATAGTAGAATCCGG
GGCTGGA---ACCGGGTGAACCGTCTACCCCCCCTTGGCTGGTAATATTTCTCATAGTGG
AGGCGCAGTAGACTTAGCTATTTTTTCTTTACACCTAGCCGGTGTTTCCTCTATTTTAGG
CTCCATTAATTTTATTACTACTATTATAAATATACGA---CCTAAAGAAATATCTATAGA
ACGAGTTCCTTTATTTGTATGATCAGTTTTTATTACTACAATTTTATTATTATTATCACT
ACCAGTATTAGCCGGAGCCATCACAATACTACTAACAGACCGTAACTTTAATACTTCTTT
CTTTGATCCAAGAGGAGGAGGGGACCCCATCCTATACCAACATTTATTT
>RRBFE013-15|Mesostigmata|Parasitidae
ACTAGTCCCTTTAATACTATCCGCTCCTGATATAGCGTTCCCCCGTATAAATAACATAAG
GTTTTGACTTTTACCCCCTTCACTAATTCTTTTAACAAGATCCTCTATAGTAGAGTCTGG
AGCTGGC---ACCGGATGGACAGTATACCCCCCTTTGTCAAATAATATTTCTCATAGAGG
AGGAGCTGTCGATTTAGCTATTTTTTCTTTACATTTAGCAGGAATTTCCTCAATTCTTGG
GTCTATTAATTTTATCACAACTATTATAAATATACGC---CCAAAAGAAATAACATTAGA
GCAAATACCCCTATTTGTTTGATCTGTATTTATTACAACTATCTTATTACTTTTATCTCT
TCCTGTATTAGCAGGAGCTATCACTATGCTATTAACAGATCGTAATTTTAATACATCATT
TTTTGACCCAAGAGGAGGGGGGGACCCTATTTTATACCAACATCTTTTT
>RRBPE006-15|Mesostigmata|Parasitidae
GTTAATTCCCCTAATAGTATCTGCCCCTGATATAGCATTCCCTCGAATAAATAATATAAG
CTTCTGATTATTACCCCCTTCCCTAATTCTACTCCTAAGATCCTCAATAGTAGAAGCAGG
GGCTGGT---ACAGGATGAACTGTTTATCCTCCTCTAGCCAGAAATATATCCCATAGTGG
AAGTGCTGTAGACCTAGCCATTTTTTCTTTACATCTGGCTGGTATTTCTTCAATTTTAGG
CTCCATTAATTTTATTACAACAATTATAAATATACGA---CCTAAAGAAATAACTATAGA
ACGTATCCCTTTATTTGTATGATCCGTACTAATTACAACTATTTTATTACTCCTATCTTT
ACCCGTTTTAGCTGGAGCTATTACAATACTTTTAACTGACCGTAATTTTAACACAACATT
TTTTGATCCAAGAGGAGGGGGAGACCCTGTCTTATACCAACATCTCTTT
>MSSCA4192-16|Sarcoptiformes|Quadroppiidae
ACTAGTTCCAATCATAATTGGAGCTCAAGATATAGCGTTTCCTCGAATAAACAATATAAG
ATTTTGGCTTCTACCTCCTTCCTTAATTTTACTAACAACATCCTCTTTTTCTGGTATAGG
AGCTGGT---ACTGGTTGAACTGTTTATCCACCTTTAGCAAATAATTTATTTCATTCAGG
ATTTTCTGTAGATTTAGCAATTTTTAGCTTACATTTAGCTGGAGCTTCTTCTATTCTAGG
AGCTATTAACTTTATTACTACCATCATAAATATACGT---TCTTCTTCTATAACCTTGGA
TTCTATTCCACTTTTTGTCTGGTCTGTCTTACTTACAGCAATTCTACTTCTTTTGTCCCT
TCCAGTTTTAGCAGGAGCTATTACAATATTATTAACCGACCGTAACTTTAATACATCCTT
TTTTGATCCATCTGGGGGGGGAGACCCAATCT-----------------
>CAACA005-17|Mesostigmata|Diplogyniidae
ATTAGTTCCTCTCATAATTAGAGCCCCAGATATAGCATTTCCTCGTATAAATAATATAAG
TTTTTGATTATTACCTCCTTCTTTAATTCTTCTTCTTAGCTCATCTATAATTGAAAATGG
AGCTGGA---ACTGGTTGAACCGTTTATCCACCTCTAGCTAGAAATATCTCACATAGAGG
AGCTTCTGTTGATTTAACTATTTTTTCTCTTCATCTTGCCGGAGTTTCATCTATTTTAGG
ATCTATTAACTTTATTACTACTATTATAAATATACGG---CCAACATCTATATCTATAGA
ACAAATACCTTTATTTGTATGATCAGTATTTGTAACAACTATTTTACTCTTATTATCTTT
ACCTGTTTTAGCTGGAGCTATTACTATACTTCTAACAGATCGAAATTTTAATACATCATT
TTTTGATCCTGCAGGTGGTGGTGATCCTATTTTATATCAACATTTATTT
>CNJAB1038-12|Mesostigmata|Ascidae
ATTAATTCCTTTAATAATTAGAGCCCCTGATATAGCTTTCCCACGAATAAACAACATAAG
ATTTTGACTTTTACCCCCTTCTCTAATTTTACTTATTTTATCAAGAATAGTAGAAAGAGG
GGCTGGC---ACAGGTTGAACAGTTTACCCCCCTTTATCAGGAAATATTGCTCATAGAGG
TAGATCTGTAGACCTAGCTATTTTTAGACTACATTTAGCAGGAATTTCTTCAATTTTAGG
GGCTATTAATTTTATTTCTACAATTTTAAATATACGA---GCAAAAAGAATAAATTTAGA
ACAAATGCCTCTATTTGTCTGGTCCGTTTTTATTACAGCAATTTTACTTCTACTTAGTTT
ACCTGTTCTTGCAGGAGCCATTACAATATTATTAACCGATCGAAATTTTAATACAACTTT
TTTTGACCCTAGAGGAGGAGGTGACCCTATTTTATATCAACATTTATTT
>CNWLE2589-13|Mesostigmata|Laelapidae
ACTAGTTCCTTTAATAATTTCGGCTCCTGATATAGCATTTCCTCGTCTTAATAATATAAG
ATTTTGATTATTAATTCCCTCTCTTATTTTATTAGTGTTTTCTTCTTTTGTTGAAAGGGG
GGCGGGA---ACGGGTTGAACAGTTTACCCTCCTTTAGCTGGTCTCTTATCTCATAGAGG
GGCTTCAGTTGATTTGGCTATTTTTAGGCTTCATTTAGCTGGTATCTCTTCTATTCTTAG
ATCTATAAATTTTATTACAACAATTTTAAACATGCGA---CCATCTAGTATAAAAATAGA
AGTTATTCCTTTATTTGTTTGATCTGTTTTTATTACTACAATTCTCTTACTTCTATCTTT
ACCTGTTTTAGCTGGTGCTATTACTATGCTTTTAACAGATCGAAATTTTAATACTTCTTT
TTTTGATCCAAGGGGGGGAGGGGATCCAATTTTATATCAACATTTATTT
>CNWLM234-13|Mesostigmata|Phytoseiidae
ATTAGTGCCTATTATAATTCATTCACCTGATATATCTTTTCCTCGAATAAATAATATAAG
ATTTTGATTATTGCCCCCCTCTTTAATGTTTTTATTGATTTCATCTTATATTGATGTGGG
GGTTGGG---ACGGGGTGGACAGTGTATCCTCCTTTATCAACAAGAGGCTTTCATAGAGG
GGCTTCTGTTGATTATGCAATTTTTAGTTTACATTTGGCCGGGGTTTCTTCTATTATAGG
GGCTATTAATTTTATTAGAACTATTGTAAATATACGT---CCTATTGTTATATCAATAGA
AAAAATACCTTTATTTGTATGGTCTGTGTTTATTACAGCTATTTTACTTTTGTTGTCTT-
------------------------------------------------------------
-------------------------------------------------
>GENSM409-15|Mesostigmata|Pachylaelapidae
ACTTATTCCTTTAATAATTTCTGCCCCAGATATAGCCTTCCCACGAATAAATAACATAAG
TTTCTGATTATTACCACCATCTTTATTACTTCTTCTTAGATCCTCTTTAGTAGAAAGAGG
TGCAGGA---ACAGGGTGAACAGTTTACCCTCCTTTAGCAAGAAATATATCACACAGAGG
TGGTGCTGTTGATTTAGCTATTTTCTCCCTACACTTAGCAGGTATTTCTTCTATTTTAGG
ATCTATTAATTTTATTTCAACTATCATAAATATACGC---CCTAAAAATATAAGAATAGA
ACGATTACCGTTATTTGTATGATCTGTTTTTATTACAACTATTTTACTTCTTCTATCTTT
ACCAGTTTTAACTGGTGCTATCACTATACTATTAACAGATCGAAATTTTAATACTACTTT
TTTTGATCCGAGAGGTGGAGGAGACCCAATCTTATACCAACATTTATTC
>CNJAC1513-12|Mesostigmata|Digamasellidae
ATTAACTCCATTAATAATTGGAGCTCCTGATATAGCATTTCCTCGTTTAAATAATATAAG
ATTTTGACTTTTACCTCCAAGTTTAATTTTTTTATTAATAAGAAGAATAGTAGAAATAGG
AACAGGA---ACTGGATGAACAGTTTATCCTCCTTTGTCTAGAAATATTAGACATAGAGG
ATCTGCTGTAGATATATCTATTTTTAGTCTTCATTTAGCTGGTGTATCAAGAATTTTGGG
TTCAGTAAATTTTATTACGACAATTTTAAATATACGT---TCATTTTCAATAATTTTGGA
ACGAACACCCCTATTTATTTGATCAATTTTTATTACGACAATTTTGTTATTACTTAGACT
ACCAGTTTTAGCAGGTGCTATTACTATACTTCTTTTAGATCGGAACTTTAGAACTTCTTT
TTTTGATCCTAGAGGAGGAGGAGACCCTATTCTTTACCAACACTTATTT
>GENSM382-15|Mesostigmata|Macronyssidae
ACTTACCCCAATTTTAATTAATGCACCCGATATAGCATTCCCTCGACTTAATAATATAAG
ATTTTGACTATTAATTCCATCTTTAATTTTTTTAATCTCTTCCTCTTTTATCGAAAGAGG
TGCAGGG---ACTGGATGAACTGTTTACCCTCCACTTTCTAGAAATATTTCACATAGAGG
TAAATCAGTAGATCTAGCTATTTTTAGACTTCATATTGCTGGTATTTCTTCTATTTTAGG
ATCTATTAATTTTATTACAACAATTTGTAATATACGT---CCTAAATCTATATCAATAGA
ACATATACCACTTTTTATTTGATCTGTTTTAATTACAACTATTCTTCTTCTTCTTTCTTT
ACCAGTCTTAGCTGGAGCTATTACCATATTATTATCAGACCGAAATTTTAATACCTCATT
TTTTGATCCTAGTGGAGGAGGAGATCCTATTTTGTATCAACACCTTTTT
>SSWLF3591-13|Sarcoptiformes|Damaeidae
ACTAGTACCTATAATAATTGGAGCTCAGGATATGGCCTTCCCTCGAATAAATAACATAAG
ATTTTGGATACTACCTCCTTCCTTAACTTTTTTGACGGCTTCTGCTTTTGCTGGAACTGG
GGCGGGA---ACTGGATGAACCGTTTACCCCCCTCTTTCCGACATGTTGTTTCATTCGGG
AGTATCTGTTGATTTGGCAATTTTTAGTTTGCATTTAGCGGGTATTTCTTCTATTTTAGG
GGCTATTAATTTTATCACTACTATTATAAATATGCGT---ACTTCTTCCATGTCTATGGA
TTCAATGCCCTTATTTGTATGGTCTGTATTAATTACAGCAATTTTATTACTTCTTTCTTT
ACCTGTACTAGCAGGAGCTATCACTATATTATTAACAGACCGTAATTTTAATACTTCTTT
TTTTGATCCAGCAGGAGGAGGAGATCCTATTTTATATCAACATCTCTTT
>RRBFE002-15|Mesostigmata|Pachylaelapidae
ATTAGTGCCAATAATAATCTCCTCCCCAGATATAGCATTTCCACGAATAAATAACTTAAG
TTTTTGACTTTTACCCCCCTCATTAATATTATTATTAAGATCCTCAATAATTGAGAGAGG
AGTAGGA---ACTGGATGAACCTTATATCCCCCTTTAGCCAGTAACATCTCTCATAGAGG
AGGAGCCGTAGATTTATCTATTTTTAGCCTCCATTTAGCAGGTATCTCCTCTATTTTAGG
ATCTATTAATTTTATCACTACTATTATAAATATACGC---CCAAAATCTATAAACATAGA
CCGTATGCCTCTCTTTGTTTGGTCTATTTTTATCACAACTATTTTATTGCTCCTATCTTT
ACCAGTTTTAGCTGGAGCCATCACAATACTATTAACAGATCGTAATTTTAACACCTCTTT
TTTTGATCCTAGAGGAGGTGGTGACCCTATTTTATACCAACATTTGTTT
>SSWLA2285-13|Mesostigmata|Laelapidae
ATTAACTCCTTTAATAATCTCAGCTCCTGATATAGCCTTTCCTCGTATAAATAACATAAG
ATTCTGACTTCTAATCCCTTCAATTTTATTATTAGTTTCTTCTTCTTTTATTGAAAGCGG
CGCAGGA---ACCGGATGAACAGTATACCCCCCTTTATCTATAAATGTATCTCATAGAGG
ATCCTCTGTTGATCTTTGCATTTTTAGACTTCATCTAGCAGGAGTCTCTTCCATTTTAGG
ATCCATCAATTTTATCACAACAATTTTAAATATACGT---CCTAAAAATTTAACTCTTGA
AAATTTACCTCTTTTTATTTGATCTGTATTTATTACTACAATTCTTCTTCTTCTTTCTTT
ACCTGTTCTAGCAGGAGCAATTACTATACTCTTAACAGATCGAAACTTGAATACAACATT
TTTTGATCCAAGAGGGGGAGGAGACCCTATTCTTTATCAACATTTATTT
>GENSM400-15|Mesostigmata|Zerconidae
ATTAATTCCCTTATTAATCATAGCTCCAGATATAGCTTTTCCTCGAATAAATAATATAAG
ATTCTGATTATTACCCCCTTCTTTAATATTTTTAATCAGATCTTCAATAATTGAAATAGG
AGCAGGT---ACAGGATGAACTGTTTATCCGCCCCTTTCTAGAAATTTATCTCATAGAGG
AGCATCTGTTGATTTAACAATTTTTTCTCTGCATTTAGCTGGGGTTTCATCTATTTTAGG
GTCTATTAACTTTATTTCTACAATTATAAATATACGT---CAAAAAAATATATCTATAGA
AAATATCCCTTTATTTGTATGATCAGTATTTATTACAACTATTTTATTATTATTATCATT
ACCAGTTTTAGCTGGAGCTATTACCATATTATTAACAGATCGTAATTTTAATACTTCATT
-------------------------------------------------
>CNJAC1485-12|Trombidiformes|Tetranychidae
ATTAATTCCTATAATGTCTAACACACTAGATATATGTTTTCCTCGTTTAAATAACATAAG
TTTTTGAATACTTTTACCTTCTTTATTTCTTATAATTAGTTCTTCTATTCAAGGAACTTT
AAATGGG---GTAGGTTGAACTATGTATCCCCCTTTAACTTTAGTAAATTACAATTATAG
TTCTTCAATTGAAATAATAATTTTTTCTCTTCATATTGCTGGTATTTCTTCTATTATAAG
TTCTATCAATTTTATTTCTACTATTACTAACATAAAA---AATAAGAATTTAACAATTAA
TACTATAACTTTATTTTCAATTTCTATTTTAATTACTACTATTTTGTTAGTTTTAGCTTT
ACCCGTTTTAGCTGGAGCTATTACTATATTATTAACAGATCGAAACTTTAATACTTCATT
TTTTGATCCTTCAGGAGGTGGTGATCCTATTTTATATCAGCATTTATTT
>GENSM418-15|Mesostigmata|Blattisociidae
ATTAGTTCCTTTAATAATCAATGCCCCTGATATAGCCTTCCCACGTATAAATAATATAAG
ATTCTGACTATTACCATTTTCTTTTATTTTTATAATAATATCAAGCATAGTAGAAAATGG
CCCAGGT---ACAGGATGAACAGTATACCCCCCTCTGTCTAGAAAATTATTTCATAGAAG
AACAGCTGTCGATTGAGTTATTTTTAGACTACACATAGCTGGTATTTCATCAATTTTAGG
AGCAATAAATTTTATTTGTACAATTTTAAATATAAAA------AAACAAAAACATGTTGA
AAGTATACCTTTATTTGTATGATCTATTTTAATTACAACTATTTTACTACTGCTATCTTT
ACCTGTTCTAGCAGGAGCTATTACTATACTTTTAACAGATCGAAACTTTAATACTAGATT
CTTTGATCCTAGAGGAGGAGGAGACCCTATTTTATATCAACATTTATTT
>SSWLA2270-13|Mesostigmata|Digamasellidae
ATTAATTCCTTTAATAATTATAAGTCCGGATATAATTTTTCCCCGTATAAATAATATAAG
GTTTTGACTTTTACCGCCAAGTATTTTTTTATTACTAAGAAGATCTTTTATTGAAAGAGG
AGCTGGA---ACAGGTTGAACTGTCTATCCCCCTTTAGCTAGAAATTTAAGGCATAGAGG
ACCTGCTGTTGATTTTGCTATTTTTAGACTTCATTTAGCAGGAATTTCTAGAATTTTAGG
GTCAATTAATTTTATTACTACTATTTTAAATATACGA---TTATTTTCTATAACACTTGA
ACGGTTACCTTTATTTGTCTGATCTGTATTTATTACAACAATTTTATTACTTTTAAGTTT
ACCTGTTTTAGCAGGAGCTATTACTATACTTTTAACAGATCGAAATTTTAATACTTCTTT
TTTTGATCCAAGAGGAGGGGGAGATCCTGTTCTTTATCAGCATTTATTC
>RRBFC074-15|Mesostigmata|Parasitidae
ACTCGTCCCTTTAATAATCTCTGCGCCTGATATGGCTTTCCCTCGAATGAACAATATAAG
CTTCTGACTTCTACCCCCCTCTTTAACCCTTCTTCTTTACTCCTCCCTAGTAGAGTCAGG
AGCTGGT---ACTGGATGAACTGTATACCCCCCCTTAGCAGGAAATATGTCCCACAGGGG
GGGGGCCGTAGACCTGGCTATTTTTTCCCTTCATTTAGCAGGAGCTAGCTCTATCTTAGG
ATCTATTAATTTTATTACAACTATTATAAATATACGG---CCAAAAAATATAAGCCTAGA
ACAAATACCCCTATTTGTTTGATCTGTATTCATTACAACTGTTCTCTTACTACTCTCACT
TCCTGTACTAGCAGGGGCAATCACAATACTTCTAACGGACCGAAATTTTAACACCTCTTT
CTTTGACCCTAGGGGGGGAGGAGATCCTATTCTCTATCAACACCTATTC
>GENSM384-15|Mesostigmata|Digamasellidae
ATTAACCCCCTTAATAATCATAAGACCAGATATAGTTTTTCCTCGAATAAATAATATAAG
TTTTTGATTACTTCCTCCTAGACTAATTATACTACTAAGTAGATCTTTAATTGAAAATGG
TGTAGGA---ACAGGATGAACGGTGTACCCTCCCCTAGCAAGAAATTTAAGACATAGAGG
CCCTGCGGTCGATTTCGCTATTTTTAGCTTACATTTAGCAGGAATTTCAAGAATTCTAGG
ATCTATTAATTTTATTACTACAATTTTAAATATACGA---CACCATTCTATAAATTTAGA
ACGATTACCATTATTTATTTGATCAGTTTTTATTACCACTATCCTATTATTATTAAGATT
ACCTGTATTAGCAGGAGCTATTACTATATTATTAACAGACCGAAATTTTAATACGTCTTT
TTTCGACCCTAGAGGAGGAGGAGACCCAGTATTATACCAACATTTATTT
>MSSCA4198-16|Sarcoptiformes|Oppiidae
ACTTGTTCCAATGATAATTGGGGCTCAAGACATGGCTTTCCCCCGAATAAATAACATAAG
ATTTTGGCTTCTACCTCCTTCTCTGTCATTACTGTCTATTTCAGCTTTTGCTGGTGCAGG
TGCCGGA---ACAGGGTGAACTGTGTATCCTCCTCTGGCGGGGAACTTGTTTCACTCTGG
AATCTCAGTAGACCTTGCGATTTTCAGATTGCATCTAGCCGGGGCCTCTTCAATCCTTGG
AGCAATCAATTTCATCACAACAATCATAAATATGCGA---TCTGCTTCCATGTCTTTAGA
CTCCATCCCACTGTTTGTCTGATCCGTCCTAATCACAGCAGTTCTACTTCTTTTATCACT
CCCAGTTCTAGCTGGAGCTATTACTATGTTGTTAACAGACCGTAATTTTAACACATCCTT
TTTTGACCCGTCTGGTGGGGGAGACCCAATCTT----------------
>WMAW082-17|Sarcoptiformes|Astegistidae
GCTTGTACCTATAATAATTGGAGCGCAAGATATAGCATTTCCTCGAATAAATAATATAAG
ATTTTGGCTGCTTCCTCCTTCTTTAACTTTATTGTCTACCTCTGCTTTTGCTGGAATAGG
AGCTGGC---ACAGGATGGACCGTGTACCCACCATTAGCTAATAATTTATTTCATTCGGG
TATTTCCGTAGATTTGGCTATTTTCAGATTACATTTAGCTGGAGCTTCTTCTATTTTAGG
TGCTATCAATTTTATTACAACTATCATAAACATACGA---TCTTCTTCTATAACATTAGA
CTCAATCCCATTGTTCGTTTGATCTGTGCTGATTACGGCAGTTCTTCTTCTTTTATCCTT
GCCAGTACTAGCTGGTGCTATTACTATACTATTGACAGATCGAAATTTTAACACATCATT
TTTCGACCCTTCTGGAGGAGGGGACCCAATTCTTTACCAGCATTTATTT
>GENSM388-15|Mesostigmata|Zerconidae
ATTATTACCCCTAATATTAATAGCCCCAGATATAGCTTTTCCTCGACTTAATAATTTAAG
ATTTTGACTTTTACCCCCATCTTTATTATTATTATTAAGATCTTCCATAAATGAGTCAGG
AGCAGGA---ACAGGCTGAACTGTTTATCCTCCTTTATCAAGAAATATTTCACATAGAGG
TATAAGAGTTGATATAGCTATCTTTTCTCTTCATTTAGCTGGAATTTCTTCAATTTTAAG
GTCTATTAATTTTATTATTACAATCATAAATATACGT---CCAAATATACTTTTTATAGA
AAAAACCCCTTTATTTATTTGAGCAATTTTAATTACTACTATTTTATTATTATTAGCTTT
ACCTGTTCTAGCAGGTGCTATTACAATACTTTTAACAGATCGAAATTTCAATACATCATT
TTTTGACCCTAACGGGGGAGGTGATCCTGTATTATATCAGCATCTATTT
>SMTPB12368-13|Mesostigmata|Ascidae
ATTAGTCCCTTTAATAATTTCAGCCCCAGATATGGCTTTCCCCCGAATAAATAATATAAG
ATTTTGGCTCCTCCCCCCCTCCTTGCTGCTTCTTTTATGCTCCAGCTTCGTAGACAGAGG
AGCGGGC---ACTGGATGGACTGTCTACCCCCCTCTAGCAGGGAACATGGGACACAGAGG
AGTTTCTGTGGACCTAGCCATTTTTAGCCTTCATCTAGCTGGGGCTTCTTCGATTCTTGG
GGCTATTAATTTTATTTCAACAATTTTAAATATACGA---AGAAAGAGTATAAACCTAGA
ACGGATACCTTTATTTGTTTGGTCTGTTTTTATCACCGCTATTTTACTCTTATTAAGTCT
GCCTGTTTTAGCTGGAGCTATCACCATACTTTTGACAGATCGTAATTTTAACACCACATT
TTTCGATCCAAGAGGAGGAGGGGACCCCGTTCTATACCAGCACTTATTT
>WMAW064-17|Sarcoptiformes|Punctoribatidae
ATTAGTGCCAATAATAATTGGGGCACAAGATATAGCTTTTCCCCGGATAAACAATATAAG
ATTTTGGCTATTACCCCCTTCTCTAGCTTTACTTTCTTCTTCTGCTTTTGCCGGGATGGG
AGCGGGT---ACCGGATGAACAGTCTACCCTCCTTTAGCTGGGAATTTATTTCACTCAGG
AATTTCTGTAGATCTTGCTATTTTCAGATTACATCTAGCAGGGGCCTCTTCTATTTTAGG
AGCGATTAATTTTATCACTACTATTTTAAATATACGA---TCTTCTTCAATAAATTTAGA
TTCAATCCCTTTATTTGTCTGATCTGTTTTAATTACAGCAGTTCTTCTTTTACTATCTCT
TCCGGTACTAGCTGGAGCAATCACTATACTTTTAACAGATCGAAATTTTAACACTTCTTT
TTTTGACCCTTCAGGAGGAGGGGATCCTATTTTATACCAACATTTATTC
>CNBAB366-12|Sarcoptiformes|Oribatulidae
ACTTGTTCCTATGATAATTGGGGCACAAGACATAGCTTTTCCTCGTATGAATAACATAAG
TTTTTGGTTGCTACCTCCTTCTTTAACATTACTTTCTGCTTCTGCTTTTGCTGGGATAGG
AGCAGGA---ACGGGTTGAACCGTCTATCCTCCTCTAGCCAGTAATTTATTTCATTCTGG
AATTTCTGTAGACTTGGCTATTTTTAGTTTACATTTGGCTGGTGCTTCTTCTATTTTAGG
TGCTATCAATTTTATTACTACTATTTTAAACATACGA---TCTTCTTCCTTAACTTTAGA
CTCTATCCCTTTATTTGTTTGGTCTGTTTTAATTACTGCAGTATTACTTTTATTATCTTT
ACCTGTGCTAGCTGGTGCTATCACGATACTATTAACAGACCGTAATTTTAATACTTCATT
TTTTGACCCATCCGGTGGAGGAGACCCAATCTTATACCAACATTTGTTT
>SSJAA2021-13|Mesostigmata|Arctacaridae
ACTAATCCCTTTAATAATTTCTGCTCCAGATATAGCTTTCCCTCGTATAAATAATATAAG
ATTCTGACTATTACCCCCTTCTCTTTTAATACTATTAAGATCGTCTTTAGTAGAATCAGG
AGCGGGC---ACCGGATGAACCGTTTATCCTCCTCTAGCAAGAAATATTTCACATAGAGG
CGCAGCTGTTGATCTGGCTATTTTCTCTTTACACCTTGCAGGGGTATCCTCTATTCTAGG
CTCAGTAAATTTTATCACAACTCTTATAAACATACGT---CCTAAAGAAATAAGATTAGA
ACGAATGCCTCTTTTTACTTGATCTGTCTTTATTACAACTATCCTATTATTACTATCCCT
ACCCGTATTAGCAGGGGCTATTACAATACTTCTCACAGATCGAAATTTTAATACCAGATT
CTTTGATCCTAGAGGAGGAGGAGATCCTATTTTATACCAACATTTATTC
>CNWLE2578-13|Mesostigmata|Parasitidae
ACTAGTTCCATTAATACTATCAGCCCCTGATATGGCCTTTCCCCGTATAAATAATATAAG
TTTTTGACTACTTCCCCCCAGTCTTTTACTACTTCTTAGATCTTCTTTAGTAGAGTCAGG
AGCAGGG---ACCGGATGGACAGTTTACCCGCCTTTAGCGGGTAACATCTCACACAGAGG
AGGGGCTGTAGACCTAGCAATCTTTTCTTTGCACCTAGCTGGTGTATCCTCTATTCTAGG
CTCAATCAACTTTATTACTACAATTATAAACATACGA---CCCAAGGAAATAACTATAGA
ACGAATACCCCTTTTTGTTTGATCTGTATTTATTACAACAATCCTTCTTCTTTTATCTCT
CCCTGTTTTAGCAGGAGCAATCACTATATTATTAACCGACCGTAATTTTAACACCTCCTT
CTTTGACCCAAGTGGTGGAGGTGATCCAATCTTATACCAACATCTTTTT
>SSPAB9436-13|Mesostigmata|Zerconidae
ACTTCTTCCCTTAATAATTATAGCCCCAGATATAGCTTTCCCTCGTATAAATAATATGAG
CTTTTGACTATTACCTCCTTCATTTATTCTCATTATAAACTCATCCATTATCGAGCAAGG
AGCCGGC---ACTGGATGAACAGTGTACCCCCCCTTAGCCAGAAACATAGCACATAGAGG
CGCAGCTATCGATTTAGCCATTTTTTCTCTACACTTAGCAGGAATTTCATCCATTTTAGG
ATCCATTAATTTTATTACAACAACAATTAACATGCGC---CAAAAAAATTTATCTTTAGA
ATTTATTCCTTTATTTGTATGATCCGTATTTATTACAACAATTCTTCTACTATTAGCCTT
ACCCGTATTAGCC-----------------------------------------------
-------------------------------------------------
>CAACA006-17|Mesostigmata|Uropodidae
ATTAGTACCTTTAATATTAGGGGCTCCAGACATAGCATTTCCACGAATAAATAATATAAG
TTTTTGACTATTACCCCCTTCTCTCTCTCTTCTTTTAATATCCTCTATAGTAGAATCAGG
AGCCGGA---ACTGGTTGAACTGTTTATCCCCCTTTAGCAAATAACATTGCACATAGTGG
AGCTAGAGTAGACTTAGCTATTTTCTCTCTTCATTTAGCTGGAGTATCTTCAATTTTAGG
ATCAATTAATTTTATTACTACAATTATCAATATACGT---TCTTATTCTATAACCATAGA
ACGACTTCCTTTATTTGTTTGATCTGTTTTTTTAACTACTATTCTTCTTTTATTATCCCT
ACCTGTATTAGCCGGAGCTATTACAATATTATTAACTGATCGAAATTTCAATACTAGATT
TTTTGATCCTTCAGGAGGAGGAGACCCTATTTTATACCAACATTTATTT
>CHACA283-08|Sarcoptiformes|Crotoniidae
ACTTGTTCCTATAATGATTGGAGCTCAAGACATGGCCTTTCCACGCATAAACAACATAAG
ATTCTGGCTGCTCCCTCCGTCTTTAACTTTACTCTCAGCTTCGGCTTTCGCAGGAATAGG
AGCAGGA---ACTGGATGAACAGTTTACCCGCCCTTAGCAGGGAGCATGTTTCATTCCGG
AATTTCAGTGGATTTGGCTATTTTTAGATTACATCTAGCTGGTGCTTCTTCTATTCTGGG
GGCCATCAATTTCATTACCACTATTATGAACATACGA---TCTTCTGCTATAAGAATAGA
CGCTATCCCTTTATTTGTGTGATCTGTCCTAATTACAGCTGTTCTTCTTCTACTCTCGTT
ACCTGTATTGGCGGGAGCAATCACAATGCTATTAACAGACCGAAACTTTAACACTTCATT
TTTTGATCCAACTGGAGGGGGAGACCCCATTCTCTATCAACATTTATTC
>MYMCE208-12|Mesostigmata|Parasitidae
ACTTGTCCCCTTAATAGTGTCCGCTCCTGACATGGCTTTCCCACGTATAAATAACATAAG
TTTCTGGCTACTTCCCCCTTCTCTTCTACTTCTCCTCAGATCCTCGATAGTTGAATCAGG
TGCTGGG---ACTGGATGAACTGTGTACCCGCCTTTAGCCGGCAACCTTTCTCACAGAGG
TGGAGCCGTTGACTTAGCTATCTTCTCTCTTCACTTAGCCGGTATTTCATCTATTTTAGG
GTCCATTAACTTTATTACAACAATTATAAACATACGC---CCTAAGGAAATATCTATGGA
GCGAATGCCATTATTTGTTTGATCAGTATTCATTACTACTATTCTTCTTCTTCTTTCTTT
ACCTGTTTTAGCAGGAGCAATTACAATACTTCTTACAGATCGAAATTTTAATACTTCATT
TTTTGACCCTAGAGGGGGAGGAGATCCTATTCTTTACCAACATTTATTT
>MYMCC277-11|Sarcoptiformes|Brachychthoniidae
GCTAGTACCTTTAATAATCGGTGCTCCAGACATAGCTTTTCCACGTATAAATAATATAAG
CTTTTGATTATTACCACCTTCTTTATTTCTTTTACTTTTTTCTTCTTACGCTGGGAGAGG
GGCAGGG---ACGGGTTGAACTGTGTACCCCCCTCTTTCAGATATTTTATTTCATTCTAA
CAGAAGTGTTGATTTAACTATTTTTAGATTACATTTAGCAGGAATTTCTTCTATTTTAGG
AGCTATTAATTTTATTACTACTATTATTAATATACGA---GGTTTTAGAACAACTTTAGA
TAATATTCCTTTATTTGTTTGATCCGTTTTTATCACAGCCATTTTGTTATTACTATCTTT
ACCTGTATTAGCTGGTGCTATTACTATGTTATTAACAGACCGTAATTTTAATACTACTTT
TTTTGACCCCCGGGGTGGGGGGGATTCTATTTTGTATCAACATTTATTT
>MYMCG071-12|Sarcoptiformes|Ceratozetidae
GCTTGTCCCAATGATAATTGGGGCTCAAGACATAGCCTTCCCACGAATAAATAATATAAG
GTTCTGGTTACTCCCTCCTTCTTTAATGTTTCTTTCCTCATCTGCGTTTGCAGGTATGGG
TGCAGGA---ACAGGATGAACTGTTTATCCACCATTAGCAGGAAACATATTTCATTCAGG
GATTTCCGTAGATCTAGCCATTTTTAGATTACATCTTGCAGGTGCTTCGTCTATCTTAGG
AGCTATCAATTTTATCACGACTATTATAAATATACGG---TCATCTTCAATAACCTTAGA
TTCAATCCCATTATTTGTGTGATCAGTTCTGATCACAGCTGTGTTACTTTTGCTATCGTT
GCCTGTACTAGCAGGCGCCATCACGATATTGTTAACGGACCGAAATTTTAATACTTCATT
CTTTGACCCTTCTGGGGGGGGGGACCCAATCTTATACCAACACTTATTT
>MYMCB874-11|Mesostigmata|Ascidae
ATTAGTCCCTTTAATACTATCAGCTCCAGATATAGCCTTTCCTCGAATAAATAATATAAG
ATTTTGAATATTACCCCCCTCTTTAACTTTATTAATATGCTCAAGTTTTGTGGATAGAGG
CGCTGGA---ACAGGTTGAACAGTATACCCCCCTTTAGCAAGTAATATTGCCCATAGAGG
GTCTTCTGTAGATCTAGCTATTTTTAGATTACATTTAGCTGGTATTTCTTCTATTTTAGG
GGCTATTAATTTTATTACTACTATTTTAAATATACGA---ACAAAAAGAATAAGTATAGA
ACGAATACCTTTATTTATTTGATCAATTTTTATTACTACTATTTTATTACTACTTAGGCT
TCCTGTTTTAGCAGGTGCTATTACAATACTATTAACAGATCGAAATTTTAATACTTCTTT
TTTTGATCCTAGAGGAGGAGGAGATCCTGTTTTATACCAACATTTATTC
>CHACB556-10|Trombidiformes|Anystidae
ATTAGTCCCAATTATAATTGGAGCTCCAGATATAGCCTTCCCTCGAATAAATAATATAAG
ATTTTGACTTCTTCCTCCTTCACTATCTCTTCTAACTCTTTCTTCTTTTACTTCAAAGGG
TAGAGGA---ACTGGTTGAACAGTTTATCCTCCTTTATCAAATAATATCTCTCATGCTGG
AGCTTCAGTTGATTTAACTATCTTTTCTCTTCACCTAGCAGGTATTTCTTCTATTTTAGG
GGCTATTAATTTTATAACAACTATTATTAATATACGT---ACATCTAAAATTAGATTTGA
ACAAATTCCTTTATTTGTTTGATCAGTTTTTATCACTACAATTTTACTTTTACTTTCTCT
TCCAGTTTTAGCTGGTGCTATTACTATACTTCTTACAGATCGAAATTTTAATACTACATT
CTTTGACCCAGCAGGGGGAGGAGATCCAATTCTTTATCAACATCTATTT
>MYMCA049-11|Trombidiformes|Hydryphantidae
ATTAGTCCCATTAATATTAAGAGCCCCAGATATAGCTTTTCCTCGAATAAATAATATAAG
ATTTTGATTACTTCCTCCTTCTTTAATTCTTCTTTTAACTAGATCATTCACTTCGATAGG
AGCAGGA---ACAGGGTGAACAGTTTATCCCCCTCTATCAGGAAATTTAGCCCATAGTGG
CCCATCAGTAGATCTAACAATCTTTTCTCTTCATCTAGCTGGAATTTCCTCAATTTTAGG
GGCTATTAATTTCATGGCCACAATTATTAATATAAAA---CCTAACTCAATAAAATTAGA
ACAAATTCCTTTATTTATTTGATCAATTTTTATTACAACAATTTTATTGCTTCTTTCTTT
ACCAGTATTAGCAGGAGCAATTACTATATTATTAACAGACCGAAATTTTAATACTTCATT
TTTTGACCCAGCTGGAGGGGGAGACCCAATTTTATACCAACATTTATTT
>MYMCF180-12|Mesostigmata|Trematuridae
ACTAGTTCCATTAATGTTAGGGGCTCCAGATATGGCTTTCCCACGTATAAATAACATAAG
TTTTTGACTTCTCCCCCCCTCTCTAACCCTGTTATTAATATCATCAATAGTAGAATCTGG
TGCTGGC---ACCGGTTGAACTGTATATCCCCCATTAGCCGCAAATATCTCCCATAGAGG
AGCCAGAGTAGACCTTGCTATTTTTTCTCTTCATCTTGCAGGAGTTTCCTCAATTTTAGG
TTCTATTAATTTTATTACCACTATTATAAATATACGA---TCTCATGAAATAACTTTAGA
ACGAGTCCCTCTATTTGTATGATCTGTTCTTCTTACAACAATTCTTCTATTACTCTCATT
ACCTGTTCTTGCAGGAGCAATTACCATACTTTTAACAGACCGTAATTTCAATACTGCATT
CTTCGATCCTGCTGGAGGAGGAGATCCCATTCTATATCAACATTTATTT
>MYMCF247-12|Sarcoptiformes|Brachychthoniidae
ATTAGTTCCTCTAATAATTGGAGCACCTGATATAGCATTCCCTCGAATGAACAACATAAG
ATTTTGATTATTACCACCTTCTTTAAGCCTTTTATTGTTATCGTCTTATTCTGGGACAGG
AGCAGGC---ACAGGTTGAACAGTGTACCCCCCCCTGTCTGATTACACTTACCATATAAA
TAACAGAGTTGATCTCGCAATTTTCAGGCTACATCTAGCTGGGATCTCTTCTATCTTAGG
AGCTATTAACTTTATCACCACAATTATCAATATACGA---GGTTTAAGTACTTCTTTAGA
TAACGTTCCTCTATTTGTTTGGTCTGTATTTATTACAGCAATCTTATTGCTCTTATCCCT
ACCAGTATTAGCAGGAGCAATTACTATATTACTAACAGATCGAAACTTCAATACTTCATT
TTTCGATCCAAGTGGAGGAGGAGACCCTATCCTCTATCAACATCTATTT
>MYMCG465-12|Sarcoptiformes|Brachychthoniidae
ACTAGTTCCCTTAATAATTGGAGCCCCTGACATAGCTTTTCCTCGTATAAATAACATAAG
ATTTTGGCTTTTGCCTCCTTCTTTGTCTTTATTGGCTCTTTCTTCTTACTCCGGTACCGG
AGCCGGA---ACGGGTTGGACAGTTTACCCTCCCCTATCTGACTATGTGTATCATATGAA
TAATAGAGTTGATTTAGCCATCTTTAGTTTACATTTAGCTGGAGCTTCTTCTATTTTAGG
AGCTATCAATTTTATTACAACAATCATCAACATACGA---GGTTTAAGAACTAACTTAGA
TAATATTCCTCTATTTGTGTGATCTGTTTTCATTACTGCTATTCTTCTTTTACTTTCTTT
ACCTGTGTTAGCTGGGGCTATTACTATACTTCTAACGGATCGAAACTTCAATACGACATT
TTTTGATCCTTCCGGCGGTGGGGACCCAATCCTCTACCAGCATTTATTT
>CHACB1158-10|Trombidiformes|Pygmephoridae
ACTAATTCCTATAATAATAATAACACCAGACATGGCTTTTCCTCGAATAAATAATATAAG
ATTCTGATTATTAATCTCCTCACTCATTTTATTAATTTCATCAATAATATCTTCTAAAGG
AAGAGGA---ACAGGGTGAACAGTTTATCCTCCTCTTTCCAATCAAATTTCACATTCAGG
ATTATCAGTAGATTTAACAATTCTATCTCTCCACCTAGCTGGAGCTTCCTCTATTATAAG
ATCGTTAAATTTCATTGTAACAATTTTAAATATAAAA---CCAAAAACAATAAATCTAGA
ACACATTCCCCTATTTTCCTGAAGAGTCCTACTTACAACTATATTACTCCTTTTAGCTTT
ACCAGTTTTAACGGGAGCCATCACAATACTCCTAACAGATCGAAATTTCAACACATCTTT
CTTCGACCCCAGTGGTGGTGGAGATCCTATCTTATATCAGCATTTATTT
>MYMCE679-12|Trombidiformes|Pygmephoridae
ATTAATTCCACTAATAATAATAACACCAGACATAGCCTTCCCACGAATAAATAACATAAG
ATTTTGACTTTTACTATCTTCGATAACCCTCCTACTATCTTCAATAATGAGATCTCAGGG
GAGCGGG---ACAGGTTGAACAGTATACCCACCTTTATCAAATCAAATTTTTCACTCTGG
AATATCAGTAGATTTTACAATTCTATCTCTCCACTTAGCTGGAGTTTCCTCAATTATGAG
CTCCATAAATTTCATTATCACAATTATAAATATAAAA---CCTAGAACAATAAAATTAGA
ACATATACCATTATTTGCCTGAAGAGTAATTCTTACCACAATTCTACTACTACTGGCATT
ACCAGTCTTGGCAGGGGCTATTACAATACTACTCACTGACCGAAATTTTAATACCTCTTT
CTTTGACCCTGGTGGAGGAGGAGACCCTATTTTATACCAACATTTATTT
>MYMCF813-12|Sarcoptiformes|Brachychthoniidae
ATTGATTCCTTTAATGATCGGAGCGCCAGACATAGCGTTTCCTCGTATAAATAACATAAG
ATTCTGGCTTCTTCCTCCGTCTTTACTATTACTCTTACTATCTTCTTTTACTGGACATGG
AGCTGGA---ACTGGATGAACCGTCTACCCTCCTTTATCTAACATCAACTTTCATGCGAA
TGCTAGTGTCGATTTAGCTATTTTCAGTTTACATCTGGCAGGCGTCTCCTCTATCTTAGG
AGCTATCAATTTTATTACTACAATCTTAAATATACGT---AATCTTACTACTACTCTTGA
CAATCTACCCCTATTTGTATGGTCTGTATTTATTACCACAATTTTACTTTTATTGTCTCT
TCCGGTACTAGCTGGGGCTATTACAATACTATTGACGGACCGAAACTTCAATACGTCTTT
TTTCGATCCTAGTGGCGGTGGAGATCCCATTTTATACCAGCATTTATTT
>CHACC241-10|Sarcoptiformes|Trhypochthoniidae
ACTGGTTCCTATAATAATTGGAGCACAAGACATAGCTTTTCCCCGAATAAATAACATAAG
TTTTTGGCTTTTACCCCCATCTTTAATACTTCTTTCTACATCTGCTTTTGCAGGAATGGG
GGTAGGA---ACGGGATGAACCGTATATCCACCCTTAGCTGGAAACCTATTCCACTCAGG
AATTTCAGTAGACCTCGCCATCTTTAGTCTTCACTTAGCAGGTGCTTCCTCAATTCTAGG
AGCGATTAATTTCATTACTACCATTATGAATATACGA---TCATCCTCGTTAAGATTAGA
CTCCATCCCATTATTTGTGTGATCGGTGCTCATTACTGCAGTATTACTGCTTTTAGCTCT
TCCCGTATTAGCAGGAGCAATCACAATACTACTAACAGATCGAAATTTCAACACTTCGTT
TTTCGATCCAACTGGAGGAGGGGATCCCATTTTGTACCAACACTTATTC
>MYMCE025-12|Sarcoptiformes|Phenopelopidae
ATTGGTACCTATAATAATTGGTGCGCAGGACATAGCTTTTCCACGAATAAATAACATAAG
ATTTTGACTCCTTCCCCCGTCTCTAGCACTTTTATCTTCTTCAGCGTTTGCTGGGATGGG
AGCCGGA---ACTGGGTGAACGGTGTACCCTCCGTTAGCAGGAAATCTGTTCCATTCGGG
GTTTTCAGTAGATCTGGCGATCTTTAGCCTGCATTTAGCAGGAGCTTCGTCAATTTTAGG
AGCGATCAACTTCATTACAACTATTTTAAATATACGT---TCATCTTCTATAACATTAGA
CTCGATTCCTTTGTTCGTTTGGTCAGTACTGATTACCGCAGTTCTTTTGTTGCTTTCTCT
ACCAGTTTTAGCCGGAGCCATTACTATGCTACTCACAGACCGAAATTTTAATACAACTTT
TTTTGACCCTTCTGGTGGCGGGGATCCTATTCTCTATCAACATTTGTTT
>MYMCA939-11|Sarcoptiformes|Trhypochthoniidae
ACTTGTACCGATAATAATTGGGGCACAAGACATGGCTTTCCCTCGAATAAACAACATGAG
ATTTTGGCTCCTACCCCCATCTCTAATACTCCTTTCAGCTTCTGCTTTTGCAGGCATGGG
GGTAGGA---ACAGGTTGGACTGTGTATCCACCGCTGGCTGGGAATCTATTCCATTCAGG
GATCTCAGTAGATCTCGCCATTTTCAGACTTCATTTAGCTGGTGCTTCCTCAATCCTAGG
TGCAATCAACTTCATTACTACTATTATAAACATGCGA---TCTTCCTCATTAAGATTGGA
TTCTATCCCATTATTCGTATGGTCAGTACTTATCACTGCAGTACTGCTACTTCTCGCCCT
CCCAGTTTTAGCAGGAGCCATCACAATACTATTAACGGATCGTAATTTCAACACATCATT
TTTTGATCCAACAGGAGGAGGAGATCCAATCTTATACCAGCATTTATTC
>MYMCF133-12|Sarcoptiformes|Oppiidae
ACTCGTCCCAATGATAATTGGAGCCCAAGACATGGCTTTCCCTCGAATAAATAACATGAG
ATTTTGACTACTTCCACCCTCCCTGTCTTTATTGTCTATCTCTGCTTTTGCTGGTGCTGG
TGCTGGT---ACCGGGTGAACTGTATACCCCCCATTATCAGGGAATCTATTTCATTCTGG
CATCTCGGTAGATTTGGCAATTTTCAGCTTACATCTGGCTGGAGCATCCTCCATTCTTGG
GGCCATTAACTTTATCACTACAATTATAAACATACGA---TCAGCTTCTATATCCTTAGA
TTCCATCCCACTATTCGTTTGATCTGTATTAATTACAGCTGTCCTTCTTCTTCTATCCCT
CCCAGTACTAGCCGGGGCTATCACAATATTACTAACAGACCGTAATTTTAACACATCTTT
CTTTGACCCTTCTGGGGGTGGGGACCCAATCTTATACCAGCATTTATTT
>CHACA171-08|Sarcoptiformes|Damaeidae
ATTAGTTCCAATAATAATTGGAGCCCAAGATATAGCCTTTCCTCGCATGAATAACATAAG
ATTCTGGATGTTGCCCCCTTCCCTAACTTTCTTAACAGCCTCTGCCTTTGCTGGCACTGG
AGTAGGA---ACGGGATGAACCGTTTACCCTCCTCTTTCTGATATTTTATTTCATTCAAG
AGTATCCGTTGATTTAGCAATTTTTAGTTTACACTTGGCGGGGATTTCTTCTATTTTAGG
TGCTATTAATTTTATCACTACTATCATAAACATACGT---ACCTCCTCTATATCTATAGA
TTCAATACCTTTGTTTGTATGATCAGTATTAATTACAGCAATCCTATTGCTACTTTCTCT
ACCTGTACTAGCAGGGGCTATCACCATATTATTAACGGATCGTAACTTTAACACTTCCTT
TTTTGACCCAGCAGGGGGAGGCGACCCCATCCTTTACCAACACCTCTTT
>MYMCC632-11|Sarcoptiformes|Liacaridae
GCTTGTTCCTTTAATAATCGGAGCTCAGGACATGGCCTTCCCCCGAATAAATAATATAAG
ATTTTGGCTACTGCCACCTTCTCTCACATTGCTCTCTCTTTCCGCCTTTGCTGGTGCTGG
GGCTGGG---ACGGGTTGGACGGTATACCCCCCTCTAGCAGGAAATCTATTTCATTCTGG
AATTTCTGTGGACTTAGCTATTTTTAGATTACATTTAGCAGGTGCATCCTCAATCTTGGG
AGCAATTAATTTCATTACCACAATTTTAAATATACGA---CTTTCTTTCATAACTTTAGA
AACACTTCCTCTATTTGTTTGGTCTGTAATAATTACAGCAATCCTTCTATTATTATCTTT
ACCAGTCCTAGCTGGTGCAATTACCATGCTATTAACAGATCGAAACTTCAACACTTCTTT
TTTTGACCCTGTGGGGGGGGGAGACCCTATTCTGTATCAACATTTGTTT
>CHACB489-10|Sarcoptiformes|Oribatulidae
ACTGGTTCCTATAATAATTGGAGCTCAAGATATGGCGTTTCCTCGGATAAATAATATAAG
ATTTTGACTTCTGCCACCTTCACTAACTCTTTTATCTGCATCTGCCTTTGCTGGTGTCGG
AGTAGGT---ACTGGTTGAACGGTTTATCCTCCCTTAGCAGGAAATTTATTTCATTCAGG
AATTTCTGTAGACCTAGCTATCTTTAGATTACACTTAGCCGGTGCTTCTTCTATTCTGGG
AGCTATTAATTTTATTACTACAATTTTAAACATACGA---TCTTCATCTTTAACATTGGA
TTCAATTCCTCTTTTCGTATGATCTGTTTTGATTACGGCGGTATTATTACTTTTGTCTTT
ACCTGTCCTAGCTGGGGCTATCACTATGTTATTAACAGATCGGAATTTTAATACTTCATT
TTTTGATCCATCCGGAGGAGGAGACCCAATTTTATATCAACATTTATTT
>CHACB017-10|Sarcoptiformes|Oribatulidae
ACTAGTTCCTATAATAATTGGGGCTCAAGACATGGCGTTTCCTCGGATGAATAACATAAG
ATTTTGACTTCTACCGCCTTCACTGACTCTTTTATCTGCATCTGCTTTCGCTGGTGTAGG
AGTAGGT---ACTGGTTGAACGGTTTATCCTCCTTTAGCAGGAAATCTTTTTCATTCAGG
AATTTCTGTAGATCTAGCTATCTTTAGATTACACTTAGCCGGTGCTTCTTCTATTCTAGG
AGCTATTAATTTTATTACTACAATTTTAAATATGCGA---TCTTCATCTTTAACATTGGA
TTCAATCCCTCTTTTTGTATGATCTGTTTTAATTACAGCGGTATTACTACTTCTGTCTCT
ACCTGTCCTAGCTGGGGCTATCACTATGTTATTAACAGATCGAAATTTTAATACTTCATT
TTTTGACCCATCCGGAGGGGGAGACCCAATTTTATATCAACATTTATTC
>CHACB778-10|Mesostigmata|Halolaelapidae
ATTAGTGCCCCTGATAATTAGAGCCCCAGATATAGCTTTTCCCCGTATAAATAATATAAG
GTTTTGACTGCTGCCGCCATCTTTATTTTTATTAATAGCTTCCTCTATAGTGGAGTCAGG
AGTAGGG---ACTGGTTGAACTGTTTACCCGCCGTTATCTGGGATGATTAGCCACTCAGG
ACACGCGGTTGACCTAGCTATTTTTAGGCTGCATTTAGCAGGTATTTCTTCTATCTTAGG
CTCAATTAATTTTATTTCCACAATTATAAATATGCGC---CCGCATAACATAAGACTTGA
ACAAATACCTCTTTTCGTGTGGTCAGTATTTATCACCGCTATCTTGTTATTACTATCCCT
CCCAGTATTAGCTGGGGCTATCACAATACTTTTAACAGACCGAAATTTTAACACGTCTTT
TTTTGACCCTTGTGGGGGAGGTGATCCTATTCTCTATCAGCACCTTTTT
>MYMCA183-11|Sarcoptiformes|Oppiidae
ACTGGTTCCCATAATAATCGGAGCACAAGATATAGCCTTCCCTCGTATAAATAACATAAG
ATTTTGGTTACTACCCCCATCTCTTTCTCTGCTTTCCCTTTCAGCTTTTGCTGGAGCTGG
AGCTGGG---ACGGGTTGAACTGTTTATCCCCCCTTGGCAAGAAACTTGTTTCATTCTGG
AATTTCTGTAGACTTAGCTATTTTTAGCCTACACCTAGCAGGTGCTTCCTCTATCTTAGG
TGCCATCAACTTCATTACTACTATTATAAATATACGA---TCTTCTTCTATATCATTAGA
TTCTATCCCCCTATTTGTGTGATCCGTATTAATTACTGCTGTTTTACTACTTTTATCACT
ACCTGTTTTAGCAGGAGCTATTACCATATTACTAACAGACCGAAATTTTAACACCTCTTT
TTTTGACCCTTCTGGTGGAGGAGACCCTATCTTATATCAACACCTGTTT
>MYMCC875-11|Sarcoptiformes|Astegistidae
ACTGATTCCTATAATAATCGGAGCTCAAGATATAGCCTTTCCTCGAATAAATAACATAAG
ATTTTGATTGTTACCCCCTTCTTTAACACTTTTGGCTAGTTCCGCATTTGCCGGCATAGG
GGCAGGA---ACCGGTTGAACAGTTTATCCACCTTTAGCTAGATCCCTGTTTCATTCTGG
TATCTCTGTTGATTTGGCTATCTTTAGTCTTCATCTAGCAGGTGCTTCATCCATTTTGGG
AGCTATTAATTTTATTACAACTATCATAAACATACGA---TCTTCTTCAATAACATTAGA
CTCTATCCCACTATTTGTTTGATCCGTTCTTATCACAGCAGTCCTTTTATTGTTATCTTT
ACCGGTTCTAGCTGGGGCTATCACTATATTATTAACAGATCGAAACTTTAATACGTCTTT
TTTTGATCCTTCGGGAGGAGGAGATCCTATCTTATACCAACATTTATTT
>MYMCG081-12|Sarcoptiformes|Brachychthoniidae
GTTGGTTCCCTTAATAATCGGAGCTCCTGACATGGCTTTTCCTCGTATAAATAACATAAG
GTTTTGGCTGTTGCCTCCATCTTTATCACTTTTAGCAATTTCTTCTTATTCTGGCACAGG
AGCTGGA---ACTGGGTGAACTGTGTATCCCCCTCTTTCTGATTATGTTTATCACATAAA
CAATAGTGTTGATTTGGCAATCTTTAGATTGCATCTTGCAGGAGCTTCTTCAATTTTAGG
AGCTATTAATTTTATTACTACTATTATTAATATACGT---GGCCTTAGGACTAATTTAGA
TAATGTTCCTTTATTTGTGTGGTCGGTTTTTATTACAGCTATTTTGTTACTTCTTTCTTT
ACCGGTGCTTGCAGGTGCTATTACTATACTTCTAACTGATCGAAACTTTAACACTACTTT
CTTTGACCCTTCTGGTGGTGGGGATCCTATCTTATACCAACATTTATTT
>MYMCE691-12|Sarcoptiformes|Oribatulidae
GTTAGTCCCTATAATAATTGGGGCCCAAGACATAGCTTTCCCTCGTATAAATAACATAAG
ATTTTGACTTCTCCCACCTTCTCTAACCCTATTGTCTGCTTCAGCTTTTGCCGGGGTAGG
AGCTGGG---ACGGGGTGAACGGTGTACCCCCCTCTGTCAGGAAATTTATTTCATTCTGG
AATTTCCGTAGACCTAGCCATTTTTAGACTTCATTTAGCCGGGGCATCCTCCATTTTAGG
AGCTATTAATTTCATCACAACCATTTTAAACATGCGA---TCGTCCTCTTTATCCCTAGA
TTCAATTCCACTGTTTGTGTGATCAGTACTAATCACTGCTGTTTTATTACTCCTATCTTT
ACCTGTGCTAGCAGGAGCAATTACAATGTTACTAACAGACCGAAATTTCAATACTTCATT
CTTTGACCCCTCAGGAGGGGGGGACCCAATTCTATACCAACATTTGTTT
>MSSCA3918-16|Sarcoptiformes|Oppiidae
GCTAGTTCCTATAATAATTGGAGCTCAAGACATAGCATTCCCTCGTATAAATAACATAAG
ATTTTGGCTTCTTCCCCCATCTTTAACCCTTCTTTCTGCGTCAGCATTCGCAGGTGCTGG
TGCCGGT---ACCGGCTGAACTGTTTATCCACCATTAGCAGACAATCTTTTTCACTCCAG
AATCTCTGTCGATTTAGCTATTTTTAGTCTTCATTTAGCAGGAGCTTCTTCGATTCTAGG
GGCTATTAATTTTATTACTACCATTTTTAATATGCGA---TCCTCATCCATATCATTAGA
TTCAATTCCACTGTTTGTCTGGTCTGTCTTAATTACAGCTGTTCTACTGCTACTCTCTCT
CCCTGTGCTAGCAGGGGCTATCACAATATTATTAACAGATCGAAATTTTAATACCTCTTT
CTTCGACCCTTCTGGTGGAGGAGACCCCATTCT----------------
>SSPAB9356-13|Sarcoptiformes|Oppiidae
ACTAGTGCCCATAATAATTGGAGCTCAGGACATGGCGTTCCCTCGCATAAATAACATAAG
ATTTTGATTACTACCTCCTTCTTTAACTTTATTGTCTGTATCTGCTTTTGCTGGAGCTGG
GGTTGGA---ACCGGCTGAACCGTGTACCCTCCTCTGGCAGGAAATTTATTTCATTCCGG
AATTTCTGTAGACTTAGCCATCTTTAGCCTACATTTAGCAGGAGCTTCCTCAATTTTAGG
AGCCATTAATTTTATCACTACTATTATAAATATACGA---TCTTCTTCTATGTCTTTAGA
TTCTATCCCGCTGTTCGTGTGATCCGTTTTAATTACAGCTGTCTTGCTACTACTATCTTT
GCCTGTACTAGC------------------------------------------------
-------------------------------------------------
>MYMCG246-12|Trombidiformes|Tarsonemidae
ACTAATTCCTATAATTATATTAAGATGCGATATAGCTTTCCCCCGTATAAATAATATAAG
TTTTTGATTATTAATTTCTTCAATTATTTTAATATTTTTATCAATAATTTCTTCTAATGG
ATCTGGA---ACTGGATGAACTATTTATCCGCCTTTATCTTCTATTGAATTTCATTATGG
CTCTTCTATAGATTTTATAATTTTATCATTACATTTAGCTGGAGCATCTTCTATTATAAG
ATCTTTAAATTTTTTATCTTCTATTTTAATCATACGT---CAAAAATCTTTAATAATTGA
ATTAATGTCACTATTTAGTTGAAGTATTATAATTACTACTTTTTTATTATTATTAGCTTT
ACCTGTTTTAGCTGGAGCAATTACAATATTATTGACAGATCGAAATTTTAATACTTCTTT
TTTTAATCCTTCAGGAGGAGGTGACCCAATTTTATTTCAACATTTATTT
>MYMCC285-11|Trombidiformes|Pygmephoridae
ATTAATTCCTATAATAATAACTACACCAGATATAGCTTTCCCACGAATAAATAATATAAG
ATTTTGACTTCTTCTTTCATCTTTAATTCTTTTATCAACATCTTTAGTCGTTTCTCAAGG
AAGAGGG---ACTGGTTGAACAGTATACCCTCCACTATCTAATGTAATTTTCCATTCCGG
AAATTCTGTAGACTTAGCAATTTTTTCTTTACACTTAGCAGGTGCTTCCTCAATTATAAG
ATCTTTAAATTTTATCATCACAATTTTAAACATAAAA---CCTAAAACTATTTCTCTTGA
GTATATTCCACTATTTGCTTGAAGTGTTCTTTTAACAACAATTCTTTTATTACTAGCACT
TCCGGTATTAGCGGGAGCTATTACTATACTTCTTACTGATCGAAATTTTAACACATCTTT
CTTCGACCCTAGAGGGGGAGGCGATCCTATTTTATACCAACATTTATTT
>MYMCE244-12|Mesostigmata|Phytoseiidae
ACTTATCCCAATTTTAATTAATACCCCAGATATAGCCTTCCCCCGTATAAATAATATAAG
ATTTTGATTACTTCCCCCTTCTTTAACCTTTTTATTAATCTCTTCATACATCGAAGAAGG
AGCTGGA---ACAGGATGAACAATTTATCCTCCTCTTTCCTCTTCTCTTTTTCATAGAAG
AAGTGCGGTAGATTTAACCATTTTTAGACTTCATTTAGCTGGAATTTCTTCAATTATAGG
AGCTATTAATTTTATTACAACTATTATTAATATGCGT---CCTAAAATAATAAAATTAGA
ACAAATCCCTTTATTTGTATGATCTATTTTAATTACATCTATTCTATTATTACTTTCTCT
TCCTGTGCTTGCAGGAGCTATTACTATACTATTGACAGATCGAAATTTTAATACTTCATT
TTTTGACCCAAGAGGAGGAGGAGACCCTATTTTATACCAACATTTATTT
>CHACB616-10|Sarcoptiformes|Ceratozetidae
ATTAGTTCCTATGATGATTGGAGCACAAGACATAGCTTTCCCACGAATAAACAACATAAG
TTTTTGATTATTACCTCCTTCTCTAACTTTACTTTCTTCTTCGGCTTTTGCAGGGATAGG
AGCCGGT---ACAGGATGAACAGTATACCCTCCTTTATCAGGAAACTTATTTCACTCTGG
ATTTTCTGTAGACTTAGCTATTTTTAGCCTTCATTTAGCGGGTGCTTCTTCTATTTTAGG
AGCTATCAATTTTATTACCACTATTTTAAATATACGT---TCATCATCTATAACGTTAGA
CTCAATTCCTTTATTTGTATGATCTGTTTTAATTACAGCAGTTCTTTTATTACTATCTCT
TCCTGTTCTAGCGGGAGCTATCACGATATTGTTAACAGACCGTAATTTTAATACTACCTT
TTTTGATCCTTCTGGAGGAGGGGATCCTATCTTATATCAACATCTTTTT
>CHACC270-10|Sarcoptiformes|Ceratozetidae
ATTAGTGCCAATAATGATTGGAGCGCAAGATATGGCTTTTCCACGTATAAATAACATAAG
TTTTTGGTTGCTTCCTCCTTCGCTAGCTTTGCTTTCCTCCTCAGCCTTTGCTGGAATAGG
AGCAGGA---ACTGGATGAACGGTTTACCCCCCTCTATCAGGTAATCTTTTCCATTCTGG
ATTTGCTGTAGATTTAGCTATTTTTAGACTTCATCTAGCAGGAGCCTCCTCAATCTTAGG
GGCTATCAATTTCATTACAACAATTTTGAATATACGC---TCTTCTTCTATAACACTAGA
TTCCATTCCTTTGTTTGTATGATCTGTTCTAATTACCGCTGTGCTGTTATTACTTTCACT
TCCAGTCTTAGCTGGGGCCATCACAATGCTACTGACAGACCGAAACTTCAATACATCATT
TTTTGACCCTTCCGGAGGAGGGGACCCTATCCTCTATCAACATCTTTTT
>MYMCC768-11|Sarcoptiformes|Nothridae
GCTGGTTCCATTGATAATCGGAGCGCAAGACATGGCTTTCCCACGTATAAATAACATAAG
ATTTTGACTTCTCCCCCCTTCCTTGACCTTCTTGACAGCGTCGGGATTCGCCGGAATGGG
AGCAGGA---ACAGGATGAACAGTGTACCCCCCACTGGCAGGGAACCTGTTCCACTCAGG
AATTTCTGTAGATCTGGCAATCTTTAGATTACACCTAGCAGGAGCTTCTTCCATTTTGGG
GGCCATTAATTTCATCACCACAATCATGAATATACGC---TCTTCAACCAGAAGATTAGA
TTCAATCCCCCTATTTGTGTGGTCAGTACTAATTACAGCAGTACTACTTCTACTATCTTT
ACCAGTACTAGCAGGAGCCATCACAATGTTGTTAACGGATCGTAACTTCAATACGTCATT
CTTTGATCCAACGGGGGGGGGG---------------------------
>CHACB056-10|Trombidiformes|Rhagidiidae
ATTAGTCCCCATAATAATTGGAGCCCCAGATATAGCATTTCCACGAATAAATAACATAAG
ATTTTGACTTTTACCTCCCTCTCTATCATTACTAATAATATCTGCCTTTACTAGAGCAGG
GGCAGGG---ACAGGATGAACAGTATATCCACCCTTATCCAGAAATATTGCTCATCCAGG
CGGAGCAGTGGATTTAGCCATCTTTTCACTACACCTAGCAGGAATTTCTTCAATTCTAGG
AGCAATCAATTTCATAACAACAATCATCAACATACGA---GCTGCATCTATAACATTTGA
GCGTATTCCTCTATTTGTATGATCCGTATTCATTACAGCTCTTCTATTATTACTATCTTT
ACCCGTATTAGCAGGAGCCATTACAATATTATTGACAGATCGAAATTTCAACACATCGTT
CTTCGACCCAGCAGGAGGAGGAGATCCAATTTTATATCAACATTTATTT
>CHACB751-10|Sarcoptiformes|Ceratozetidae
ACTAATTCCTATAATGATTGGGGCCCAAGACATGGCTTTTCCACGTATAAACAACATGAG
GTTTTGGCTATTACCACCTTCGTTAGTGCTACTTTCTTCTTCAGCTTTTGCTGGAGTAGG
GGCAGGT---ACCGGCTGAACGGTGTATCCGCCTTTAGCAAGAAATATATTTCATTCTGG
ATTTTCTGTGGACCTAGCTATTTTTAGTTTGCATTTAGCCGGGGTTTCTTCTATTTTAGG
AGCTATCAATTTTATTACAACAATTTTGAACATACGG---TCATCCTCCTTAACATTAGA
TACTATCCCCTTATTTGTATGATCAGTGCTAATCACAGCTGTGTTGCTACTGCTATCTCT
ACCAGTGTTAGCGGGTGCCATCACCATACTTCTAACAGACCGTAATTTTAACACCTCTTT
TTTTGACCCTTCTGGGGGTGGGG--------------------------
>MYMCA944-11|Sarcoptiformes|Oppiidae
ACTAGTTCCTATGATAATTGGAGCTCAAGATATAGCTTTTCCTCGTATAAATAACATAAG
ATTTTGATTATTACCACCTTCTTTAACTTTATTATCTGTTTCTGCTTTTGCAGGGGCTGG
AGCCGGA---ACTGGTTGAACAGTATATCCTCCTTTAGCAGGTAATCTTTTTCACTCAGG
CATTTCTGTCGATTTGGCTATTTTTAGCTTACATTTAGCAGGTGCTTCCTCTATTCTAGG
AGCTATTAATTTTATTACTACTATTATAAATATACGA---TCCTCTTCAATGTCCCTTGA
CTCTATTCCATTATTTGTTTGATCTGTTTTAATTACAGCTGTTTTACTTTTACTATCATT
ACCCGTTTTAGCAGGTGCTATCACTATGTTATTAACAGATCGGAATTTTAATACTTCTTT
CTTTGATCCTTCTGGAGGAGGAGACCCTATTTTATACCAACATCTTTTT
>MYMCC066-11|Sarcoptiformes|Crotoniidae
ACTCGTCCCTATAATAATTGGAGCCCAAGACATGGCTTTCCCGCGCATAAATAACATGAG
ATTTTGATTGCTCCCCCCATCTTTAACTTTATTATCAGCCTCTGCGTTTGCGGGAATGGG
AGCTGGT---ACTGGATGGACCGTTTACCCCCCCCTCGCAGGAAGAATATTTCACTCAGG
AATTTCAGTGGATTTAGCAATCTTTAGACTTCATTTGGCTGGTGCTTCTTCCATTCTAGG
AGCCATTAATTTCATTACTACTATTATAAATATACGT---TCCTCTGCGATAAGTATAGA
TGCTATCCCACTGTTTGTGTGGTCTGTTTTGATCACTGCAGTTCTTTTATTGCTTTCATT
ACCCGTATTAGCGGGTGCCATTACCATACTTTTAACAGACCGAAATTTTAATACATCGTT
TTTTGACCCTACAGGGGGTGGGGATCCTATTCTTTACCAACACTTATTT
>MYMCA875-11|Trombidiformes|Rhagidiidae
ACTAGTTCCCATAATAATTGGAGCCCCAGATATAGCATTCCCACGAATAAACAACATAAG
ATTTTGACTTTTGCCTCCTTCTTTATCCCTATTAATAATATCTGCTTTTACTAGAGCGGG
AGTAGGA---ACAGGATGAACAGTATATCCACCTTTATCCAGAAATATTGCCCATCCGGG
AGGAGCTGTAGATTTAGCCATCTTTTCATTACACTTAGCAGGAATTTCTTCAATTCTAGG
AGCGATCAATTTCATAACAACAATCATTAACATGCGA---GCCGCATCCATAACATTCGA
ACGCATCCCCCTATTTGTATGATCCGTATTTATTACAGCTCTATTATTACTCCTATCTTT
ACCTGTGCTAGCAGGAGCAATTACTATACTATTAACAGATCGAAACTTTAACACATCTTT
TTTTGATCCAGCAGGAGGAGGAGACCCAATTTTATATCAACATTTATTT
>MYMCC107-11|Trombidiformes|Rhagidiidae
ATTAGTCCCCATAATAATTGGAGCCCCAGATATAGCATTTCCACGAATAAATAATATAAG
ATTTTGACTTTTGCCCCCCTCACTATCCTTATTAATAATATCTGCTTTCACCAGAGCAGG
AGTAGAA---ACGGGATGAACAGTGTATCCACCTTTATCTAGAAACATTGCTCATCCAGG
AGGAGCTGTAGATCTAGCCATTTTCTCATTACACTTAGCAGGAATCTCTTCAATTTTAGG
AGCAATCAATTTCATAACAACAATTATTAACATGCGA---GCAGCATCTATAACATTCGA
ACGTATTCCCTTATTTGTCTGATCAGTATTTATTACAGCTCTATTACTATTACTATCCTT
ACCTGTACTAGCAGGGGCAATCACAATACTATTAACAGACCGAAACTTTAATACATCTTT
TTTTGACCCAGCAGGAGGAGGAGACCCAATTTTATACCAACACTTATTT
>MYMCF627-12|Sarcoptiformes|Brachychthoniidae
ACTGGTTCCTTTAATAATTGGTGCTCCAGACATGGCTTTTCCTCGTATAAATAACATAAG
GTTCTGACTATTACCTCCTTCTTTATCTCTTTTAGCTATTTCTTCTTATTCTGGTACGGG
AGCTGGT---ACGGGATGAACTGTTTATCCTCCCCTATCTGACTATGTTTACCACATAAA
TAATAGAGTTGATTTGGCTATTTTTAGTTTGCATCTTGCTGGGGCGTCTTCTATTTTAGG
TGCCATTAACTTTATCACAACAATTATTAACATACGA---GGTTTATCTACTAATTTAGA
TAACGTTCCTTTATTCGTGTGATCCGTTTTTATTACTGCTATTCTTTTACTTCTTTCTTT
ACCAGTGTTAGCTGGTGCTATTACTATGCTGTTGACAGATCGAAATTTTAATACTACTTT
CTTTGACCCTTCTGGAGGTGGGGATCCAATTTTATACCAACATTTGTTC
>MYMCG521-12|Sarcoptiformes|Brachychthoniidae
ATTGGTTCCTTTGATGATTGGAGCCCCAGACATGGCTTTTCCTCGTATAAACAACATAAG
ATTTTGGTTGTTACCTCCTTCTTTGTCTCTCTTAGCTATCTCTTCTTACTCTGGTACCGG
AGCCGGT---ACCGGATGAACTGTTTATCCTCCTCTGTCGGATTATGTCTACCATATAAA
CAACAGAGTTGATTTAGCAATTTTTAGTTTACATCTTGCTGGAGCATCGTCTATTTTAGG
AGCCATTAATTTTATCACAACAATTATTAACATGCGA---GGTTTATCTACTAATTTGGA
TAATGTTCCTTTATTTGTATGATCTGTTTTTATTACCGCTATTCTTTTACTTCTTTCCCT
ACCTGTTTTAGCTGGTGCTATTACTATGTTGTTGACGGATCGAAATTTTAACACTACTTT
TTTCGATCCTTCTGGTGGAGGTGACCCAATTTTGTATCAACATTTATTT
>NGNAS1322-14|Trombidiformes|Pionidae
ACTTGTGCCTCTAATACTAAGAGCTCCAGATATAGCTTTTCCTCGAATAAATAATATAAG
CTTTTGACTCCTTCCCCCTTCACTCATTCTATTAATCACAAGCTCTTTGACTGCGATAGG
TGCAGGA---ACAGGTTGGACTGTATACCCTCCTTTATCAAGTAACTTAGCCCATAGAGG
TCCCTCTGTCGACTTAACAATTTTTTCTCTACATTTAGCAGGAGTTTCTTCTATTCTAGG
AGCTATTAATTTTATAGCAACTATTTTAAATATAAAA---CCAAAACATATAAAAATTGA
ACAAATACCTTTATTTGTTTGATCAATCTTCATCACAACAATCCTTTTACTTTTGTCCTT
ACCTGTTTTAGCAGGAGCTATCACTATACTGTTAACTGATCGAAATTTTAATACTTCATT
CTTTGACCCAGCCGGGGGTGGAGATCCAATCCTTTATCAACATCTCTTC
>SWAWE375-15|Mesostigmata|Blattisociidae
ACTAGTCCCTTTAATAATTAACGCCCCCGATATAGCCTTTCCACGTATAAATAATATAAG
TTTCTGGTTACTACCTCCCTCTTTTAGATTTTTAATAATTTCTTCTATAATTGAAAGAGG
AGTTGGC---ACAGGTTGAACTGTGTACCCCCCTCTATCAAACAACCTTTTTCACAGCGG
TGCAGCTGTAGACATAGCTATTTTTAGGCTCCATCTCGCCGGAATCTCCTCTATTTTAGG
AGCTATTAATTTCATTTGTACTATTATCAACATACGC---CCTATCACAATAACCTTAGA
ACAAATTCCCTTGTTTGTATGATCTATTTTAATTACCACAATTCTTCTTCTCTTATCCCT
ACCCGTCCTAGCCGGAGCTATTACAATATTGCTAACAGATCGAAATTTTAATACCAGATT
TTTTGATCCTTGTGGAGGGGGTGACCCTGTCCTTTATCAACACTTATTC
>SSEIC4149-13|Mesostigmata|Polyaspididae
ATTAGTTCCTCTTATATTAGGAGCTCCAGATATAGCTTTCCCACGTATAAATAATATAAG
TTTCTGGTTATTACCACCATCTCTTACTCTATTATTAATATCTTCACTTGTAGAATCTGG
AGCTGGA---ACAGGTTGAACAGTGTACCCTCCATTAGCTTCTAATATTTCACATAGTGG
AGCTAGTGTTGATTTAGCTATTTTTTCTTTACATTTAGCTGGTGTATCATCTATTTTAGG
TTCAATTAATTTTATTACTACAATTATAAATATACGT---TCACATGATATAACTTTAGA
ACGAATACCTCTATTTGTATGATCTGTATTATTAACCACTATTTTACTTTTATTATCTCT
TCCAGTTTTAGCAGGAGCTATTACAATACTTTTAACAGATCGAAATTTTAATACTACTTT
TTTTGACCCAGCTGGAGGGGGTGATCCTATTCTTTATCAACATCTATTC
>CHACB088-10|Sarcoptiformes|Brachychthoniidae
ATTAGTTCCACTAATGATTGGAGCACCAGATATGGCTTTTCCTCGAATAAATAACATAAG
CTTTTGGTTGCTACCTCCATCTTTATCATTATTACTTTTATCTTCTTTTGCTGGCACTGG
GGCAGGT---ACTGGATGGACGGTTTACCCTCCACTTTCGGACTTCAATTTTCATATAAA
TAGTAGTGTAGATTTAGCCATTTTTAGTTTACATTTAGCTGGGGTTTCTTCAATTTTAGG
TGCTATTAACTTTATTACTACAATCATTAACATACGT---AGTTTAAATACTTCTCTTGA
TAATCTCCCTTTATTTGTTTGATCCGTTTTTATTACTGCTATCTTGCTTCTTCTATCTTT
ACCTGTGTTAGCAGGTGCCATTACAATGTTATTAACGGATCGTAATTTTAATACTTCTTT
TTTTGATCCTAGGGGAGGTGGAGACCCAATTCTTTACCAACATTTATTT
>CHACA1211-10|Trombidiformes|Rhagidiidae
ACTAGTTCCAATAATAATTGGAGCTCCCGATATAGCTTTCCCCCGAATAAATAATATAAG
ATTTTGATTACTACCCCCATCCCTATCCCTCCTATTAATATCAGCTTTTACAAGAGCTGG
TGTTGGA---ACAGGATGAACCGTGTATCCTCCCTTATCAAGTAATATAGCTCACCCAGG
AGGAGCAGTTGACTTAGGAATCTTTTCTCTACATTTAGCGGGCATCTCTTCAATTTTAGG
AGCCATTAATTTTATAACTACAATTATTAATATACGA---TCCCCATCTATATCATTTGA
ACGAATTCCATTATTCGTTTGATCAGTATTCATTACAGCACTACTTCTACTTCTATCTCT
ACCTGTCCTAGCGGGAGCAATTACAATACTTCTAACAGATCGAAATTTTAATACTTCATT
TTTTGACCCAGCAGGAGGAGGAGATCCAATCTTATACCAACATTTATTT
>MYMCE365-12|Sarcoptiformes|Hydrozetidae
GCTAGTACCTATAATAATCGGAGCTCAGGATATGGCCTTCCCTCGAATAAACAATATAAG
ATTTTGATTACTACCTCCTTCTTTAGCCTTACTTTGCTCCTCTTCTTTTGCTGGAATAGG
TGCAGGA---ACAGGATGAACTGTTTACCCTCCTTTAGCAGGAAACCTTTTCCATTCCGG
ATTTTCAGTGGATCTGGCTATTTTTAGCTTACACTTAGCAGGAGCTTCTTCTATTTTAGG
AGCTATTAATTTTATCACCACCATTATAAATATACGA---TCTTCTTCCATGACCTTAGA
TTCCATCCCCTTATTTGTTTGATCTGTTTTAATTACGGCTGTTTTGCTTTTATTGTCTTT
GCCAGTATTAGCAGGAGCTATCACCATGCTACTTACAGACCGTAATTTTAATACTTCGTT
TTTTGATCCTTCTGGTGGAGGAGATCCAATCTTGTACCAACACTTATTT
>CHACB022-10|Trombidiformes|Rhagidiidae
ACTAGTTCCCATAATAATTGGAGCCCCAGATATAGCATTCCCACGAATAAACAATATAAG
ATTTTGACTCTTGCCTCCATCACTATCTTTACTAATAATATCTGCCTTCACTAGAGCAGG
AGTAGGG---ACAGGGTGAACGGTATACCCCCCTTTATCCAGAAATATTGCCCATCCAGG
AGGAGCTGTAGACTTAGCCATCTTTTCACTACATTTAGCGGGAATTTCCTCAATTTTGGG
GGCAATCAACTTCATAACAACAATCATTAACATACGA---GCATCATCTATAACATTCGA
ACGAATCCCTCTATTTGTCTGATCTGTATTTATTACTGCTCTTTTATTATTATTATCTCT
ACCTGTATTAGCAGGAGCAATTACAATACTATTGACGGATCGAAACTTTAATACCTCTTT
CTTTGACCCAGCAGGAGGAGGAGATCCAATTTTATACCAACATTTATTT
>MYMCA358-11|Sarcoptiformes|Oppiidae
ACTTGTCCCAATAATAATTGGAGCTCAAGACATAGCCTTCCCCCGAATAAATAACATAAG
CTTTTGACTACTCCCTCCTTCCCTGTCATTACTATCTATCTCCGCTTTTGCTGGTGCTGG
GGCTGGA---ACCGGATGGACTGTTTACCCTCCTTTGTCAGGAAACTTATTTCATTCTGG
TATCTCGGTAGATCTAGCAATTTTCAGATTGCACTTGGCAGGTGCCTCCTCCATTTTAGG
AGCAATTAACTTTATCACTACAATCATAAACATGCGA---TCGGCTTCCATATCCTTAGA
TTCTATTCCTCTATTTGTATGATCTGTACTTATTACAGCAGTACTTCTACTATTGTCACT
TCCAGTTTTAGCTGGAGCTATTACAATGTTATTAACAGACCGTAATTTTAACACTTCCTT
TTTTGACCCTTCTGGTGGTGGAGACCCGATTTTATACCAGCATCTTTTT
>MYMCE875-12|Sarcoptiformes|Thyrisomidae
GCTAACCCCCATGTTAATTGGCGCCCAGGATATAGCATTCCCTCGCATAAACAACATAAG
TTTCTGATTATTACCCCCTTCATTAACATTCCTATCTCTCTCAGCTTTTGCAGGAAGAGG
AGTAGGA---ACTGGCTGAACGGTGTACCCCCCTTTAGCTGGGAACTTCTTTCATTCCGG
TATTTCAGTTGACTTGGCCATCTTCAGCTTACATTTAGCGGGGATTTCTTCTATCTTAGG
GGCCATTAATTTCATTACGACTATTTTCAATATACGT---ACTTCTTCAATGACATTAGA
TGCAATCCCATTATTTGTATGATCTGTGTTAATCACAGCAACTTTACTTTTACTATCTTT
ACCGGTATTAGCAGGTGCCATCACAATACTTTTAACAGATCGTAATTTTAATACCACCTT
CTTTGACCCGTCTGGAGGGGGGGATCCTATTCTTTATCAACACCTGTTT
>MYMCD159-11|Sarcoptiformes|Peloppiidae
ATTAGTACCAATGATAATTGGAGCACAAGATATGGCTTTTCCTCGGATAAACAACATGAG
ATTTTGGTTACTCCCCCCTTCTTTAACTTTACTGTCTGCTTCTGCTTTTGCTGGTACGGG
GGCTGGT---ACAGGTTGAACAGTTTACCCCCCCTTAGCTGCAAATATATTCCATTCTGG
AATTTCAGTAGATTTAGCCATTTTTAGATTACACCTAGCAGGAGCTTCTTCTATCTTAGG
GGCAATTAATTTTATTACTACTATCATAAATATACGG---TCTTCTTCTATAACATTGGA
CTCAATGCCTCTGTTTGTTTGATCTGTTTTGATTACAGCCGTATTACTATTATTGTCTTT
ACCAGTCTTAGCCGGAGCTATCACCATATTACTAACAGACCGTAACTTTAATACTTCTTT
CTTTGATCCCTCAGGAGGAGGAGACCCCATCTTATACCAACACTTATTC
>MYMCG059-12|Mesostigmata|Laelapidae
ATTAACTCCTATTTTAATCGCAACACCAGACATAGCTTTCCCCCGTCTTAATAATTTAAG
TTTTTGATTAATTATCCCCTCATTAATTTTACTAATTTTTTCTAGCTTCATCGAAAATGG
GGCTGGC---ACTGGTTGAACGGTTTACCCCCCTTTAGCTAATAATGTTAGACATAGAGG
AGCCTCGGTCGATTTAACAATCTTTAGTCTCCATATCGCTGGAATTTCATCTATTCTTAG
ATCTATCAATTTTATTACCACTATTATTAACATGCGC---CCTAAATCTTTAATTTTTGA
ACATTTGTCTTTATTCCTATGGTCTATTTTAATTACCACAATTCTCTTATTGCTATCCCT
GCCAGTTTTAGCTGGTGCCATCACCATATTACTATCAGATCGAAACTTTAATACATCTTT
TTTTGACCCAAGAGGGGGGGGTGACCCTGTTCTTTACCAACATCTGTTT
>MYMCF577-12|Trombidiformes|Tarsonemidae
ACTTATTCCTATAGTTTTATTAACTTGTGATATAGCTTTTCCACGAATAAATAATATAAG
ATTTTGAATATTAATTTCTTCCATGTTTTTATTATTTTTTTCTATAATATCTTCAAATGG
ATCAGGA---ACTGGTTGAACAATTTACCCCCCCTTATCTTCAGTCGAATATCATCCCGG
ATCTTCAATAGATTTGACTATTTTGTCACTTCATTTAGCTGGGATTTCATCAATTATAAG
ATCTTTAAATTTTTTATCATCAATTATAATTATGCGT---CAAAAATCTATCATAATTGA
AATTTGCTCCCTTTTTTCATGAAGTATTATAATTACTACTTTTTTACTTTTATTAGCTCT
TCCGGTATTAGCAGGAGCTATTACTATACTTTTAACTGATCGAAATTTTAATACCTCTTT
TTTTAACCCAAGAGGGGGAGGAGATCCAATTTTATTCCAACATTTATTT
>MYMCC127-11|Trombidiformes|Pygmephoridae
ACTAATCCCAATTATAATAATAACACCCGATATAGCATTTCCACGGATAAATAATATAAG
ATTTTGACTTTTACTATCCTCTATAACCCTTCTACTATTCTCAATAATAACTTCTCAAGG
AAGAGGA---ACAGGTTGAACAGTATACCCTCCCTTATCAAATCAAATTTCTCACTCGGG
AGTATCTGTAGACTTAACCATCTTATCCCTTCACTTAGCAGGAGCATCTTCAATCATAAG
ATCCCTAAATTTCATTGTTACTATCTTAAACATAAAA---CCAAAAAATATATTTTTAGA
ACATATCCCCCTCTTTGCCTGAAGTGTTCTCCTAACAACAATTTTACTTCTTCTAGCCTT
ACCCGTATTAGCAGGTGCTATTACTATACTTTTAACAGATCGAAACTTTAATACTTCATT
CTTTGACCCTAGAGGAGGAGGAGATCCTATTTTATATCAACATTTATTT
>MYMCE081-12|Mesostigmata|Phytoseiidae
ACTTGTGCCTATCATAATTAATTCTCCTGATATAGCTTTTCCTCGTATAAATAATATAAG
ATTTTGATTATTGCCTCCTTCTTTATTATTTTTAATTATTTCTTCTTATATTGAGACTGG
GGCAGGC---ACAGGGTGAACTGTTTATCCTCCTTTATCTTCAAAAGAATTTCATAGAGG
AGTTTCTGTTGATTATGTAATTTTTAGTTTACATTTAGCCGGTCTTTCTTCTATTATAGG
GGCTATTAATTTTATTAGCACTATTATTAATATACGT---CCTTTAAAAATAAATATACA
AAAAGTTCCTTTATTTGTATGATCTGTTTTTATTACAGCTATTTTATTACTTTTATCTTT
GCCTGTGTTAGCAGGCGCTATTACTATGCTACTTTCAGATCGAAATTTTAATACTAGATT
TTTTGATCCTAGAGGGGGAGGGGACCCTGTGCTTTATCAACATTTATTT
>SSWLE3966-13|Mesostigmata|Blattisociidae
ATTAGTACCTTTAATAATTAATGCACCAGACATAGCATTTCCTCGTTTAAACAATATAAG
ATTTTGATTACTACCCCCCTCTTTTACCTTTTTAGTTATATCTTCATTTATTGAATCTGG
AGCTGGC---ACAGGTTGAACTGTATACCCTCCACTATCAAATAGCATATTTCACAGAAG
AATCGCTGTAGATTTAGCTATTTTTAGTTTACACCTAGCAGGTATTTCATCTATTTTAGG
TGCTATTAACTTTATTTGTACAATTATAAACATACGA---CCAAAAACTATAACATTAGA
ACACACACCCTTATTTCCATGGTCTATTTTAATTACAACAGTTTTGTTACTATTATCTTT
ACCCGTACTTGCTGGTGCAATTACTATACTACTAACAGATCGAAACTTTAATACCTGTTT
TTTTGACCCAAGAGGAGGAGGAGACCCTGTTTTATACCAACACCTGTTT
>MYMCA102-11|Trombidiformes|Eylaidae
ATTGGTCCCTTTAATGATCGGGTCTCCAGATATAGCATTCCCTCGAATGAATAATATGAG
TTTTTGATTACTACCTCCTTCGCTTAGTTTGTTGTTATTATCATCATTAGTGGGAATAGG
TGCTGGC---ACAGGTTGAACTGTTTATCCTCCTCTTTCTATAAATATTGCTCATGGGGG
CATTTCTGTAGACTTGTCTATTTTCTCGTTGCATTTAGCAGGGATTTCTTCAATCTTGGG
AGCAGTTAATTTTATGGCTACTATCTTAAACATAAAG---AGAGTCTATATGAAGTTTGA
GCAGATTCCCTTGTTTGTGTGATCAGTCTTTATTACAGCTATTTTGTTATTACTGTCTTT
ACCCGTACTAGCTGGGGCCATCACTATATTGTTAACCGATCGAAATTTTAATACTTCTTT
TTTTGACCCGGCAGGAGGAGGGGACCCCATTTTATTTCAACATTTATTT
>MYMCE057-12|Sarcoptiformes|Trhypochthoniidae
GCTGGTTCCAATGATAATTGGAGCTCAAGACATAGCATTTCCTCGTATGAATAACATAAG
ATTCTGGTTACTACCACCCTCTCTCTCATTACTGGCCTCATCTGCCTTTGCAGGGATGGG
GGTGGGA---ACCGGGTGAACTGTGTACCCTCCTCTTGCAGGGAATTTATTCCACTCAGG
GATTTCAGTAGATTTAGCAATCTTTAGTCTCCATCTGGCAGGAGCATCTTCAATCCTGGG
AGCTATCAATTTCATTACAACTATTATGAATATACGT---TCTTCTTCTATAAGTCTGGA
TTCAATCCCATTGTTTGTTTGATCTGTGTTAATTACAGCTGTTCTTTTGCTTTTGTCTTT
GCCGGTCCTAGCGGGTGCTATCACTATACTATTAACAGATCGAAACTTCAACACGTCATT
TTTCGATCCGACTGGAGGGGGAGACCCAATTTTATACCAACACTTATTC
>MYMCA999-11|Mesostigmata|Arctacaridae
ATTAATTCCATTAATAATTTCTGCCCCAGATATAGCCTTTCCCCGTATAAATAATATGAG
TTTTTGATTATTACCCCCCTCTCTCCTTTTTTTATTAGGCTCATCTTTAGTTGAAGCTGG
GGCTGGA---ACAGGATGGACTGTGTACCCCCCTCTAGCAAGAAATCTCTCCCACAGCGG
CGGAGCTGTTGATCTAGCTATTTTTTCTCTTCATCTAGCCGGTGTATCTTCTATTCTTGG
ATCCATTAATTTTATTACAACTATTATAAATATGCGT---CCTAATAATATAATTTTAGA
ACGAACTCCACTTTTTGTATGATCAGTATTAATTACAACAATTTTATTACTTTTATCATT
ACCAGTACTTGCCGGAGCAATTACAATATTATTAACAGATCGTAATTTTAATACTTCATT
TTTTGACCCAAGAGGAGGGGGGGATCCAATTTTGTACCAACATCTCTTT
>CHACC206-10|Sarcoptiformes|Suctobelbidae
GCTTGTACCCATGATAATCGGAGCACAAGATATAGCCTTCCCCCGAATAAACAACATAAG
ATTCTGACTTCTTCCTCCATCTCTAACACTTCTTTCAGTTTCCTCACTCGCAGGAGTAGG
GGTAGGA---ACTGGCTGAACTGTTTACCCTCCATTGGCAGGAAACCTATTTCATTCGGG
GTTTGCAGTAGACTTAGCAATTTTTAGCCTTCACTTAGCAGGAATCTCTTCAATCTTAGG
AGCTATCAATTTCATTACAACAATTATGAATATACGC---TCTTCTTCTATTACCTTAGA
CTCTATCCCCTTATTTGTATGATCAGTTTTAATTACGGCTATCCTGTTACTTCTATCTTT
ACCAGTATTAGCTGGAGCTATCACAATACTCTTAACAGACCGAAATTTTAATACCACCTT
CTTTGACCCATCAGGAGGAGGAGACCCAATCCTATACCAGCATCTCTTT
>MYMCA079-11|Sarcoptiformes|Crotoniidae
GTTAGTCCCTCTAATAATTGGTGCGCAAGATATAGCCTTCCCACGAATGAATAACATAAG
GTTCTGGCTTCTTCCCCCTTCCCTGTGCCTTCTTTCTGCTTCAGCCTTTGCTGGTCTGGG
TGTAGGA---ACCGGATGGACAGTTTATCCACCACTGGCTGGAAATTTATTTCACTCTGG
ATTCTCCGTAGATTTAGCGATTTTCAGGCTTCATCTAGCAGGAGCTTCATCAATCTTAGG
TGCTATTAACTTTATCACTACCATCCTCAACATGCGG---TCCTCCACAATAAGACTAGA
CTCAATTCCATTATTTGTTTGGTCAGTTCTAATCACCGCAGTTCTCTTACTTCTAGCACT
TCCTGTACTAGCGGGGGCTATCACTATACTCTTAACGGATCGAAACTTTAACACTACATT
TTTCGACCCTGCCGGGGGAGGTGACCCAATCCTATACCAACACTTATTT
>MYMCB797-11|Sarcoptiformes|Suctobelbidae
GCTAGTACCTATAATAATTGGAGCTCAAGACATAGCATTCCCACGAATAAATAACATAAG
ATTTTGGCTACTACCTCCATCTTTAACCCTTTTATCTGTATCGGCTTTTGCAGGAGTAGG
AGCTGGA---ACCGGCTGAACTGTTTACCCTCCCTTAGCAGGAAATATATTCCATTCCGG
CTTTTCCGTAGATTTAGCAATTTTTAGATTGCACCTAGCGGGTGTCTCCTCTATTTTAGG
GGCTATCAACTTTATCACTACAATCATAAACATACGA---TCTTCCTCCATAAGCTTAGA
CTCTATCCCACTATTCGTATGATCAGTTTTAATTACTGCTATTTTATTATTATTATCCTT
ACCGGTTTTAGCAGGAGCCATCACCATATTATTAACCGATCGAAACTTTAACACCACATT
TTTTGATCCTTCCGGGGGAGGAGACCCAATCCTTTACCAACATCTATTT
>MYMCG637-12|Sarcoptiformes|Thyrisomidae
GTTAATTCCTCTAATGTTAGGTACCCAAGACATAGCTTTCCCTCGCATAAACAACATAAG
GTTTTGAATGCTCCCCCCTTCTTTAACTCTTTTATCCTTGTCTGCTTTTGCAGATAGAGG
GGCCGGA---ACAGGATGAACAGTTTATCCCCCTCTATCTAGAAATTTATTTCATTTTGG
TATTTCCGTAGATTTAGCAATTTTCAGTTTACATATGGCCGGTATTTCTTCTATTTTAGG
GGCTATTAATTTTATTACAACTATTCTTAATATAAAA---ACAGCTTCCACCACTTTAGA
CCGAATCCCCCTATTCGTATGATCTATTTTTATTACAGCTGTTCTTCTATTGCTTTCCTT
ACCTGTTTTAGCAGGCGGGATTACTATGCTACTAACAGATCGTAATTTTAACACTACCTT
TTTCGATCCTTCTGGGGGAGGTGACCCTATCCTTTACCAACACCTTTTT
>MYMCE896-12|Sarcoptiformes|Oppiidae
ACTGGTGCCAATGATAATTGGGGCTCAGGATATGGCTTTCCCTCGTATAAACAACATAAG
ATTCTGATTACTCCCCCCCTCACTTGCACTACTCTCAGTGTCAGCATTTGCTGGCGCGGG
GGCTGGA---ACGGGTTGGACCGTGTATCCCCCCTTAGCCAGAAACCTATTCCACTCCGG
AATTTCAGTAGACTTGGCTATCTTTAGATTGCACCTAGCAGGTGCCTCTTCTATCTTAGG
GGCTATCAATTTCATCACCACTATTATAAATATACGC---TCCTCTTCTATGTCACTAGA
CGCTATCCCCCTATTTGTATGGTCTGTTCTAATTACTGCCATTCTGCTACTACTATCTCT
ACCCGTGTTAGCCGGGGCTATCACGATACTGTTGACAGATCGAAATTTCAACACATCATT
TTTTGACCCATCGGGGGGTGGGGACCCTATTTTATATCAACACCTATTC
>CHACB899-10|Sarcoptiformes|Crotoniidae
ACTCGTCCCCATAATGATTGGGGCTCAGGATATAGCATTCCCTCGCATAAATAACATAAG
ATTTTGATTACTTCCCCCTTCTCTTACACTTCTTACATCCTCTGCCTTCGCTGGCATGGG
AGCAGGT---ACCGGTTGAACTGTATATCCGCCTTTAGCAGGAAGCATATTTCATTCTGG
AATTTCGGTAGACTTAGCAATTTTCAGGCTCCATCTAGCTGGTGCCTCTTCTATTCTAGG
AGCTATTAACTTCATCACCACTATTATAAATATGCGA---TCATCTGCTATAAGAATAGA
CGCCATTCCCTTATTTGTGTGGTCCGTTTTAATCACAGCAGTTCTTCTCCTTCTTTCATT
ACCAGTATTAGCAGGAGCTATCACAATGCTATTAACAGACCGAAATTTTAACACTTCATT
CTTTGACCCCACCGGTGGGGGGGATCCCATTCTTTACCAGCATTTATTT
>MSSCA3917-16|Sarcoptiformes|Suctobelbidae
ACTCGTCCCCATAATAATTGGAGCACAAGACATATCTTTCCCACGTATAAACAATATAAG
ATTCTGGCTGCTACCCCCCTCATTAACTCTTTTATCCGTATCTGCTTTTGCAGATACTGG
GGTTGGG---ACTGGTTGAACTGTATACCCTCCCCTCTCAAGTAGAATGTTCCATTCTGG
GTTTGCTGTTGATTTAGCTATCTTCAGCTTACATCTAGCTGGGGTTTCCTCTATTCTAGG
GGCCATTAATTTCATTACTACCATCATAAACATACGA---AGGGCTTCTACCACTTTAGA
TGCAATCCCTCTATTTGTCTGATCTGTTCTTATTACCGCCATTTTATTGCTGCTATCTTT
ACCAGTTCTTGCTGGAGCCATTACAATACTATTAACAGACCGTAACTTCAACACTTCTTT
CTTCGATCCTTCGGGGGGAGGGGACCCAATTT-----------------
>MYMCC547-11|Mesostigmata|Laelapidae
ACTAGTACCTTTGCTTATTTCAGCACCTGATATAGCATTTCCCCGAATAAATAACATAAG
TTTTTGACTCTTAATTCCATCTTTAATTTTTTTAATCAGCTCTTCTCTTGTTGAAAATGG
AGCAGGA---ACAGGTTGAACTGTTTACCCTCCACTTGCTAGAAATCTCTCTCACAGAGG
AGGAGCAGTAGACCTAGCAATTTTTAGCTTACATTTAGCAGGGGTATCTTCAATTTTAGG
ATCTATTAATTTTATTACAACAATTTTAAATATACGA---CCCTTCAATATAAAAATAGA
ACAAATACCCTTATTTGTATGAAGTATTTTTATTACTACAATTCTTCTCCTTCTGTCTTT
ACCTGTTCTTGCTGGTGCAATTACAATACTTTTAACTGACCGAAACTTTAATACCAGATT
TTTTGATCCAAGAGGAGGAGGGGATCCAATTCTTTACCAGCATTTATTT
>MYMCG392-12|Trombidiformes|Tarsonemidae
GCTGATCCCAATAATTTTAGTATCTTGTGATATAGCCTTCCCTCGAATAAATAATATAAG
ATTTTGAATATTAATTTCTTCTATTTTTTTACTAATTATATCAATAATATGTTCGGTAGG
TTCAGGA---ACTGGGTGGACTATTTATCCACCTCTATCATCAGTAGAATATCATTCTGG
TTCATCTGTAGATTTAACAATTTTATCTCTTCATTTAGCTGGAGTTTCCTCAATTATAAG
ATCATTAAATTTTTTAGCTTCTATTTTAATTATACGA---CAAAAATCTATTTTAATTGA
AATATGTTCTTTATTTTCATGAAGAATTATAATTACAACTTTTTTACTTTTATTAGCTCT
TCCAGTATTAGCAGGTGCTATTACTATATTACTAACAGATCGAAATTTTAATACTTCTTT
TTTTAATCCTAATGGAGGAGGAGATCCAATTTTATTTCAACATTTATTT
>MYMCG186-12|Trombidiformes|Tarsonemidae
ACTAATTCCTATAATTTTAGTATCTTGCGATATAGCTTTTCCTCGAATAAACAATATAAG
ATTTTGAATATTAGTTTCTTCAATTTTCTTATTAATTATATCTATATTATGTTCAAGAGG
TGCTGGT---ACTGGATGGACCATCTATCCACCATTATCTTCAATTGAATATCATTCTGG
TTCATCTGTAGATTTAGCAATTTTATCTCTTCATCTAGCTGGAATTTCTTCAATTATAAG
ATCATTAAATTTCTTAGCTTCTATTTTAATTATACGA---CAAAAATCTATTTTAATTGA
AATGTGTTCTTTATTTTCATGGAGAATTATAATTACAACTTTTTTACTTTTATTGGCTCT
TCCAGTCTTAGCTGGAGCAATTACCATACTTTTAACAGATCGAAATTTTAATACTTCTTT
TTTTAATCCTAATGGAGGTGGGGACCCAGTCTTATTTCAACACTTATTT
>MYMCA195-11|Mesostigmata|Ascidae
GCTAGTTCCTTTAATAATCTCAGCCCCTGATATAGCCTTTCCTCGAATAAATAATATAAG
ATTCTGACTTCTTCCTCCTTCATTAACATTGTTAATATTTTCTAGTTTTCTTGATAGGGG
AGCAGGA---ACAGGATGAACTGTTTATCCCCCCTTATCAAGAAATATTGCCCATAGGGG
TGTTTCTGTTGATTTAGTTATTTTTAGCCTTCATTTGGCCGGAGCCTCATCTATTTTAGG
GGCGATTAATTTTATTTCTACTATTATTAACATACGA---CCTATAGCAATAAGATTTGA
AAAAATACCCCTATTTGTTTGATCTGTATTTATTACAGCAATTTTATTATTATTAAGCCT
TCCTGTTTTAGCTGGAGCTATCACCATATTATTAACAGATCGAAATTTTAATACAACTTT
TTTTGACCCTAGAGGGGGTGGAGACCCTGTTCTCTATCAACATTTATTT
>MYMCC151-11|Trombidiformes|Pygmephoridae
GCTAATTCCAATAATAATAATAACCCCTGATATAGCATTTCCACGAATAAACAACATAAG
ATTTTGATTACTTTTATCATCTTTAGTGCTCCTAATTTCATCTATATTATCTTCACAGGG
AAGAGGA---ACTGGTTGAACAGTTTACCCTCCATTATCAAATCAAATTTCTCATTCAGG
ATCTTCAGTAGATTTAACTATTTTATCTTTACATTTAGCTGGTGCCTCCTCAATTATAAG
ATCATTAAACTTTATTATTACTATTTTAAATATAAAA---CCAAAAACAATATATTTAGA
ACATATTCCTCTTTTTGCTTGAAGAGTTCTACTAACAACTATTTTATTACTATTAGCTTT
ACCTGTATTAGCTGGAGCTATCACAATACTTTTAACCGACCGAAACTTTAACACATCGTT
CTTTGATCCTAGAGGAGGTGGAGATCCAATTCTATACCAACATTTATTT
>MYMCF063-12|Mesostigmata|Ascidae
ATTAATCCCCTTAATAATTAGAGCCCCTGATATAGCCTTTCCACGAATAAATAATATAAG
ATTTTGACTTTTACCTCCTTCTTTAACTTTACTTCTTTTATCAAGAATAGTAGAAAGAGG
GGCGGGC---ACAGGTTGAACTGTTTACCCCCCTTTAGCTGGGAATATTGCGCATAGAGG
GAGGTCTGTGGATCTTGCTATTTTTAGTTTACATTTAGCAGGTATCTCTTCAATTTTAGG
AGCAATTAATTTTATTTCTACAATTTTAAATATACGA---GCAAAAAATATAAGTATAGA
ACAAATACCTTTATTTATTTGATCTGTTTTTATCACTGCAATTTTACTTTTACTTAGTTT
ACCAGTTCTTGCAGGAGCAATTACAATATTACTAACAGATCGAAATTTTAACACTACTTT
TTTTGATCCTAGAGGAGGAGGAGACCCTATTTTATATCAACATTTATTT
>MYMCG054-12|Mesostigmata|Ascidae
ACTAGTCCCTTTAATAATTAGAGCTCCTGATATAGCTTTTCCACGTATAAACAATATAAG
ATTTTGACTACTACCCCCTTCTTTAACTCTTCTTTTATTTTCAAGAATAGTAGAAAGTGG
GGCAGGA---ACCGGATGAACTGTTTACCCCCCTTTAGCAAGAAATATTGCCCATAGAGG
AAGATCTGTTGATCTAGCTATTTTTAGACTACATTTAGCCGGCATTTCTTCAATTTTAGG
CGCAATTAATTTTATTTCTACAATTTTAAATATACGC---GCAAAGTCTATAAACTTAGA
ACAAATACCATTATTTGTTTGATCTGTTTTTATTACCGCAATTTTACTTTTACTTAGTTT
ACCTGTTCTTGCTGGTGCAATCACAATATTATTAACAGACCGAAATTTTAACACTACTTT
TTTTGACCCAAGAGGAGGAGGAGACCCTATTTTATACCAACATTTATTT
>MYMCA997-11|Mesostigmata|Phytoseiidae
ACTAGTGCCTATTCTTATTAACTCCCCTGATATAGCTTTCCCACGAATAAACAACATAAG
ATTATGACTTTTATTTCCTTCTTTAACATTATTAATTACATCCTCTTATGTTGAAATAGG
ATCTGGA---ACAGGTTGAACCGTATACCCTCCTTTATCCACATATATCTTTCATAGAGG
GCCTTCAGTAGATATGACTATCTTTAGTCTTCATTTAGCAGGCATCTCTTCCATTATAGG
AGCTATTAATTTTATCACAACTATTATTAATATACGT---TCAAAAAAAATGTCTATAGA
ACAAATACCTTTATTCGTATGATCAATTTTAATTACTACAATCTTATTACTACTATCTTT
ACCCGTTTTAGCAGGAGCTATTACAATACTTCTAACAGACCGAAATTTTAATACAACTTT
TTTTGACCCTTCTGGAGGAGGAGACCCTGTACTTTATCAGCATTTATTT
>MYMCE322-12|Mesostigmata|Phytoseiidae
ACTAGTTCCTATTTTGATTAGTGCTCCTGATATGGCTTTTCCTCGAATAAATAATATAAG
TTTTTGACTTTTACCTCCTTCTTTAAGGTTTTTATTAGTTTCTTCGTATATTGAAACAGG
AGCTGGG---ACTGGTTGGACAGTTTATCCACCCTTGTCGGGCAGTTCTTATCATGGTAG
TGTTGCTGTTGATTTTGTAGTTTTTAGACTGCATTTAGCTGGAATTTCTTCTATTATAGG
AGCTATTAATTTTATTAGAACTATTGTTAATATACGA---CCAGGCAAGATAAAGATAGA
ACGAATGCCTTTATTTGTTTGGTCTGTTTTTATTACAGCTATTTTATTGTTGCTTTCTTT
ACCTGTTTTAGCTGGAGCAATTACGATGCTATTAACGGATCGAAATTTTAATACTTCTTT
TTTTGATCCTAGAGGAGGGGGTGATCCGGTTTTGTATCAGCATTTATTT
>CHACA203-08|Sarcoptiformes|Oppiidae
GCTTGTACCAATAATAATTGGAGCTCAAGACATGGCTTTTCCACGAATGAATAACATGAG
ATTTTGGCTTTTGCCTCCTTCACTATCCCTACTGTCAGTTTCTGCGTTTGCTGGTGCTGG
AGCAGGA---ACCGGTTGGACTGTCTACCCACCTTTGGCAGGGAACCTTTTCCATTCTGG
AATCTCGGTAGATTTAGCAATTTTTAGTTTACATTTAGCTGGTGCATCCTCAATTCTTGG
AGCCATCAACTTTATCACCACAATCATAAACATACGG---TCTGCTTCAATGTCTTTAGA
TTCCATTCCTTTATTTGTATGATCCGTACTTATTACAGCAGTTTTACTTCTTCTATCTCT
TCCAGTCTTAGCCGGAGCTATTACAATGTTATTAACAGACCGTAACTTTAACACGTCCTT
TTTTGATCCATCAGGAGGAGGAGACCCTATCTTGTATCAACACCTGTTC
>CHACA548-09|Mesostigmata|Ologamasidae
ATTAACTCCTATTATAATTATAGCTCCTGATATAGCTTTTCCACGAATAAACAATATAAG
ATTTTGATTATTACCCCCTTCTTTAACATTACTATTGTTTTCTTCATTAGTAGAGTCTGG
AGCAGGA---ACAGGGTGAACAGTATACCCCCCCTTAGCCTCAAATATTTCTCATAGAGG
TGGAGCTGTAGATTTAGCAATTTTTAGACTCCACTTAGCAGGAATTTCATCTATTCTAGG
TTCTATTAATTTTATCACAACTATTATAAATATACGA---CCTAAAAATATATCTATAGA
ACAATTACCTTTATTTGTTTGATCAGTATTAATTACAACTATTCTTCTTTTATTATCCTT
ACCTGTTTTAGCCGGAGCTATTACTATACTTTTAACAGATCGAAATTTTAACACCTCTTT
TTTTGATCCAAGAGGAGGAGGAGACCCTATTTTATATCAACATTTATTT
>MYMCE161-12|Mesostigmata|Ologamasidae
GTTAACCCCTATTATAATTATAGCCCCCGATATAGCTTTTCCACGAATAAACAATATAAG
ATTTTGATTATTACCCCCGTCTTTAACATTACTCTTATTTTCTTCTTTAGTAGAATCTGG
AGCAGGG---ACAGGGTGAACAGTATACCCCCCTTTAGCTTCAAATATCTCTCATAGAGG
TGGAGCTGTAGATTTAGCAATTTTCAGTCTTCATTTGGCAGGAATTTCATCTATTTTAGG
CTCTATTAATTTTATTACAACTATTATAAATATACGA---CCTAAAAATATATCTATAGA
GCAATTACCTCTATTTGTTTGATCAGTATTAATTACAACTATTCTTCTTTTATTATCTCT
ACCTGTTTTAGCTGGAGCTATTACTATACTTTTAACAGATCGAAATTTTAATACCTCTTT
TTTTGATCCAAGAGGAGGAGGAGATCCTATTTTATACCAACATTTATTT
>MYMCE249-12|Sarcoptiformes|Oppiidae
ATTGGTCCCAATAATAATTGGCGCACAAGACATAGCATTCCCCCGTATAAATAATATAAG
ATTTTGGCTTCTTCCTCCGTCATTAACTCTTCTATCTGCTTCAGCTTTTGCAGGTGCAGG
GGCTGGA---ACCGGTTGAACCGTGTACCCTCCCTTGGCTGATGCTTTATTCCATACTAG
AATTTCAGTAGATTTAGCCATTTTTAGTTTACATTTAGCAGGAGCCTCCTCTATTCTAGG
AGCCATTAATTTTATCACTACTATCTTCAATATACGA---TCTTCGTCAATATCCCTAGA
CTCCATCCCATTATTTGTATGATCTGTACTAATTACAGCAGTCCTGCTTTTACTATCTTT
ACCTGTTTTAGCTGGGGCTATCACAATACTTTTAACGGATCGCAATTTTAACACATCATT
TTTTGATCCCTCAGGAGGAGGGGACCCCATCCTCTATCAACACCTATTT
>MYMCA1019-11|Sarcoptiformes|Scheloribatidae
GCTAGTGCCTATTATAGTTGGGGCTCAAGACATGGCCTTTCCACGAATAAACAATATAAG
ATTTTGACTACTACCACCTTCTCTATCGCTCTTATCCCTATCCGCATTTGCGTCCTCCGG
GGTAGGA---ACCGGATGAACTGTCTACCCACCATTAGCAAGAAATCTCTTCCATTCAGG
AATCAGAGTGGATCTGGCAATCTTCAGCTTACATTTAGCAGGAGTCTCCTCCATTTTAGG
AGCCATTAACTTTATCACAACTATTCTAAATATACGG---GCTTCTGCCATAACACTAGA
CAGAATGCCACTATTTGCATGATCTGTATTAATTACCGCAATCCTTCTACTCCTATCTCT
GCCCGTATTGGCAGGGGCTATTACTATACTGTTAACAGATCGAAACTTTAATACCTCATT
CTTTGACCCTTCTGGAGGAGGTGATCCTATTTTATACCAACACCTATTT
>MYMCG335-12|Sarcoptiformes|Tectocepheidae
ACTAGTCCCTATGATAATCGGGGCTCAAGATATAGCATTTCCTCGCATGAATAACATAAG
ATTCTGGTTGCTACCACCTTCTTTAATATTTTTATCGGTATCCTCCTTTGCTGGGGTAGG
AGTAGGT---ACCGGTTGAACGGTGTACCCTCCCCTTTCTAGAGGCATGTTTCATGCCGG
ATTTTCAGTAGATCTAGCTATTTTTAGACTGCATTTGGCTGGAGCCTCTTCCATTTTAGG
AGCTATTAATTTTATTACAACCATTCTAAATATACGA---TCTCTTTTTATTAGGTTAGA
CAGGATTCCTTTATTTGTATGGTCGGTGTTAATTACCGCTGTTCTTTTATTACTATCTTT
ACCAGTGCTAGCTGGAGCAATTACTATATTATTAACAGACCGAAACTTTAACACTTCCTT
TTTTGATCCTTCGGGGGGGGGGGANCCTATTTTATATCAACATTTGTTC
>MYMCA949-11|Sarcoptiformes|Brachychthoniidae
GCTTGTTCCTTTGATAATTGGAGCTCCTGACATAGCATTTCCTCGGATAAATAACATAAG
GTTTTGGTTGCTTCCTCCCTCTTTATCTTTATTAGCTATTTCTTCCTACTCTGGAACCGG
AGCCGGC---ACAGGATGAACTGTTTATCCTCCTCTTTCTGACTATGTCTATCATATGAA
TAATAGAGTTGACTTAGCTATCTTTAGCCTGCATCTTGCAGGGGCCTCTTCAATTTTAGG
AGCTATCAATTTTATCACTACTATCATTAACATACGA---GGTTTGAGCACTAACTTAGA
TAACGTACCTCTTTTTGTTTGGTCCGTTTTTATTACTGCTATTTTACTACTTCTTTCTCT
TCCTGTGTTAGCGGGTGCTATTACTATATTATTAACTGATCGTAATTTTAATACTACGTT
TTTTGATCCTTCTGGAGGAGGTGACCCTATTCTTTACCAACATTTGTTT
>CHACC066-10|Sarcoptiformes|Brachychthoniidae
ATTAGTCCCTCTGATAATTGGGGCTCCGGACATAGCTTTCCCTCGTATGAATAATATAAG
ATTTTGATTATTACCCCCCTCTTTGTCTTTATTGGCTATTTCTTCTTACTCTGGAACTGG
TGCTGGC---ACTGGATGAACTGTTTATCCTCCCTTATCTGATTACGTTTACCATATAAA
TAACAGAGTTGATTTAGCTATTTTCAGTTTACATCTTGCTGGTGCATCTTCTATTTTAGG
AGCCATTAATTTTATTACAACAATTATCAACATGCGA---GGTCTGTCTACTAATTTGGA
TAACGTTCCTTTGTTTGTTTGGTCTGTTTTTATTACTGCTATCCTTTTACTTCTTTCTTT
ACCTGTTTTAGCTGGTGCCATTACTATGCTTTTAACAGACCGAAACTTTAATACTACTTT
TTTTGATCCTTCAGGTGGTGGAGATCCAATTTTATACCAACATTTATTT
>CHACC093-10|Sarcoptiformes|Oribatulidae
GCTAGTACCTATAATAATTGGGGCTCAAGATATGGCATTTCCTCGTATGAATAATATGAG
ATTTTGATTGTTGCCCCCTTCTTTGACCCTTCTATCTGCTTCCGCTTTCGCTGGGGTAGG
GGCAGGT---ACTGGGTGAACTGTTTATCCTCCTCTTGCTAGTAATTTGTTTCATTCAGG
AATTTCTGTAGATTTAGCTATTTTTAGTCTGCATCTAGCTGGTGCTTCTTCTATTTTGGG
TGCTATTAATTTTATTACCACTATTTTAAATATGCGT---TCTTCTTCTATTACTTTGGA
CTCCATTCCTTTATTTGTGTGATCGGTACTTATTACTGCTGTTTTACTTCTGCTATCTCT
TCCTGTCTTAGCTGGAGCTATTACTATGCTTCTTACTGATCGTAATTTCAATACTTCCTT
TTTTGATCCATCAGGGGGTGGGGATCCTATTTTATACCAACATTTGTTT
>MYMCC112-11|Trombidiformes|Rhagidiidae
ACTTGTTCCAATCATAATCGGAGCTCCAGACATAGCTTTCCCTCGAATAAATAATATAAG
ATTTTGACTTCTACCTCCTTCTTTATCTTTATTGTTAATATCCTCATTTACTAGAGCTGG
AGTTGGA---ACAGGATGAACAGTATATCCTCCCCTTTCAAGAAATATAGCTCATCCAGG
AGGAGCCGTAGACTTAGGTATTTTCTCTCTTCATCTAGCAGGAATTTCATCAATTTTAGG
AGCTATTAATTTTATAACAACAATTATTAATATACGA---GCCCCCTCTATATCATTTGA
ACGAATACCATTATTTGTTTGATCAGTCTTCATTACAGCTTTACTATTACTTCTATCACT
ACCAGTTCTTGCAGGAGCGATTACTATACTATTAACAGATCGTAATTTTAATACCTCATT
CTTTGATCCATCTGGAGGAGGAGACCCAATCCTTTATCAACATTTATTT
>MYMCG102-12|Sarcoptiformes|Brachychthoniidae
GTTGGTGCCTTTAATAATTGGAGCGCCGGACATGGCTTTTCCTCGTATAAATAATATAAG
GTTTTGATTACTGCCCCCTTCTTTATCTCTTTTAGCTATTTCTTCTTATTCAGGGACTGG
AGCTGGA---ACTGGTTGAACGGTGTATCCTCCTCTGTCTGATTATGTGTATCATATAAA
TAATAGTGTCGATTTAGCTATCTTCAGCTTACATCTTGCTGGCGCTTCGTCTATTTTAGG
GGCTATTAATTTTATCACTACAATTATCAATATACGA---GGTCTCTCAACTAATTTAGA
TAACGTTCCTTTGTTTGTTTGGTCTGTATTTATTACTGCTATTCTCTTACTTCTTTCTTT
ACCTGTTTTAGCAGGTGCTATTACTATATTATTGACGGATCGTAATTTTAATACTACTTT
TTTTGATCCTTCTGGTGGTGGAGATCCAATTTTGTACCAACATTTATTT
>MYMCE132-12|Trombidiformes|Rhagidiidae
ATTAGTGCCAATAATAATTGGAGCACCAGATATAGCATTCCCACGAATAAATAACATAAG
ATTCTGATTATTACCTCCCTCTTTAACCTTACTATTAATATCCTCTTTTACAAGAGCAGG
AGTTGGG---ACTGGATGAACAGTCTACCCTCCTCTCTCAAGAAATATTGCCCATCCTGG
AGGAGCAGTAGATTTAGGAATTTTCTCCTTACACCTAGCAGGAATTTCTTCAATTCTAGG
AGCAATTAACTTTATAACAACAATTATTAATATACGA---AACCCATCAATAACTTTTGA
ACGTATTCCACTATTTGTTTGATCCGTATTTATTACAGCATTACTTTTACTACTTTCTTT
ACCTGTACTAGCAGGAGCAATTACAATATTACTAACAGATCGAAATTTTAATACTTCTTT
CTTCGATCCAGCTGGAGGAGGAGATCCAATTTTATATCAACATTTATTT
>MYMCA285-11|Sarcoptiformes|Scheloribatidae
GCTCGTCCCAATCATAATCGGAGCACAAGATATGGCTTTTCCCCGAATGAACAACATGAG
ATTTTGACTTCTACCCCCTTCTTTAACTTTACTATCTCTTTCTGCTTTCGCTTCTGCAGG
GGTGGGG---ACAGGGTGAACTGTATACCCTCCCTTAGCGGGAAACATATTCCATTCAGG
AGTTTCAGTAGATCTCGCTATTTTTAGACTTCATTTGGCTGGAGCCTCTTCAATCCTAGG
GGCAATTAATTTCATTACTACCATTTTAAACATGCGA---TCTTCTTCTATAACTTTAGA
CATAGTCCCTTTATTTGTTTGATCTGTGCTAATTACTGCTGTTCTCCTTCTATTGTCTCT
TCCTGTTCTAGCAGGAGCTATCACAATACTCCTCACAGATCGAAATTTTAACACCTCTTT
TTTTGATCCTTCTGGAGGAGGGGATCCTATCCTATACCAACACTTGTTC
>MYMCB748-11|Sarcoptiformes|Damaeidae
GTTGGTACCAATAATAATTGGAGCTCAGGATATGGCATTTCCTCGTATGAACAATATAAG
ATTTTGAATGCTACCCCCTTCCTTGACTTTTTTAACAGCTTCTGCTTTCGCTGGGACTGG
AGCAGGA---ACTGGCTGAACTGTTTACCCCCCTCTTTCCGATATACTCTTTCACTCAGG
TGTTTCTGTTGACTTGGCAATTTTTAGTTTACACTTAGCGGGTATCTCTTCCATTTTAGG
TGCTATTAACTTTATTACTACTATCATAAACATACGT---ACCTCTTCTATATCTATGGA
TTCTATACCTTTATTTGTATGGTCTGTATTAATTACAGCAATTTTATTACTTCTTTCTCT
ACCCGTGTTAGCAGGAGCTATTACTATACTACTTACAGATCGAAATTTTAACACTTCTTT
TTTTGATCCGGCAGGAGGGGGGGATCCTATCCTTTACCAACATCTATTT
>MYMCF570-12|Sarcoptiformes|Brachychthoniidae
ACTAGTCCCTCTGATAATTGGAGCCCCGGACATAGCTTTTCCTCGTATGAATAATATAAG
ATTTTGGTTGTTACCTCCTTCTTTGTCTTTACTGTCTATTTCTTCTTACTCTGGCACTGG
TGCTGGA---ACTGGATGAACTGTTTATCCTCCTTTATCTGATTACGTTTACCATATAAA
TAACAGGGTTGATCTAGCTATTTTTAGCTTGCATCTTGCTGGTGCCTCTTCTATTTTAGG
AGCCATTAATTTTATTACAACAATTATCAACATACGA---GGTCTGTCTACTAATTTGGA
CAATGTTCCTTTGTTTGTTTGGTCTGTTTTTATTACTGCTATTCTTTTACTTCTCTCTTT
ACCTGTCTTAGCTGGTGCCATTACCATGCTTTTAACAGATCGGAACTTTAATACTACTTT
TTTTGATCCTTCAGGTGGAGGGGACCCAATTCTATATCAACATTTATTT
>MYMCE743-12|Trombidiformes|Eriophyidae
GCTCTTGCCGCTTATGTTGGGATGTCACGATATGCATTTTCCTCGAATGAATAATCTAAG
ATTTTGACTTCTACTCCCCGCTATAACTTTTCTTATTTTATCCTCTTTCTTAGCATCCGG
GGCAGGT---ACTGGGTGGACTGTTTACCCCCCTTTGTCGAGATTGTCTTTTCATAGGGA
CATGTCAGTTGATTTAGCTATTTTTTCTTTACATTTGGGTGGTATTTCATCCATTCTTAG
TTCGATCAATTTTATTACTACTATTTTCACTATACGA---TTTTCTGGTATAGTAGCAGA
GCGAATTCCCTTATTTGTGTGGTCTATATTAGTTACGTCTTTTTTATTACTTTTCTCTCT
TCCTGTTTTAGCTGGGGCTATCACCATACTATTAACGGATCGAAATTTAAACACTTCATT
CTTCGACCCACTTGGTGGGGGGGATCCTATTCTTTACCAGCATCTTTTC
>MYMCE807-12|Sarcoptiformes|Oppiidae
ACTAGTACCCATAATGATTGGGGCTCAGGATATAGCCTTCCCTCGAATAAATAACATGAG
TTTCTGATTACTACCTCCTTCTTTGACTTTACTTTCAGTATCTGCTTTTGCTGGTGCAGG
AGCTGGA---ACCGGATGAACGGTGTATCCTCCTTTAGCTGGGAATCTTTTCCATTCAGG
TATTTCAGTAGATCTTGCTATTTTTAGATTGCACTTAGCAGGGGCTTCCTCTATTTTAGG
AGCCATTAATTTTATTACCACTATCATAAATATACGT---TCTTCTTCTATATCACTAGA
TTCCATTCCTTTATTTGTATGATCAGTATTGATTACTGCAGTTTTACTTTTACTTTCATT
ACCTGTATTAGCAGGAGCCATCACTATGCTATTAACAGATCGTAATTTTAATACTACTTT
TTTTGATCCTTCTGGTGGAGGAGATCCTATTTTATATCAACATTTATTT
>CHACB561-10|Sarcoptiformes|Hermanniidae
GTTAGTCCCAATGATAATTGGGGCGCAAGATATAGCGTTTCCACGTATAAACAATATGAG
GTTTTGACTTTTGCCCCCCTCGTTATCTCTTCTTTCTTCTTCTGCATTTGCAGGAATAGG
AGCGGGA---ACTGGGTGAACTGTTTATCCTCCTTTAGCCACAAGTATATTTCATTCTGG
AATCTCTGTAGACCTAGCAATTTTTAGTTTACATCTAGCAGGGGCATCTTCCATTTTGGG
GGCAATTAACTTTATCACTACTATTATAAACATACGT---TCAAGATCAATATCTTTAGA
TTCTATCCCTCTATTTGTTTGATCTGTATTAATTACTGCCATTCTACTTTTGTTATCACT
CCCTGTTCTTGCAGGAGCTATCACAATATTATTAACCGATCGTAATTTTAACACTTCTTT
TTTTGATCCTACTGGAGGGGGAGACCCCATTCTTTATCAACACTTATTC
>CNGBM300-14|Mesostigmata|Digamasellidae
GATAATTCCAATAATATTATCTTCTCCTGATATAGCTTTTCCTCGTTTAAATAATATAAG
TTTTTGACTTTTACCCCCAAGGTTACTTTTATTATTAAGTAGAAGAATAGTAGAATTTGG
TGTAGGG---ACAGGATGAACTTTATATCCTCCTTTATCTAGTATAATTGCTCATAGCGG
AAGAGCTGTTGATTTATCAATTTTTAGGTTACATTTAGCAGGTATTTCAAGAATTTTAGG
TTCAATTAATTTTATTACTACTATTTTAAATGTTCGA---TTTAAGAGAATAACTTTAGA
ATATATATCTTTATTTATTTGATCTGTATTTTTAACAACGATTTTACTTTTATTAAGATT
ACCCGTATTAGCAGGAGCTATTACTATATTACTAAGAGATCGAAATTTTAATACCTCATT
TTTTGATCCTAGAGGTGGGGGAGACCCTGTTTTATACCAACATTTATTT
>CNFDD887-14|Sarcoptiformes|Parakalummidae
ATTGGTTCCTATAATAATTGGGGCACAAGATATGGCATTTCCTCGAATAAACAACATAAG
ATTTTGATTGCTTCCACCATCTTTATTTTTATTGTCTTCTTCTGCGTTTGCTGGAATGGG
TGTAGGA---ACAGGTTGGACAGTATATCCACCCCTAGCTGGTAGCTTATTTCATTCTGG
GATTTCAGTAGATTTAGCAATTTTCAGTTTACATTTAGCTGGGGTTTCTTCAATCTTGGG
CGCTATTAATTTTATTACTACTATTTTTAATATACGA---TCTTCTTCTCATACATTAGA
CTCAATCCCATTGTTTGTTTGATCTGTTTTAATTACTGCTGTGCTACTTTTACTATCTCT
TCCTGTCTTAGCGGGAGCTGTTACTATGTTATTAACAGATCGAAATTTTAACACTTCCTT
TTTTGATCCTTCTGGAGGGGGTGACCCTATTTTATACCAACATCTTTTT
>CHACB373-10|Trombidiformes|Pygmephoridae
ATTAATTCCAATAATAATAATAACTCCAGATATAGCATTTCCACGAATAAATAACATAAG
ATTTTGATTACTTCTTTCTTCTCTATCACTCCTTATTTCTTCAATAATCTCTTCTCAAGG
AAGAGGA---ACAGGATGAACAATTTATCCACCACTATCAAACCAAATATCTCACTCCGG
TGTATCTGTAGATTTAACTATTTTATCATTACACCTAGCAGGTATCTCTTCAATTATAAG
ATCATTAAATTTTATTATTACTATCTTAAATATAAAA---CCTAAAACATTATTTTTAGA
GCATATACCACTCTTTGCTTGAAGAGTGTTAATTACAACAATTTTATTACTACTAGCATT
ACCAGTCCTAGCTGGTGCAATTACTATACTTTTAACAGATCGAAATTTTAACACTTCGTT
TTTCGACCCTTGTGGGGGGGGGGATCCAATTTTATATCAACACTTATTT
>MYMCA1382-11|Trombidiformes|Scutacaridae
ACTAATCCCAATAATAATAACAACACCAGATATAGCTTTTCCCCGAATAAATAATATAAG
ATTTTGATTACTGTTATCCTCATTAGTATTATTAATTTCATCTATATTATCTTCCCAAGG
GAGAGGA---ACAGGTTGAACAGTGTACCCCCCTTTGTCAAACCAAATTTCCCACTCGGG
ATCCTCTGTGGATTTAACTATTTTATCTTTGCACCTTGCTGGAGCATCTTCTATTATAAG
TTCTTTAAATTTCATTATTACAATTGTTAATATAAAA---CCTAGCACAATATGATTAGA
ACATATCCCATTATTCGCATGAAGTGTTTTAATTACAACTATTCTCCTCCTGTTAGCACT
CCCAATTTTAGCTGGAGCAATTACAATATTATTAACAGATCGAAATTTCAACACATCTTT
TTTCGATCCTAGAGGTGGAGGGGACCCCATTCTATACCAACACCTATTT
>MYMCE751-12|Trombidiformes|Pygmephoridae
GCTAGTTCCTTTAATAATAACTACAGTAGATATAGCTTTCCCACGAATAAATAACATAAG
ATTTTGACTAATCTTATCTTCTCTAACCCTACTAATCTCCTCTATATTTTCTGCTCAAGG
ATCAGGA---ACCGGATGAACAGTCTACCCTCCACTGTCAAACCAAACTTTTCACTCAGG
TTCATCCGTCGACTTAACTATTCTATCTCTACACTTAGCTGGAGTATCCTCTATTATAAG
CTCTCTAAACTTTATTATTACTATTATTAATATACGA---CCTAAATCTATATCTATAGA
ATTTATCCCTTTATTCGCTTGAAGAGTTTTAATTACTACTTTCTTACTTTTAATAGCTTT
ACCAGTACTAGCAGGAGCTATTACAATATTACTGACAGATCGAAACTTTAACACATCATT
TTTTGACCCCAGAGGAGGAGGAGACCCTATTCTATATCAACATTTATTT
>CNSLO235-13|Trombidiformes|Tetranychidae
GTTAATTCCTTTAATAATCAATTCGTCAGATCTTTGTTTTCCTCGATTAAATAATATAAG
CTTTTGATTGTTAATTCCTTCTTTAATTTTAATAATATCTTCTTCTATAAAGGGAGTATT
AAATGGG---GTAGGGTGAACAATATATCCTCCTTTAACTTCTATTCAATTTTTTATATC
TTCTTCTATTGAAATAATGATTTTTTCTTTACATATTGCTGGTTTATCTTCAATTGCTAG
TTCTATTAATTTTATTTCAACAATTTTATTAATAAAA---AACAAAAATTATCAAATTTC
AAATTTATCTTTATTTGTAATTTCTATTTTAATTACTACTTTATTATTACTTTTAGCTTT
ACCTGTTTTAGCAGGAGCTATTACTATAATTATTATAGATCGTAATTTTA----------
-------------------------------------------------
>MYMCE037-12|Mesostigmata|Ascidae
ATTAGTTCCTTTAATAATTAGAGCTCCTGATATGGCTTTTCCTCGAATAAATAATATAAG
ATTTTGGTTATTACCCCCTTCTTTAACTTTTTTATTAATTTCAAGAATAGTAGAAAATGG
AGTAGGT---ACTGGTTGAACTGTTTATCCTCCTTTAGCAAGAAATATCGCTCATAGGGG
TTCATCAGTTGATTTAGCTATTTTTAGTCTACATTTAGCAGGTATTTCTTCTATTTTAGG
GGCTATTAATTTTATTTCTACTATTTTAAATATACGT---GCAAAAAATATAAGAATAGA
ACAAATATCTTTATTTGTTTGGTCTGTTTTTATTACAGCAATTTTACTTTTACTTAGTTT
ACCTGTTTTAGCAGGAGCTATCACTATATTATTAACTGATCGAAATTTTAACACTACTTT
TTTTGACCCTAGAGGAGGAGGGGACCCTGTTTTATATCAACATTTATTT
>CHACC119-10|Mesostigmata|Ascidae
GTTAGTCCCTTTAATAATTAGAGCCCCGGATATAGCTTTCCCACGAATAAATAATATAAG
ATTTTGACTCTTGCCCCCTTCTCTTACTTTATTAATATTTTCAAGAATAGTAGATAGAGG
GGCAGGG---ACTGGTTGAACAGTGTACCCCCCTTTATCCAGAAATATTTCCCACAGCGG
AAGCTCTGTTGATTTAGCTATTTTTAGCCTCCATTTAGCTGGTATTTCTTCTATTTTAGG
GGCTATCAATTTTATTTCTACTATTTTAAATATACGA---GCAAAAAATATATCTTTAGA
ACAAATACCTTTATTTGTCTGATCAGTTTTCATTACTGCAATTCTTTTGCTTTTAAGCTT
ACCTGTTTTAGCAGGAGCTATCACTATATTACTTACTGACCGTAACTTTAATACAACTTT
TTTTGACCCTAGAGGAGGGGGGGACCCTGTTCTTTACCAACATTTATTT
>CHACB533-10|Mesostigmata|Ascidae
ATTAATTCCTTTAATAATTTCAGCTCCAGATATAGCTTTTCCTCGAATAAACAATATAAG
ATTTTGACTTTTACCCCCTTCTTTAATAATGTTATTATTTTCTAGTTTTATTGATAGAGG
GGCTGGG---ACCGGATGAACAGTATACCCTCCTTTAGCGAGGAATATTGCTCATAGAGG
TGTCTCTGTAGATTTAGTAATTTTTAGACTCCATTTAGCAGGAGCTTCTTCTATTTTAGG
GGCTATTAATTTTATTTCTACGGTTATAAATATACGA---CCTAGAGCTATAAGGTTTGA
AAAAATACCTCTTTTTGTTTGATCTGTGTTTATTACGGCTATTTTACTTTTATTAAGCCT
TCCGGTTTTAGCAGGGGCTATTACAATATTACTAACAGATCGAAATTTTAATACTACTTT
TTTTGACCCGAGCGGGGGAGGGGACCCTGTCTTATACCAACATCTGTTT
>MYMCE140-12|Mesostigmata|Phytoseiidae
GATAGTACCTATTTTAATTCATTCCCCTGATATAGCTTTTCCTCGTATAAATAATATAAG
ATTTTGATTATTACCCCCTTCTTTATCTTTTTTAATTATATCTTCTTATATTGAGGCTGG
GGTAGGA---ACAGGTTGAACAGTTTATCCTCCTTTAGCCTCTTCTATATTTCATAGAGG
TTTGTCAGTAGATTTAGCTATTTTTAGTCTGCATTTAGCTGGTATTTCTTCAATTATAGG
AGCTATTAATTTTATTAGGACTATTTTAAATATACGT---CCAAAAAAAATATCATTAGA
ACGAACTCCTTTATTTGTTTGGTCCATTTTAATTACTACAATTTTATTATTATTATCTTT
ACCTGTTTTAGCGGGAGCTATTACTATACTTTTAACAGATCGAAATTTTAATACTAGATT
TTTTGATCCAAGAGGAGGAGGAGATCCTATTCTTTATCAGCATTTATTT
>MYMCA466-11|Trombidiformes|Bdellidae
ACTAATCCCATTAATAGTGGGAGCCCCCGACATAGCTTTTCCTCGTATAAATAACATAAG
ATTTTGATTACTTCCTCCCTCATTAACCTTATTAATTCTATCCTCATTCTCCGAAAGCGG
AGCGGGT---ACAGGTTGAACAGTGTACCCTCCATTATCAGCAAACATAAGACATTCGGG
AATAGCTGTAGATTTAACCATCTTCTCACTCCATTTAGCTGGTGTGTCTTCTATCTTAGG
TGCCATTAACTTTATAACAACTATTATAAATATACGA---GCCCCTTTTATTATATTCGA
ACGTGTACCCCTTTTCGTATGATCTGTATTTATTACTGTATTATTACTTCTATTATCTCT
TCCCGTATTAGCAGGTGCTATCACAATACTATTAACAGATCGAAATTTTAATACCTCATT
CTTTGACCCAGCCGGAGGAGGAGACCCAATCTTATATCAACATCTATTT
>MYMCC330-11|Mesostigmata|Phytoseiidae
ATTAGTCCCCATTATAATTATATCACCAGATATAGCTTTTCCTCGTATAAACAATATAAG
ATTTTGACTGCTTCCTTTTTCTTTACTTCTTCTAATTAGATCTTCTTATGTGGAAGCCGG
TGCTGGC---ACAGGATGAACTATTTATCCCCCACTGTCAAATAATATATTTCATAGAAG
AATATCTGTCGATCTAACAATTTTTAGTCTTCATATTGCCGGAATTTCTTCAATTATAGG
AGCTATCAATTTTATCTGCACAATTATTAACATACGC---CCATCTAAAATAAAACTAGA
ACAAATAACTTTATTTTGTTGATCTATTTTAATTACTACAATTTTACTACTTTTATCTTT
ACCTGTCTTAGCGGGGGCTATCACTATACTTCTAACAGATCGAAATTTTAACACCTGTTT
CTTTGACCCTAGAGGGGGAGGAGACCCAATTTTATACCAACATTTATTT
>CHACA1136-10|Trombidiformes|Trombidiidae
ACTAGTCCCTATACTTATTAGAGCTCCAGATATAGCATTCCCACGACTAAATAACATAAG
ATTCTGACTTTTAATTCCATCTATTTCATTACTTAGTATATCTTTATTCTCTTCAACAGG
GGCAGGA---ACTGGTTGAACAGTATACCCACCTCTTTCAAGAAATATATCGCATTCAGG
GAGAGCTGTTGATCTAACTATTTTTTCACTTCATTTAGCAGGAATTTCTTCTATTCTAGG
AGCAATTAATTTTATGGCAACAGTAATTAACATAACT---CCAGACTCAATAACATGAGA
AAGAGTTCCCCTATTTGTATGATCAATTTTTATTACAGCAGTTCTTCTACTTTTATCTCT
ACCAGTGCTTGCAGGAGCTATTACAATACTATTAACAGATCGAAATGTAAATACATCTTT
CTTCGATCCCTCTGGAGGAGGAGACCCAATTTTATACCAACATCTATTC
>CHACB315-10|Trombidiformes|Stigmaeidae
ATTAACTCCAATTTTGATTTCATCTGTAGATATAGCTTTTCCTCGTTTAAATAATATAAG
ATTTTGAATTTTACCTCCATCATTAATATTTATAATTTTAAGATGTTTCTCTAGAATTAT
AGTAGGA---ACTGGATGGACAATATATCCACCTTTATCTAATATAATTTTTCATAATAA
TTTATCTGTTGATATAACTATTTTTTCTCTTCATATGGCAGGTTTTTCTTCAATTTTTAG
ATCTATTAATTTTATTATTACTATTTTAATAATACGA---CCTAAAAAAATAATTGAATC
TAAAATTTCTTTATTTTTATGATCAATTTTAATTACAGCCATTTTATTAATTTTAGCTTT
ACCTGTATTAGCTGGAGCTATCACCATACTTTTATTTGATCGAAATTTTAATACTTCTTT
TTTTGATCCTGCAGGAGGAGGGGATCCAATTTTGTTCCAACATTTATTT
>CHACB077-10|Mesostigmata|Zerconidae
ATTAGTCCCATTAATAGTTATATCCCCTGATATAGCATTTCCTCGAATAAATAATATAAG
ATTTTGACTTCTTCCTCCTTCACTATTATTACTTCTAAGCTCCTCAATAATTGAATCAGG
AGCAGGT---ACAGGTTGAACCGTATATCCTCCTTTATCTCATAATATTTCACATAGAGG
AATAAGAGTAGATTTAGCCATTTTTTCTTTACATTTAGCAGGGGCATCTTCAATTTTAGG
AGCTATTAATTTTATTGTAACAATTTTAAATATACGT---CCTAAAATATTATCTTTAGA
AAAACTTCCTTTATTTATTTGATCAATTTTAATTACAACAATTTTATTATTACTAGCTCT
TCCTGTTTTAGCAGGAGCTATTACAATACTTTTAACAGATCGTAATTTTAATACTTCTTT
TTTTGACCCTAATGGAGGAGGAGACCCTATTTTATACCAACATTTATTT
>CHACB768-10|Trombidiformes|Stigmaeidae
ATTAACACCTATTTTTATTTCTTCTGTAGATATAGCATTTCCACGTTTAAATAATATAAG
ATTTTGAATATTACCACCTTCTTTAAGATTAATGTTGTTGAGATGTTTTTCTTCTATTAT
AGTAGGA---ACGGGGTGAACTATATACCCCCCTCTATCAAACATGAATTTTCATAATAA
TTTATCTGTAGATATAACAATTTTTTCTCTTCATATTGCTGGTTTTTCTTCTATTTTTAG
TTCAATTAATTTTATTATTACGATTTTAATAATACGA---CCTATAAAAATAATTGAATC
AAAAATTTCTTTATTTTTATGATCTATTTTAATTACTGCGATTTTATTAATTTTAGCATT
ACCCGTACTAGCTGGTGCAATTACTATATTATTATTTGATCGTAATTTTAATACTTCTTT
TTTTGATCCTGCTGGAGGTGGAGATCCTATTTTATTTCAACATTTATTT
>CHACA188-08|Sarcoptiformes|Eremaeidae
ATTGGTTCCTATAATAATTGGAGCACAAGACATGTCCTTCCCCCGGATAAATAATATAAG
CTTTTGGCTGTTACCTCCTTCTCTTTCGCTTCTCTCCGCTTCTGCTTTTGCAGGAATGGG
AGCTGGA---ACTGGATGAACAGTATATCCTCCCTTAGCTGGTAATCTATTCCATTCTGG
ATTTTCAGTTGACCTAGCAATTTTTAGTTTACATCTAGCAGGAGCTTCCTCTATTCTAGG
GGCTATTAATTTTATCACCACCATTATGAATATACGT---TCATCATCTATAACATTAGA
TTCTATCCCACTATTTGTTTGATCTGTTTTAATTACAGCAGTGCTATTATTATTATCTTT
ACCAGTATTAGCAGGAGCAATTACAATGTTATTAACAGATCGTAATTTCAATACTTCATT
CTTTGACCCCGCTGGAGGGGGAGATCCTATCTTGTACCAGCATTTATTC
>MYMCC214-11|Sarcoptiformes|Crotoniidae
ATTAGTCCCTCTTATAATCGGGGCACAAGATATAGCTTTCCCACGAATAAACAACATAAG
GTTTTGGCTTCTACCACCATCCCTTTGTCTTCTATCAGCATCCGCCTTCGCGGGAATAGG
GGCAGGA---ACAGGATGAACCGTGTATCCACCCCTAGCAGGCAATCTCTTTCACTCAGG
TTTCTCAGTGGACTTAGCCATTTTTAGACTCCATTTAGCCGGTGCGTCCTCCATTCTGGG
GGCCATCAATTTCATCACCACCATCCTAAATATACGA---TCTTCCACCATGAGACTAGA
CTCAATTCCCCTATTCGTGTGGTCGGTTCTCATCACTGCCGTTCTTCTCCTATTAGCCCT
TCCAGTGCTAGCTGGGGCCATCACTATGTTATTAACGGACCGAAACTTTAATACTACGTT
TTTCGATCCTGCGGGAGGGGGGGATCCAATCCTATACCAACATCTATTT
>MYMCC302-11|Sarcoptiformes|Crotoniidae
ACTAGTCCCTCTTATAATCGGGGCACAAGATATAGCTTTTCCACGAATAAACAACATAAG
ATTTTGGCTTTTACCACCATCTCTTTGTCTTCTATCAGCATCCGCCTTCGCGGGGATAGG
GGTAGGG---ACCGGATGAACTGTATATCCACCCCTAGCAGGCAGCCTATTTCACTCAGG
CTTCTCAGTGGACCTGGCCATTTTTAGACTTCATTTAGCTGGTGCGTCATCCATTCTGGG
GGCCATCAATTTTATCACCACCATCTTAAACATACGA---TCTTCCACCATGAGACTAGA
CTCAATTCCCCTATTTGTGTGATCAGTTCTCATCACTGCCGTTCTTCTTCTATTAGCCCT
TCCAGTGCTAGCCGGGGCTATTACTATATTACTAACAGATCGGAACTTTAACACTACGTT
TTTCGATCCTGCGGGGGGGGGGGATCCCATCTTATACCAACATCTATTT
>CHACB754-10|Sarcoptiformes|Ceratozetidae
GCTAGTTCCTATAATAATTGGAGCTCAAGACATGGCTTTCCCGCGAATAAATAACATAAG
ATTTTGGCTACTACCCCCTTCTTTAGCATTACTCTCTTCTTCAGCTTTTGCTGGGATAGG
GGCAGGA---ACGGGGTGAACAGTCTATCCTCCTTTAGCAGGAAATCTTTTTCATTCAGG
ATTTGCTGTAGACTTAGCTATCTTTAGATTGCATCTAGCGGGCGCTTCTTCCATTTTAGG
AGCTATCAATTTTATCACAACAATCTTAAACATACGT---TCTTCTTCACTAACGTTAGA
TTCTATCCCTTTGTTTGTATGGTCTGTACTAATCACAGCTGTGCTATTGTTGCTGTCTCT
ACCTGTGTTAGCAGGTGCTATCACTATGCTTTTAACCGATCGTAATTTTAATACCTCATT
TTTTGATCCTTCAGGAGGAGGAGATCCTATCCTGTACCAACATTTATTT
>MYMCC459-11|Sarcoptiformes|Tegoribatidae
GTTAGTTCCAATAATGATTGGAGCACAGGATATAGCGTTCCCACGTATAAACAACATAAG
ATTTTGGTTACTACCTCCTTCCCTAGCCTTATTAGCTTCTTCAGCTTTTGCTGGAATAGG
AGCTGGC---ACAGGGTGAACTGTGTATCCTCCTTTAGCAGGAAATATTTTCCATTCAGG
ATTTTCTGTGGATTTAGCAATTTTCAGGCTCCATTTAGCAGGGGCTTCTTCTATTTTAGG
AGCAATTAATTTCATTACAACAATCCTTAACATGCGA---TCTTCTTCTATAACATTGGA
TTCAATTCCGTTATTTGTATGATCTGTCTTGATTACCGCAGTTCTCCTACTGCTGTCTCT
TCCAGTTTTGGCTGGGGCTATCACAATACTTTTAACGGACCGAAACTTCAATACATCATT
TTTCGATCCATCTGGAGGTGGGGATCCAATTCTATACCAACATCTATTC
>MYMCD072-11|Mesostigmata|Parasitidae
GCTAGTCCCTTTAATAGTATCTGCCCCTGATATAGCATTCCCTCGTATAAACAATATAAG
TTTTTGATTATTACCCCCATCTCTCCTACTTTTACTTAGATCCTCTATAGTAGAATCTGG
AGCTGGG---ACAGGATGAACTGTATACCCCCCCTTAGCAGGAAATATTTCACACAGTGG
AGGAGCTGTAGACTTAGCTATTTTTTCTCTTCATTTAGCAGGAATTTCTTCAATTTTAGG
CTCAATTAATTTTATCACAACTATCATAAATATACGA---CCTAAGGAAATAAGTATAGA
ACGAATGCCCTTATTTGTATGGTCTGTGTTTATCACAACAATCTTACTTCTCTTATCACT
ACCTGTGTTGGCAGGAGCGATCACTATATTACTTACAGATCGTAATTTTAATACCTCCTT
TTTTGACCCTAGCGGGGGAGGGGACCCTATTTTATACCAACATTTATTT
>CHACB411-10|Mesostigmata|Zerconidae
ACTTATTCCTTTAATAGTAATAACTCCAGATATAGCTTTTCCTCGCTTAAACAACATAAG
ATTTTGACTATTACCCCCCTCTTTAGTTTTTTTATTAAGTTCTTCATTAATTGAATCTGG
AGCTGGA---ACCGGATGAACTGTCTACCCACCTCTTTCTAATAATATTTCTCATAGGGG
CATAAGTGTAGACTTAACTATTTTTTCTTTACACTTAGCCGGAATCTCTTCAATTTTAGG
AGCCATTAATTTTATTGTAACAATTTTAAATATACGA---CCTCCACACATATCTATAGA
AAAATTACCATTATTTATCTGAGCAATTTTTATTACAACTATTTTACTTCTTTTAGCTTT
GCCTGTCTTAGCAGGAGCTATCACCATACTTTTAACCGATCGAAATTTTAATACTTCATT
TTTTGACCCTAACGGGGGAGGAGACCCTATTTTATATCAACATTTATTT
>CHACB020-10|Sarcoptiformes|Suctobelbidae
ACTTGTACCTATAATAATTGGAGCACAAGACATAGCTTTCCCACGGATAAATAACATAAG
ATTCTGATTACTCCCACCATCTTTAACTTTACTGTCAGTTTCTTCCTTAGCAGGAGTTGG
AGTTGGA---ACAGGATGAACTGTATACCCACCTTTAGCCGGAAATTTATTCCATTCTGG
GTTTGCTGTAGATTTGGCAATTTTTAGTCTTCACTTAGCTGGAATTTCCTCAATTTTAGG
TGCCATTAATTTTATTACAACCATCATAAATATACGT---TCTTCCTCTATTACATTAGA
TTCTATCCCACTATTTGTTTGATCAGTACTAATCACAGCTATTTTATTATTACTATCATT
ACCAGTTCTTGCCGGAGCAATCACAATATTATTAACAGACCGAAATTTTAATACTACTTT
CTTTGACCCTTCAGGAGGAGGGGACCCAATTTTATACCAACATCTATTT
>MYMCE243-12|Mesostigmata|Ologamasidae
ATTAACTCCTATTTTTATTATCTCCCCAGATATAGCTTTCCCTCGTATAAATAATATAAG
ATTTTGATTACTTCCACCATCACTAACTTTACTTTTATTTTCCTCATTAGTAGAATCCGG
AGCGGGA---ACAGGTTGAACAGTTTACCCTCCTCTAGCATCAAATATTTCTCATAGAGG
AAGAGCCGTAGATTTAGCTATTTTTAGCCTTCATCTTGCAGGTATCTCTTCTATTTTAGG
CTCTATTAATTTTATCACAACAATTATAAATATACGA---CCAAAAAATATATTTATAGA
ACAATTACCTTTATTTATTTGATCTGTATTAATCACAACTATTCTTCTTTTATTATCTTT
ACCAGTTTTAGCTGGTGCTATTACAATATTACTAACAGACCGAAATTTTAACACTTCCTT
TTTTGATCCTAGAGGAGGAGGAGACCCAATTTTATACCAACATCTATTC
>MYMCF364-12|Sarcoptiformes|Brachychthoniidae
ACTTGTTCCTTTGATAATTGGAGCTCCAGACATGGCTTTCCCTCGTATGAATAATATGAG
GTTTTGGCTTCTTCCTCCTTCTTTATCTCTTTTAGCTATTTCTTCTTATTCAGGTACAGG
GGCTGGT---ACAGGATGAACGGTTTACCCTCCTCTTTCTGATTATGTCTATCATATGAA
TAACAGAGTTGATTTAGCTATTTTCAGATTGCATCTTGCTGGTGCTTCTTCTATTTTAGG
AGCTATCAATTTTATTACAACAATTATTAATATACGG---GGTCTTTCAACTAATTTAGA
TAATGTTCCTTTATTTGTCTGATCTGTTTTTATTACTGCTATTCTTTTACTTCTTTCGTT
ACCAGTTCTAGCAGGAGCTATTACTATACTATTAACTGACCGAAATTTTAACACTACTTT
TTTTGATCCTTCTGGAGGAGGAGATCCAATTTTGTACCAGCATTTATTT
>MYMCA860-11|Sarcoptiformes|Suctobelbidae
ACTTGTACCAATAATAATCGGAGCACAAGACATAGCCTTTCCACGTATAAATAATATAAG
ATTCTGATTGCTTCCTCCTTCTCTAACACTACTTTCAGTTTCTTCTTTAGCCGGTGTAGG
AGTTGGT---ACTGGATGAACAGTATACCCTCCTTTAGCAGGGAACTTATTCCATTCTGG
TTTTGCCGTAGACTTAGCAATTTTCAGTCTTCATTTAGCTGGGATTTCTTCAATTTTAGG
AGCAATTAATTTCATTACGACAATTATAAATATACGT---TCTTCTTCTATTACCTTGGA
TTCCATTCCATTATTTGTATGATCTGTCCTAATTACAGCTATTTTATTATTACTATCCCT
ACCGGTTTTAGCTGGAGCAATTACAATATTATTAACAGACCGAAATTTTAACACTACATT
TTTTGACCCATCTGGGGGAGGGGACCCAATTTTATACCAACATTTATTT
>MYMCF917-12|Sarcoptiformes|Suctobelbidae
ACTAGTACCAATAATAATCGGAGCACAAGATATGGCCTTTCCACGTATGAATAACATAAG
ATTTTGACTATTACCCCCTTCTTTAACATTACTTTCAGTTTCTTCTTTAGCCGGAGTAGG
AGTAGGT---ACCGGTTGAACTGTGTACCCTCCTTTAGCAGGAAATTTATTTCATTCTGG
ATTCGCCGTAGATCTAGCAATTTTCAGTCTCCACTTAGCTGGAATCTCTTCTATTTTAGG
AGCAATTAATTTTATTACAACAATTATAAACATACGT---TCTTCCTCTATTACCTTGGA
TTCCATCCCATTGTTTGTATGATCTGTTCTAATCACAGCTATCCTATTACTACTGTCTCT
ACCTGTTTTAGCTGGTGCAATCACAATATTATTAACGGACCGAAACTTCAACACTACCTT
TTTTGATCCGTCGGGGGGAGGGGATCCAATTTTATACCAACATTTATTT
>CHACB1203-10|Sarcoptiformes|Oppiidae
ACTAGTGCCTATAATGATTGGAGCTCAAGACATAGCTTTCCCTCGCATAAACAATATGAG
ATTTTGGCTTCTACCACCATCTCTTTCTTTACTCTCAATCTCAGCATTCGCTGGAGTGGG
GGTGGGG---ACAGGTTGAACGGTGTACCCTCCTTTAGCAGGAAACCTTTTCCATTCCGG
GATCTCAGTAGACTTGGCTATCTTTAGCTTACACCTAGCAGGTGCCTCTTCTATTTTAGG
AGCTATCAATTTCATTACTACTATCACAAACATGCGT---TCTTCCTCCATGTCACTAGA
CGCTATCCCCTTGTTTGTGTGATCTGTGCTAATCACGGCTATTCTTTTACTGCTATCCCT
GCCAGTACTGGCAGGGGCCATCACTATACTATTAACAGACCGTAACTTTAACACTTCATT
TTTTGACCCATCAGGTGGGGGAGACCCTATCCTGTACCAACATTTATTT
>MYMCA421-11|Sarcoptiformes|Brachychthoniidae
ACTTGTTCCTTTAATGATTGGAGCCCCTGACATGGCTTTTCCTCGTATGAACAATATGAG
TTTCTGATTGCTTCCTCCTTCTTTGTCTTTATTAGCTATTTCTTCTTATTCTGGAACTGG
TGCTGGT---ACAGGATGAACTGTTTATCCTCCTTTGTCTGATTATGTTTACCATATGAA
CAATAGAGTGGACTTAGCTATTTTCAGCTTGCATCTTGCTGGTGCTTCTTCTATTTTAGG
TGCTATTAACTTTATCACTACAATTATTAACATACGA---GGATTATCGACAAATTTAGA
TAATGTCCCTTTATTTGTATGATCTGTTTTTATTACTGCTATTCTTTTACTTCTTTCTTT
ACCAGTTTTAGCAGGTGCTATTACCATACTTTTAACGGATCGTAATTTTAATACTACTTT
TTTTGACCCTTCTGGAGGAGGAGATCCTATTTTATACCAGCATTTATTT
>MYMCA763-11|Sarcoptiformes|Brachychthoniidae
ACTTGTTCCTTTAATGATTGGAGCTCCAGACATAGCTTTTCCTCGTATGAATAACATGAG
TTTCTGGTTGCTTCCTCCTTCTCTGTCTTTATTGGCTATTTCTTCTTATTCTGGAACTGG
TGCAGGA---ACAGGGTGAACCGTTTATCCTCCTTTATCTGATTATGTCTATCATATGAA
CAATAGGGTTGACTTGGCTATTTTCAGCTTGCATCTTGCTGGTGCTTCTTCTATTTTGGG
TGCTATTAATTTTATCACTACAATTATCAATATACGA---GGGCTATCAACAAATTTAGA
TAATGTTCCTTTATTTGTATGATCTGTTTTTATTACTGCTATTCTTTTACTTCTTTCTCT
ACCGGTTTTAGCAGGTGCTATTACTATACTTTTAACGGATCGTAATTTTAATACTACTTT
TTTTGATCCTTCTGGAGGAGGAGATCCTATTTTATACCAACATTTATTT
>MYMCA883-11|Sarcoptiformes|Brachychthoniidae
GTTGGTTCCTCTAATAATTGGGGCTCCTGACATGGCCTTCCCCCGCATAAATAATATAAG
ATTTTGGTTATTACCTCCTTCTTTAAGATTGTTGCTTCTCTCATCTTACTCAGGCACTGG
TGCCGGA---ACCGGGTGAACGGTATATCCCCCTTTATCTGATTTTTCCTATCACATGAA
CAATAGTGTCGATTTAGCAATCTTTAGTTTACATTTAGCCGGTGTCTCTTCTATTTTAGG
AGCAATCAACTTTATCACTACAATCGTAAATATACGA---GGTTTAAGGACTTCATTAGA
CAACATTCCTTTATTCGTTTGATCTGTCTTTATCACAGCTATTTTACTACTTTTATCCCT
CCCTGTTTTAGCAGGTGCCATTACTATGCTATTAACAGATCGTAACTTTAATACTTCATT
TTTTGATCCAAGTGGGGGAGGGGATCCTATTCTTTACCAACATCTTTTC
>MYMCG482-12|Sarcoptiformes|Quadroppiidae
ACTAGTCCCAATAATAATTGGAGCACAAGACATAGCCTTTCCTCGTATAAATAATATAAG
ATTTTGGCTTCTTCCTCCATCTTTAATCTTTCTTACCACCTCAGCTTTTTCAGGAGCTGG
GGCTGGA---ACAGGATGAACTGTCTACCCACCTTTAGCAAATAATATATTTCATTCTGG
AATTTCAGTAGACCTTGCTATTTTTAGTCTTCATCTGGCAGGGGCCTCCTCTATTTTAGG
GGCTATTAACTTTATTACTACTATTATAAACATACGT---TCTTCTTCTATAAGATTAGA
CACTATCCCTCTTTTCGTATGATCTGTCTTACTTACTGCTATTTTATTACTATTATCTTT
ACCAGTTTTAGCCGGAGCTATCACTATATTACTAACAGATCGTAATTTTAATACTTCCTT
CTTTGATCCTTCTGGAGGAGGGGATCCTATCTTATACCAACACTTATTT
>MYMCC715-11|Sarcoptiformes|Eniochthoniidae
GCTAGTACCACTAATGATCGGAGCACCAGATATAGCATTCCCACGAATAAATAATATAAG
CTTCTGGCTACTTCCACCGTCTCTGTCACTGCTGACTTTATCATCATTTACAGGCTACGG
CGTGGGC---ACCGGATGGACTGTGTATCCCCCACTTTCAGACAACATCTACCATGCTTC
CCCCAGAGTAGACTTAGGAATCTTTAGACTACATTTGGCAGGTGCATCCTCCATTCTAGG
AGCTATCAATTTCATCACAACTATCATTAACATACGA---TCTTCGAGGACAACAATGGA
CAACATACCACTATTCGTCTGATCCGTCCTGGTAACCGCAATCCTGTTGCTGCTGTCATT
ACCAGTGCTAGCGGGAGCTATCACAATACTCCTCACCGATCGGAACTTTAATACATCCTT
TTTCGACCCCTCGGGGGGGGGAGACCCTATTTTATACCAACATCTGTTT
>MYMCB598-11|Sarcoptiformes|Passalozetidae
ATTAGTGCCAATAATGATTGGAGCACAAGATATAGCTTTTCCTCGAATAAACAATATAAG
ATTTTGATTACTCCCTCCTTCTATTTCATTGTTAACTTTATCTATGTTTTCTGGAGTTGG
AGTAGGA---ACGGGATGAACAGTGTACCCACCTCTCGCAGGGGGGATATTTCATTCAGG
ATTCTCGGTAGATCTCGCCATCTTTAGATTACATCTAGCGGGTGTATCTTCGATCCTAGG
AGCTATTAACTTTATCACAACCATTATAAATATACGA---TCAGCCATGTTAATAATACA
CGCCATACCGTTATTTGTTTGATCTGTTTTATTCACAGCAATTTTATTATTACTATCCCT
TCCTGTCTTAGCAGGAGCTATCACAATATTATTAACTGATCGAAATTTTAACACTTCATT
TTTTGATCCTTCAGGAGGAGGGGATCCAATTCTTTATCAACATTTGTTT
>MYMCC808-11|Sarcoptiformes|Limnozetidae
ACTAGTTCCTATAATAATTGGAGCCCAAGATATGGCATTCCCTCGAATAAATAATATAAG
ATTCTGACTTCTTCCCCCTTCATTATTTCTTCTTTCTTCATCAGCCTTCGCTGGTGTAGG
AGCAGGA---ACAGGATGAACAGTTTACCCACCTTTAGCAGGGAACATATTCCACTCTGG
ATTTTCAGTAGACCTTGCTATTTTCAGATTGCATTTGGCTGGGGCCTCTTCGATCTTGGG
TGCCATTAACTTCATCACAACTATTTTAAACATGCGC---TCTTCCTCTATGTCTCTTGA
TTCTATCCCATTATTTGTATGATCCGTACTAATTACAGCAGTTTTACTTCTTTTATCTCT
ACCTGTTCTTGCGGGAGCTATTACCATATTATTAACAGACCGAAATTTTAATACATCTTT
TTTCGATCCCTCTGGAGGTGGTGATCCCATCTTATATCAACACCTTTTT
>MYMCC557-11|Trombidiformes|Rhagidiidae
ACTAGTGCCCATAATAATCGGAGCTCCTGACATAGCTTTCCCACGAATAAATAACATAAG
ATTCTGACTTCTTCCGCCCTCTCTAACCCTTCTACTGATATCCTCTTTCACTAGAGCTGG
TGTAGGG---ACAGGATGAACAGTGTACCCACCCCTATCAAGCAATATTGCCCACCCAGG
GGGAGCTGTAGACCTAGGGATTTTTTCCCTACACTTAGCGGGAATTTCTTCTATTCTAGG
GGCAATCAATTTCATAACAACAATCATTAACATACGA---AACCCAGCCATAACATTTGA
ACGCGTACCTTTATTTGTATGGTCAGTATTTATTACCGCTCTACTACTATTGCTATCTTT
GCCAGTCTTAGCAGGAGCAATTACAATACTGCTAACAGACCGAAATTTCAATACATCATT
TTTTGACCCAGCAGGTGGAGGAGACCCTATTTTATACCAACACTTATTT
>MYMCC069-11|Sarcoptiformes|Brachychthoniidae
ATTGGTACCTTTAATAATTGGGGCTCCTGACATGGCATTTCCTCGGATGAATAACATAAG
GTTCTGGTTATTACCACCATCTCTAACTTTACTTCTTCTTTCGTCTTTTTCAGGAACTGG
TGCTGGA---ACAGGTTGAACGGTTTATCCTCCTCTATCTGATTATAATTTTCATATAAA
CAGAAGAGTTGACTTAGCAATTTTCAGATTACATCTAGCAGGAGTTTCTTCTATCCTTGG
AGCCATTAATTTTATTACTACCATTATTAATATACGT---AGCCTTAATACTTCTTTAGA
TAACCTACCTTTATTTGTGTGATCAGTTTTTATTACCGCTATCTTATTGTTATTATCACT
TCCTGTATTAGCAGGAGCCATCACAATATTATTAACTGATCGAAACTTTAACACTTCTTT
CTTTGACCCAGAGGGAGGAGGGGATCCTATTTTATACCAACATTTATTT
>MYMCD054-11|Trombidiformes|Rhagidiidae
ACTGGTTCCTATAATAATTGGAGCCCCAGATATAGCATTCCCACGAATAAATAACATAAG
ATTTTGACTACTACCCCCTTCATTATCATTATTAATAATATCTGCTTTCACTAGAGCAGG
GGTAGGT---ACTGGATGAACAGTATATCCTCCCCTATCCAGAAACATCGCTCATCCAGG
TGGAGCAGTAGACTTAGCCATTTTCTCATTACATTTAGCGGGAATCTCCTCAATTCTAGG
AGCAATTAACTTTATAACAACAATCATCAACATACGA---GCATCTTCCATAACATTTGA
ACGAATTCCTCTGTTTGTTTGATCTGTATTCATTACAGCACTTTTACTATTACTATCTTT
ACCCGTACTAGCAGGAGCAATCACAATATTATTAACAGATCGAAACTTTAACACATCTTT
CTTTGATCCTGCAGGAGGAGGAGATCCAATTTTATATCAACACTTATTC
>MYMCG328-12|Sarcoptiformes|Brachychthoniidae
ATTGGTGCCATTAATGATTGGTGCCCCGGACATGGCATTCCCACGTATAAATAACATAAG
GTTTTGGTTACTTCCTCCTTCTTTGTCTTTGCTTGCTCTTTCTTCTTATTCTGGCACTGG
GGCTGGG---ACCGGTTGAACCGTTTATCCCCCTTTATCTGATTACGTTTATCACATGAA
TAATAGAGTTGATTTAGCTATTTTTAGATTACATTTAGCTGGAGCGTCTTCAATTTTAGG
AGCTATCAATTTTATTACAACTATTATTAATATACGA---GGTCTGAGAACTAATTTAGA
CAATATTCCTTTGTTTGTTTGATCTGTCTTTATTACAGCTATTCTTTTACTTCTTTCTTT
ACCGGTTCTAGCAGGAGCTATTACTATACTTTTAACAGACCGAAACTTTAATACAACATT
CTTTGATCCTTCTGGTGGTGGCGACCCTATTTTGTACCAACATTTATTT
>MYMCE859-12|Sarcoptiformes|Brachychthoniidae
ACTAGTCCCTTTAATAATTGGTGCCCCGGACATAGCATTTCCTCGAATGAACAATATAAG
TTTCTGATTGCTCCCTCCTTCTCTCTCTTTATTAGCCTTGTCCTCTTATTCTGGTACTGG
GGCTGGA---ACTGGTTGAACAGTTTATCCTCCTTTGTCTGATTATGTTTATCACATAAA
CAATAGAGTTGATTTAGCTATTTTTAGATTACACTTAGCTGGGGCTTCTTCCATTTTGGG
AGCTATTAATTTTATTACAACTATTATTAATATACGT---GGTTTAAGAACTAATCTTGA
TAACGTTCCATTGTTTGTTTGATCTGTATTCATTACAGCTATTTTACTTCTTCTTTCTCT
TCCAGTCTTGGCTGGAGCGATTACCATACTGCTAACAGACCGTAATTTTAATACTACTTT
TTTTGATCCTTCTGGAGGAGGAGACCCTATTTTATACCAACATCTATTT
>MYMCF008-12|Trombidiformes|Rhagidiidae
ATTAGTCCCTATAATAATTGGAGCTCCTGATATAGCATTCCCACGAATAAATAACATAAG
ATTCTGACTGTTACCCCCCTCACTATCATTACTAATAATATCTGCCTTCACTAGAGCAGG
AGTAGGA---ACAGGATGAACAGTATATCCACCCTTATCCAGAAATATTGCCCATCCAGG
AGGAGCGGTAGACTTAGCCATCTTCTCACTACATTTAGCAGGAATTTCTTCTATTCTAGG
AGCAATCAACTTCATAACAACAATCATTAATATACGA---GCTGCATCCATAACATTTGA
ACGTATCCCTCTATTTGTGTGATCTGTATTTATTACAGCCCTTTTACTATTACTATCCTT
GCCCGTACTAGCAGGAGCCATCACAATACTATTAACAGATCGAAATTTTAACACATCTTT
CTTCGATCCAGCAGGAGGAGGAGACCCAATTTTATATCAACACTTATTT
>MYMCE321-12|Sarcoptiformes|Tectocepheidae
ACTAGTACCTATAATAATTGGAGCTCAAGATATGGCATTTCCTCGTATGAATAATATGAG
ATTTTGGCTTCTGCCCCCTTCTTTGACTCTTTTACTAAGTTCTTCCTTTAGGGGAATAGG
TGTGGGA---ACTGGTTGAACTGTTTATCCTCCTTTAGCTGGAAATTTATTTCATTCTGG
GATTTCTGTGGATTTGGCTATTTTCAGTTTACACCTTGCTGGGGCTTCCTCTATTCTAGG
TGCCATTAATTTTATTACCACTGTAGTTAATATACGT---TCTTCTTGTGTGAGATTGGA
CAGAATTCCTCTTTTCGTTTGATCTGTACTCATTACAGCCGTGCTTTTACTCTTATCGTT
GCCCGTTCTTGCTGGGGCCATCACTATGTTATTGACCGATCGTAATTTTAATACATCCTT
TTTTGACCCCTCTGGGGGAGGAGACCCCATTTTATACCAACACCTTTTC
>MSSCA3919-16|Sarcoptiformes|Suctobelbidae
GCTTGTACCAATAATAATCGGGGCCCAAGACATAGCTTTCCCCCGTATAAATAATATAAG
ATTTTGGTTGCTACCCCCTTCTTTAACACTACTTTCGGTATCTTCCTTAGCTGGGGTTGG
AGTAGGC---ACAGGTTGAACTGTGTACCCTCCCTTAGCAGGAAATTTATTCCACTCTGG
ATTTGCTGTAGATTTAGCCATTTTCAGTCTTCATTTAGCTGGAATTTCTTCAATTCTAGG
AGCCATCAATTTCATTACAACAATTATAAATATACGA---TCTTCCTCTATTACTCTAGA
TTCTATTCCATTATTTGTCTGATCTGTTTTAATTACGGCCATCCTATTGCTACTATCACT
ACCAGTATTAGCAGGTGCAATCACAATGCTATTAACAGACCGAAATTTTAATACTACCTT
CTTTGACCCATCAGGAGGTGGTGATCCCATTT-----------------
>CNFDM564-14|Mesostigmata|Microgyniidae
ATTAGTTCCTTTAATAATTAGAGCCCCTGATATAGCTTTTCCACGTATAAATAATATAAG
ATTTTGACTTTTACCCCCCTCTTTATTATTACTTTTAACTTCTTCTATAGTAGAATCAGG
AGCAGGA---ACTGGATGAACAGTTTATCCCCCTTTAGCATCAAATATTTCCCATAGAGG
AGCAAGTGTTGACCTAGCAATTTTTTCTTTACACCTAGCAGGTGTTTCTTCAATTTTAGG
ATCTATTAATTTTATTACAACAATTATAAATATACGT---CCACTTAGTATATCCTTAGA
ACGAACTCCTCTTTTTGTTTGATCAGTTCTTTTAACCACCATTCTTTTATTATTATCTCT
ACCTGTACTTGCTGGAGCAATCACTATATTACTTACAGACCGAAATTTTAATACTTCATT
CTTTGATCCAGCTGGTGGAGGAGACCCTATCCTCTACCAACACTTATTT
>SSWEE146-13|Mesostigmata|Trachytidae
ACTTATTCCTTTAATACTAGGAGCACCAGACATAGCTTTTCCACGTATAAATAATATAAG
ATTTTGATTACTACCCCCCTCTTTAATTCTTTTAATATCTTCCTCTTTAGTTGAAGCCGG
AGCAGGA---ACAGGATGAACAGTATATCCTCCTTTAGCTTCAAATATTTCTCATAGAGG
CGCAAGTGTAGATCTTGCTATTTTTTCTCTTCATTTAGCAGGAGTATCATCCATTTTAGG
CTCAATTAATTTTATTACTACAATTGTCAACATACGA---TCAACAGAAATAAAGTTAGA
ACGAATCCCCCTATTCGTTTGGTCCGTTCTTCTTACAACAATTTTACTACTGTTATCACT
TCCAGTTTTAGCTGGTGCAATTACTATACTTTTAACAGACCGAAATTTTAATACTTCTTT
TTTCGATCCTTCAGGAGGTGGAGATCCTATCTTATACCAACATTTATTT
>OPPHO2243-17|Trombidiformes|Erythraeidae
ATTAGTACCATTAATATTAGGAGCTCCTGACATAGCATTCCCCCGAATAAACAACATAAG
ATTTTGACTTTTACCTCCTTCATTAATATTATTACTAATAGCTTCTTTTGCTTCCATAGG
GGTGGGA---ACAGGTTGAACTGTTTACCCGCCTCTTTCAGACCTGTGAGGGCACAGATC
ATTCTCAATTGAAATAACTATTTTTTCTCTTCATTTAGCAGGGGTGTCTTCTATTTTAGG
AGCAATCAACTTTTTAGCCACAATTAAAAATATAAAA---AATAAATTCCTTTCAATAGA
TAAAATCCCATTATTCGTATGAGCAGTTATAGCAACAGCAGTTCTATTATTGCTATCTCT
TCCTGTCTTAGCAGGAGCCATCACTATACTCTTATTTGACCGCAATTTTAATACTTCATT
TTTTGATCCATCGGGGGGGGGAGACCCAATTCTATACCAACACTTATTT
>SWPIN858-15|Mesostigmata|Uropodidae
ATTAATCCCTCTAATACTAGGGGCACCAGACATAGCTTTCCCACGAATAAATAATATAAG
TTTTTGACTTCTTCCTCCTTCTCTTAGTCTATTATTAATTTCATCCCTAGTAGAATCCGG
GGCTGGT---ACCGGATGAACAGTTTACCCACCACTTGCAAGTAATATATCCCATATAGG
TGCAAGTGTTGACCTGGCTATTTTTTCACTTCATCTTGCTGGTGTCTCTTCAATTTTAGG
TTCTATCAACTTTATTACAACAGTTATTAATATACGC---TCAAGATATATAACTCTAGA
GCGTGTACCCTTATTTGTATGATCTGTTATACTAACTACTATTCTTTTACTTCTATCTCT
TCCTGTATTAGCTGGAGCAATCACAATATTACTAACAGACCGTAATTTTAATACTTCATT
TTTTGATCCTAGAGGAGGTGGTGACCCAATCTTATACCAACATCTATTT
>SSGLC4180-15|Mesostigmata|Microgyniidae
ATTAATCCCCTTGATAATTGGGGCCCCAGATATAGCTTTCCCTCGCATAAACAACATAAG
TTTCTGACTTTTACCTCCTTCTTTAATTTTACTGTTAACATCTTCTTTAATCGAATCTGG
TGCTGGT---ACAGGTTGGACTGTTTACCCACCTTTAGCCTCCAATATTTCTCACAGAGG
TGCTAGAGTCGATTTAGCAATTTTTTCCCTCCATTTAGCCGGAGTATCTTCAATTCTAGG
TTCTATCAATTTTATTACTACAATCATAAATATACGC---CCACCAGAAATATCATTAGA
ACGAACACCACTATTTGTTTGATCAGTACTTTTAACTACAATCCTTCTTCTTTTATCATT
ACCTGTACTCGCAGGTGCAATTACCATACTTTTAACAGACCGAAATTTTAACACATCATT
CTTTGACCCTGCAGGAGGTGGAGACCCTATTCTATACCAACATTTATTT
>OPPHO3486-17|Trombidiformes|Erythraeidae
GCTAGTACCACTAATATTAGGAGCTCCCGATATAGCATTTCCCCGAATGAACAACATAAG
ATTTTGACTATTACCCCCATCATTAATACTATTATTAATAGCTTCTTTCGCCTCTATAGG
AGTAGGA---ACAGGTTGAACTGTCTATCCTCCTCTTTCAGACTTATGAGGGCATAGATC
ATTTTCAATTGAAATAACTATCTTTTCTCTTCATTTAGCAGGAGTATCCTCCATTCTAGG
AGCAATTAACTTTTTAGCTACAATTAAAAACATAAAA---AATAAATTCCTTTCCATAGA
TAAAATTTCACTATTCGTATGAGCAGTAATAGCAACAGCAGTCTTATTATTACTTTCCCT
TCCTGTTTTAGCTGGAGCTATTACTATACTTCTATTTGACCGTAACTTCAATACATCCTT
CTTCGATCCTTCCGGAGGAGGAGATCCAATCTTATATCAACATTTATTT
>MYMCB629-11|Trombidiformes|Microtrombidiidae
AATTGTCCCTTTGATAGTTGGGATTCCTGATATAGCTTTCCCGCGCCTAAATAATATAAG
TTTATGGCTTCTTTTTCCATCTTTAGTTTTTATAGTGCTATCAATATTTTCTTCAAATGG
AACTGGA---ACTGGATGAACTGTTTATCCTCCTTTGTCTAGAAATATATCACATATGGG
TGTTTCTGTTGACTTTTCAATTTTTTCTTTGCATTTAGCAGGGTTATCCTCTATTCTTGG
GTCGGTAAATTTTTTAGTTTCTATTTTTAATTCAATT---CACAGTTTTCAAAATTGATT
TAGCATTCCGATATTTATTTGGTCTATCGCTTTTACAGCAATTCTTTTAATTCTTTCTCT
CCCGGTATTAGCGGGAGCAATTACTATGCTCTTAAGAGATCGTAACTTTAATACTTCATT
TTTTGACCCATCTGGGGGGGGGGACCCAATTTTGTACCAACATCTTTTT
>CHACB595-10|Sarcoptiformes|Achipteriidae
ATTGGTTCCAATAATGATTGGGGCACAAGATATAGCTTTTCCTCGAATAAATAATATAAG
ATTTTGATTATTACCCCCTTCTTTAACATTACTTTCATCTTCTGCTTTTGCTGGGATAGG
AGCAGGA---ACTGGGTGAACGGTTTACCCCCCCTTAGCTGGAAATTTATTCCACTCTGG
ATTTTCAGTAGACTTAGCAATTTTTAGTTTACATTTAGCAGGTGTTTCTTCTATTCTAGG
AGCTATTAACTTTATTACTACCATTATAAATATACGA---TCTTCTTCAATATCTTTAGA
TTCGATTCCTTTATTTGTTTGATCAGTATTAATTACTGCTGTGCTATTACTTTTATCTTT
ACCAGTTTTGGCAGGAGCAATTACTATGCTTTTAACAGATCGTAATTTTAATACTTCATT
TTTTGATCCTTCAGGAGGTGGAGACCCTATCCTTTATCAACATCTATTT
>MYMCF666-12|Sarcoptiformes|Eremaeidae
ACTTGTACCAATAATAATTGGAGCACAAGACATAGCCTTTCCTCGTATAAATAATATAAG
TTTCTGGTTGCTTCCTCCTTCTTTATCTTTGTTATCCGCTTCAGCATTTGCTGGAATAGG
GGCAGGA---ACTGGTTGAACTGTTTATCCTCCTTTAGCAGGAAATTTATTTCATTCTGG
ATTTTCCGTTGATTTAGCTATTTTTAGACTTCATTTAGCAGGTGCTTCTTCTATTTTAGG
AGCTATCAATTTCATTACCACTATTATAAATATACGG---TCTTCATCTATAACGTTAGA
TTCAATTCCTCTGTTTGTTTGATCAGTACTAATTACAGCTGTGCTACTACTTCTTTCCTT
ACCTGTATTAGCTGGAGCTATCACTATACTACTAACAGACCGAAATTTTAATACTTCCTT
TTTTGACCCTGCCGGAGGGGGAGACCCAATTCTGTACCAACATTTATTC
>MYMCA921-11|Sarcoptiformes|Brachychthoniidae
ATTAGTACCTTTAATGATCGGAGCTCCAGACATAGCTTTTCCTCGTATAAATAATATAAG
ATTTTGGCTACTTCCTCCTTCTTTATCTCTACTTGCTGTTTCTTCTTACTCTGGTACAGG
AGCAGGT---ACAGGTTGAACTGTTTACCCTCCTCTATCTGATTATGTTTATCATATGAA
TAACAGAGTTGATATTGCTATTTTTAGTTTACATCTTGCTGGTGCTTCTTCTATTTTAGG
AGCAATTAATTTTATTACAACAATTATCAACATACGA---GGTCTTTCTACTAATTTAGA
TAATGTTCCTTTGTTTGTTTGGTCTGTATTTATTACTGCTATTTTATTACTTCTTTCTTT
ACCTGTTTTAGCTGGTGCTATTACTATGCTTTTAACAGACCGAAATTTTAATACCACATT
TTTTGATCCTTCCGGAGGAGGAGACCCTATTCTTTATCAACACTTATTT
>MYMCG649-12|Trombidiformes|Scutacaridae
ATTAATTCCTATAATAATAACTACACCAGATATAGCTTTTCCCCGAATAAATAATATAAG
ATTTTGACTTTTACTATCCTCATTAGCATTATTAATTTCATCTATGCTATCTTCACAAGG
TAGAGGA---ACAGGTTGAACAGTATATCCCCCCTTGTCAAATCAAATCTCCCACTCAGG
TTCATCAGTAGATTTAACTATTTTATCTCTTCATTTAGCTGGAGCATCTTCCATTATAAG
CTCTTTAAATTTCATTATTACAATTGTAAATATAAAA---CCTAATACTATAGGACTAGA
ACATGTTCCATTATTTGCATGAAGAGTTTTAATTACAACTATTTTGCTATTATTAGCTCT
TCCAGTGCTTGCTGGAGCTATTACCATATTATTAACAGATCGAAATTTCAATACATCATT
TTTTGATCCAAGAGGTGGGGGAGATCCTATCTTATATCAACACTTATTT
>MYMCG540-12|Mesostigmata|Ascidae
ACTAGTTCCTTTAATAATTTCTGCCCCCGATATAGCCTTTCCTCGAATAAATAATATAAG
TTTCTGACTTCTACCCCCGTCCTTATCTTTATTGCTGTGCTCTATATTTACAGATAGAGG
CGCTGGT---ACAGGATGAACTGTCTATCCCCCTTTATCTATAAATATAGCCCACAGAGG
AGTTTCTGTGGATCTAGTAATTTTTAGGCTGCATTTAGCGGGAATTTCTTCTATTCTTGG
AGCTATCAATTTCATCTCCACTATTTTTAATATACGT---AGAAAAAATATAAAACTTGA
ACAAATACCTCTATTTGTTTGATCCGTGCTTATTACGGCTTTTTTACTTCTTTTAAGGCT
GCCTGTATTAGCTGGAGCAATCACTATACTTCTAACCGATCGAAATTTTAACACCTCATT
TTTTGACCCTAATGGGGGAGGAGACCCTGTACTATACCAACACCTATTT
>CNPPH1081-12|Trombidiformes|Microtrombidiidae
ATTAATTCCTCTTATGGTTAAAGCTCCAGATATAGCCTTTCCTCGACTGAATAATATAAG
TCTTTGGCTTTTAATTCCTTCTTTGATGTTTTTATCCCTATCTATATTTTCATCAAATGG
AACTGGA---ACTGGTTGGACAGTCTATCCTCCTTTAGCAAGAAATATAGCGCATACGGG
GGCTTCTGTAGATATGTCTATTTTTTCTCTTCACTTGGCTGGGATTTCCTCAATCCTTGG
TTCTATTAATTTTTTAGCTACTGTTTTTAACTCAAGA---GACGGCTCACAAAGATGATT
TAGAATCCCTATATTCATTTGAGGCGTTGTTTTTACTGCAATTCTATTGGTTCTTTCTTT
ACCTGTTTTAGCTGGTGCTATTACTATACTTTTAACTGATCGCAATTTTAACACTTCTTT
TTTTGACCCCTCAGGGGGAGGAGATCCGATTTTATATCAACATCTTTTT
>MYMCA1028-11|Trombidiformes|Stigmaeidae
ATTAACTCCTATTTTAATTTCTTCTATTGACATAGCTTTTCCTCGTATAAATAATATGAG
ATTTTGAATTCTTCCTCCTTCTTTGATATTTATATTATTAAGATGTTTTTCTAATGTAAT
AACAGGA---ACTGGATGGACTATATACCCTCCTTTATCAAATATAAATTTTCATAATAG
ATTATCAGTTGATATGACAATTTTTTCTTTGCATATAGCTGGTTTTTCTTCTATTTTTAG
ATCTATTAATTTCATTATTACAATTTTATTAATACGG---CCAAAAAAAATAAATGAATC
TAAAATTTCCCTATTTCTATGATCTATTATGATTACTGCTACTTTATTAATTTTAGCTTT
ACCAGTACTAGCTGGGGCCATTACTATACTATTATTCGATCGTAATTTTAATACTTCTTT
TTTTGGTCCCGCAGGTGGAGGAGATCCAATTTTATTTCAACATTTATTT
>CHACA168-08|Sarcoptiformes|Ceratozetidae
ACTTGTACCAATAATGATTGGGGCCCAAGATATAGCCTTTCCTCGTATGAATAACATGAG
ATTTTGACTTTTACCACCTTCTTTAGCACTTCTATCTTCTTCAGCTTTTGCTGGGACAGG
AGCAGGT---ACAGGTTGAACAGTTTACCCTCCTCTAGCAAGAAACCTTTTCCATTCAGG
TTTCGCTGTAGATCTCGCCATCTTTAGACTCCATTTAGCAGGAGCGTCCTCTATTTTAGG
TGCTATCAATTTTATCACAACAATCTTAAACATACGC---TCTTCGTCTATAACGTTAGA
TTCAATTCCCTTATTTGTGTGATCAGTTTTAATCACAGCAGTTCTTTTACTTCTGTCCTT
ACCTGTTTTAGCTGGGGCTATCACAATACTTTTAACGGATCGAAACTTTAACACTTCATT
TTTTGACCCATCGGGGGGAGGGGACCCTATCCTCTACCAACATCTATTT
>MYMCA1012-11|Sarcoptiformes|Ceratozetidae
GCTTGTACCAATAATGATTGGGGCTCAAGACATAGCCTTCCCTCGTATAAACAATATAAG
ATTTTGACTTTTACCACCTTCTTTAGCGCTTCTATCTTCTTCAGCTTTTGCTGGGATAGG
AGCAGGT---ACAGGCTGGACAGTCTATCCTCCTCTAGCAAGAAACCTTTTCCACTCAGG
TTTCGCTGTAGACCTCGCTATCTTCAGACTACACTTAGCAGGGGCATCCTCTATCTTAGG
TGCTATCAATTTTATCACAACAATCTTAAACATACGC---TCTTCGTCTATGACGTTAGA
CTCAATTCCTTTATTTGTCTGATCAGTTTTAATTACAGCGGTTCTTTTACTTCTGTCCTT
ACCTGTATTAGCTGGAGCTATCACAATACTTTTAACGGATCGAAACTTTAACACTTCATT
TTTTGATCCGTCGGGGGGAGGGGACCCTATCCTTTATCAACATTTATTT
>MYMCA114-11|Sarcoptiformes|Ceratozetidae
GCTTGTACCGATAATGATTGGGGCCCAAGACATAGCCTTCCCTCGTATAAATAATATAAG
ATTTTGACTTTTGCCACCTTCTTTAGCACTTCTATCTTCTTCAGCTTTTGCTGGGATAGG
AGCCGGC---ACAGGTTGGACAGTTTACCCTCCTTTAGCAAGAAACCTTTTCCATTCAGG
TTTCGCTGTGGATCTCGCCATCTTTAGACTCCATTTAGCAGGGGCATCCTCTATTTTAGG
TGCTATCAATTTTATCACAACAATCTTAAACATACGC---TCTTCGTCTATAACGTTAGA
CTCAATTCCTTTATTTGTCTGATCAGTTTTAATTACAGCAGTTCTTTTACTTTTGTCCTT
ACCTGTACTAGCTGGGGCTATCACAATACTTTTAACGGATCGAAACTTTAATACTTCATT
TTTTGACCCATCGGGAGGGGGGGATCCTATTCTTTACCAACATCTTTTT
>MYMCD151-11|Sarcoptiformes|Ceratozetidae
GCTTGTGCCAATAATGATTGGGGCTCAGGACATAGCCTTTCCTCGTATGAATAATATAAG
ATTTTGACTTTTGCCACCTTCTCTAGCACTTCTATCTTCTTCAGCTTTTGCTGGGATAGG
GGCCGGT---ACAGGTTGGACAGTCTACCCCCCCTTAGCAAGAAATCTTTTCCATTCCGG
TTTCTCTGTAGATCTTGCCATTTTCAGTCTTCATTTAGCAGGAGCCTCCTCTATTTTAGG
TGCTATCAATTTTATCACAACAATCTTAAACATACGC---TCTTCATCTATGACGTTAGA
CTCAATTCCCTTATTTGTATGATCAGTTTTAATTACAGCAGCTCTTTTGCTTCTGTCCTT
ACCTGTTTTAGCTGGAGCTATCACAATACTTTTAACGGATCGAAACTTTAACACTTCATT
TTTTGATCCATCTGGGGGGGGGGATCCTATTCTTTATCAACATCTATTC
>MYMCG516-12|Sarcoptiformes|Oppiidae
ATTAGTTCCAATAATAATTGGGGCTCAGGATATGGCTTTTCCTCGAATAAATAACATGAG
ATTTTGGCTTTTACCCCCTTCTTTAGCTCTTCTTTCAATTTCTGCTTTTGCAGGAGCAGG
AGCCGGA---ACTGGATGAACAGTTTATCCTCCTTTAGCTGGTAGCTTATTTCATTCTGG
TATTTCAGTAGATTTGGCAATTTTTAGGTTACACTTAGCAGGAGCTTCCTCTATTTTAGG
TGCTATTAATTTCATTACTACCATTATAAATATGCGT---TCATCATCTATGACTCTTGA
TTCTATCCCGTTATTTGTATGGTCTGTTTTAATTACAGCTGTATTATTATTATTATCTTT
ACCAGTTTTAGCTGGAGCTATTACGATGTTATTAACAGACCGTAATTTTAATACTACATT
TTTTGATCCTTCCGGAGGAGGAGATCCAATTTTATATCAACATTTATTT
>MYMCA533-11|Sarcoptiformes|Brachychthoniidae
ACTGGTGCCTTTAATAATTGGAGCACCAGACATAGCATTCCCGCGTATAAACAACATGAG
ATTTTGACTTCTTCCTCCTTCTTTGTCTTTATTAGCTCTTTCTTCTTACTCTGGTACAGG
AGCTGGT---ACAGGGTGGACTGTTTATCCACCTTTATCAGACTATGTCTATCACATAAA
CAATAGGGTTGATCTGGCTATTTTTAGATTACACTTGGCAGGGGCCTCTTCTATTTTGGG
TGCTATCAATTTTATTACAACTATTATTAACATACGA---GGTTTAAGTACTAATTTAGA
TAACATTCCACTCTTTGTTTGATCCGTTTTTATTACTGCCATTCTTCTTTTACTTTCTTT
ACCCGTCTTAGCAGGTGCCATTACTATGCTGCTTACAGATCGAAACTTCAATACTACTTT
TTTTGATCCTTCAGGAGGTGGCGATCCTATTTTATACCAACATTTATTT
>CHACB189-10|Sarcoptiformes|Ceratozetidae
GCTTGTGCCAATAATGATTGGAGCCCAAGATATAGCCTTCCCTCGTATGAATAATATAAG
ATTTTGACTTTTGCCACCTTCTCTAGCACTCCTATCTTCTTCAGCTTTTGCTGGAGCAGG
GGCCGGC---ACAGGTTGGACAGTCTACCCCCCCTTAGCAAGAAACCTTTTCCATTCAGG
TTTCGCTGTAGATCTTGCCATTTTTAGCCTTCATCTAGCAGGAGTTTCCTCTATTTTAGG
TGCTATCAATTTTATCACAACAATTCTAAACATACGC---TCTTCATCTATGACGTTAGA
CTCAATTCCTTTATTTGTGTGATCAGTTTTAATTACAGCAGTTCTTTTACTTCTGTCCTT
ACCTGTTTTAGCTGGGGCTATCACAATACTTTTAACAGATCGAAACTTTAACACTTCATT
TTTTGATCCATCAGGGGGAGGGGACCCTATTCTTTATCAGCATCTATTT
>CHACB564-10|Sarcoptiformes|Ceratozetidae
GCTCGTACCAATAATGATTGGGGCCCAAGACATAGCCTTCCCTCGTATGAATAATATGAG
ATTTTGACTTTTGCCACCTTCTTTAGCACTTCTATCTTCTTCAGCTTTTGCTGGGATAGG
AGCGGGT---ACAGGCTGGACAGTCTACCCTCCTTTAGCAGGAAACCTTTTCCATTCGGG
TTTCGCTGTAGATCTCGCCATCTTTAGCCTCCATTTAGCAGGAGTGTCTTCTATTTTGGG
TGCTATCAATTTTATCACAACAATCTTAAACATACGC---TCTTCGTCTATGACGTTAGA
CTCAATTCCCTTATTTGTCTGATCAGTTTTAATTACAGCAGTTCTTTTACTTCTTTCTTT
ACCTGTTTTAGCTGGAGCTATCACAATACTTTTAACAGATCGAAATTTTAATACTTCATT
TTTTGATCCATCGGGGGGAGGAGATCCTATTCTTTATCAACATCTATTT
>CHACB565-10|Sarcoptiformes|Ceratozetidae
GCTCGTTCCAATAATGATTGGGGCTCAAGACATAGCCTTTCCTCGTATAAATAATATAAG
ATTTTGACTTTTGCCACCTTCTTTAGCACTTCTATCTTCTTCAGCTTTTGCTGGGATAGG
AGCCGGC---ACAGGTTGGACAGTCTACCCTCCTTTAGCAAGAAACCTTTTTCATTCAGG
TTTCGCTGTAGATCTCGCCATCTTTAGACTCCACTTAGCAGGAGCATCCTCTATTTTAGG
TGCTATCAATTTTATCACAACAATTTTAAATATACGC---TCTTCGTCTATGACGCTAGA
CTCAATCCCCTTATTTGTATGATCAGTTTTAATTACAGCAGTTCTTTTACTTCTTTCCTT
ACCTGTTTTAGCTGGAGCTATCACAATGCTTTTAACGGATCGAAATTTTAACACTTCATT
TTTTGACCCGTCGGGTGGAGGGGATCCTATCCTTTATCAACATCTATTT
>MYMCA885-11|Sarcoptiformes|Nanorchestidae
ATTAGTTCCTATTATAATTGCTGCTCCTGATATGGCTTTTCCTCGCATAAATAATATAAG
TTTTTGATTACTTCCGCCATCTTTGTCATTATTATTGTTATCTTCTTTTTCTGGTATAGG
GGCAGGA---ACAGGGTGAACAGTTTATCCTCCTTTATCTAATAATTTATTTCATGGAAG
ATCTTCAGTAGATTTAACTATTTTTTCTTTACATTTAGCTGGTATTTCTTCTATTTTAGG
AGCAATTAATTTTATTACTACTATTTTAAATATGCGA---ACATCTGTTATAAACTTAGA
AAGAACTCCTTTATTTGTTTGATCAGTTTTAATTACAGCTGTTTTATTATTATTGTCTTT
ACCTGTTTTAGCGGGGGCAATTACTATACTTCTAACAGATCGTAATTTTAATACATCCTT
CTTTGACCCATCCGGTGGGGGGGATCCTATTTTATATCAACATTTATTT
>MYMCA898-11|Mesostigmata|Digamasellidae
GTTGGTACCTCTTATAATTGGAGCTCCTGATATAGCATTTCCTCGTATAAATAATATAAG
ATTTTGGCTTCTTCCTCCTAGTTTGATTTTTTTATTTATAAGAAGAATAGTTGAAGGGGG
AGTAGGA---ACTGGATGAACAGTTTACCCACCTTTAGCAGGAAATATAAGTCATTCTGG
TGCAGCAGTTGATTTAGCTATTTTTAGTCTTCATTTAGCAGGTGTATCAAGAATTTTAGG
CTCTATTAATTTTATTACTACAATTTTTAATATACGG---AATAAAGCTATAAGACTAGA
ACGAGTACCTTTATTTGTTTGATCTGTGTTGATTACTACTGTTTTGTTACTATTAAGACT
CCCGGTTTTAGCAGGAGCTATTACTATACTTCTTTTAGATCGAAATTTTAACACTTCCTT
TTTTGATCCAAGAGGGGGTGGGGACCCTGTTTTATACCAACATTTATTT
>MYMCB235-11|Sarcoptiformes|Brachychthoniidae
GCTTGTACCTCTAATGATCGGAGCTCCTGACATAGCTTTCCCACGTATAAATAATATAAG
TTTTTGGCTGCTCCCTCCCTCTTTGCTGTTGCTATTACTTTCTTCTTTTGCTGGAACAGG
AGCCGGT---ACCGGATGAACGGTATACCCTCCGTTATCTAGCATTAGCTTTCACATAAA
CGCTAGGGTAGATTTTGCTATCTTTAGATTACATTTAGCTGGGGCCTCTTCTATTTTGGG
AGCCACCAATTTTATTACTACCATTTTAAATATACGA---AGTCTTACTTCTTCCCTAGA
CAATTTGCCTTTGTTTGTGTGATCTGTTCTTATCACAGCAATCTTGTTATTGCTATCTCT
ACCAGTGCTGGCGGGAGCGATTACGATACTGTTAACGGATCGTAACTTTAATACTTCTTT
CTTTGATCCCAGTGGGGGGGGGGACCCTATTCTGTACCAACACTTATTT
>MYMCG302-12|Sarcoptiformes|Ceratozetidae
GCTTGTGCCAATAATGATTGGAGCCCAGGATATAGCCTTCCCCCGTATAAATAACATAAG
ATTCTGGCTTTTACCACCTTCTTTGGCACTTCTATCTTCTTCAGCCTTTGCTGGGATAGG
AGCCGGT---ACCGGTTGGACAGTCTACCCCCCTTTAGCAGGGAACCTCTTCCATTCAGG
TTTCGCTGTAGATCTTGCCATCTTTAGTCTTCATCTAGCAGGAGCCTCCTCTATTTTAGG
TGCTATCAATTTTATCACAACAATCTTAAACATACGT---TCCTCGTCTGTGACGTTAGA
CTCAATTCCCTTATTTGTCTGATCAGTTTTAATCACAGCAGTTCTCTTACTTCTGTCCTT
ACCTGTTTTAGCTGGAGCTATCACAATGCTACTGACGGATCGCAATTTTAACACTTCATT
TTTTGACCCGTCAGGAGGAGGGGATCCTATTCTTTACCAACATTTATTT
>MYMCC457-11|Sarcoptiformes|Ceratozetidae
GCTTGTACCGATAATGATCGGAGCCCAAGATATAGCTTTTCCTCGTATGAATAACATAAG
ATTTTGACTTTTACCCCCTTCTTTAGCACTTCTATCTTCTTCAGCTTTTGCTGGGATAGG
AGCCGGC---ACAGGTTGAACAGTCTACCCTCCTTTAGCAAGAAACCTTTTCCATTCAGG
ATTCGCTGTAGATCTCGCCATCTTCAGACTCCATTTAGCAGGGGCATCCTCTATTTTAGG
GGCTATCAATTTTATCACAACAATCTTAAATATACGT---TCTTCGTCTATGACGTTAGA
CTCAATTCCCTTATTTGTCTGATCAGTTTTGATTACAGCAGTTCTTTTGCTTCTGTCCTT
ACCTGTCTTAGCTGGAGCTATCACAATACTTTTAACGGATCGAAACTTCAATACTTCATT
TTTCGACCCGTCGGGGGGAGGGGATCCTATTCTTTACCAACATCTATTT
>MYMCC646-11|Trombidiformes|Tarsonemidae
ATTAATTCCTATAATTTTATTAAATTGTGATATAGCTTTCCCTCGTATAAATAACATAAG
TTTTTGGTTATTAATCTCTTCAATAATTTTAATATTTATATCTATAATATCATCAAAGGG
ATCTGGG---ACTGGATGGACTATTTATCCTCCTTTGTCTTCTCTTGAATATCATTATGG
TAGGTCTATAGATTTAACTATTTTATCTTTACATTTAGCTGGAGCTTCTTCAATTATAAG
TTCTTTAAATTTTTTATCTTCTATTCTAATAATACGA---CAAAAGTCAATAAAGATAGA
AATAATATCATTATTTTCTTGAAGTATTTTAATTACTACTTTTTTATTATTATTAGCTTT
ACCAGTTTTAGCTGGTGCTATTACAATATTATTAACTGATCGTAATTTTAATACTTCTTT
TTTCAACCCCTCTGGGGGAGGAGATCCTATTTTATTTCAACATTTATTT
>MYMCG662-12|Trombidiformes|Tarsonemidae
GCTAGTCCCATTAATTTTGATATCTTGCGATATAGCTTTTCCTCGAATAAATAATATAAG
ATTTTGATTACTAGTTGCTTCTTTAACTTTTCTTATAATTTCAATATTATCTTCGAAAGG
ATCTGGG---ACTGGATGAACTATTTATCCACCTCTTTCTTCTATCGAATATCATTATGG
AATTTCAGTAGATTTAACTATTTTATCCTTACATTTAGCTGGAATTTCTTCAATTATAAG
ATCATTAAATTTTTTGTCATCAGTATTAATCATACGA---CAAAAATCGATCTTAATTGA
GCTATGTTCACTTTTTTCATGAAGAATCTTAATTACAACATTTTTATTATTACTAGCTCT
TCCAGTTCTGGCAGGTGGAATTACAATACTTTTAACAGATCGAAATTTTAATACTTCTTT
CTTCAATCCAAACGGAGGAGGTGATCCTATTTTATTTCAACATTTGTTT
>MYMCF456-12|Trombidiformes|Tarsonemidae
ATTAATTCCTTTAACTTTACTTTCTTGTGATATGGCCTTTCCACGAATAAATAATATAAG
ATTTTGATTATTAATTGTTTCAATAAATTTTCTTTTAATATCAATAATAAGATCAAGTGG
ATCTGGA---ACAGGTTGAACAATTTATCCTCCTCTATCTTCAATTGAGTTTCATTATGG
AATTTCTGTAGATTTAACAATTTTATCTTTGCACATAGCAGGTATTTCTTCTATTATAAG
TTCATTAAATTTTTTATCTTCAGTTCTCATTATGCGA---CAAAAATCAATTTTAGTTGA
ATTTTGTTCTTTATTTACCTGAAGAATTTTAATTACTACTTTTCTTTTATTACTTGCTTT
ACCTGTTTTAGCAGGAGGAATTACAATACTTCTTACTGATCGAAATTTTAATACATCTTT
TTTTAATCCAAATGGAGGAGGGGATCCTATTTTATTTCAGCATTTATTT
>MYMCF624-12|Sarcoptiformes|Alycidae
ATTATTACCGATTATAATTGGGGCTCCTGATATAGCTTTTCCTCGAATAAATAATATAAG
ATTTTGATTATTACCTCCTTCTTTTATTTTGTTGTTGAGTTCATCTTATAAAGGTTTAGG
AGTTGGA---ACAGGTTGAACTGTTTATCCTCCATTATCTTCTAATTTATCTCACCTAGG
ATCAGGAGTAGATTTAGCTATTTTTTCTTTGCACATAGCTGGAGTATCTTCTATTTTAGG
TGCAATTAATTTTATTTCTACTTTTTTTAATATGCGT---TTAATAATATTAACATTTGA
GAAAATTTCTTTATTTGTTTGGTCTGTTTTAATTACTGTTATTTTGCTTTTGCTTTCTTT
ACCTGTTTTAGCTGGAGCTATCACTATACTTTTGACTGATCGTAATATTAGAACTTCGTT
TTTTGATCCTTTAGGAGGTGGTGATCCTATTCTATATCAACATTTATTT
>MYMCA1438-11|Trombidiformes|Pygmephoridae
ACTTATTCCATTAATAATAATAACCCCAGATATAGCTTTCCCCCGTATAAATAACATAAG
ATTTTGATTATTACTATCTTCATTAGCTCTTTTATTATCATCAATAATAACATCTCAGGG
GAGAGGG---ACCGGGTGAACAGTATACCCCCCATTGTCAAACCAAATATCTCATTCGGG
AATATCAGTAGACTTGACAATCTTATCCCTTCATTTAGCTGGAGTTTCGTCAATTATAAG
CTCATTAAATTTTATTATCACAATTATAAACATAAAA---CCAAAAACAATACTCCTAGA
ACATGTTCCATTATTTGCTTGAAGAGTTCTTCTGACAACAATTCTTTTACTTTTAGCTTT
ACCCGTATTGGCAGGCGCTATTACCATACTTTTAACAGACCGAAATTTCAACACTTCCTT
CTTCGACCCAAGTGGGGGTGGGGACCCTATTTTATACCAACATTTATTT
>MYMCG145-12|Trombidiformes|Pygmephoridae
ATTAATCCCTCTTATAATAATGACTCCTGATATAGCTTTCCCCCGAATAAATAATATAAG
ATTTTGACTACTATTATCTTCCTTAATTTTACTATTATCATCTATAGTAGCTTCCCAAGG
GAGAGGG---ACAGGGTGAACAGTATATCCACCTCTTTCCAACCAAATCTCCCACTATGG
AGTTTCGGTTGACCTAACTATCTTATCTCTCCACTTAGCAGGAGCCTCATCTATTATAAG
TTCTCTAAATTTTATTATCACAATTTTAAATATAAAA---CCAAGAACAATACTTTTAGA
GCACATTCCCCTATTTGCTTGAAGAGTTCTTCTGACTACAATTCTTTTATTATTAGCACT
TCCAGTCTTAGCTGGAGCTATTACTATATTATTAACCGATCGAAATTTTAACACATCATT
TTTTGATCCGAGTGGGGGGGGAGATCCAATTTTATATCAACATTTATTT
>MYMCG510-12|Mesostigmata|Phytoseiidae
AATAGTTCCAATTTTAATTAATGCACCTGATATGGCCTTTCCTCGAATAAATAATATAAG
ATTTTGATTGTTGCCCCCTTCTTTACTTTTTTTAATATTATCTTCGTATGTGGAGGCTGG
GGTAGGG---ACAGGTTGAACTGTCTATCCCCCTCTCTCTAGAAGTCTTTATCACAGAGG
CAGGGCTGTAGATTTTGCAATTTTTAGTTTACATTTAGCTGGAATTTCTTCTGTAATAGG
AGCTATTAATTTTATTAGCACTATTGTTAATATACGC---CCAAAAAAAATAAAAATAGA
ACAAGTTCCTTTATTTGTTTGGTCTGTTTTAGTAACAGCTGTGTTACTTCTTCTCTCTCT
TCCAGTGTTAGCGGGGGCTATTACAATGTTGTTGACTGACCGAAATTTTAATACTACTTT
TTTTGACCCTAGTGGGGGGGGGGACCCTGTATTATATCANCATTTATTT
>MYMCF485-12|Mesostigmata|Phytoseiidae
AATAGTTCCTATTTTAATTAATGCTCCTGATATGGCTTTTCCTCGAATGAATAATATAAG
ATTTTGATTATTACCTCCTTCTTTAATTTTTTTATTATTATCTTCTTATATTGAAACAGG
GGCAGGA---ACAGGTTGAACTGTTTATCCCCCTTTATCCACAAGAGCTTATCATAGAAG
AAGAGCTGTTGATTTTGTTATTTTTAGCTTACATTTAGCTGGAATTTCTTCTGTAATAGG
GGCTATTAATTTTATTAGAACTATTTTAAATATACGA---CCAAAAAGGATAAAAATAGA
ACAAGTTCCTTTATTTGTGTGATCTGTGTTAGTTACAGCTGTTTTATTATTACTGTCTTT
GCCTGTTTTAGCAGGAGCTATTACGATACTATTAACAGATCGTAATTTTAATACAACGTT
TTTTGATCCTAGAGGAGGGGGGGACCCTGTTTTATATCAGCATTTGTTT
>MYMCE534-12|Trombidiformes|Microtrombidiidae
ATTAATTCCATTAATAGTAAAAGTTCCAGATATAGCTTTCCCTCGTCTAAACAACATAAG
ATTATGACTCTTATTTCCCTCTTTAACATTAATAATTCTATCCATATTTTCTTCTAATGG
AACAGGA---ACAGGATGAACAGTTTATCCGCCTTTGTCCAATAATATAGCCCATATGGG
TTCTTCTGTAGATTTATCTATTTTTTCACTTCATTTAGCTGGAATTTCTTCTATTTTAGG
TTCTATTAATTTTCTAGCCACTGTGTTTAACTCCACT---GATAGGTTCCAAAACTGATT
TAGAATTCCTATGTTTATCTGATCTGTTATTTTTACTGCTATTCTTCTAGTGTTATCGCT
ACCAGTTTTAGCTGGTGCTATTACTATACTTTTGACAGACCGAAATTTTAATACATCATT
CTTTGATCCTTCAGGGGGAGGAGATCCAATTTTATACCAGCATTTGTTT
>MSSCA3938-16|Trombidiformes|Stigmaeidae
GTTAACTCCTATTTTAATCTCAACTGCAGATATAGCTTATCCACGCATAAATAATATAAG
ATTTTGAATTATACCTTTTTCTTTAATTTTATTATTAATAAGATCTTTTTCTAACATTAT
AACAAGA---ACAGGTTGAACTTTATATCCTCCTTTATCTTCCATTCAATTTCATGATTC
TATTTCTGTTGATATAACAATTTTTTCACTTCATATAGCAGGTTTTTCATCAATCTTTAG
ATCAATTAATTTTATTGTGACTATTATAAATATACGT---CCAATAAAAATAAGAGAATC
AAAAATTTCTTTATTTTTATGATCTATTTTAATTACAACAATTTTATTAATTTTAGCTTT
ACCTGTATTAGCCGGAGCTATTACTATGTTATTATTTGATCGAAATTTTAATACATCATT
TTTTGACCCAGCTGGAGGAGGAGATCCTGTTT-----------------
>CHACB673-10|Sarcoptiformes|Eremaeidae
ACTTGTACCAATAATAATTGGAGCTCAAGATATAGCTTTTCCTCGTATAAATAACATAAG
ATTCTGGTTACTACCACCTTCTTTATCCTTGCTATCTGCTTCAGCTTTTGCTGGGATAGG
AGCCGGG---ACTGGATGAACTGTTTACCCTCCCTTAGCTGGAAACTTATTCCATTCAGG
ATTCTCAGTTGACCTAGCCATTTTTAGTCTTCATCTAGCTGGTGCCTCTTCTATTTTAGG
AGCAATTAACTTTATCACTACCATTATAAATATACGT---TCTTCCTCTATAACGTTAGA
CTCGATTCCTTTATTTGTTTGATCTGTGTTAATTACGGCTGTTCTTCTTTTGTTATCTTT
ACCCGTCTTAGCTGGAGCTATCACTATACTACTAACAGACCGAAATTTTAATACTTCATT
CTTTGACCCCGCAGGAGGAGGGGACCCAATTTTGTATCAACATTTATTT
>MYMCB450-11|Trombidiformes|Hydryphantidae
ACTAGTTCCATTAATACTAAGCGCACCAGATATAGCCTTTCCTCGTATAAACAACATAAG
ATTTTGATTACTTCCTCCTTCTTTAATTCTTCTTTTAACTAGATCTTTTACTTCAATAGG
AGCAGGA---ACAGGATGAACTGTTTATCCACCATTATCTGGGAATTTAGCTCATAACGG
ACCATCTGTAGACTTAACAATCTTTTCTCTTCATCTAGCCGGAATCTCTTCCATTTTAGG
GGCTATTAATTTTATAGCTACAATTATTAATATAAAA---CCAAATTCAATAAAATTAGA
ACAAATTCCTCTATTTATTTGATCAATTTTTATTACAACAATTTTATTACTTCTTTCATT
ACCTGTATTAGCAGGAGCAATTACTATACTTTTAACAGATCGAAATTTTAATACATCATT
CTTTGACCCAGCTGGAGGAGGAGATCCAATCTTATACCAACATCTTTTT
>CHACA157-08|Sarcoptiformes|Ceratozetidae
GTTGGTTCCAATAATAATTGGCGCTCAAGATATAGCTTTCCCTCGCATAAATAATATAAG
ATTTTGGCTACTGCCTCCCTCCTTAGCACTTCTTTCTAGCTCTTCTTTTGCTGGAATGGG
AGTAGGT---ACGGGCTGAACAGTTTATCCCCCCCTAGCCGGAAATCTTTTTCACTCAGG
GTTTTCTGTAGATTTAGCTATTTTTAGATTACACTTAGCCGGAGCTTCTTCAATTTTAGG
TGCAATTAACTTTATCACTACAATTATGAATATACGA---ACTTCTTCTATAACCTTGGA
CTCTATCCCACTATTTGTTTGATCTGTATTAATTACAGCAGTTTTACTTCTTTTATCTCT
ACCGGTTCTAGCTGGAGCCATTACCATACTTCTCACAGATCGAAATTTTAACACTTCTTT
TTTCGATCCTTCCGGAGGTGGGGATCCAATTTTATATCAACACCTGTTT
>CHACB417-10|Sarcoptiformes|Phenopelopidae
ACTTGTTCCTATAATAATTGGAGCTCAAGATATAGCCTTCCCACGAATAAATAACATGAG
GTTTTGACTTTTGCCTCCTTCTCTAGCCCTTCTCTCTTCTTCTGCCTTTGCTGGCATGGG
AGCTGGT---ACCGGTTGAACGGTCTATCCTCCCTTATCAGGAAACTTGTTTCATTCGGG
TTTCTCAGTAGATTTAGCTATTTTTAGACTACATTTAGCGGGGGCTTCTTCTATTTTAGG
AGCCATCAACTTTATCACAACCATTTTAAACATACGA---TCTTCTTCTATAACATTAGA
TTCAATCCCACTGTTTGTATGATCAGTCTTAATTACAGCAGTCCTATTATTACTTTCCTT
ACCAGTACTTGCTGGGGCAATTACTATACTTCTTACAGATCGTAATTTCAATACATCTTT
TTTCGACCCATCCGGAGGGGGGGACCCTATTTTATATCAACATCTATTC
>MYTMC030-09|Sarcoptiformes|Crotoniidae
ACTGGTTCCTATGATAATTGGAGCCCAAGACATGGCTTTCCCCCGCATAAATAATATAAG
GTTCTGACTACTCCCACCATCTTTAACCTTGCTTTCAGCCTCAGCCTTTGCAGGAATGGG
GGCAGGA---ACTGGATGAACGGTTTACCCCCCTTTGGCGGGAAACATGTTTCACTCTGG
AATTTCAGTAGATCTGGCCATTTTTAGTTTACATTTAGCAGGTGCTTCTTCCATCCTTGG
GGCCATTAACTTCATCACTACAATTATAAACATACGG---TCTTCCGCCATGAGAATAGA
CGCTATTCCTTTATTCGTGTGGTCTGTTCTAATCACGGCAGTCCTTCTACTACTCTCCCT
ACCCGTATTAGCAGGAGCAATTACAATGTTATTAACAGACCGAAATTTCAACACTTCGTT
TTTCGATCCAACAGGAGGAGGAGATCCCATCCTCTACCAGCATTTATTC
>MYMCA859-11|Sarcoptiformes|Oppiidae
ACTTGTTCCAATGATGATTGGGGCTCAAGACATGGCTTTCCCCCGAATAAATAACATAAG
ATTTTGATTATTACCACCTTCTTTATCTTTGCTATCCATTTCTGCTTTTGCGGGGGCAGG
GGCTGGG---ACTGGTTGAACAGTGTATCCACCACTAGCAGGAAACTTATTCCATTCTGG
AATCTCAGTGGATTTGGCAATCTTCAGTCTCCATCTCGCCGGTGCATCTTCCATTTTAGG
GGCAATTAACTTCATCACTACAATTATAAATATACGA---TCCGCCTCTATATCCTTAGA
TTCTATCCCACTATTTGTTTGATCTGTTCTAATTACAGCAGTATTACTACTTCTATCCCT
CCCAGTATTAGCAGGAGCCATCACCATATTGCTAACAGACCGTAATTTTAATACATCCTT
CTTTGACCCTTCTGGAGGAGGAGACCCAATCTTGTACCAACATTTGTTT
>CHACB622-10|Sarcoptiformes|Oppiidae
ATTAGTTCCTATAATGATTGGGGCTCAAGATATGGCCTTCCCTCGAATAAACAATATAAG
ATTTTGATTACTTCCCCCATCCCTTTCATTGCTATCTATTTCTGCTTTCGCAGGTGCAGG
GGCTGGA---ACTGGTTGAACTGTGTACCCTCCCCTAGCAGGAAACCTGTTTCATTCTGG
AATTTCAGTAGACTTGGCAATTTTCAGACTTCATTTGGCTGGGGCATCCTCCATCCTAGG
AGCAATTAATTTTATCACTACAATTATAAACATACGG---TCGGCTTCTATATCGCTAGA
TTCCATTCCTTTGTTCGTTTGATCCGTTCTAATCACAGCTGTACTCTTACTACTATCATT
GCCAGTATTAGCCGGGGCTATCACAATGTTATTAACAGACCGGAATTTTAACACATCCTT
CTTTGATCCTTCTGGTGGAGGAGACCCCATCTTATACCAACATTTATTC
>MYMCG502-12|Sarcoptiformes|Trhypochthoniidae
GCTTGTGCCAATAATAATCGGTGCTCAAGATATAGCATTCCCTCGAATAAATAATATAAG
GTTTTGACTTTTGCCCCCTTCATTGACACTTCTATCAGCTTCGGCTTTTGCAGGAATGGG
AGCTGGA---ACAGGATGAACTGTATACCCACCTTTGGCTGGAAATCTTTTCCATTCTGG
AATTTCGGTAGATTTGGCAATTTTTAGATTACATTTAGCCGGTGCGTCTTCCATTTTAGG
AGCAATCAATTTTATCACCACAATTATAAATATACGC---TCCTCTTCCATAAGACTTGA
TTCCATCCCTCTTTTTGTATGATCCGTTTTAATTACAGCAGTTTTATTACTATTAGCCCT
TCCAGTGTTGGCTGGAGCCATCACTATACTTTTAACAGATCGTAATTTTAACACATCATT
TTTTGATCCTACTGGTGGAGGAGACCCAATTTTATATCAACACTTATTT
>CHACB678-10|Sarcoptiformes|Oppiidae
ACTAGTGCCCATAATAATTGGAGCACAAGACATAGCATTCCCTCGTATGAATAACATAAG
ATTTTGGCTATTACCTCCTTCTCTTTCACTTCTTTCAATTTCAGCCTTTGCTGGTGCTGG
TGCTGGA---ACTGGTTGAACAGTGTATCCTCCTCTAGCAGGAAATTTATTTCATTCTGG
AATTTCAGTGGATCTTGCTATTTTTAGCTTACACTTAGCAGGTGCTTCTTCTATTTTAGG
AGCTATTAATTTTATTACAACTATTATAAACATGCGT---TCTTCTTCTATATCACTAGA
TTCTATCCCTTTATTTGTATGGTCTGTACTAATTACTGCTATTTTACTCCTTTTATCTTT
ACCTGTTTTGGCCGGTGCCATTACTATGCTATTAACAGATCGAAATTTTAATACTTCATT
TTTTGATCCTTCTGGAGGAGGAGACCCTATCTTATACCAACACTTATTT
>MYMCE199-12|Sarcoptiformes|Ceratozetidae
ACTGGTGCCAATAATAATTGGAGCTCAAGATATAGCTTTTCCACGGATAAACAATATAAG
ATTTTGACTTTTACCCCCATCCCTAGCTTTACTTTCTTCATCAGCTTTTGCTGGGATAGG
GGCAGGC---ACAGGATGAACGGTTTACCCCCCCTTAGCAGGGAATCTTTTTCACTCTGG
ATTCTCTGTAGATTTAGCTATTTTTAGTTTACATCTAGCAGGTGCTTCTTCGATCTTAGG
AGCTATTAATTTCATTACAACAATTTTGAATATACGA---TCTTCTTCAATAACACTAGA
TTCAATTCCTTTGTTTGTTTGATCCGTACTTATTACCGCTGTCTTATTGTTACTCTCTCT
TCCAGTTTTAGCTGGAGCTATTACAATGCTTTTGACAGACCGAAATTTTAATACCTCATT
TTTTGATCCTTCAGGGGGAGGAGACCCCATTCTTTACCAACATCTTTTC
>MYMCE211-12|Sarcoptiformes|Tectocepheidae
ATTAGTTCCTATGATGATTGGGGCTCAAGATATGGCATTCCCTCGTATGAATAACATAAG
ATTTTGGTTGCTTCCTCCCTCTTTAATATTTTTAGCTGTCTCTTCTTTCGCGGGAGTAGG
GGTAGGA---ACTGGGTGAACGGTGTACCCTCCTCTTTCCAGTGGATTATTTCATTCTGG
ATTTTCAGTAGATTTAGCTATTTTTAGATTACACTTAGCTGGTGCTTCTTCTATTTTAGG
GGCAATTAATTTTATTACAACCATTTTGAACATACGC---TCTCTTTTTATTAGATTAGA
TAGCATTCCTTTATTTGTATGATCGGTGTTAATTACTGCTGTTCTTTTATTACTGTCCTT
GCCAGTACTAGCCGGAGCTATCACAATATTGCTGACAGATCGAAACTTTAATACCTCTTT
CTTTGACCCCTCCGGAGGTGGGGATCCTATTTTATATCAACATTTATTT
>MYMCA833-11|Sarcoptiformes|Brachychthoniidae
ACTTGTTCCTTTAATAATCGGTGCTCCTGACATAGCTTTCCCTCGAATAAATAATATAAG
ATTTTGGTTGCTACCTCCTTCATTAACTTTACTTCTTCTTTCTTCTTATTCTGGAAGAGG
AGCTGGA---ACAGGATGAACTGTGTACCCTCCTTTATCAGATTATTTATTTCATATGAA
TAATAGAGTTGACATAGCTATTTTTAGCCTTCATCTAGCTGGTGCTTCTTCTATTTTAGG
TGCCATTAATTTTATTACTACTGTAATTAATATACGA---GGTTTATCTACTTCTTTAGA
TAACATCCCATTATTTGTGTGATCTGTTTTTATTACTGCTATTCTTCTTTTACTCTCATT
GCCAGTATTAGCAGGGGCTATTACTATGCTACTGACAGACCGAAATTTTAATACTACTTT
TTTTGATCCTGCTGGAGGAGGAGATCCTATTTTGTATCAACATTTATTT
>MYMCG294-12|Sarcoptiformes|Alycidae
GTTAGTTCCTTTAATAATTGGAGCCCCTGATATGGCTTTTCCTCGAATGAATAACATAAG
GTTTTGGTTACTTCCTCCCTCAATAACATTATTACTAAGTTCTTCTTTTATCAGAATAGG
AGCAGGG---ACAGGTTGAACTGTGTACCCTCCTTTGTCATCTAATTTATCTCATTTAGG
TTCTTCTGTAGATTGAGCTATTTTTTCGTTACATTTAGCTGGGGCTTCTTCAATTTTGGG
TTCAATTAACTTTATTTCAACTATTATAAATATACGA---ATAGTTGGTATAAGTTTTGA
AACTGTTCCTTTATTTGTTTGATCTGTTTTGTTTACTACTATTTTGTTGCTTTTGTCTTT
ACCTGTCTTAGCTGGGGCTATTACTATATTGTTGAGGGATCGAAATTTTAATACTTCTTT
TTTTGATCCTGTTGGAGGTGGTGACCCTATTCTCTACCAACATTTGTTT
>MYMCE906-12|Sarcoptiformes|Tectocepheidae
ATTAGTCCCTATAATAATTGGAGCTCAAGATATGGCATTCCCTCGTATAAACAACATAAG
ATTTTGATTATTACCGCCTTCTTTAATATTTTTAGCTATTTCTTCTTTTGCTGGGGTTGG
GGTAGGG---ACTGGTTGGACAGTGTACCCCCCTCTTTCTAGGGGGATATTTCACTCTGG
ATTCTCAGTAGATCTAGCTATTTTTAGGTTACACTTGGCTGGAGCGTCTTCCATTCTAGG
AGCGATTAATTTTATTACAACTATTTTGAATATACGA---TCTCTTTTTATTAGACTGGA
CAGAATTCCTTTATTTGTATGATCTGTGTTAATTACTGCTGTTCTCCTATTATTATCCTT
ACCAGTTTTGGCTGGAGCAATTACAATATTGTTAACAGACCGAAACTTTAACACCTCTTT
CTTTGATCCTTCGGGGGGGGGGGAC------------------------
>MYMCB060-11|Sarcoptiformes|Oppiidae
ATTAGTCCCTATGATAATTGGAGCTCAAGATATGGCATTCCCTCGTATAAATAACATAAG
CTTCTGATTACTACCCCCTTCTCTTTCTCTGTTGTCTATCTCTGCTTTCGCAGGTGCGGG
AGCTGGA---ACTGGATGGACTGTGTACCCTCCTTTAGCAGGAAATTTATTTCATTCTGG
CATTTCTGTAGATTTGGCTATTTTTAGGTTACATCTCGCAGGTGCCTCTTCTATTTTAGG
AGCTATTAATTTTATTACTACTATTATAAATATGCGT---TCTTCTTCTATATCATTAGA
TTCAATTCCTTTATTTGTATGATCTGTCTTAATTACGGCTGTCTTACTTCTTTTATCTTT
GCCTGTGTTAGCAGGGGCTATCACTATGTTATTAACAGATCGTAATTTTAATACTTCATT
CTTTGATCCATCCGGAGGAGGGGACCCAATCCTATACCAACACCTTTTT
>MYMCB463-11|Trombidiformes|Rhagidiidae
ATTAGTACCTATAATAATTGGAGCTCCTGATATAGCATTCCCTCGAATAAATAATATAAG
ATTCTGACTATTGCCTCCATCTCTATCATTGCTATTAATATCAGCCTTTACCAGAGCAGG
TGTTGGT---ACAGGATGAACAGTATACCCCCCATTATCAAGAAACATTGCTCACCCAGG
AGGAGCTGTCGATTTGGGAATCTTTTCTCTACACCTTGCAGGCGTATCCTCAATTTTAGG
AGCAATCAATTTCATAACAACTATTATCAACATACGA---TCTAAAGCAATAACATTCGA
ACGAATTCCATTATTTGTATGATCTGTTTTCATTACTGCACTCCTATTATTATTATCCTT
ACCAGTACTAGCAGGAGCAATTACCATACTACTAACAGATCGAAATTTTAATACTTCATT
CTTCGATCCTGCGGGAGGAGGAGATCCAATCCTATATCAACATCTTTTC
>CNPPD2638-12|Mesostigmata|Urodinychidae
ATTAGTCCCCATCATGTTAGGAAGACCCGACATAGCTTTCCCACGAATAAATAATATAAG
ATTTTGGTTATTGCCCCCATCATTAACCTTATTAAGAATATCCTCAATAGTAGAAGCTGG
AGCAGGA---ACAGGTTGAACTGTTTACCCCCCATTAGCAAGAAATATCTCCCACATAGG
AGCAAGAGTAGACCTTGCAATTTTTTCTCTACACTTAGCTGGAATTTCTTCAATTTTAAG
ATCTGTTAATTTTATCACAACAATTATTAATATACGT---TCAAATGAATTAACACTTGA
ACGAACACCTTTATTCGTTTGATCAGTTCTTTTAACAACAATCTTACTTCTATTATCTCT
CCCAGTTTTAGCCGGAGCTATTACTATATTATTAACTGATCGAAATTTTAATACTTCATT
TTTTGACCCAACTGGAGGAGGGGATCCTATTTTATACCAACATTTATTT
>CNROC084-13|Trombidiformes|Unionicolidae
ACTAATTCCCCTAATAGTAAGAGCACCAGACATAGCATTCCCTCGAATAAATAACATAAG
ATTCTGACTTCTTCCTCCAGCTTTAATCCTTTTATGCACAGGGTCAATAACAAATATAGG
AGCCGGA---ACAGGATGAACAGTATATCCACCCCTATCCGGTAATATCGCACATGGCGG
TATTTCAGTAGATTTATCAATCTTCTCTTTACATTTAGCAGGAATTTCTTCGATTTTAGG
AGCAATTAATTTTATAGCTACTATTATTAATATAAAG---CCTAAATATATAAAAATAGA
ACAAATACCACTCTTCGTTTGATCAATTTTTATTACAGTTATTTTACTGCTTTTATCTCT
ACCCGTCCTAGCAGGGGCAATCACAATACTCCTAACTGATCGAAACTTTAATACATCCTT
TTTCGACCCAGCTGGTGGGGGGGACCCTATCTTATATCAACATCTTTTT
>MYMCF232-12|Trombidiformes|Pygmephoridae
ACTAATTCCATTAATAATAACAACAGTAGACATAGCTTTCCCCCGTATAAATAATATAAG
CTTTTGATTACTTTTATCTTCTTTAACTCTTCTAATTTCTTCTATATTTTCAGGACAAGG
AGCTGGT---ACAGGATGAACAGTTTATCCTCCTTTATCAAATCAAACTTTTCACTCAGG
TCCTTCTGTAGATATAACAATTTTATCACTTCATTTAGCTGGAGTATCATCAATTATAAG
CTCTTTAAATTTTATTATTACAATCTTAAATATACGA---CCTAAAACTATATCTTTAGA
GTTCATTCCTTTATTTGCTTGAAGAGTATTAATTACGACTTTCCTTTTACTAATAGCATT
ACCAGTACTAGCTGGAGCAATCACAATGCTTCTGACCGATCGTAATTTTAATACATCATT
TTTTGATCCTAGAGGTGGAGGTGATCCTATTTTATACCAACACTTGTTT
>MYMCF251-12|Trombidiformes|Pygmephoridae
ATTAATTCCTCTTATAATAACAACACCAGACATAGCTTTTCCACGAATAAACAATATAAG
ATTTTGATTATTACTCTCATCTTTAACTTTACTAATTTCTTCCATACTTAGAGCTCAAGG
AAGAGGG---ACCGGCTGAACAGTATATCCTCCATTATCTAATCAAATTTCTCATTCTGG
AGCTTCTGTGGACTTAACAATTCTATCTCTACATTTAGCCGGAGCATCTTCAATTATAAG
ATCTTTAAATTTTATTATTACAATTTTAAATATACGA---CCTAAAACCATATGATTAGA
ACATGTCCCTCTATTTGCATGAAGAGTATTAATTACTACATTTTTATTATTATTGGCACT
ACCAGTATTGGCTGGAGCAATTACAATACTACTAACAGACCGAAACTTTAATACATCGTT
TTTCGACCCTAGAGGAGGGGGTGATCCAATCCTTTACCAACATTTATTC
>MYMCE006-12|Mesostigmata|Phytoseiidae
ACTAGTTCCAATTATGATTCATTCACCGGATATAGCTTTTCCTCGGATAAACAATATGAG
ATTTTGATTGTTACCCCCTTCTTTAGTGTTTTTATTGATTTCTTCTTATATTGATACAGG
TGTGGGT---ACAGGGTGAACAGTATACCCTCCTCTATCTACGAGAGTTTTTCATAGAGG
GGCGGCTGTTGATTATGCTATTTTTAGGCTTCATTTAGCAGGAGTTTCTTCTATTATAGG
GGCTATTAATTTTATTAGAACCATTATTAATATGCGG---CCTATAGTAATGTTTATAGA
AAAAATACCCTTATTTGTTTGATCGGTTTATATTACAGCTATTTTGTTGTTATTATCTTT
ACCTGTGTTAGCCGGGGCTTTGACCATGCTTTTGACGGATCGTAATTTTAATACCACTTT
TTTTGACCCCAGGGGGGGAGGAGATCCTGTTTTATACCAGCACTTGTTT
>MYMCF043-12|Mesostigmata|Laelapidae
ATTAATTCCTCTTCATATTATTACTCCTGATATAGCTTTCCCACGATTAAATAATTTAAG
ATTCTGATTAATTATTCCTTCTATAATTCTTTTAATCAACTCTAGTCTTATTGAAAACGG
GTCTGGG---ACTGGATGAACAGTTTACCCCCCTTTATCTCATAATATAAGCCATAGAGG
ACCTTCTGTAGATCTTACAATTTTTAGTCTTCATATTGCTGGCATTTCCTCCATTCTTAG
ATCTATTAATTTCATTACTACTATTATAAATATACAT---CCTAATTCTATTTCTTCTGA
ACAAAATTCTTTATTTGTATGATCTATTTTAATTACAACAATTCTTCTTTTACTTTCCCT
TCCTGTATTAGCAGGGGCTATTACTATACTTTTATCTGATCGTAACTTTAATACTTCATT
TTTTGACCCCAGAGGAGGGGGAGACCCCGTATTATATCAACATTTATTT
>CHACB128-10|Trombidiformes|Tetranychidae
ATTAATTCCTTTAATAGTTAATACTATAGATATAGCATTCCCACGACTAAATAATATAAG
TTTTTGATTACTTATTCCTTCTTTAATAATAATAATTAGTTCTTCTATTAAAAGTACTTT
AAATGGA---GTTGGTTGAACAATGTATCCTCCTTTAACATTAATTAATTATAATTATAA
TAGTTCTATTGAAATAATAATTTTTTCTTTGCATATTGCTGGTATTTCTTCAATTATGAG
TTCAATTAATTTTATTTCTACTATTATATATATAAAA---AACAAAATTTTTACTATAAA
TTCTATTACTTTATTTTCAATATCAATTTTAATTACAACTATTTTATTAATTTTAGCTTT
ACCTGTATTAGCAGGAGCTATCACTATAATTTTAACAGATCGAAATTTTAATACATCTTT
CTTTGACCCATCAGGGGGAGGAGACCCTATTCTATTTCAACATTTATTT
>MYMCA964-11|Trombidiformes|Tetranychidae
ATTAATTCCAATAATAGTTAATACTATTGATATATGTTTTCCTCGTTTAAATAATATAAG
TTTTTGACTTTTAGTACCTTCTTTATTTTTGATAATAAGAGCTTCTATTAAAAATATTCT
GAATGGA---GTTGGATGAACTATATATCCTCCTTTAACTTTAATTAGTTACAGATATAA
TTCTTCTGTTGAGTTAATAATTTTTTCTCTACATATTGCGGGTATTTCTTCTATCATAAG
TTCTATTAATTTTATCTCTACAATTACTACTATAAAA---AATAAAAATTTAAATTTAAA
TTCTATATCTTTATTTTCAGTATCTATTCTTATTACTACTATATTATTAATTTTAGCTTT
ACCTGTGTTAGCAGGAGCAATTACAATATTATTAACAGATCGTAATTTTAATACTTCTTT
TTTTGATCCTGCAGGAGGAGGAGACCCAATTTTATACCAACATTTATTT
>MYMCA745-11|Trombidiformes|Bdellidae
ATTAATCCCCCTGATAATTGGATCCCCTGATATAGCATTTCCACGAATAAATAATATAAG
ATTTTGACTTCTTCCTCCCTCTCTATCCCTACTTCTAATATCCTCAATATCCAATAGAGG
TGCTGGG---ACAGGATGAACGGTTTATCCTCCACTATCTAGAGGCCTTTCTCACCCAGG
AGCATCTGTCGATTTAACCATTTTCTCACTTCATTTAGCAGGAGCTTCTTCCATCCTAGG
AGCCATCAACTTTATATCAACAATTATTAATATACGA---AACCCTAACATATCCTTCGA
ACGAATTCCGCTATTTGTATGATCTGTATTTATTACCGTTCTATTACTTCTACTATCTCT
TCCTGTACTAGCAGGAGCCATTACAATACTCTTAACAGATCGAAACTTCAACACCTCTTT
TTTTGACCCAATAGGAGGAGGAGACCCAATTTTATATCAACACCTATTT
>MYMCF441-12|Mesostigmata|Ascidae
ATTAGTTCCTTTAATAATTAGAGCTCCAGATATAGCTTTTCCTCGTATAAATAATATAAG
ATTTTGATTATTACCCCCTTCTTTAACCTTATTATTGTTTTCAAGAATAGTTGATAGAGG
GGCAGGT---ACAGGATGAACTGTCTACCCTCCTTTATCTGGGAATTTATCCCATAGAGG
GAGGTCTGTAGACTTAGCTATTTTTAGCCTCCATTTAGCAGGAATTTCCTCGATTTTAGG
AGCTATTAATTTTATTTCCACAATTTTAAATATACGA---GCAAAAACAATAAGATTAGA
ACAAATACCTTTATTTGTTTGATCTGTTTTTATTACAGCTATTTTATTATTATTAAGATT
ACCAGTTTTAGCTGGGGCTATTACTATATTACTTACAGACCGAAATTTTAATACTACATT
TTTTGACCCAAGAGGAGGAGGCGATCCAATTTTATACCAACATTTATTT
>MYMCA1026-11|Mesostigmata|Ascidae
ACTCATTCCTTTAATAATTTCCGCTCCAGATATAGCATTTCCCCGAATGAACAATATAAG
TTTTTGACTTCTACCCCCTTCTTTAACTCTACTACTATGCTCTAGTTTTGTAGACAGAGG
TGTAGGA---ACAGGTTGAACTGTTTACCCACCTCTTGCTAGAAATATAGCCCACAGAGG
ACCCTCTGTTGATCTGGCTATTTTTAGATTACATTTAGCTGGTGTGTCTTCTATTTTAGG
GGCTATTAATTTTATCTCAACTATTTTAAATATACGA---AGAAAAAATATAAAATTAGA
ACAACTACCTTTATTTATTTGATCTGTATTCATCACAGCAATTCTACTATTACTTAGTCT
ACCCGTGCTAGCAGGAGCTATCACTATACTGTTAACCGATCGTAATTTTAACACCTCTTT
TTTTGATCCTAGCGGAGGAGGAGACCCTGTTTTATACCAACATCTTTTT
>CHACA1137-10|Trombidiformes|Trombidiidae
ACTAGTTCCTATATTAATTAGAGCTCCAGATATAGCATTCCCACGGCTAAATAACATAAG
ATTCTGACTTTTAATTCCATCTATTTCATTACTTAGTATATCTCTATTCTCTTCAACGGG
AGCAGGA---ACCGGTTGAACAGTCTACCCACCCCTATCAAGAAATATATCTCATTCAGG
AAGAGCTGTAGATCTAACCATTTTTTCACTTCATTTAGCGGGAATTTCTTCCATTCTAGG
AGCAATTAATTTTATAGCAACAGTAATTAACATAACT---CCAAACTCAATAACATGAGA
AAGAATTCCCCTGTTCGTATGATCAATTTTTATCACAGCAGTACTTCTACTACTATCATT
ACCAGTACTTGCAGGAGCCATTACAATACTACTAACAGATCGAAACGTGAATACATCTTT
CTTCGACCCATCTGGGGGAGGAGACCCAATCTTATATCAACATCTATTC
>MYMCE164-12|Mesostigmata|Zerconidae
ATTAATCCCCTTATTAATTATAGCTCCAGATATAGCTTTTCCTCGAATAAATAATATAAG
ATTTTGATTATTACCTCCTTCTTTAATATTTTTAATTAGATCATCAATAATTGAAATAGG
AGCAGGT---ACAGGATGAACTGTTTATCCTCCTCTTTCTAGAAACCTATCCCACAGAGG
AGCATCTGTTGATTTAACAATTTTTTCTCTGCATTTAGCTGGAGTTTCGTCTATTTTAGG
ATCTATTAACTTTATTTCTACAATTATAAATATACGT---CAAAAAAATATAACTATAGA
AAATATTCCCTTATTTGTATGGTCAGTATTTATTACAACTATTCTCTTATTACTATCATT
ACCAGTTTTAGCCGGAGCTATTACCATACTATTAACAGATCGCAATTTTAATACATCATT
TTTTGACCCAAGAGGAGGAGGAGATCCTATTTTATATCAACATTTATTT
>CHACA138-08|Sarcoptiformes|Ameronothridae
ATTAATTCCCATAATAATTGGAGCACAAGACATGGCATTTCCTCGGATAAATAATATAAG
ATTTTGGCTTCTTCCTCCCTCCCTGTTGCTGCTCTCGACTTCCGCTTTTGCGGGGGTGGG
GGCGGGC---ACAGGTTGAACTGTGTACCCCCCACTTTCTGGCAGTTTATTCCATTCTGG
ATTTTCTGTGGATTTAGCAATTTTCAGGTTACACTTGGCAGGAGCTTCCTCTATTTTGGG
GGCAATTAATTTTATCACTACTATTATAAACATGCGA---TCTGCTACGATATCTTTAGA
CTCTATCCCTCTTTTCGTATGATCTGTATTAATCACTGCTGTTCTTCTGTTACTTTCTTT
GCCAGTCTTAGCTGGGGCTATCACTATACTTCTGACAGACCGTAATTTTAGTACCTCTTT
TTTTGATCCTTCGGGCGGGGGAGACCCAATTTTGTATCAGCATCTATTT
>MYMCE238-12|Sarcoptiformes|Punctoribatidae
ATTAGTACCTATGATAATTGGAGCTCAAGATATGGCTTTTCCACGAATGAATAACATAAG
ATTTTGGCTACTTCCTCCTTCCTTGGCAATTCTTTCCTCCTCAGCGTTTGCTGGAATGGG
AGCAGGA---ACTGGCTGAACCGTATACCCTCCATTATCTGGTAATCTTTTTCATTCGGG
CTTTTCCGTAGATTTGGCTATTTTTAGCTTGCACTTGGCTGGGGCTTCTTCTATTTTAGG
AGCAATTAATTTTATTACTACAATTCTTAACATGCGA---TCTTCCTCTATGACTTTAGA
TTCTATTCCCTTATTTGTATGATCTGTATTAATTACAGCCGTTCTTTTACTCTTATCTTT
ACCAGTATTAGCTGGAGCAATCACAATACTTTTGACAGACCGAAATTTTAATACATCATT
CTTTGATCCTTCTGGAGGAGGGGACCCAATTCTATATCAACATCTTTTT
>MYMCC799-11|Sarcoptiformes|Ceratozetidae
GCTAGTACCGATAATAATTGGAGCTCAAGATATAGCCTTCCCTCGAATAAATAATATAAG
ATTTTGGCTTCTGCCCCCTTCTTTGACATTACTTTCTGCGTCAGCCTTTGCTGGGATAGG
CGCTGGG---ACAGGCTGAACTGTGTACCCCCCCCTGTCGAGAAGAATGTTCCATTCTGG
ATTCTCAGTGGACCTCGCTATTTTTAGACTTCACTTAGCAGGCGCCTCCTCTATTTTGGG
GGCTATCAACTTTATCACAACAATTATAAATATACGA---TCTTCTTCTGTAACCCTTGA
CTCAATTCCTTTATTTGTATGGTCTGTCTTAATTACTGCGGTTTTGTTACTGCTATCTCT
TCCAGTACTGGCGGGGGCCATCACAATACTTTTAACAGACCGAAATTTTAACACAACATT
TTTTGACCCATCTGGTGGGGGGGACCCAATCCTATACCAACACCTATTC
>CHACB354-10|Sarcoptiformes|Ceratozetidae
ACTGGTTCCCATAATGATTGGAGCCCAAGATATGGCGTTCCCACGAATAAACAACATAAG
ATTTTGGCTTCTCCCACCTTCCCTAGCTTTACTTTCTTCTTCAGCTTTTGCTGGAATAGG
AGCTGGG---ACTGGTTGAACGGTATACCCTCCTTTGTCAGGAAACCTTTTCCATTCAGG
ATTTTCTGTAGATTTAGCCATCTTTAGCCTGCATCTAGCAGGGGCTTCCTCTATCTTAGG
GGCTATCAACTTCATTACAACTATTTTAAACATGCGA---TCTTCTTCTATAACACTGGA
TTCCATCCCGTTATTTGTATGATCCGTGTTAATTACAGCTGTGCTGTTACTTTTATCTTT
ACCTGTGCTAGCGGGTGCTATCACTATACTTCTAACAGATCGCAACTTTAACACATCTTT
TTTTGACCCTTCTGGAGGGGGGGACCCTATTTTGTATCAACACCTATTT
>MYMCE227-12|Sarcoptiformes|Brachychthoniidae
ATTAGTGCCTTTAATGATTGGGGCCCCGGACATGGCTTTTCCTCGTATGAATAACATGAG
ATTCTGGTTATTGCCTCCTTCTTTATCTCTTTTAGCTATTTCTTCTTACTCAGGTACCGG
AGCCGGT---ACCGGTTGAACAGTTTATCCTCCCCTATCTGATTACGTTTATCACATAAA
TAATAGGGTTGATTTAGCTATTTTTAGATTACATCTCGCTGGAGCTTCGTCTATTCTGGG
GGCTATCAATTTTATTACTACAATCATCAACATGCGA---GGCCTATCTACTAATTTAGA
TAATGTTCCTTTATTTGTTTGGTCTGTTTTTATTACAGCTATTCTTTTACTTCTTTCTTT
ACCTGTGTTAGCAGGTGCTATTACTATACTATTGACGGATCGAAACTTTAACACTACTTT
TTTTGACCCCTCTGGTGGGGGAGACCCAATTTTATACCAACATTTATTT
>CHACB1051-10|Sarcoptiformes|Brachychthoniidae
ATTGGTTCCTCTCATGATTGGGGCTCCAGACATAGCTTTTCCTCGCATGAATAACATGAG
GTTTTGATTGTTACCTCCTTCATTAAGTTTATTACTTCTCTCTTCTTACTCAGGAACTGG
GGCTGGT---ACTGGATGGACTGTTTATCCCCCCCTTTCTGATTACACTTTCCATATAAA
TAACAGAGTTGATCTTGCTATTTTTAGACTTCATTTAGCAGGAGTTTCTTCTATTTTAGG
CGCTATCAATTTTATTACTACAATTGTGAATATACGA---GGTCTAAGAACTTCCTTAGA
TAACATTCCTTTATTTGTTTGATCTGTATTTATCACAGCTATTTTGTTATTACTATCGTT
ACCTGTCTTAGCTGGCGCCATTACAATGCTATTAACAGATCGTAATTTTAATACGACATT
CTTCGACCCTAGCGGAGGGGGAGATCCTATTTTGTATCAACATCTCTTT
>CHACB1050-10|Sarcoptiformes|Brachychthoniidae
ATTGGTCCCTCTCATAATTGGGGCTCCAGATATGGCTTTCCCTCGCATGAATAACATGAG
GTTTTGATTGTTACCTCCTTCATTAAGTCTACTACTTCTCTCTTCTTACTCAGGAACTGG
AGCTGGT---ACTGGGTGAACTGTTTATCCCCCCCTTTCTGACTACACTTTCCATATAAA
TAACAGAGTTGATCTTGCTATTTTTAGACTTCATTTAGCAGGAGTTTCTTCTATTTTAGG
CGCTATCAATTTTATTACTACAATCGTGAATATACGA---GGTCTAAGAACTTCTTTAGA
TAACATCCCTTTATTTGTTTGATCTGTATTTATTACAGCTATCTTATTATTACTATCGTT
ACCCGTCTTAGCTGGTGCCATCACAATGCTATTAACAGATCGCAACTTTAATACGACATT
CTTTGATCCTAGAGGGGGGGGGGATCCTATTTTATATCAAC--------
>MYMCG586-12|Sarcoptiformes|Oppiidae
ACTAGTTCCCATAATAATTGGAGCTCAGGATATAGCCTTTCCTCGAATGAATAACATAAG
ATTTTGATTACTTCCTCCTTCTCTAGCACTTCTCTCAATTTCTGCTTTTGCGGGTGCTGG
AGCAGGT---ACCGGATGGACCGTATACCCCCCCTTAGCTGGTAATTTATTTCATTCTGG
CATTTCAGTAGATTTAGCAATTTTTAGGCTACACTTAGCAGGAGCCTCTTCTATTCTTGG
TGCCATCAATTTTATTACTACCATTATAAATATACGT---TCGTCATCTATAACTTTAGA
TTCAATCCCCCTATTTGTATGATCTGTTTTAATTACAGCAGTATTATTATTGTTATCTTT
ACCCGTTCTAGCTGGAGCTATTACGATATTATTAACAGATCGTAATTTTAACACCACATT
TTTTGATCCTTCTGGAGGAGGAGATCCAATTTTATACCAACATTTATTT
>MYMCF848-12|Sarcoptiformes|Brachychthoniidae
GTTGGTACCTTTAATAATTGGAGCACCAGACATAGCATTTCCTCGAATGAATAATATAAG
TTTTTGGTTATTACCTCCTTCATTAACTTTGTTACTTCTTTCATCTTTTGCTGGAACTGG
TGCAGGA---ACAGGATGAACAGTTTATCCTCCTCTTTCTGATTTTAATTTTCACATAAA
TAGTAGTGTTGACTTGGCTATTTTTAGTTTGCATTTAGCTGGAGTATCTTCCATCTTAGG
GGCTATCAATTTCATTACTACTATTATTAATATACGC---AGTCTTAATACTTCTTTAGA
TAATCTTCCTCTTTTTGTTTGATCTGTCTTTATTACAGCAATTTTGCTATTGCTGTCTTT
ACCTGTTTTAGCGGGAGCCATTACTATATTATTAACGGACCGGAACTTTAATACTTCATT
TTTCGATCCAAGAGGAGGAGGAGATCCCATTCTATATCAACATTTATTT
>MYMCA382-11|Sarcoptiformes|Brachychthoniidae
ACTTGTACCATTAATAATTGGAGCACCGGACATAGCTTTCCCTCGCATGAATAACATAAG
ATTTTGATTGCTACCTCCTTCTTTACTGTTGCTATTACTATCTTCTTTTGCTGGCACAGG
GGCAGGC---ACAGGATGAACAGTATACCCGCCTTTATCTAGCATTAACTTTCATATAAA
CGCTAGCGTAGATTTTGCTATTTTTAGATTACACTTAGCTGGAGCCTCTTCTATTCTAGG
GGCCACTAACTTTATTACTACTATTTTAAACATGCGA---AGTCTTACTTCTTCTTTAGA
TAATCTACCTTTGTTTGTATGATCTGTTTTCATCACGGCAATTCTATTGCTACTCTCCTT
GCCAGTATTGGCAGGAGCGATTACAATACTATTAACAGATCGCAACTTC-----------
-------------------------------------------------
>MYMCE201-12|Sarcoptiformes|Eremaeidae
GCTTGTCCCAATGATAATCGGGGCACAAGACATAGCTTTTCCACGAATAAATAATATAAG
ATTTTGGCTGTTACCTCCTTCATTGTCTCTTCTATCCGCTTCTGCCTTCGCTGGGATAGG
AGCCGGA---ACTGGGTGAACAGTCTACCCACCCCTCTCTGGGAATCTCTTCCATTCCGG
TATCTCAGTAGATTTAGCTATTTTTAGGTTGCATCTAGCTGGAGCCTCCTCTATCTTAGG
AGCTATCAATTTTATCACCACTATCATAAATATACGT---TCATCATCAATAACCTTAGA
CTCCATCCCCTTATTTGTTTGATCTGTATTAATCACAGCAATTCTTTTGCTGCTATCCCT
CCCTGTACTCGCAGGAGCCATCACCATACTACTAACAGACCGAAACTTTAACACTTCTTT
TTTTGACCCCTCAGGAGGAGGAGATCCAATCCTGTACCAACACTTATTT
>MYMCB929-11|Sarcoptiformes|Crotoniidae
ACTAGTCCCTATAATAATTGGAGCCCAGGACATAGCCTTTCCACGTATAAATAACATAAG
GTTCTGATTACTTCCCCCATCTCTAACCCTTCTTTCGGCCTCTGCTTTTGCAGGAATAGG
AGCTGGG---ACCTGATGAACCGTTTACCCCCCTCTTGCGGGAAAAATGTTTCACTCTGG
AATCTCGGTAGATCTAGCATATTTTAGACTCCATCTAGCCGGAGCTTCTTCCATTCTGGG
GGCTATTAACTTCATTACCACCATCATGAACATACGT---TCTTCCGCTTTGAGAATGGA
TTCTATTCCATTATTTGTATGATCTGTCTTAATTACCGCAGTTCTTCTTCTGCTGTCACT
GCCCGTGTTAGCAGGAGCAATTACCATGCTATTAATGGACCGAAACTTTAACACCTCGTT
TTTCGACCCTACTGGAGGTGGAGACCCTATTCTCTACCAACACTTGTTC
>MYMCC197-11|Sarcoptiformes|Tectocepheidae
ATTGGTTCCTATAATGATTGGAGCCCAAGATATGGCATTCCCTCGAATAAATAATATAAG
ATTTTGGCTTCTTCCCCCTTCTTTAATTCTTTTGTTAAGTTCTTCTTTTGGGGGGATGGG
TGTAGGA---ACGGGTTGAACGGTTTACCCTCCTTTAGCTGGAAATTTGTTTCATTCTGG
TATTTCTGTAGATTTAGCTATTTTTAGCTTACATCTTGCTGGTGCTTCTTCTATTCTTGG
TGCTATTAATTTTATTACTACTGTAATCAACATGCGT---TCCTCATGTATAAGATTAGA
CAGTATTCCTCTTTTTGTTTGATCTGTGTTAATTACAGCTGTTTTGCTACTTTTGTCTTT
ACCTGTTCTTGCTGGGGCAATTACTATGTTGTTAACTGATCGTAATTTTAATACGTCTTT
CTTTGACCCTTCTGGGGGGGGGGATCCCATTTTGTATCAACATCTATTT
>MYMCE175-12|Mesostigmata|Laelapidae
ACTTACACCAATATTTATTAATACTATAGATATAGCATTTCCACGTCTTAATAATTTAAG
TTTTTGACTTCTCATCCCTTCTTTAACCTTTTTAGTTTTCTCATCATTTATTGAAAGTGG
TGTGGGC---ACTGGGTGAACTGTATATCCACCACTTTCAAGTAATTTAAGTCACAGAGG
TAGATCTGTAGATTTAGCTATTTTTAGTCTTCATTTAGCAGGAATTTCTTCTATTCTTAG
TTCAATTAATTTTTTATCAACTATTATAAATATACGC---CCAAATAAATTATATATTGA
ACATATACCCCTTTTTATTTGATCTATTTTTATCACTACAATCCTTCTTCTTCTTAGTCT
TCCAGTTCTAGCAGGAGCTATTACTATACTTTTAACAGATCGTAATTTTAATACTTCTTT
TTTTGACCCTAATGGTGGAGGAGACCCCATTTTATACCAACACTTATTC
>MYMCA199-11|Mesostigmata|Zerconidae
ATTAGTACCTTTAATATTAATAGCCCCTGATATAGCTTTTCCTCGTATAAATAATATAAG
ATTTTGACTTTTACCTCCCTCTTTAATTCTTTTATTAACTTCTTCAATAATTGAGTCAGG
ATCTGGA---ACTGGTTGAACCGTATATCCTCCATTATCTATAAATATATCTCATAGTAG
AATATCTGTTGATTTAACAATTTTTTCTCTTCATTTAGCAGGTATTTCTTCTATTTTAGG
AGCTATTAATTTTATTGTTACAATTTTAACTATAAAA---AATAAGTATGTAAAAATAGA
AAAAATTTCTTTATTTTTATGAAGTATTCTTATTACTACAATTTTATTATTATTAGCTCT
CCCTGTTTTAGCAGGAGCTATCACAATATTACTAACTGATCGAAATTTTAATACTTCTTT
TTTTGATCCTAGAGGTGGAGGAGACCCTATTTTATACCAACATTTATTT
>CNPAL771-13|Mesostigmata|Dinychidae
ATTAATTCCTTTAATAATTGGTGCACCTGATATGGCTTTTCCACGAATAAACAATATAAG
TTTTTGACTATTACCACCATCATTAATTTTACTTATTTCTTCTTCTTTAGTTGAATCTGG
AGCTGGT---ACCGGATGAACAGTCTACCCCCCTTTAGCTTCTAACATTTCTCATAGAGG
AGGTAGTGTAGACTTAGCTATTTTTTCATTACATCTAGCAGGTTTATCCTCAATTTTAGG
CTCTATTAACTTTATTACTACTATTTTTAATATACGC---TCTTTAAATATAACTTTAGA
CCAAATACCCTTATTTGTATGATCTATCTTACTTACTACTATTTTACTACTTTTGTCATT
ACCAGTATTAGCAGGCGCTATTACTATACTTCTTACAGATCGAAATTTTAATACCTCTTT
TTTTGACCCTGCTGGAGGCGGAGATCCTATCTTATACCAACACTTATTT
>GMCTL865-17|Trombidiformes|Anystidae
ACTAGTTCCTATTATAATTGGAGCCCCAGACATAGCGTTTCCTCGTATAAATAATATAAG
ATTCTGATTATTACCACCTTCTCTCTCTCTTCTTATATTGTCTGCTTTTACATCAAAGGG
TAGAGGA---ACTGGATGAACTGTATATCCTCCTTTATCAGGCAATATTTCTCATTCTGG
AGCATCTGTAGATCTAACCATTTTTTCATTACATCTTGCTGGAACTAGATCAATTTTAGG
AGCAATTAATTTTATGACTACTATTATAAATATAAAA---ACTCCCCATTTAAGATTTGA
ACAAATTCCTTTATTTGTATGATCTGTTTTTATTACTACTATCTTACTTTTATTGTCATT
ACCTGTTTTAGCAGGTGCTATTACTATATTGTTAACAGATCGTAATTTTAATACTTCCTT
TTTCGATCCTATTGGGGGGGGGGATCCAATTTTATATCAACATTTATTT
>CNPAC545-13|Mesostigmata|Dinychidae
ATTAGTACCCCTAATAATTGGAGCTCCTGATATAGCTTTTCCACGAATAAACAACATAAG
CTTTTGATTATTACCACCATCTTTATTACTACTAATTTCTTCATCTTTAGTAGAATCTGG
AGCAGGA---ACAGGTTGAACAGTATACCCCCCTTTAGCCTCAAATATTTCTCATAATGG
AGGAAGTGTTGATTTAGCCATTTTTTCACTCCATTTAGCCGGATTATCTTCAATCTTAGG
TTCCATTAATTTTATTACTACTATTATAAACATACGA---TCTTTAAGTATAACCTTAGA
TCAAATACCTTTATTTGTTTGATCTATCTTATTAACAACTATTTTATTGTTATTATCCTT
ACCTGTACTTGCAGGTGCCATCACAATACTATTAACAGACCGCAATTTTAATACTTCTTT
CTTTGACCCTGCAGGAGGAGGAGATCCCATTTTATACCAACATTTATTT
>CNKOM745-14|Mesostigmata|Dinychidae
ATTAGTTCCTTTAATAATTGGAGCTCCAGACATAGCTTTCCCACGAATAAATAATATAAG
ATTTTGACTTCTTCCTCCTTCCCTACTTCTTTTAATTTCATCATCTATAGTAGAATCAGG
AGCAGGA---ACAGGTTGAACNGTATATCCTCCTTTAGCTTCAAATATATCTCATAACGG
AGGAAGTGTAGATCTAGCTATTTTCTCTCTCCATTTAGCAGGNTTATCCTCTATTCTNGG
ATCTATCAATTTTATTACAACAATTTGTAATATACGA---TCNTATAGAATATNTATAGA
TCAAATACCCTTATTTGTATGATCAATTTTATTAACTACTATTTTATTATTATTATCATT
ACCAGTTTTAGCTGGCGCTATCACTATACTATTAACAGATCGAAATTTCAATACTTCTTT
-------------------------------------------------
>CNGLE039-13|Mesostigmata|Microgyniidae
GTTAATTCCCCTGATAATCAGAGCCCCTGATATAGCTTTTCCACGAATAAATAATATAAG
ATTTTGGCTATTACCACCATCTTTAATTTTATTATTAACTTCATCTTTAGTAGAATCAGG
TGCTGGG---ACAGGATGAACTGTTTATCCTCCTTTAGCCTCTAATATTTCCCATAGAGG
ATCTAGAGTAGATCTAGCTATTTTTTCTTTACACCTAGCTGGGGTTTCATCAATTTTAGG
ATCAATCAATTTTATCACCACTATCATAAATATACGA---CCTTTAGAAATATCTTTAGA
ACGAACACCTTTATTTGTTTGGTCAGTTTTATTAACTACTATTTTGTTACTTTTATCCTT
ACCAGTTTTAGCAGGAGCTATCACCATACTTTTAACTGACCGAAATTTTAATACATCTTT
CTTTGACCCGGCGGGAGGAGGAGACCCTATTTTATATCAACATTTATTT
>OPPHA1539-17|Mesostigmata|Dinychidae
ATTAGTACCTTTAATAATTGGAGCCCCAGATATAGCTTTTCCACGAATAAATAATATAAG
ATTTTGATTACTCCCTCCTTCTTTATTACTTTTAATCTCCTCTTCATTAGTAGAAAGAGG
AGCTGGA---ACTGGATGAACAGTATATCCTCCTCTAGCAGCAAATATTTCACATAGTGG
AAGAAGTGTTGATTTAGCAATTTTTTCTCTTCATCTAGCAGGTTTATCTTCAATTCTAGG
TTCAATTAACTTTATTACTACTATTATAAATATACGA---TCTTCAAGAATAACTTTAGA
TCAAATACCTTTATTTGTTTGATCAATTTTATTAACAACTATTTTATTATTATTATCACT
ACCTGTACTTGCAGGAGCTATTACAATACTTTTAACAGATCGAAATTTTAATACATCATT
CTTTGATCCTGCAGGAGGAGGAGATCCAATCTTATATCAACATTTATTT
>SMTPL6444-15|Mesostigmata|Polyaspididae
ATTAGTTCCTTTAATATTAGGTGCTCCAGATATAGCATTTCCACGAATAAATAATATAAG
ATTTTGGTTATTACCCCCATCCCTAACATTATTATTAATATCATCATTAGTAGAATCAGG
AGCTGGA---ACAGGTTGAACTGTCTATCCTCCATTAGCATCAAATATATCTCATAGTGG
AGCTAGTGTTGACTTAGCTATTTTTTCTCTTCATCTTGCTGGGGTATCATCTATTTTAGG
ATCTATTAATTTTATTACAACTATTATAAATATACGA---TCTCATGATATAACACTAGA
ACGTATACCCTTATTTGTATGATCAGTACTTTTAACTACTATTTTACTTTTGTTATCACT
ACCAGTTTTAGCTGGAGCTATCACAATACTTTTAACAGATCGTAATTTTAATACTACATT
TTTTGACCCTGCTGGGGGGGGAGACCCTATCCTCTATCAACATTTATTT
>RBCMA093-15|Mesostigmata|Dithinozerconidae
ATTAATTCCCTTAATACTAGGTGCCCCAGATATAGCATTTCCTCGAATAAATAATATAAG
ATTTTGATTATTACCACCTTCTCTAATATTATTAATAACATCTTCTCTAGTCGAATCCGG
AGCTGGA---ACAGGATGAACTGTTTATCCTCCACTAGCATCAAATATTTCTCATAGAGG
AGCCAGTGTAGATTTAGCTATTTTTTCTCTACATCTAGCAGGTATTTCCTCTATTTTAGG
ATCAATTAATTTCATTACAACCATTTTAAATATACGC---TCATATGAAATAACTCTAGA
ACGCATCCCACTTTTTATTTGATCTGTTTTTTTAACAACAATTCTTCTTCTTCTTTCTCT
TCCTGTACTAGCCGGAGCCATTACAATACTCCTTACGGATCGAAA---------------
-------------------------------------------------
>PGURB381-16|Mesostigmata|Rhodacaridae
ACTAGTTCCTTTAATATTAGGAGCTCCTGATATAGCATTCCCTCGAATGAATAATATAAG
TTTCTGACTTCTCCCTCCTTCTTTATCCTTATTAATAGCATCTTCTTTAGTAGAATCAGG
AGCAGGT---ACTGGATGAACAGTCTACCCTCCCNTAGCAGCCAATATTTCTCATAGAGG
AGCTAGAGTAGACCTTGCTATCTTTTCTCTTCATTTAGCAGGGGTTTCTTCTATTCTAGG
ATCTATTAACTTCATCACAACAATCATAAATATACGC---TCCTATGATATAACCCTTGA
ACGAATACCTTTATTTGTATGATCCGTATTCCTCACCACTATTCTTTTACTTTTATTCCT
GCCAGTCCTAGCCGGAGCTATCACTATATTATTAACAGACCGAAACTTTAACNCAACTTT
T------------------------------------------------
>CHACB067-10|Mesostigmata|Microgyniidae
ATTAGTACCTTTAATAATTAATGCTCCTGATATAGCTTTCCCACGTATAAATAATATAAG
ATTTTGACTTTTACCACCCTCATTATTATTATTATTAACTTCTTCTATAGTAGAATCGGG
TGCCGGA---ACTGGATGAACAGTTTATCCTCCTTTAGCTTCAAATATCTCACATAGTGG
AGCAAGAGTAGATTTAGCAATTTTTTCTTTACACTTAGCTGGTGTTTCTTCAATCTTAGG
TTCAATTAATTTTATTACAACAATTATAAATATACGA---CCTTTAGAAATATCTTTAGA
ACGAACTCCTCTTTTTGTTTGATCAGTACTTTTAACAACTATCCTTTTATTATTATCATT
ACCTGTACTAGCTGGAGCTATTACTATATTATTAACAGATCGAAATTTTAATACTTCATT
TTTTGACCCTGCTGGAGGTGGAGACCCTATTCTTTATCAACATTTATTT
>MYMCE147-12|Trombidiformes|Erythraeidae
ATTAGTGCCCCTAATGTTAGGTGCTCCCGACATGGCTTTTCCACGTATAAATAATATAAG
ATTCTGACTTCTTCCCCCCTCTCTTATACTTCTTATAACAGCTTCATTCGCCTCCATAGG
AGTGGGG---ACTGGATGAACAGTATACCCTCCCCTTTCAGACTTATGAGGTCATAACTC
TTACTCAATTGAAATAACAATTTTCTCACTTCATCTAGCAGGAGTTTCGTCTATTTTAGG
AGCCATTAATTTCTTAGCGACAATTAAAAATATAAAA---AATAAATTTCTATCAATAGA
AAAAATCCCTTTATTTGTTTGATCTGTAATAGCTACGGCCATCTTACTATTACTATCATT
ACCAGTACTAGCAGGTGCTATTACAATACTACTCTCAGATCGAAATTTCAACACATCATT
TTTTGACCCCTCTGGAGGAGGAGACCCAATCCTTTACCAACACTTGTTC
>CNPEJ251-14|Trombidiformes|Bdellidae
ATTAATTCCTCTAATAATTGGTTCACCTGATATAGCTTTTCCTCGAATAAATAATATGAG
TTTTTGACTTTTACCTCCCTCTTTAACCCTTTTACTTATTTCTTCTTTTTCTAATAGTGG
TGCGGGT---ACTGGGTGAACTGTTTACCCCCCGCTTTCTTCCACTCTATCCCACCCAGG
GATGTCTGTGGATTTAACTATTTTTTCTTTACATATAGCTGGTGTTTCCTCCATCTTAGG
TGCAATTAATTTTATGTCGACTATCATTAATATACGA---AGACCTTATATAATTTTTGA
ACGCATTCCACTTTTTGTGTGATCTGTTTTTATCACTGTACTTCTTTTACTTTTATCTTT
GCCGGTATTGGCGGGAGCTATCACTATACTATTAACAGATCGAAATTTTAATACTTCTTT
TTTTGACCCTATAGGTGGAGGAGATCCTATTTTATACCAACATTTATTT
>WMAW061-17|Sarcoptiformes|Oribatulidae
ATTGGTACCCATAATAATTGGAGCTCAGGATATGGCGTTTCCACGAATAAACAATATGAG
ATTCTGACTCCTACCACCTTCTTTAACATTACTTTCTGCTTCTGCTTTTGCCGGGGTTGG
GGCTGGT---ACGGGGTGAACCGTGTATCCCCCCCTTTCTGGAAATTTATTCCATTCGGG
AATTTCAGTGGACTTAGCTATTTTTAGACTGCATCTTGCAGGGGCTTCCTCTATTCTGGG
AGCGATCAATTTTATTACAACAATTCTAAATATACGA---TCTTCATCATTATCTCTAGA
TTCCATCCCACTCTTCGTATGATCCGTATTAATCACCGCCGTGTTACTGCTTTTATCTTT
ACCAGTACTGGCAGGAGCTATCACAATACTTTTAACAGATCGAAACTTCAATACCTCATT
CTTTGATCCTTCGGGGGGCGGAGATCCAATTTTGTATCAACACTTATTC
>RRBPE002-15|Mesostigmata|Parasitidae
GCTTGTTCCATTAATAGTATCAGCCCCTGATATAGCATTCCCTCGTATAAATAACATAAG
TTTTTGACTTTTACCCCCCTCTTTACTACTACTATTAAGCTCATCTATAGTAGAGTCTGG
TGCTGGG---ACCGGCTGAACAGTTTACCCCCCATTAGCAGGAAACATATCTCACAGTGG
GGGAGCTGTCGATTTAGCTATTTTTTCACTTCACCTAGCTGGGATTTCTTCTATTTTAGG
GTCTATCAATTTTATTACAACTATTATAAACATACGC---CCAAAAGAAATAACTATGGA
GCGAATGCCCTTATTTGTGTGATCTGTTTTTATTACAACTATTTTGTTACTACTTTCGCT
ACCTGTTTTAGCAGGAGCTATTACGATACTTCTTACCGACCGTAATTTTAATACATCATT
TTTTGACCCTAGAGGGGGAGGAGATCCAATTTTATATCAACATTTATTC
>RRBPE003-15|Mesostigmata|Pachylaelapidae
ATTAGTCCCAATTATAATTTCCGCTCCTGATATAGCATTCCCTCGAATAAATAATATAAG
TTTTTGACTTTTACCCCCATCTATTTTACTCCTTTTAAGTTCATCTATTATTGAAAGAGG
AGCTGGA---ACTGGGTGAACAGTTTACCCCCCATTAGCTAGTAACATTTCTCACAGTGG
AGGGGCTGTTGACATGGCTATTTTTAGTCTCCATTTAGCGGGTATCTCCTCCATCTTGGG
ATCAATTAACTTCATTACTACTATTATAAATATACGC---CCAAAATCTATAACACTCGA
ACAAATACCATTATTTGTTTGATCAGTATTAATTACAACTATCCTACTTCTACTATCATT
ACCAGTCCTAGCGGGGGCTATCACTATATTACTAACTGATCGTAACTTTAATACAACCTT
CTTTGACCCAAGAGGAGGTGGAGACCCGATTCTTTATCAACATTTATTC
>SSWLA683-13|Trombidiformes|Anystidae
ATTAGTTCCTATTATAATTGGTGCACCAGATATAGCTTTTCCTCGAATAAATAATATAAG
TTTTTGATTATTACCACCTTCTCTTTCTCTTTTAATGTTGTCAGCTTTTACTTCAAAAGG
TAGAGGA---ACTGGATGAACTGTATATCCTCCTCTATCTAATAACATATCACATTCTGG
TGCATCTGTAGATTTAACTATTTTTTCATTGCATCTTGCTGGAATTAGATCTATTTTAGG
TGCTATCAATTTTATAACTACTATTATAAATATAAAA---ACTCCTCATTTAAGATTTGA
ACAAATCCCTTTGTTTGTTTGGTCTGTTTTTATTACTACTGTTTTACTTTTATTGTCGTT
ACCTGTATTGGCAGGAGCTATTACTATACTATTAACAGACCGTAATTTTAACACTTCTTT
TTTTGATCCAATTGGTGGTGGGGATCCAATCCTATATCAACACTTATTT
>SSJAA1989-13|Trombidiformes|Rhagidiidae
ACTAGTGCCAATAATAATTGGAGCACCAGACATAGCTTTTCCACGAATAAATAACATAAG
CTTTTGACTTCTCCCTCCTTCATTATCTTTACTTTTAATATCTGCTTTCACCAGAGCTGG
AGTGGGA---ACAGGTTGAACAGTTTATCCACCATTATCTAGCAACATTGCTCATCCCGG
AGGAGCAGTAGATTTAGGAATCTTCTCTCTACATCTAGCAGGAATTTCTTCAATCCTAGG
AGCAATTAATTTCATAACTACAATTATTAACATACGA---TCCCCTGCTATATCTTTTGA
GCGAATTCCATTATTTGTCTGATCAGTATTTATTACAGCTTTATTACTCTTACTTTCTCT
ACCTGTACTAGCAGGAGCCATTACAATACTATTAACAGATCGAAATTTTAACACATCTTT
CTTTGACCCTGCAGGAGGAGGAGACCCTATTTTATATCAACATTTATTT
>SSWLF3563-13|Trombidiformes|Caeculidae
ATTAATTCCTCTCATAATTGGAGCTCCCGATATAGCATTCCCTCGAATAAATAACATAAG
ATTTTGACTTTTACCACCTTCCCTTTCACTTCTCTTATTATCGTCTTTCACTTCATCCGG
AGCGGGC---ACAGGCTGAACAGTTTATCCCCCCCTATCACATAACGCTTCCCATGCAGG
GGGAGCAGTTGACTTCGCTATTTTTTCCTTACACTTGGCTGGAGCATCCTCCATTCTAGG
CTCTATCAATTTTATAACAACAGTTATTAATATACGA---GCTGTAAATATAACCTTTGA
ACGAATCCCCCTATTCGTATGATCAGCATTTATCACCACCATCTTACTCTTATTATCCTT
GCCAGTTTTGGCAGGAGCTATTACCATGCTTCTAACTGATCGAAACTTTAACACCACATT
CTTTGATCCTGCAGGGGGAGGAGATCCAATTCTTTACCAACATCTCTTT
>WMAW100-17|Mesostigmata|Blattisociidae
GCTTATCCCTTTGATAATCAATGCCCCTGATATAGCTTTTCCTCGTATAAATAACATAAG
TTATTGACTTTTACCTCCTTCTTTAATTCTACTTTTAACATCTTCTATAGTAGAAATAGG
AGTTGGC---ACAGGTTGAACAGTTTACCCTCCTCTGTCAAACTCTACATTTCACAGAGG
TGTTTCTGTAGACTTAGCTATTTTTAGCTTACATCTCGCCGGCATCTCAAGAATCATAGG
TTCAATTAATTTTATTTCAACTATTCTAAACATACGA---CCAAAAAAAATAAAACTTGA
ACAACTTCCTTTAATAGTATGATCTATATTTATTACAACAATTCTTTTACTTTTATCTTT
ACCTGTTTTAGCTGGTGCTATTACTATACTACTTTTTGATCGAAATTTTAATACTTGTTT
TTTTGACCCTTGTGGAGGAGGAGATCCTATTTTATATCAACACTTATTT
>RRBFC068-15|Mesostigmata|Parasitidae
ATTAACCCCCTTAATACTATCTGCTCCTGACATAGCTTTCCCTCGTATAAATAATATAAG
ATTCTGACTTCTGCCACCCTCTTTAATTTTACTAATAAGGTCATCTATAGTAGAAGCCGG
AGCCGGT---ACGGGATGAACTGTGTATCCCCCTCTAGCAAGAAACGTGTCTCATAGAGG
TGGCGCAGTAGATTTAGCTATTTTTTCTTTGCACCTAGCTGGAATTTCCTCTATTCTTGG
ATCAATTAATTTTATTACAACAATTATAAACATACGC---CCTAAAGAAATATCAATAGA
GCGAATACCATTATTTGTATGATCAGTTCTTATTACTACTATTTTACTTCTTTTATCCCT
TCCGGTCTTAGCAGGGGCAATCACCATACTTCTTACAGACCGTAATTTTAACACAACATT
TTTTGACCCCAGTGGGGGAGGAGACCCAATTCTTTACCAACACTTATTT
>GENSM389-15|Mesostigmata|Laelapidae
GCTAACCCCATTAATAATTTCAACAACCGATATAGCTTTTCCACGTATAAATAATATAAG
TTTTTGACTTTTAATCCCTGCAATTTTCTTTTTACTTTCCTCCTCTTTTATTGAAAGAGG
TGCAGGA---ACTGGTTGAACCGTTTACCCCCCTCTCTCTAATAATATTTCCCATAGCGG
CTCTGCCGTAGATTTATGTATTTTCAGTTTACACCTTGCTGGTGTCTCATCAATTTTAGG
ATCAATTAATTTTATCACAACAATTTTAAATATACGA---GCTCCTTCTTTTTCTTTAGA
AAAAACCCCTCTTCTTATTTGATCTATTTTAATTACAACAATTCTTCTTTTACTTTCTCT
TCCTGTTTTAGCAGGGGCTATTACTATACTTCTAACAGATCGTAATTTAAATACTTCATT
TTTTGATCCTAGAGGAGGTGGGGATCCAGTTCTTTATCAACATCTTTTT
>CNJAC1492-12|Trombidiformes|Bdellidae
ATTAATTCCATTAATAATTGGATCTCCAGATATAGCATTTCCCCGCATAAATAATATAAG
ATTTTGACTTCTCCCTCCATCTTTATCTTTATTAATTTTATCTACATTTTCTGACAGAGG
AGCAGGA---ACAGGATGAACAGTTTATCCACCATTAGCAACTAATCTTTATCATTCAGG
TTCATCAGTTGATTTAACAATTTTTTCACTTCATTTAGCAGGAGTATCATCAATTTTAGG
AGCAATCAATTTTATTACAACAATTATTAGTATACGA---AATCCAAAAATATCATTTGA
ACGAATTCCATTATTTGTATGATCAGTATTTATTACAGTTATTTTACTACTATTATCTCT
ACCAGTTCTAGCAGGAGCCATTACAATATTATTAACAGATCGAAACTTTAATACATCATT
TTTTGATCCAATAGGAGGAGGAGATCCAATTTTATACCAACACTTATTT
>SSJAA2055-13|Trombidiformes|Rhagidiidae
ACTAGTACCAATAATAATTGGTGCTCCAGATATAGCATTCCCACGAATAAATAATATAAG
CTTCTGATTACTTCCCCCATCCCTTTCGTTACTTTTAATATCATCTTTTACAAGTGCTGG
GGTAGGT---ACAGGATGAACCGTTTATCCACCTTTGTCAAGAAACATAGCACATCCAGG
GGGAGCCGTAGATTTAGGAATTTTCTCCCTTCACTTAGCAGGAATTTCATCAATTTTGGG
AGCTATCAATTTTATAACAACAATTATTAACATACGT---TCTCCATCTATATCTTTTGA
ACGAGTTCCTTTATTTGTTTGATCAGTTTTTATTACAGCATTATTACTATTATTATCTCT
TCCTGTTCTAGCAGGAGCCATTACAATACTATTGACAGACCGAAATTTCAACACATCTTT
CTTTGACCCAGCGGGAGGAGGAGACCCAATTTTATATCAACATTTATTT
>MSSCA4220-16|Sarcoptiformes|Chamobatidae
ATTGGTTCCTATAATAATTGGAGCTCAAGACATAGCATTTCCTCGAATAAATAATATAAG
ATTTTGACTTCTTCCTCCTTCTTTAGCTTTACTCTCATCTTCGGCTTTTGCTGGAATAGG
AGCAGGC---ACTGGCTGAACAGTTTACCCTCCTTTAGCTGGAAATTTATTTCACTCAGG
AATTTCTGTTGATTTAGCAATTTTCAGTCTACATCTAGCAGGAGCTTCATCTATTCTAGG
GGCTATTAATTTCATCACCACAATTTTAAACATACGT---TCTTCTTCCATAACTTTGGA
TTCAATTCCTTTATTTGTTTGGTCTGTGCTTATTACTGCGGTTCTTCTTCTTTTGTCTTT
GCCTGTTTTAGCAGGAGCAATTACGATACTATTAACAGATCGAAATTTTAATACCTCATT
CTTTGATCCTTCTGGAGGAGGGGATCCTATCCT----------------
>GENSM792-17|Mesostigmata|Uropodidae
ATTAGTTCCATTAATACTAGGGGCTCCCGATATAGCCTTTCCACGAATAAATAATATGAG
ATTTTGATTGTTGCCCCCATCATTATCTTTATTATTGATATCCTCTATAGTAGAGTCTGG
TGCTGGA---ACAGGATGAACTGTGTACCCCCCATTAGCCAATAATATTGCTCATAGAGG
GTCTAGAGTTGATTTGGCAATTTTTTCTTTACATCTAGCAGGTGTTTCATCTATTCTAGG
GTCTATTAATTTTATTACTACAATTATAAATATACGA---TCATATAATATAACCTTAGA
ACGAACACCCCTTTTTGTTTGATCTGTTCTATTAACTACAATTCTTCTACTACTTTCTTT
GCCTGTATTAGCAGGGGCTATCACAATATTACTAACAGATCGAAACTTTAATACTAGATT
CTTTGACCCTGCCGGAG--------------------------------
>MYMCG557-12|Sarcoptiformes|Brachychthoniidae
GTTAGTTCCTTTAATAATCGGAGCTCCAGACATGGCATTCCCACGAATGAATAATATAAG
ATTTTGGTTGCTCCCTCCCTCCCTTTCTCTTTTGGCTCTTTCTTCTTATTCTGGGACAGG
GGCTGGT---ACAGGATGGACTGTGTACCCTCCGTTGTCAGATTACGTTTATCATATGAA
TAATAGTGTTGACTTAGCTATCTTTAGCTTACATTTAGCAGGGGCTTCATCAATTTTAGG
GGCTATTAACTTTATCACTACTATTATTAATATACGA---GGGTTGAGAACAAATTTAGA
CAACATTCCTTTGTTTGTATGGTCTGTTTTTATTACTGCTATTCTTTTATTATTATCTTT
ACCGGTGTTAGCAGGAGCTATTACTATGCTTTTAACAGATCGTAACTTTAATACTACATT
TTTTGATCCTTCAGGTGGTGGGGATCCTATTTTGTACCAACATTTATTT
>CHACB1142-10|Mesostigmata|Digamasellidae
GTTAGTTCCATTAATAATTAGAGCTCCTGATATAGCTTTTCCTCGAATAAATAATATAAG
ATTTTGATTATTACCCCCTAGTTTATTATTTCTTATTTTTAGAAGAGTAGTAGAAGGAGG
GGTTGGA---ACAGGTTGAACTGTTTACCCCCCCTTAGCAAGAAATATTAGTCATTCAGG
ATTTGCTGTTGACTTAGCTATTTTTAGTCTTCATTTAGCAGGAATCTCTAGAATTTTAGG
TTCAATTAATTTTATCACAACTATCATAAATATACGC---CCTCGTTCTATGAGGTTAGA
ACGAACGCCTTTATTCGTGTGATCTGTTTTTATTACAACTATTTTGTTATTGTTAAGTTT
ACCAGTCTTAGCAGGAGCAATTACAATACTTTTATTAGATCGAAATTTCAATACTTCTTT
TTTTGATCCTAGGGGAGGGGGTGATCCTATTCTTTACCAACACTTGTTT
>MYMCE666-12|Mesostigmata|Trematuridae
ACTAGTCCCATTAATACTTGGGGCCCCTGATATGGCCTTTCCTCGGATAAACAACATAAG
ATTCTGACTTCTCCCTCCTTCTCTGACCCTTTTACTAATATCATCAATAGTAGAATCAGG
GGCCGGA---ACGGGCTGAACAGTATATCCCCCACTAGCTGCCAATATTTCACATAGAGG
AGCTAGTGTTGACCTAGCTATTTTTTCCCTACATCTAGCCGGGGTTTCCTCCATTTTAGG
CTCCATCAATTTTATTACCACTATTATAAACATACGA---TCACACGAGATAACCATGGA
ACGAGTGCCCTTATTTGTTTGGTCCGTTTTACTAACAACTATTCTCCTTCTTTTATCCCT
TCCTGTATTGGCAGGAGCAATCACCATACTCTTAACTGACCGTAATTTTAACACCGCATT
TTTCGACCCTGCTGGTGGAGGAGACCCAATTCTTTATCAACATCTATTT
>MYMCG096-12|Mesostigmata|Veigaiidae
ACTAGTCCCCCTAATAATTGGGGCCCCAGATATAGCTTTCCCTCGTCTCAATAATATAAG
ATTTTGACTTCTTCCACCCTCCCTAACTCTTTTATTAAGGGCCTCTATAGTAGAATCAGG
CGCAGGA---ACAGGATGAACAGTCTATCCTCCTTTAGCTGCCAATATTTCTCACAGAGG
AGGAGCCGTTGATTTAGCTATTTTTTCTCTCCACTTAGCTGGGGCTTCTAGAATTCTAGG
CTCAATTAATTTTATTACAACAATTATAAATATACGA---CCCAAAGAAATAAGAATAGA
GCGAATACCTTTATTTGTATGATCTGTATTTACAACTACAATTCTTCTACTTCTTTCACT
TCCTGTTTTAGCCGGAGCAATCACAATATTACTAACTGATCGAAATTTCAATACTAGATT
CTTCGATCCTAGAGGCGGGGGAGATCCCATTTTATACCAACACCTATTT
>NGNAS1324-14|Sarcoptiformes|Oribatulidae
ATTAGTACCAATAATAATTGGGGCTCAAGATATAGCGTTTCCACGAATAAACAACATAAG
ATTCTGACTCCTCCCACCTTCTTTAACATTACTTTCCGCTTCTGCTTTTGCTGGGGTCGG
GGCTGGT---ACTGGATGAACCGTGTATCCCCCCCTTTCTGGTAATTTATTCCATTCGGG
AATTTCAGTGGATTTAGCTATTTTTAGATTACACCTTGCAGGAGCTTCCTCTATTCTAGG
GGCAATCAATTTTATCACAACAATTTTAAACATGCGA---TCTTCATCTCTATCTCTAGA
TTCTATTCCGTTATTTGTATGGTCTGTATTAATCACTGCTGTTCTACTGCTTTTATCTTT
ACCGGTATTAGCAGGCGCTATCACGATACTTTTAACAGACCGAAATTTCAACACGTCATT
CTTTGATCCTTCGGGGGGTGGTGATCCAATTTTATACCAACACCTATTC
>CHACB111-10|Trombidiformes|Bdellidae
ATTAATTCCTTTGATAATTGGATCTCCTGATATGGCTTTCCCTCGAATAAATAACATGAG
ATTTTGACTTTTACCTCCTTCATTGGCTCTGTTATTACTTTCATCGTTTTCCAATAATGG
AGCGGGT---ACGGGGTGAACAGTTTACCCCCCCTTGTCCTCTACATTATCCCATCCTGG
TATGTCTGTAGATTTAACAATTTTTTCTTTACATCTAGCAGGAGTATCTTCTATTTTAGG
GGCTATTAATTTTATGTCAACTATTATTAATATACGT---AGCCCCTACATGATTTTTGA
ACGAATCCCCCTATTCGTTTGGTCTGTTTTTATCACTGTTTTATTATTGTTATTATCCTT
ACCCGTTCTTGCTGGAGCTATCACAATACTCTTGACAGATCGAAATTTTAATACTTCCTT
TTTTGACCCTATAGGAGGAGGAGACCCGATTCTATATCAACATTTATTC
>MYMCG582-12|Trombidiformes|Tarsocheylidae
ACTAATCCCCCTAATGATTATAACACCTGATATAGCTTTCCCTCGTATAAATAACCTAAG
CTTCTGGTTACTTCTATCCTCTGTAACCCTCCTAATTTTATCAATAGTGGTAGGAAAAGG
AGCAGGG---ACAGGATGAACTGTATATCCGCCTCTCTCCGGTATCCCAGGGCACTTTGA
TCCCTCAGTGGACCTATCTATTTTATCTCTCCACTTAGCAGGGATATCTTCCATTCTAAG
CTCACTAAATTTCATCATCACTATTATTAACATACGA---CCAAAAACAATATCCATAGA
CATAGTCCCGCTATTCGCATGAAGAATCCTAATTACTACATTTCTTCTAGTACTTGCTTT
GCCTGTATTGGCAGGAGCTATCACAATACTCCTAACTGATCGAAACTTTAACACATCATT
CTTCGACCCAATAGGGGGAGGAGATCCTATTCTATTCCAACACTTATTT
>MYMCA984-11|Trombidiformes|Rhagidiidae
ACTTGTCCCTATAATAATTGGAGCCCCTGACATAGCATTTCCACGAATAAATAATATAAG
CTTTTGGCTACTACCTCCCTCCCTTTCCCTTCTACTTATATCAGCTTTTACAAGAGCAGG
GGTAGGA---ACAGGGTGAACAGTTTATCCTCCCTTATCCAGAAATATAGCACACCCTGG
AGGAGCAGTAGATTTAGGAATTTTTTCTTTACATTTAGCTGGAATCTCTTCAATTTTAGG
AGCTATTAATTTTATAACTACTATTATTAATATACGC---TCCCCAGCTATATCTTTTGA
ACGAATTCCCCTATTCGTGTGATCTGTATTTATTACTGCCCTTTTGTTACTGCTGTCTTT
ACCCGTATTAGCAGGAGCAATCACAATGCTTTTAACAGACCGAAATTTTAACACATCTTT
TTTTGATCCCGCTGGAGGTGGAGACCCAATTTTATATCAACACCTATTT
>MYMCG503-12|Sarcoptiformes|Malaconothridae
ACTGGTACCCCTCATAATTGGAGCACAAGATATGGCATTCCCACGAATAAATAACATAAG
ATTTTGACTCCTCCCCCCTTCACTTACCTTACTGTCTTCCTCAGCATTTGCAGGAATAGG
GGCAGGA---ACGGGATGAACTGTATATCCTCCTTTAGCTGGTAACTTATTCCATTCTGG
CATTTCTGTAGACCTAGCTATCTTCAGATTACACTTAGCTGGGGCTTCTTCAATTCTAGG
AGCAATCAATTTCATTACTACCATCATAAACATACGA---TCCTCTTCAATAAACTTAGA
CTCTATCCCTTTGTTTGTATGGTCTGTCTTAATCACAGCAGTTCTTTTACTCTTATCACT
ACCAGTACTAGCAGGAGCAATCACCATACTACTGACTGATCGAAACTTCAATACATCATT
TTTCGACCCCACTGGAGGTGGAGATCCAATCTTATATCAACACTTATTT
>MYMCF647-12|Sarcoptiformes|Brachychthoniidae
ATTGGTGCCATTGATAATTGGTGCACCAGATATAGCTTTTCCTCGTATGAATAACATAAG
ATTTTGGTTACTTCCTCCTTCCTTAACTTTATTACTTTTATCTTCCTATGCCGGAAGAGG
GGCGGGA---ACAGGTTGAACTGTGTATCCTCCTCTATCAGACTATTTATTTCATATAAA
CAATAGAGTGGACATAGCTATTTTTAGTCTGCATTTGGCTGGTGCCTCTTCTATCTTAGG
TGCTATTAATTTTATTACTACTGTAATTAATATGCGA---GGGTTATCTACCTCTTTAGA
TAATATCCCTCTGTTTGTTTGATCTGTTTTTATTACTGCTATTCTTCTTCTTCTTTCTTT
GCCAGTCTTAGCTGGGGCCATTACTATACTGTTGACAGATCGAAACTTTAACACAACCTT
TTTTGATCCTGCTGGAGGGGGAGACCCTATTTTGTACCAACATTTATTT
>MYMCE160-12|Mesostigmata|Laelapidae
ATTAATCCCACTTTATCTTTCTGCCCCTGATATATCCTTCCCTCGATTAAATAATCTAAG
ATTTTGACTAATTATTCCCTCTATTATCTTATTAATTTTTTCAAGCTTTATTGAAAATGG
AGTAGGA---ACCGGATGAACTGTCTATCCCCCTTTATCTAATAATATTAGTCACAGAGG
AGCCGCAGTTGACTTAGCCATTTTTAGGCTTCATATCGCAGGAATTTCTTCTATCTTAAG
TTCAATTAATTTTATTTCTACAATTTTAAATATACGT---CCAAATTCTTTCCTACCAGA
ACAAAACCCTTTGTTTGTTTGAGCTATCCTAATTACAACTATTTTATTACTTCTTTCCCT
ACCTGTTTTAGCGGGGGCTATTACTATATTACTAAGAGACCGAAATTTTAACACTTCTTT
TTTTGACCCAAGAGGTGGGGGGGACCCAGTTCTATACCAACATCTTTTT
>MYMCG396-12|Trombidiformes|Pygmephoridae
ATTAATTCCTATAATAATAACTACTCCAGATATAGCTTTTCCACGAATAAACAATATAAG
ATTTTGACTTCTTCTCTCATCATTAATTTTATTATCTACATCTCTGATTGTCTCCCAAGG
GAGAGGA---ACCGGTTGAACAGTATATCCCCCATTATCTAATGTAATTTTTCATTCTGG
AAACTCTGTAGACCTGGCAATTTTTTCTTTACATCTAGCAGGTGCTTCCTCTATTATAAG
TTCTTTAAATTTTATTATTACAATTTTAAATATAAAA---CCCAAAACTATTTCTCTAGA
ATACATTCCATTATTTGCTTGAAGTGTACTTTTAACAACAATTCTTTTATTACTAGCCCT
GCCAGTTCTAGCGGGAGCTATTACTATACTTCTTACCGACCGAAATTTTAATACATCTTT
TTTTGACCCCAGTGGAGGAGGAGACCCTATTTTATACCAACATTTATTC
>CHACB270-10|Trombidiformes|Bdellidae
ATTAATTCCATTAATAATTGGATCACCAGACATAGCCTTTCCTCGAATAAATAATATAAG
ATTCTGACTTCTTCCTCCTTCATTATCTCTTCTTTTAATATCTTCATTTTCAGATAGAGG
CTCTGGA---ACTGGTTGAACCATTTATCCCCCTCTTTCAACCCACCAATACCATTCGGG
AGCATCTGTTGATTTAACCATCTTCTCACTTCATTTAGCCGGTGTATCTTCAATCTTAGG
AGCTATTAATTTTATTACCACAATCATTAACATACGA---ACATCCAAAATAACCTTTGA
ACGAATTCCATTATTTGTATGATCAGTTTTCATCACAGTAATTTTATTACTATTATCCTT
ACCAGTTCTAGCAGGAGCCATTACCATACTTCTCACAGACCGAAATTTTAACACTTCTTT
TTTTGATCCCATAGGTGGAGGAGATCCTATCCTATATCAACATCTATTT
>MYMCA110-11|Trombidiformes|Pionidae
ACTAGTTCCTCTTATATTAAGAGCTCCAGATATAGCTTTCCCACGAATAAATAATATAAG
CTTTTGACTACTTCCCCCCTCAATTATTCTTTTAACTACAAGCTCCTTAACTGCTATAGG
GGCAGGA---ACAGGATGGACAGTTTATCCTCCTTTATCAGGAAATTTAGCCCATAGAGG
CCCATCAGTTGATTTAACTATCTTTTCCCTCCATTTGGCTGGTGTGTCTTCTATTTTAGG
AGCTATCAACTTTATAGCCACAATTTTAAATATAAAA---CCGAAGCATATGAAATTAGA
ACAAATACCCTTATTTGTTTGATCAATTTTTATTACTACTATTCTTCTATTACTTTCCCT
CCCTGTTTTAGCCGGGGCAATCACAATACTTTTAACAGACCGAAACTTTAATACCTCATT
CTTTGACCCTGCTGGAGGAGGAGACCCTATCCTCTATCAACACTTATTC
>MYMCE174-12|Sarcoptiformes|Ceratozetidae
ACTAGTCCCCATAATAATTGGGGCCCAAGACATGGCTTTTCCGCGGATAAACAACATAAG
CTTCTGATTGCTTCCACCGTCTTTGATATTGCTTTCCTCTTCAGCTTTTGCTGGGATAGG
GGCTGGA---ACTGGATGAACTGTCTACCCTCCCCTGTCTGGGAGTATCTTTCACTCCGG
TTTTTCCGTAGATTTGGCCATTTTTAGACTTCATCTAGCCGGAGCTTCTTCTATCTTAGG
GGCTATTAATTTTATCACAACAATTCTAAACATACGA---TCTTCTTCAATAACGTTAGA
CTCCATCCCCCTTTTTGTATGATCAGTGCTAATCACAGCTGTGCTACTTCTTCTTTCTCT
TCCAGTACTAGCAGGAGCCATCACCATGCTTCTGACAGACCGAAACTTTAATACTTCATT
TTTTGATCCTTCTGGAGGGGGAGACCCCATCCTTTATCAACATCTTTTT
>MYMCC810-11|Sarcoptiformes|Tectocepheidae
GTTGGTTCCCATGATAATCGGAGCTCAAGATATAGCGTTCCCACGGATGAACAATATGAG
ATTTTGATTGTTGCCTCCTTCTTTAATGTTCCTGTCTATTTCTTCCTTTGCGGGGGTTGG
AGTGGGA---ACGGGATGAACAGTGTACCCCCCTCTTTCGAGGGGGATGTTTCACTCTGG
ATTTTCAGTAGACTTAGCCATTTTTAGATTACATCTAGCTGGTGCCTCTTCTATTTTAGG
AGCTATTAATTTCATTACAACTATTCTAAACATGCGA---TCTCTTTTTGTTAGATTAGA
CAGAATTCCTTTATTTGTGTGATCTGTATTAATTACTGCTGTGTTATTGTTATTATCTTT
ACCGGTACTAGCTGGGGCTATTACGATATTGTTAACTGACCGGAATTTTAATACTTCCTT
TTTCGACCCCTCGGGAGGAGGAGATCCTATTTTGTATCAACATTTATTT
>MYMCC752-11|Trombidiformes|Rhagidiidae
ACTAGTCCCAATAATAATTGGAGCACCTGACATAGCATTTCCACGAATAAACAATATAAG
ATTTTGATTATTACCCCCATCATTATCCTTACTTTTAATATCCGCATTTACTAGAGCAGG
AGTAGGA---ACTGGATGAACTGTATACCCACCCTTATCAAGAAACATCGCTCACCCAGG
AGGAGCAGTCGATTTAGGAATTTTCTCTTTACACTTAGCAGGAGTATCCTCAATTCTAGG
AGCAATTAATTTCATAACAACAATTATTAACATACGA---TCTCCTGCTATAACATTTGA
ACGGATTCCTTTATTCGTATGATCAGTATTTATTACAGCTCTACTCCTGCTCCTATCCCT
ACCAGTTCTAGCTGGAGCAATCACCATACTACTAACAGATCGAAATTTTAATACTTCCTT
CTTTGACCCTGCGGGGGGAGGAGATCCAATTTTATACCAACATTTATTC
>MYMCC353-11|Trombidiformes|Rhagidiidae
ACTAGTCCCAATAATAATTGGAGCACCTGATATAGCATTTCCACGAATAAATAATATAAG
ATTTTGATTACTACCCCCATCTTTATCCTTACTTCTATTATCAGCATTTACCAGAGCTGG
GGTTGGA---ACCGGATGAACTGTATACCCACCTTTATCTAGAAACATCGCCCATCCAGG
TGGAGCAGTAGACCTAGGAATCTTTTCTTTACATTTAGCAGGAGTATCTTCAATTTTAGG
AGCAATCAATTTTATAACAACAATCATCAACATACGA---TCCCCCGCTATAACATTTGA
ACGAATTCCCTTATTCGTGTGATCAGTATTCATTACAGCTTTACTATTACTCCTATCTTT
ACCAGTGCTAGCGGGAGCAATCACCATATTATTAACAGATCGAAATTTCAATACTTCTTT
CTTTGACCCAGCCGGAGGAGGAGACCCAATTTTATATCAACACTTATTC
>CNKJB734-14|Trombidiformes|Wettinidae
ATTAGTCCCACTAATGCTTAGCGCCCCAGACATGGCTTTCCCACGAATAAACAATATAAG
CTTCTGACTCCTGCCCCCATCTATTATTCTCCTATTAACAAGCTCTCTAACCTCTATGGG
GGCGGGG---ACAGGGTGAACAGTTTACCCTCCCCTATCTAGAAACCTGGCCCATGCAGG
CCCATCTGTCGATTTAACTATCTTCTCTCTTCACCTTGCAGGGGTGTCTTCAATCTTAGG
AGCTATCAATTTCATAGCAACTATTTTAAATATAAAG---CCCAAAAACATATTTTTAAA
TCAAATACCATTATTTGTGTGATCAATCTTCATCACAACAATCTTACTCCTCCTATCCCT
CCCAGTGCTCGCTGGAGCTATCACCATACTTTTAACAGACCGAAATTTTAACACTTCATT
CTTTGACCCAGCAGGAGGGGGAGATCCCATCTTATACCAACATCTGTTT
>ELPCG10063-17|Mesostigmata|Dinychidae
ACTTGTTCCTTTAATAATTGGAGCTCCCGATATAGCTTTTCCTCGAATAAATAATATAAG
ATTTTGATTATTGCCACCTTCATTATTACTTTTAATTTCTTCATCTATAGTAGAATCAGG
AGCTGGA---ACAGGTTGAACAGTATACCCGCCTCTTGCTTCAAATATTTCACATAATGG
AGGAAGTGTAGATCTAACAATTTTTTCTTTACATTTAGCTGGTTTATCCTCAATTATAGG
CTCTATTAATTTTATTACCACTATTATAAATATACGA---TCACAATCTATAACTTTAGA
TCAAATACCTTTATTTGTATGATCTATTTTATTAACTACAATCTTACTTTTATTATCTCT
ACCAGTTTTAGCTGGTGCTATTACTATACTATTAACCGACCGTAATTTTAATACATCTTT
TTTTGACCCAGCTGGAGGAGGAGACCCTATCTTATATCAACATTTATTT
>ELPCG8970-17|Sarcoptiformes|Phthiracaridae
ACTCATCCCTCTAATAATCGGCTCTCAAGACATAGCTTTTCCACGAATGAATAACATAAG
ATTTTGACTGCTCCCTCCCTCCTTAATTCTCCTAATTTCTTCATCATTCAGGGGTGCAGG
GGTAGGA---ACAGGCTGAACTATTTACCCACCTTTGTCTAGAATATTGTTCCACTCAAG
GTTTAATGTGGACCTGGCTATCTTTAGCTTGCATCTAGCAGGAGCGTCTTCAATTCTCGG
GGCAATCAACTTTATCTCAACTATCATCAACATAAAA---TCTAATTACATTAGATTTGA
GTGTATGCCTCTTTTCATTTGATCCGTATTCATCACAGCCATTCTCTTGTTGCTTTCACT
ACCAGTACTGGCTGGAGCTATTACTATATTATTGATAGACCGAAACTTTAACACCACCTT
CTTTGACCCCTCGGGAGGGGGTGACCCAATCTTGTTCCAACATCTGTTC
>SSBCA1564-15|Sarcoptiformes|Phthiracaridae
GCTCATCCCCCTAATGATCGGCTCACAAGACATAGCTTTCCCGCGAATAAATAATATAAG
ATTTTGGCTTCTTCCCCCTTCTCTACTTCTGTTAGTCTCCTCATCATTTAGGGGTGCGGG
AGTAGGG---ACAGGATGAACGATCTACCCGCCCCTGTCTAGAATATTGTTCCACTCAGG
GTTTAATGTAGACCTAGCTATCTTCAGTTTACACTTGGCGGGAGCGTCTTCAATCCTTGG
AGCAATTAACTTTATCTCAACTATCATGAACATAAAG---TCTAATTACGTTAGATTTGA
ATGCATGCCTCTTTTCATTTGGTCCGTATTTGTTACAGCCATTCTATTACTACTCTCACT
ACCAGTTCTAGCCGGAGCTATCACCATATTACTAATAGACCGAAACTTTAACACCACCTT
CTTTGACCCCTCCGGGGGGGGAGANCCAATTTTGTTCCAACACCTATTC
>NCCE015-11|Trombidiformes|Erythraeidae
ATTAGTTCCACTGATACTAGGGGCACCCGATATAGCTTTTCCACGCATGAATAATATAAG
ATTTTGACTATTACCACCATCTTTGATACTTCTATTAACAGCTTCATTCTCCTCGATAGG
AGTAGGG---ACTGGATGAACAGTCTACCCTCCTCTTTCAGACTTATGGGGGCACAGCTC
ATATTCAATTGAAATAACCATCTTTTCACTTCACTTAGCAGGAGTCTCTTCCATTCTAGG
GGCTATTAATTTCTTAGCTACAATTAAAAATATAAAA---AACAAATTCTTATCGATAGA
GAAAATTCCTCTATTTGTGTGATCAGTAATAGCCACAGCCATTCTTCTTCTTTTATCTTT
ACCTGTACTAGCTGGAGCTATTACTATGCTCCTATCCGATCGAAATTTCAACACATCTTT
TTTTGATCCTTCTGGGGGGGGAGACCCTATTCTCTACCAACACCTATTC
>MSSCA1993-16|Trombidiformes|Erythraeidae
GCTAGTGCCGCTAATATTAGGGGCTCCCGACATAGCTTTTCCACGTATGAATAATATAAG
ATTCTGACTTCTCCCCCCCTCTCTGATACTTCTTATAACAGCTTCATTCGCCTCTATAGG
AGTAGGA---ACCGGATGAACAGTATATCCCCCACTCTCAGACCTATGAGGGCATAACTC
TTACTCAATTGAAATAACAATCTTCTCACTTCATCTAGCAGGAGTATCATCTATCTTAGG
AGCTATTAATTTCTTAGCGACAATTAAAAATATAAAA---AATAAATTTCTATCAATAGA
AAAAATCCCGCTATTTGTTTGATCTGTAATGGCCACAGCCATCTTATTGTTATTATCTTT
ACCAGTACTGGCAGGTGCTATTACAATACTACTTTCAGATCGAAACTTTAACACATCATT
TTTTGACCCCTCAGGAGGGGGGGACCCAATCCTT---------------
>SIOCA083-10|Trombidiformes|Erythraeidae
ATTAGTACCCCTAATGCTAGGAGCTCCCGACATAGCTTTTCCACGTATGAATAATATAAG
ATTCTGACTTCTTCCTCCCTCTATAATACTTCTTATAACAGCTTCATTCGCCTCTATGGG
AGTAGGG---ACCGGATGAACAGTATACCCCCCCCTTTCAGACTTATGAGGGCATAATTC
CTACTCCATTGAAATAACAATTTTCTCACTTCATCTAGCAGGGGTTTCATCCATTTTGGG
AGCTATTAATTTTTTAGCAACAATTAAAAATATAAAA---AATAAATTCCTTTCAATAGA
AAAAATCCCATTATTTGTTTGATCTGTAATAGCCACAGCTATCTTATTACTGCTATCATT
ACCAGTGCTAGCAGGTGCTATTACCATACTACTTTCAGACCGAAACTTTAATACATCATT
TTTTGACCCATCAGGAGGAGGAGACCCAATCCTTTATCAACACTTATTT
>CNRMC1528-12|Trombidiformes|Erythraeidae
ATTAGTACCACTAATATTAGGGGCTCCTGACATAGCCTTTCCACGAATAAATAATATAAG
ATTTTGACTTTTACCTCCCTCTTTAATACTTCTATTGACAGCTTCATTCTCTTCTATGGG
AGTAGGG---ACAGGCTGAACAGTATACCCCCCTCTCTCAGATCTGTGAGGACACAGCTC
CTATTCAATTGAAATAACCATCTTTTCGCTTCACCTAGCAGGAGTATCTTCTATTCTAGG
AGCCATCAACTTCTTAGCCACAATTAAAAATATAAAG---AATAAATTCTTATCAATAGA
GAAAATTCCTTTATTTGTATGATCTGTAATGGCCACCGCTGTTTTACTACTTTTATCTTT
ACCAGTATTAGCAGGAGCTATCACAATGCTTCTATCAGATCGAAACTTTAATACATCTTT
TTTTGATCCTTCGGGGGGGGGAGACCCAATCCTCTACCAACATCTATTT
>GENSM261-15|Trombidiformes|Erythraeidae
ACTAGTTCCCATAATATTAGGAGCTCCCGATATAGCTTTTCCACGAATAAATAATATAAG
ATTTTGACTTCTTCCTCCTTCTTTAATACTGTTACTCATAGCCTCATTCGCCTCGATAGG
AGTAGGA---ACAGGATGAACAGTATATCCCCCCTTGTCAGATTTATGAGGACATAGATC
ATTCTCAATCGAAATAACTATCTTCTCACTTCACTTAGCGGGAGTTTCCTCTATCCTAGG
AGCAATTAATTTTTTAGCCACAATTAAAAATATAAAA---AATAAATTTCTAAAAATAGA
AAAAATTCCTCTTTTTGTTTGAGCAGTGATAGCAACAGCAGTTCTACTACTACTATCACT
TCCAGTATTAGCTGGTGCTATTACTATATTATTATCAGATCGTAATTTTAACACATCATT
TTTCGACCCCTCAGGGGGAGGAGACCCAATCTTATATCAACATTTATTT
>PGURB028-16|Trombidiformes|Erythraeidae
ATTAGTCCCACTAATACTAGGGGCTCCCGATATGGCCTTCCCACGAATAAACAATATAAG
ATTCTGATTATTACCACCATCTCTACTTCTTTTACTTACAGCCTCATTTGCAACCATAGG
AGTAGGG---ACTGGATGAACAGTTTACCCCCCCCTGTCAGACCTATGGGGGCATAGCAC
ATACTCGATTGAACTAACAATCTTCTCTCTTCATCTAGCAGGATTATCCTCAATTTTAGG
AGCTATTAACTTCCTGGCAACAATTAAAAATATAAAG---AATAAATACCTCTCTATAAA
AGAAGTACCCCTATTTGTCTGATCTGTAATAACTACAGCAGTTTTACTGCTATTATCATT
ACCAGTACTT--------------------------------------------------
-------------------------------------------------
>MYMCE173-12|Sarcoptiformes|Haplozetidae
ACTAGTACCAATAATAATCGGAGCTCAAGATATGGCATTTCCTCGGATAAATAATATGAG
ATTTTGATTATTACCACCCTCTTTAACCTTACTCTCAGCTTCAGCTTTTGCTGGAATGGG
TGCAGGA---ACAGGATGAACAGTGTATCCTCCATTAGCAGGAAATTTATTTCATTCAGG
AATTTCAGTAGACCTGGCTATTTTCAGTTTACATCTAGCAGGAGCCTCTTCAATTTTGGG
AGCCATCAATTTCATTACTACTATTATAAATATACGA---TCTTCTTCTATGTCATTAGA
TTCAATTCCCTTATTTGTATGATCAGTCCTTATTACCGCAGTACTGCTACTATTATCTTT
ACCAGTTTTAGCAGGGGCCATTACAATACTTTTAACAGATCGAAATTTTAACACTTCTTT
CTTTGACCCATCTGGGGGAGGAGACCCAATTCTATACCAACATCTATTT
>MYMCB689-11|Trombidiformes|Hydryphantidae
ATTAGTTCCCTTAATAATTAGAGCTCCAGATATAGCATTTCCTCGAATAAATAATATAAG
CTTTTGATTATTACCGCCATCATTAATCCTTCTATTAACTAGTTCATTTACTTCATTAGG
GGCAGGA---ACAGGATGAACTGTATATCCACCCTTATCAGGAAATTTAGCTCACTCAGG
ACCATCAGTTGATTTAACAATTTTTTCTCTTCATTTAGCTGGAATCTCTTCAATTTTAGG
GGCTATTAATTTTATAGCAACAATTATTAATATAAAA---CCAAAACATATAAAAATAGA
ACAAATTCCATTATTTGTATGATCTATTTTTATTACAACAATTTTACTTCTTTTATCTTT
ACCAGTTTTAGCAGGGGCTATTACCATATTACTAACAGATCGAAATTTTAATACATCATT
TTTTGACCCTGCAGGAGGAGGAGATCCAATTTTATATCAACATCTATTT
>CHACB379-10|Sarcoptiformes|Tectocepheidae
ATTGGTTCCTATGATAATTGGAGCCCAAGATATGGCATTTCCCCGAATAAACAATATAAG
ATTCTGACTATTACCTCCTTCTTTAATATTCTTGTCTATTTCTTCTTTTGCAGGGGTAGG
AGTAGGA---ACTGGGTGAACAGTTTACCCTCCTCTCTCCAGAGGTATATTTCACTCTGG
GTTTTCGGTAGACCTAGCTATTTTTAGCTTGCATTTAGCAGGAGTTTCTTCTATTCTAGG
AGCCATTAATTTTATTACAACTATTATAAATATGCGG---TCTCTTTTCGTAAGATTGGA
CAGAATTCCCTTATTTGTATGATCAGTATTAATTACTGCTGTTCTACTGTTGTTATCTTT
ACCGGTACTAGCTGGGGCTATTACTATGTTATTAACAGACCGAAATTTTAATACTTCTTT
TTTTGATCCTTCGGGGGGGGG----------------------------
>MYMCG214-12|Trombidiformes|Rhagidiidae
ACTAGTCCCAATAATAATTAGAGCTCCAGACATAGCATTCCCACGAATAAATAATATAAG
CTTCTGATTACTCCCTCCATCCCTATCTTTACTTCTAATATCTGCATTTACTAGATCTGG
AATAGGA---ACAGGATGAACAGTCTACCCTCCACTATCAAATAGAATTGCCCATCCAGG
AGGAGCTGTAGATTTAGGAATCTTCTCCCTTCACCTAGCTGGAATCTCCTCAATCTTAGG
AGCAATTAATTTCATAACTACTATCTCAAACATACGA---CCATCTTTCATAACATTCGA
GCGAATTCCTTTATTCGTATGATCCGTTTTCATTACAGCCTTACTTCTACTACTATCTCT
TCCAGTTCTAGCAGGGGCAATTACAATATTACTTACAGATCGAAATTTTAACACATCATT
CTTTAACCCTGGAGGAGGAGGAGATCCAATTCTCTACCAACACCTATTT
>MYTMC023-09|Sarcoptiformes|Punctoribatidae
GCTGGTACCCGTAATGATCGGGGCCCAAGACATAGCCTTCCCCCGCATAAATAACATAAG
ATTCTGACTCCTACCTCCTTCTTTAGCTTTGCTCTCTTCATCAGCCTTCGCTGGGATAGG
GGCTGGA---ACGGGGTGAACAGTGTATCCTCCTCTGTCAGGAAGACTATTCCACTCAGG
ATTCTCTGTGGATCTTGCAATTTTTAGCTTACACCTGGCAGGTGCCTCCTCTATCTTAGG
GGCCATTAATTTTATTACTACGATTATTAACATGCGA---TCTTCTTCCATGACCTTAGA
CTCAATTCCATTATTTGTATGGTCAGTACTTATCACGGCTGTACTCCTTCTCCTATCCCT
ACCAGTACTCGCTGGTGCTATCACAATACTTCTCACGGACCGAAATTTTAATACATCGTT
TTTTGACCCTTCCGGAGGAGGAGACCCCATCCTCTATCAACACTTATTC
>CHACA963-10|Trombidiformes|Rhagidiidae
ACTAGTTCCAATAATAATCGGAGCCCCTGACATAGCATTCCCACGAATAAATAACATAAG
ATTTTGACTCCTTCCCCCATCTCTTTCCCTACTCCTTATATCTGCTTTTACTAGAGCTGG
AGTAGGA---ACAGGATGAACAGTTTACCCTCCCCTCTCAAGAAACATGGCCCACCCAGG
AGGAGCAGTAGACCTAGGAATTTTCTCACTTCATTTAGCCGGAATCTCCTCAATCCTAGG
AGCAATTAATTTCATAACAACCATCATCAACATACGA---TCCCCTTCCATATCATTTGA
ACGAATCCCTCTATTTGTCTGATCAGTATTTATTACAGCCTTATTACTTTTACTTTCCCT
TCCAGTACTAGCAGGAGCAATCACAATACTTCTAACAGACCGAAACTTTAACACCTCCTT
CTTTGACCCAGCCGGGGGAGGTGATCCAATTTTATATCAACATTTATTC
>HPPPO027-13|Mesostigmata|Oplitidae
ATTAATTCCATTAATATTATCCACACCAGATATAGCATTTCCTCGAATAAACAATATAAG
ATTTTGATTATTACCACCATCACTAATAATGTTAATATCCTCAACACTAACTGAATCAGG
ATCAGGA---ACAGGATGAACGCTATATCCCCCACTAACATACAACATTTACCATAGTGG
ACCTAGAGTAGACTTAACTATTTTTTCACTTCATGTAGCAGGTATTTCTTCAATCCTAGG
AGCTATTAATTTCATCACAACTATTGTAAATATACGA---TCAAAAGGTTTAAACCCAGA
ACGAATTACCCTGTTTTCATGATCAGTATTATTAACAACAATCTTACTATTACTGTCCTT
ACCTGTGCTAGCCGGCGCAATCACTATACTACTTACAGACCGAAACTTTAATACCTCATT
CTTTGACCCAGCCGGAGGAGGAGACCCAGTATTATACCAACACCTTTT-
>MYMCE113-12|Trombidiformes|Tarsonemidae
GTTAATTCCAATAATTTTATTGAGTTGCGATATAGCTTTTCCACGAATAAATAATATAAG
ATTTTGATTATTAATTTCTTCTATAATATTAATGTTTATATCAATAATATCTTCTAAAGG
ATCAGGA---ACTGGATGAACAATTTATCCACCTTTATCTTCTTTAGAATATCATTATGG
AAGATCAATAGATTTTACAATTTTATCTTTACATCTGGCAGGGATTTCATCAATTATAAG
ATCTTTAAATTTTTTATCCTCAATTTTAGTAATACGA---CAAAAATCTATGAATATAGA
AATAATATCATTATTTTCTTGAAGTATCATAATCACTACTTTATTATTACTTTTAGCATT
ACCAGTATTAGCGGGAGCTATTACAATATTATTAACAGATCGTAATTTTAATACTTCTTT
TTTTAATCCCTCTGGAGGAGGTGACCCAATTTTATTTCAACATTTATTT
>MYMCG094-12|Trombidiformes|Tarsonemidae
ATTAATTCCAATAATTTTATTAAGTTGTGATATAGCTTTTCCACGAATAAATAATATAAG
ATTTTGATTATTAATTTCCTCTATAATATTAATATTTATATCTATATTATCTTCTAAAGG
ATCAGGA---ACTGGATGAACTATTTATCCTCCTTTATCTTCTTTAGAATATCATTATGG
AAGATCTATAGATTTTACTATTCTATCTTTACATTTAGCAGGAATTTCATCAATTATAAG
ATCTTTAAATTTTTTGTCTTCAATTTTAGTAATACGA---CAAAAATCTATAAATATAGA
AATAATATCTTTATTTTCTTGAAGAATTATAATTACTACTTTATTATTATTATTAGCATT
ACCAGTATTAGCAGGAGCTATTACAATATTATTAACAGATCGTAATTTTAATACTTCTTT
TTTTAATCCTTCTGGTGGAGGAGATCCTATTTTATTTCAACATTTATTT
>MYMCF072-12|Trombidiformes|Scutacaridae
GTTAATTCCCATAATAATAATAGTTCCAGATATAGCCTTTCCACGAATAAATAACATAAG
ATTATGACTATTAGTAGCATCTTTAATTTTAATTCTATCATCTATAATAACAGCTCAAGG
AAGAGGT---ACAGGATGGACAGTATATCCACCCCTTTCAAATCAAATTTCTCACTCAGG
ACTTTCAGTGGATTTAACAATTCTATCTTTACACTTGGCCGGGGCATCATCAATTATAAG
ATCCCTTAATTTTATCATTACAATTTTAAATATAAAA---CCAAATAACATAAACCTAGA
AAACACATCTCTATTTGCATGAAGAGTATTAATTACAACTTTACTCCTACTATTAGCTTT
GCCAGTTTTAGCAGGAGCAATTACAATATTATTAACTGATCGAAATTTTAACACATCATT
CTTTGACCCGAGTGGGGGGGGGGACCCAATTCTATATCAACATCTATTC
>MYMCE169-12|Trombidiformes|Pygmephoridae
ATTAATTCCCCTAATAATAATAACACCAGACATGGCCTTCCCTCGAATAAATAATATAAG
ATTTTGACTTCTATTATCCTCACTAGCTCTCTTATTATCTTCTATAATAGCATCCCAAGG
GAGAGGA---ACAGGTTGAACTGTTTACCCCCCTCTTTCTAACCAAATTTCCCACTCTGG
AATATCAGTAGATCTAACAATTTTATCTCTTCATTTAGCTGGAGCTTCTTCTATTATAAG
TTCATTAAATTTCATTATTACTATTATAAATATAAAA---CCAAAAACTATATTATTGGA
ACATGTTCCACTTTTTGCTTGAAGAGTTCTATTAACCACTATTCTACTTTTACTAGCTCT
ACCAGTTTTAGCCGGGGCAATTACTATATTATTAACTGACCGAAATTTTAACACCTCATT
TTTTGACCCTAGTGGAGGGGGAGATCCAATTTTATATCAACATTTATTT
>MYMCF360-12|Trombidiformes|Scutacaridae
ATTAATTCCAATAATAATGATAGTGCCAGACATAGCTTTTCCTCGAATAAATAACATAAG
ATTGTGACTGTTAATTTCATCTTTAATTTTAATTCTATCATCTATAATAACAGCTCAAGG
AAGAGGT---ACAGGATGAACGGTTTATCCCCCCCTTTCCAATCAAATTTCCCATTCAGG
ACTTTCAGTCGACTTAACAATTCTATCACTCCATCTAGCCGGAGCATCATCAATTATAAG
ATCATTAAATTTTATTATTACAATTTTAAACATAAAA---CCAAATTCATTAAATTTAGA
ATTTACCTCCCTATTTGCATGAAGAGTATTAATTACGACATTACTACTACTTTTGGCTCT
TCCAGTCTTAGCTGGAGCAATCACTATACTACTTACAGACCGAAACTTTAACACTTCGTT
CTTTGATCCAAGCGGAGGAGGAGATCCAATTTTATATCAACATCTTTTC
>CNGBM282-14|Trombidiformes|Pygmephoridae
ACTAATCCCTCTTATACTAACAACAGTAGACATAGCTTTCCCTCGAATAAATAATATAAG
ATTTTGATTAATTTTAGCTTCATTATCTTTATTAATTTCTTCTATATTATCTGCGCAAGG
TGCAGGA---ACTGGTTGAACAGTTTATCCTCCTTTATCTAATAATATCTCTCATTCCGG
AGCATCTGTAGATATAACAATTTTATCTCTTCATTTAGCTGGTGTATCTTCTATTATGAG
ATCTCTAAATTTTATTATTACAATTTTAAATATACGA---CCTAAAACTATATCATTAGA
ATTCATTCCATTATTCGCATGAAGAGTACTTATTACAACATTTCTATTATTAATAGCCTT
ACCAGTATTAGCAGGTGCTATTACCATACTACTAACTGATCGAAATTTTAATACTTCATT
TTTTGACCCTAGAGGAGGGGGAGACCCAATTTTATACCAACATTTATTT
>CNKJB764-14|Trombidiformes|Scutacaridae
ACTAATTCCTCTAATGATAATAACACCAGATATAGCATTCCCACGAATAAATAATATAAG
ATTTTGATTACTCTTATCGTCACTTACATTACTTTTAACGTCTATAGTATCCTCTCAAGG
AAGAGGC---ACAGGATGAACTGTATACCCTCCCCTATCAAATCAAAATTTCCATTCAAG
CTATTCAGTAGATTTCACAATTTTATCCCTGCATTTAGCTGGAGCTTCCTCTATTATAAG
ATCCTTAAATTTTATTATTACAATTTTGAATATGAAA---CCTTTAACTTTACCATTAGA
ATTTATTCCTCTATTCGCATGAAGTATTTTAATTACAACCATATTACTATTATTAGCATT
GCCAGTGTTAGCAGGAGCTATTACTATACTTCTAACAGACCGCAACTTTAACACATCTTT
CTTTGACCCTTGTGGTGGTGGAGATCCTATCTTATACCAACATCTATTT
>CNWLM225-13|Trombidiformes|Scutacaridae
ATTAATTCCAATAATAATAATAACTCCAGATATAGCTTTTCCCCGAATAAATAATATAAG
ATTTTGACTACTAATTTCATCATTAATTTTATTAATTTCATCGATAATCTCTTCTCAAGG
AAGAGGA---ACAGGATGAACAGTATATCCCCCGTTATCTAACCAAATCTCACATTCCGG
ATTGTCAGTAGATTTGACAATTCTATCTTTACATTTAGCTGGTGCTTCTTCAATTATAAG
ATCATTAAATTTTATTATTACTATTATTAATATAAAA---CCAATTTCCATGTACCTAGA
ACATATGTCTTTATTCGCGTGAAGTGTTTTTATTACTACAATACTACTTTTACTTGCACT
TCCAGTACTTGCGGGGGCTATCAC------------------------------------
-------------------------------------------------
>MYMCE177-12|Mesostigmata|Blattisociidae
ACTAGTACCCTTAATACTTAATGCCCCTGACATAGCCTTTCCTCGAATAAATAACATAAG
ATTTTGACTTTTAATTCCCTCTATTATTTTATTATTTATTTCTTCAATAGTTGAAATAGG
CACGGGT---ACCGGATGAACAGTGTACCCCCCACTATCTACTTATATATTCCATAGATC
ACCTTCTGTAGATATAACCATTTTTAGACTACATTTAGCAGGAATCTCCTCAATTATAGG
AGCTATTAACTTCATCTGTACAATTCTTAATATACGT---CCTAAATGAATAAACATAGA
ACAACTACCTTTATTTATCTGATCTATCTTAATTACAACAGCTTTACTATTATTATCTCT
CCCAGTATTAGCAGGAGCTATTACTATATTATTAACAGATCGAAATTTCAATACCTCATT
TTTTGACCCTAGAGGGGGGGGAGACCCTATTTTATATCAGCATTTATTT
>MYMCE001-12|Mesostigmata|Phytoseiidae
GCTGACTCCTATTCTTATTAATGCCCCAGATATAGCGTTTCCTCGGATAAATAATATAAG
GTTTTGGCTTCTTCCTCCCTCTTTAATCTTTTTATGTGTTTCTTCTTTTATTGAGATAGG
AGTAGGA---ACAGGATGGACTGTGTATCCTCCTTTATCATCTTTTATATATCATAGAAG
GTCCTCAGTAGATTTAGCAATTTTTTCTCTGCATTTGGCAGGAGTGTCTTCAATTATAGG
AGCTATTAATTTTATTACAACAATTATTAATATGCGA---CCTATAAAGATAACTTTAGA
GCAAATTCCTTTATTTGTTTGGTCTGTTTTAATTACTACTTTTTTATTGTTATTGGCTTT
ACCTGTTTTAGCGGGAGCTATTACTATATTATTAACGGATCGTAATTTTAATACTTCTTT
TTTTGACCCCAGAGGGGGGGGGGACCCTGTTTTGTATCAACATTTATTT
>MYMCA895-11|Sarcoptiformes|Oppiidae
GCTCGTCCCAATGATAATTGGAGCTCAAGACATGGCTTTTCCGCGAATAAACAATATAAG
ATTCTGGCTATTACCCCCTTCCTTATCCTTACTATCAATTTCTGCATTCGCTGGAGCTGG
AGCAGGG---ACAGGTTGGACCGTTTATCCCCCTCTAGCAGGGAATCTATTTCATTCTGG
AATTTCGGTAGATCTAGCAATCTTCAGTTTACACTTGGCCGGAGCGTCTTCAATTCTAGG
AGCCATCAATTTTATCACTACAATTATAAACATACGA---TCAGCATCAATGTCTTTAGA
TTCCATTCCTTTATTTGTATGATCTGTACTTATTACAGCAGTTCTTCTTCTTTTATCCCT
CCCAGTGTTAGCCGGAGCCATCACAATGCTATTAACAGACCGAAATTTTAACACGTCTTT
TTTTGATCCTTCAGGAGGAGGAGATCCAATTTTGTACCAACACCTATTC
>CHACA1080-10|Sarcoptiformes|Tectocepheidae
GCTAGTTCCTATGATGATTGGAGCTCAAGATATGGCATTCCCTCGAATAAACAATATGAG
GTTTTGGCTTCTTCCCCCTTCTTTAATTCTTTTATTAAGATCTTCTTTTGGGGGGATAGG
TGTGGGA---ACTGGTTGAACAGTTTACCCTCCTTTGGCAGGGAATTTGTTTCACTCTGG
TGTTTCTGTTGATTTAGCTATTTTTAGCTTGCATCTTGCTGGAGCATCCTCTATTCTTGG
CGCTATTAATTTTATTACTACTGTTATCAACATGCGT---TCTTCTTGTGTAAGATTGGA
TAGAATTCCTCTTTTTGTCTGATCTGTATTAATTACAGCTGTGCTTTTACTTTTATCTTT
ACCTGTTCTGGCAGGTGCAATTACTATATTGTTAACTGATCGTAATTTCAATACATCTTT
TTTTGACCCTTCTGGGGGAGGGGATCCTATCTTATATCAACACCTCTTT
>MYMCA729-11|Sarcoptiformes|Haplozetidae
ATTAGTACCAATAATAATCGGAGCTCAAGATATAGCATTTCCTCGTATAAATAATATAAG
ATTCTGGCTATTACCACCCTCTTTAACATTACTTTCAGCCTCAGCCTTTGCTGGGATGGG
TGCAGGA---ACGGGATGAACAGTATACCCTCCGTTAGCAGGAAATTTATTTCACTCAGG
AATTTCAGTGGACTTGGCTATTTTCAGTTTACATCTAGCAGGAGCCTCTTCAATTTTAGG
AGCCATCAATTTCATCACTACTATTATAAATATACGA---TCATCTTCTATGTCATTAGA
TTCAATTCCTTTATTTGTATGATCCGTCCTTATTACCGCAGTACTGCTACTACTATCCTT
ACCAGTCTTAGCAGGGGCTATTACAATACTTTTAACAGATCGCAATTTCAACACTTCTTT
CTTTGACCCATCTGGAGGAGGGGACCCAATTCTATACCAACACCTATTT
>MYMCA438-11|Sarcoptiformes|Suctobelbidae
ACTAGTACCAATGATAATTGGGGCACAAGATATAGCTTTTCCCCGGATAAATAACATAAG
ATTTTGGTTACTACCACCTTCTTTAACATTACTTTCAATTTCTTCTTTAGCTGGAGTAGG
AGTAGGT---ACAGGTTGAACCGTGTATCCTCCTTTAGCTGGAAACTTATTTCATTCAGG
ATTTGCTGTAGATTTAGCAATTTTTAGGTTACATTTAGCTGGAATCTCATCTATTTTAGG
AGCTATTAATTTTATTACAACAATTATAAATATACGT---TCTTCCTCTATTACTTTAGA
TTCCATCCCTCTATTTGTCTGATCAGTCTTAATTACAGCCATCCTATTACTACTATCTCT
ACCAGTACTTGCTGGAGCCATTACAATGCTACTAACAGATCGTAACTTTAATACCACCTT
TTTTGACCCCTCTGGTGGAGGAGACCCAATCTTATACCAACATTTATTT
>MYMCC687-11|Sarcoptiformes|Suctobelbidae
ATTAGTACCAATGATAATTGGAGCACAAGATATAGCTTTCCCCCGTATAAATAACATAAG
ATTTTGACTACTACCACCTTCTCTAACACTACTATCGATTTCTTCTTTAGCTGGAGTAGG
AGTAGGT---ACAGGTTGAACAGTCTATCCTCCTTTAGCGGGGAACTTATTTCATTCCGG
GTTTGCTGTAGATCTGGCAATTTTTAGTTTACATTTAGCTGGAATTTCATCTATTTTAGG
AGCTATTAATTTTATTACAACAATTATAAACATACGT---TCTTCTTCTATTACTTTAGA
TTCCATTCCTTTATTTGTTTGATCAGTTTTAATTACAGCTGTCTTATTACTGCTATCACT
ACCCGTCCTTGCTGGAGCCATTACCATATTACTAACAGATCGGAATTTCAACACCACCTT
TTTTGACCCATCTGGTGGAGGGGATCCAATTTTATACCAACATTTATTC
>MYMCC586-11|Trombidiformes|Rhagidiidae
ACTAGTCCCAATAATAATCGGTGCACCAGACATAGCATTCCCACGAATAAACAATATAAG
ATTTTGATTACTACCACCATCCCTCATTTTATTAGCATTATCTGCCTTCACTAGAAGAGG
GGTAGGA---ACAGGATGAACAGTTTACCCACCTTTATCAAGAACATTGTCTCATCAGGG
AAGAGCAGTAGACCTAGGAATTTTTTCCTTGCATCTTGCAGGAATTTCTTCCATCTTAGG
TGCAATTAATTTCATAACAACAATCATAAACATACGA---ATAAATAACATAACATTTGA
ACGAATTCCCTTATTTGTGTGATCAGTATTTATTACAGCATTATTATTATTACTATCTTT
ACCTGTTTTAGCAGGAGCAATTACAATACTATTAACTGACCGAAACTTTAATACTTCTTT
TTTCGATCCAGCAGGAGGAGGAGACCCAATTTTATACCAACACTTATTC
>MYMCF199-12|Sarcoptiformes|Suctobelbidae
ACTAGTACCAATAATAATTGGAGCACAAGACATAGCTTTCCCCCGTATAAATAATATAAG
ATTTTGGCTATTACCACCTTCTTTAACATTACTTTCGATTTCTTCTTTAGCTGGAGTAGG
AGTAGGT---ACAGGTTGAACCGTATATCCTCCTTTAGCTGGAAACTTATTTCATTCCGG
ATTTGCTGTAGACTTAGCAATTTTTAGTTTACATCTAGCTGGAATTTCATCTATTTTAGG
AGCTATTAATTTTATTACAACAATTATAAATATACGT---TCTTCTTCTATTACTTTAGA
TTCCATCCCTTTATTTGTCTGATCAGTTTTAATTACAGCTATTCTATTACTGCTATCACT
ACCAGTACTTGCTGGAGCCATTACAATATTGTTAACAGACCGAAATTTTAATACTACTTT
TTTTGATCCATCTGGTGGAGGAGACCCAATTTTATACCAACATTTATTC
>MYMCE210-12|Sarcoptiformes|Oppiidae
GCTTGTACCAATAATGATTGGAGCTCAAGACATGGCTTTTCCACGTATAAATAACATAAG
ATTTTGACTGTTGCCCCCATCTTTATCATTACTGTCAATTTCTGCGTTCGCTGGTGCTGG
AGCCGGG---ACTGGTTGAACAGTGTACCCACCTCTAGCAGGAAACTTGTTTCATTCTGG
AATCTCGGTAGATCTAGCAATTTTCAGTTTACATTTGGCTGGTGCATCTTCAATTCTAGG
AGCTATTAACTTTATCACCACTATCATAAATATACGG---TCAGCTTCAATGTCTTTAGA
TTCCATTCCTTTATTTGTCTGATCTGTCCTTATTACGGCAGTCCTCCTTCTGCTATCACT
TCCAGTTCTGGCCGGAGCCATCACAATACTACTAACAGACCGTAACTTTAACACGTCTTT
CTTTGATCCATCAGGAGGTGGCGACCCAATTCTATACCAACACCTATTC
>MYMCE942-12|Trombidiformes|Tarsonemidae
ATTAATTCCAATAATTTTATTATCTTGTGATATAGCCTTCCCACGAATAAATAATATAAG
ATTTTGGTTGTTAATTTCTTCTTTAATTTTTCTTTTAACTTCAATAATATCATCTAAAGG
ATCTGGA---ACTGGATGAACTATTTATCCACCTCTTTCTTCTATCGAGTATCATTACGG
AATTTCTGTTGATTTAACAATTTTATCTCTTCATTTGGCTGGTATTTCTTCTATTATAAG
TTCTTTAAATTTTCTATCTTCAATTTTAATTATACGT---CAAAAATCTATTCTAGTAGA
ACTTTGTTCTTTGTTTTCATGAAGAATTCTAATTACAACTTTTCTTTTATTATTAGCTTT
ACCAGTTCTTGCAGGAGGTATTACAATATTATTAACTGATCGAAATTTTAATACTTCATT
TTTTAACCCAAATGGAGGAGGAGATCCTATTTTATTTCAACATTTATTT
>MYMCF294-12|Mesostigmata|Laelapidae
ACTAACTCCTATTATAATTTCTGCACCTGATATAGCTTTTCCACGAATAAATAACATAAG
ATTTTGACTTTTAATTCCATCTTTAACATTATTAATCTCTTCTTCTTTTATTGAAAGAGG
AGCAGGA---ACAGGCTGAACAGTATACCCCCCATTATCTAGAAATATATCCCACAGAGG
TGTATCAGTTGACTTATGTATTTTTAGTCTTCATTTAGCAGGTATTTCCTCAATTTTAGG
AGCTATTAATTTTATTTCAACTATTTTAAATATACGT---CCTAAAAATCTATCTCTTGA
AAAACTTCCTCTCTTTATTTGATCTGTATTTATCACAACTATTCTTCTTCTTTTATCCCT
TCCAGTTTTAGCAGGAGCAATTACTATACTTCTTACTGACCGAAACATTAATACTTCTTT
TTTTGATCCAAGAGGTGGAGGAGACCCTGTTTTATATCAACATTTATTT
>MYMCC115-11|Trombidiformes|Pygmephoridae
ATTAATTCCATTAATAATAACAACTCCAGATATGGCATTTCCACGAATAAATAATATAAG
ATTTTGACTACTACTATCTTCACTAACATTACTGATATCTTCGATACTAAGATCACAAGG
AAGAGGG---ACAGGGTGAACAGTTTATCCCCCACTCTCAAACCAAATCTCACACTCAGG
AGCATCAGTAGACCTGACTATTTTATCTCTTCATTTAGCCGGAGCATCGTCAATTATAAG
ATCGTTAAACTTTATCATTACAATTCTAAATATACGA---CCCAAAACTATATGATTAGA
GCATATCCCCCTATTCGCATGAAGTGTTCTAATCACCACGCTACTATTACTATTAGCATT
ACCAGTATTAGCTGGAGCAATTACTATGCTACTTACAGATCGAAACTTTAATACATCATT
CTTTGACCCTGCGGGGGGGGGAGACCCAATTCTATACCAACACTTATTT
>MYMCA868-11|Trombidiformes|Pygmephoridae
ACTAATCCCTATAATAATAATCACACCAGATATAGCTTTTCCACGAATAAATAACATAAG
ATTTTGATTGTTATTATCATCTTTGACACTACTTATCTCATCAATAATATGCTCACAGGG
AAGAGGT---ACCGGTTGAACATTATATCCGCCTCTATCAAACCAAATATCACACTCCGG
AGTATCAGTTGACTTAACCATCCTATCTCTGCATCTAGCAGGAGCTTCATCTATCATGAG
ATCATTAAATTTTATTATTACAATTATAAATATAAAA---CCAAAAACAATATCTTTAGA
ATTTATCCCACTATTTGCATGAAGAGTAATCCTAACCACTATTCTTCTTTTATTAGCACT
CCCAGTATTAGCGGGAGCTATTACAATGCTACTTACAGACCGAAATTTCAATACATCATT
TTTTGATCCTAGAGGTGGAGGGGACCCAATTTTATATCAACACTTATTT
>MYMCB636-11|Trombidiformes|Tetranychidae
ATTAATTCCTTTAATAATTAACACTATAGATTTATGTTTTCCACGTTTAAATAATATAAG
TTTTTTACTTTTAATTCCTTCTTTAATTTTAATAATTTCTTCTTCTTTAAAAGGAATTTT
AAATGGG---GTAGGTTGAACTATATATCCTCCATTAACTTCATTACAATATTTTATATC
TTCTTCTATTGAAATAATAATTTTTTCTTTGCATATTGCTGGTTTATCTTCAATTGCAAG
ATCCATTAATTTTATTTCTACTATTTTATTAATAAAA---AATACAAATTTCTTTTTTTC
TAATCTAACTTTATTTTCAATTTCTATTTTAATTACAACTTTTCTCTTACTATTAGCTTT
ACCTGTATTAGCAGGTGCTATTACTATGGTTTTAATAGATCGAAATTTTAATACTTCTTT
TTTTGATCCTAGAGGAGGAGGGGACCCAATTTTATATCAACATTTATTT
>CHACA573-09|Trombidiformes|Bdellidae
ATTAATTCCACTAATAATCGGATCACCAGATATAGCTTTTCCTCGGATAAATAATATAAG
CTTCTGACTTCTACCCCCCTCTTTAACCCTTTTAATTCTATCCAGATTTTCAGATAATGG
AGCGGGA---ACAGGGTGAACTGTTTACCCTCCCCTATCAACTAATATATTCCATACTGG
CGCATCTGTTGATTTAACAATTTTCTCTCTTCATCTAGCAGGAGTTTCATCAATTCTAGG
GGCTATTAACTTCATTACTACTATTATCAATATACGA---AGTCCCTTAATATCTTTTGA
ACGTATTCCATTATTTGTATGATCAGTTTTTATCACTGTTATTCTCCTACTTCTATCCCT
ACCAGTATTAGCTGGAGCCATCACAATGTTATTAACAGACCGTAATTTCAATACTTCATT
CTTTGACCCAATCGGAGGAGGAGATCCAATCCTATACCAACACTTATTC
>CHACA542-09|Trombidiformes|Bdellidae
ATTAATTCCCCTAATAATTGGGTCGCCTGATATAGCATTTCCTCGAATAAATAACATAAG
ATTTTGACTTCTTCCTCCTTCCTTATCCCTTCTTCTAATATCCTCTATGTCTAACAGAGG
AACTGGA---ACAGGATGAACAGTTTATCCCCCTCTATCAACCGGACTTTCCCATTCAGG
AGCATCTGTTGATTTAACTATTTTTTCTCTTCACTTAGCAGGAATTTCCTCTATTCTAGG
AGCTATTAACTTCATATCAACTATCATCAATATACGA---AACCCCAATATATCCTTCGA
ACGGATTCCTCTGTTTGTATGATCTGTATTCATCACGGTACTCCTCCTCCTATTGTCTCT
TCCTGTTCTTGCAGGAGCAATTACTATACTTTTAACAGATCGAAACTTCAATACTTCCTT
TTTTGACCCAATAGGAGGAGGAGACCCTATTTTATATCAACATTTATTT
>CHACC192-10|Trombidiformes|Bdellidae
ATTAATTCCCTTAATAATTGGTTCGCCCGATATAGCATTTCCACGAATAAATAATATAAG
ATTTTGACTTCTTCCTCCCTCTCTATCTCTTCTTCTAATATCCTCTATGTCTAACAATGG
AGCAGGA---ACAGGATGAACAGTCTACCCCCCTCTGTCAACCAGACTTTCTCACTCTGG
AGTATCTGTTGATTTAACTATCTTTTCTCTCCACTTAGCAGGGATTTCCTCTATTCTAGG
AGCTATTAACTTTATATCAACCATCATCAATATACGA---AACCCCAACATATCTTTCGA
ACGAATCCCTCTGTTTGTATGATCCGTGTTCATCACGGTACTCCTCCTCCTATTGTCTCT
TCCTGTCCTTGCAGGAGCAATTACCATACTTCTAACAGATCGAAACTTCAATACCTCCTT
TTTTGACCCAATAGGAGGAGGGGACCCTATTTTATACCAACATTTATTT
>MYMCB157-11|Trombidiformes|Cheyletidae
ATTAATTCCAATAATAATAAACTCTCACGACATAGCCTTTCCACGTACAAATAATTTAAG
TTTTTGACTCCTTCCAACTGCAATAAATTTAATATTAATAGCTATAATTCAAACAAATAG
AACAGGA---ACAGGATGAACAATTTATCCCCCATTATCTAATTCACAATATCACTCATC
AAACGCAGTAGATTATTTAATTTTATCGCTCCACGTGGCAGGAATCTCATCAATTATTTC
TTCAATCAATTTTATTTCAACAATTATATTTTCCCGA---AATAAAAATCAAAATCAAGA
TCAAATATCACTATTTTCATGATCAATTTTGATTACTACAATTCTTTTACTTTTATCTCT
TCCAGTTTTAGCAAGAGCAATTACAATACTATTAATAGATCGAAATTTTAATACATCATT
TTTCTCCCCAACAGGAGGAGGAGACCCTATTTTATTCCAACATTTATTT
>MSSCA3894-16|Mesostigmata|Phytoseiidae
ATTAATCCCTCTTATAATTAACGCCCCTGATATAGCATTCCCTCGAATAAATAATATAAG
ATTTTGACTTCTTCCTCCTTCTCTTGTTTTCCTCTTAATATCATCATATATTGAAAGAGG
AGCCGGT---ACAGGATGAACAGTCTACCCTCCTTTATCGAGAATCATATTTCACAGAAG
AGCTTCTGTTGATTTAGCAATTTTTAGTCTACATTTAGCAGGAATTTCCTCTATTATAGG
CTCAATAAACTTTATTTGTACTATCATTAATATACGC---CCTTTAAAAGCAAAATTAGA
ACAGATACCCTTATTTGTTTGATCTATTTTCATTACCACAATTCTTCTTCTTCTCTCTCT
TCCTGTGTTAGCAGGAGCTATCACTATATTATTAACAGACCGAAACTTCAACACCTCATT
TTTTGACCCAAGAGGAGGAGGAGATCC----------------------
>MYMCE125-12|Trombidiformes|Hydryphantidae
ACTAGTACCCTTAATATTAAGAGCCCCAGATATAGCATTCCCTCGGATAAATAATATAAG
ATTTTGATTACTACCCCCCTCCTTAGCTTTACTTTTAACTAGTTCTTTTACTTCTTTGGG
AGCTGGA---ACCGGATGAACAGTTTACCCCCCTCTATCAAGAAATTTAGCTCATGCAGG
TCCCTCTGTAGATTTAACCATTTTTTCATTACATCTAGCAGGTATCTCCTCAATTCTTGG
AGCAATTAATTTTATAGCTACAATTATTAATATAAAA---CCAAAATCAATAAAAATTGA
ACAAATTCCTCTATTCGTCTGATCTATCTTTATCACAACCATTCTCCTTCTTCTTTCACT
CCCAGTTCTTGCTGGAGCAATTACTATACTACTAACAGATCGAAATTTTAATACATCATT
CTTTGATCCAGCTGGGGGAGGAGATCCAATTTTATATCAACATTTATTC
>MYMCC067-11|Sarcoptiformes|Nothridae
ACTGGTTCCATTAATAATTGGAGCCCAAGATATAGCTTTTCCACGTATAAATAATATAAG
ATTCTGGCTCTTACCACCATCTTTAACCTTTCTAACCGCCTCAGGATTCGCTGGGATAGG
AGCTGGA---ACAGGATGAACCGTGTATCCACCTCTAGCTGGAAACTTATTTCACTCCGG
AATCTCCGTAGATTTAGCAATTTTTAGTCTTCATTTAGCAGGTGCCTCATCCATTTTAGG
AGCAATCAACTTTATTACCACAATCATGAACATACGA---TCCTCAACAAGAAGACTGGA
TTCAATCCCTCTATTTGTATGGTCAGTACTAATTACTGCAGTTTTATTACTACTCTCGCT
ACCTGTTTTGGCAGGGGCCATCACAATACTACTGACTGATCGAAACTTCAACACATCTTT
CTTTGACCCAACAGGAGGAGGGGATCCTATTTTATACCAGCATCTATTT
>CHACA327-08|Trombidiformes|Rhagidiidae
ACTAGTACCAATAATAATTGGAGCTCCAGATATAGCATTTCCTCGAATAAACAACATAAG
ATTCTGATTACTACCACCTTCACTTTCTTTACTTCTAATATCATCATTTACAAGTGCTGG
GGTGGGA---ACTGGTTGAACCGTTTATCCCCCCCTATCAAGAAACATAGCTCATCCAGG
AGGAGCTGTAGATTTAGGAATTTTCTCTTTACACTTAGCAGGAATTTCATCAATTTTAGG
GGCTATTAATTTCATAACGACAATTATTAATATGCGA---TCTCCATCTATATCATTTGA
GCGAGTTCCATTATTCGTTTGATCTGTATTTATTACAGCATTACTACTATTATTATCCCT
CCCAGTTCTAGCAGGTGCCATCACAATACTGCTAACAGACCGAAATTTTAATACATCTTT
CTTTGATCCTGCTGGAGGAGGAGACCCAATTTTATATCAACATTTATTT
>CHACB602-10|Trombidiformes|Rhagidiidae
ACTAGTCCCAATAATAATTGGAGCCCCAGATATAGCATTCCCACGAATAAATAATATAAG
ATTTTGATTACTTCCACCCTCTTTATCCCTTCTCTTAATATCAGCATTTACCAGTGCAGG
AGTAGGA---ACAGGATGAACTGTTTATCCTCCATTATCAAGAAACATCGCTCATCCAGG
AGGAGCAGTTGATTTAGCAATCTTTTCACTCCACCTAGCAGGAATCTCATCAATCTTAGG
AGCAATTAATTTCATAACTACAATTATCAACATACGT---CCATCTTCTATGACCTTTGA
ACGAATCCCCTTATTTGTTTGATCTGTTTTTATTACAGCCTTACTATTATTACTATCTCT
ACCAGTTTTAGCAGGTGCAATTACTATACTACTAACAGACCGAAACTTTAATACATCATT
CTTTGACCCCGCAGGAGGAGGAGACCCAATTTTATATCAACATTTATTT
>MYMCE358-12|Trombidiformes|Hydryphantidae
ATTAGTACCCTTAATAATCAGAGCTCCAGATATAGCATTTCCCCGAATAAATAATATAAG
CTTTTGATTATTACCACCATCTTTAATTCTTCTTTTAACTAGTTCATTTACTTCTTTAGG
AGCAGGT---ACAGGATGAACTGTATATCCACCTTTATCTGGAAATTTAGCTCATTCAGG
CCCTTCAGTTGATTTAACAATTTTCTCTCTTCATTTAGCTGGAATTTCCTCAATTTTAGG
AGCTATTAACTTTATAGCAACAATTATTAATATAAAA---CCAAAGCATATAAAAATAGA
ACAAATCCCATTATTCGTATGATCTATTTTTATTACAACAATTTTACTTCTTTTATCTTT
ACCAGTTTTAGCAGGTGCTATTACTATACTATTAACCGATCGAAATTTTAATACATCATT
TTTTGATCCTGCAGGAGGAGGTGATCCAATTTTATATCAACATTTATTC
>CHACA373-08|Trombidiformes|Rhagidiidae
ATTAGTGCCTATAATAATTGGAGCCCCAGACATAGCATTCCCTCGCATAAACAATATAAG
TTTCTGATTACTTCCCCCGTCCCTCTCATTACTCTTAATATCATCCTTTACAAGAGCTGG
AGTAGGA---ACTGGATGAACTGTATACCCCCCTCTGTCAAGAAATATGGCACATCCTGG
TGGAGCTGTAGACTTAGGTATTTTCTCTCTACATCTAGCAGGAATTTCTTCAATTCTAGG
AGCTATTAATTTCATAACTACAATCATTAATATACGC---TCCCCATCAATATCTTTTGA
ACGAGTCCCATTATTTGTGTGATCCGTCTTTATTACAGCATTATTATTGCTATTATCTCT
TCCCGTCCTAGCAGGAGCCATTACCATACTATTAACAGATCGAAATTTCAATACATCTTT
CTTTGATCCAGCTGGTGGGGGGGAACCAATTTTATACCAACATTTATTT
>MYMCG087-12|Sarcoptiformes|Hypochthoniidae
ACTAGTTCCATTAATAATCGGAGCCCCGGACATAGCCTTTCCACGAATAAATAACATAAG
ATTTTGGCTACTTCCCCCATCTTTAACAATATTAACTATATCGTCTTTTACCTCAAATGG
AATAGGA---ACAGGATGAACAGTATATCCTCCGTTAGCTGACAGAGCATTTCACACAGC
AATAAGAGTAGACATAGGAATTTTTAGACTACATCTAGCAGGAGCCTCATCTATTTTAGG
GGCAGTAAACTTTATTACAACAATTTCAAATATACGA---ACTTCTGTATCTTCAATAGA
TAATACTCCCTTATTCGTATGATCTGTGCTAATTACTGCAATTTTATTACTTTTGTCACT
TCCAGTACTTGCAGGAGCAATCACAATATTATTAACAGACCGAAATTTTAACACATCATT
TTTTGATCCTGCCGGAGGAGGAGATCCAATTTTATACCAGCATTTATTT
>MYMCE245-12|Sarcoptiformes|Nothridae
GCTAGTTCCACTAATGATTGGAGCTCAAGACATGGCTTTCCCACGAATAAATAATATAAG
ATTCTGACTTCTACCCCCGTCCCTAACCTTTCTGACCGCATCAGGCTTCGCCGGGATGGG
GGCTGGA---ACAGGATGAACTGTATACCCCCCTCTGGCTGGAAACTTATTCCACTCCGG
AATCTCTGTAGATTTAGCGATTTTCAGCCTACACCTAGCAGGTGCTTCATCCATCTTGGG
GGCAATCAACTTTATCACTACAATCATGAATATGCGG---TCTTCAACAAGAAGGTTAGA
CTCAATTCCCCTATTTGTATGGTCAGTACTAATTACTGCAATCTTACTATTACTTTCTCT
ACCTGTTTTAGCAGGCGCTATTACTATACTTCTAACCGATCGTAACTTCAACACCTCTTT
TTTCGACCCTACAGGGGGTGGTGATCCTATCCTATACCAACACTTGTTT
>MYMCC661-11|Mesostigmata|Trachytidae
ATTAATTCCAATTATACTAAGAGCTCCAGACATAGCTTTTCCACGTATAAACAATATAAG
ATTCTGATTATTACCTCCTGCTTTATCCCTACTTTTAATATCTTCTATAGTAGAAACAGG
AGCTGGA---ACAGGATGAACTGTTTATCCACCTTTAGCTTCCATTAATTTTCACTCTGG
AGCTAGTGTAGATTTAGCAATTTTTTCCCTTCATCTAGCAGGAGTATCATCAATCTTAGG
AAGTATTAATTTTATTACAACAATTATTAATATACGT---CCCAATATAATAACATCAGA
ACGAATTCCTCTATTTGTATGATCTGTTTTATTAACCACAATTTTACTTCTTCTTTCTCT
TCCAGTTTTAGCAGGTGCTATTTCTATACTTCTAACAGACCGAAATTTCAACACTTCTTT
CTTTGACCCTACTGGTGGAGGAGACCCTATTTTATACCAACATTTATTC
>MYMCF134-12|Sarcoptiformes|Tectocepheidae
ATTGGTTCCTATGATAATTGGAGCTCAAGATATAGCATTTCCCCGCATAAATAATATGAG
ATTTTGGCTATTGCCTCCTTCTTTAATGTTTTTAGCCATATCCTCTTTTGCTGGGGTGGG
GGTAGGA---ACTGGTTGAACGGTTTATCCTCCCCTCTCTGGAGGAATATTTCATTCTGG
GTTTTCCGTGGATTTAGCTATCTTTAGATTACATTTAGCCGGAGCTTCTTCTATTCTTGG
GGCAATTAACTTCATTACAACCATTTTAAACATACGT---TCTCTTTTTATTAGACTAGA
TAGAATTCCTTTATTTGTGTGGTCCGTATTAATTACGGCTGTTCTTTTATTATTATCTCT
ACCAGTCCTAGCTGGAGCTATTACTATATTATTAACAGATCGAAACTTTAACACTTCTTT
TTTTGACCCTTCGGGGGGGGGGGACCCCATTTTATACCAGCATTTATTC
>MYMCA221-11|Trombidiformes|Rhagidiidae
ATTAGTACCCATAATAATCAATGCTCCCGACATAGCATTCCCACGAATAAATAATATAAG
ATTTTGATTATTACCCCCTTCCCTAACTCTTCTTTTGATATCCTCATTTACTAGAGCTGG
AGTAGGA---ACTGGATGAACAGTTTATCCTCCTCTTTCTAGAAATATCGCTCACCCAGG
TGGGGCAGTAGATTTAGGAATTTTCTCCTTACACTTAGCAGGTATTTCATCAATTCTAGG
AGCAATCAATTTCATAACTACAATTATTAATATACGT---CCATCATCAATAACATTTGA
ACGAATCCCCTTATTTGTTTGATCAGTTTTTATTACAGCCTTACTCCTTCTTTTATCGTT
ACCTGTTCTAGCAGGAGCCATCACAATATTACTAACAGATCGAAATTTTAACACATCATT
TTTCGATCCCGCTGGAGGAGGAGACCCCATTTTATACCAACACCTATTT
>MYMCA876-11|Trombidiformes|Rhagidiidae
ATTAGTTCCCATAATAATTGGAGCTCCAGATATAGCATTCCCGCGAATAAATAATATAAG
CTTTTGACTTCTGCCTCCTTCCCTATCCCTACTAATAATATCTGCTTTTACTAGAGCCGG
TGTAGGA---ACAGGATGAACTGTTTACCCTCCTTTATCCAGAAATATCGCCCATCCAGG
AGGGGCTGTAGACCTAGCTATCTTCTCCTTACATCTAGCAGGAATTTCCTCAATTTTAGG
TGCAATCAATTTCATAACTACAATTATTAACATACGA---GCACCATCAATAACATTTGA
ACGAATCCCCCTATTCGTATGATCAGTATTCATTACAGCTCTCTTATTACTATTGTCTTT
ACCCGTTTTAGCAGGAGCAATTACAATATTGCTGACAGATCGAAACTTTAACACATCTTT
CTTTGACCCAGCAGGAGGAGGAGATCCAATCTTATATCAACATCTGTTT
>MYMCE136-12|Trombidiformes|Rhagidiidae
ACTAGTCCCAATAATGATTGGAGCCCCTGACATAGCATTCCCTCGAATAAACAACATAAG
ATTTTGATTACTACCTCCATCTTTATCTTTATTACTAATATCCGCATTTACCAGAGCTGG
TGTGGGA---ACAGGATGAACTGTTTACCCACCTTTATCCAGAAACATCGCCCACCCAGG
AGGAGCAGTAGACTTAGGAATCTTTTCCCTTCATCTAGCAGGGGTATCATCAATTTTAGG
AGCAATCAATTTCATAACTACAATTATTAATATACGA---TCTCCAGCCATAACATTTGA
ACGAATTCCCTTATTTGTCTGATCAGTTTTCATTACGGCACTATTACTACTCTTGTCCCT
ACCAGTCCTAGCAGGAGCCATTACAATACTATTAACGGACCGAAATTTTAACACTTCTTT
CTTTGACCCTGCAGGAGGGGGAGACCCAATTTTATACCAACACTTATTC
>MYMCD026-11|Trombidiformes|Rhagidiidae
ACTAGTTCCAATAATAATTGGAGCACCTGATATAGCATTTCCCCGAATAAACAATATAAG
ATTCTGATTACTACCCCCATCCCTATCGTTATTACTTATATCCGCTTTCACCAGAGCTGG
TGTAGGA---ACAGGATGAACTGTTTACCCTCCTCTATCTAGAAACATTGCCCATCCAGG
GGGAGCAGTAGACTTAGGAATTTTCTCCCTACACTTAGCGGGAGTCTCATCAATTTTGGG
GGCAATCAATTTTATAACCACAATCATTAACATGCGA---TCACCAGCTATAACATTTGA
ACGAATTCCTTTATTCGTGTGATCAGTTTTCATTACCGCTCTATTACTTCTATTATCCTT
ACCAGTCCTAGCAGGAGCTATCACAATACTACTAACAGATCGAAACTTTAATACCTCCTT
TTTCGACCCGGCTGGTGGAGGAGACCCAATTTTATACCAACACTTATTT
>MYMCC405-11|Trombidiformes|Rhagidiidae
ACTAGTACCAATAATAATCGGTGCTCCAGATATAGCATTTCCTCGAATAAACAATATAAG
ATTCTGATTACTTCCTCCATCTCTTTCTTTACTCCTAATATCATCATTTACAAGAGCCGG
AGTCGGT---ACCGGATGAACCGTTTATCCACCATTATCAAGAAACATAGCTCATCCCGG
TGGAGCCGTAGACTTAGGAATTTTTTCTTTACATTTAGCAGGAATTTCATCAATTTTAGG
AGCTATTAATTTCATAACAACAATTATCAACATACGA---TCTCCATCCATGTCATTCGA
ACGAGTACCATTATTTGTCTGATCTGTATTTATTACAGCATTGTTATTATTACTATCACT
CCCAGTTCTAGCAGGAGCCATTACAATATTATTAACAGATCGAAATTTCAATACATCATT
CTTCGATCCTGCTGGAGGAGGAGATCCAATTTTATATCAACACTTATTT
>MYMCB508-11|Trombidiformes|Rhagidiidae
ACTAGTTCCTATAATAATTGGAGCCCCAGACATAGCATTTCCACGAATAAACAACATAAG
CTTCTGACTTCTACCTCCTTCCCTATCTTTACTAATAATATCTGCTTTTACTAGAGCAGG
AGTTGGA---ACAGGCTGAACAGTTTATCCACCCTTATCAAGAAATATCGCCCACCCAGG
AGGAGCAGTAGATTTAGCTATTTTCTCTCTTCATTTAGCAGGAATTTCTTCAATTCTAGG
AGCAATTAATTTTATAACAACAATTATCAACATACGA---GCTCCATCAATAACATTCGA
ACGAATCCCCCTATTCGTATGATCTGTATTTATTACAGCCCTTTTATTACTACTATCTTT
ACCCGTATTAGCAGGAGCTATCACAATACTATTGACAGATCGAAACTTTAATACATCTTT
CTTTGACCCAGCAGGAGGAGGAGACCCTATTCTATATCAACACTTATTT
>MYMCC637-11|Sarcoptiformes|Scheloribatidae
GTTAGTGCCCATTATAGTTGGGGCTCAAGATATAGCCTTTCCACGAATAAACAACATAAG
GTTCTGACTTTTACCGCCTTCTCTATCTCTTCTATCTCTATCTGCATTCGCATCCTCTGG
TGTTGGA---ACCGGATGAACGGTTTATCCGCCGTTAGCAAGCAATCTTTTTCATTCAGG
AATCAGAGTTGATTTAGCAATCTTCAGCTTACATCTAGCAGGGGTCTCCTCTATCTTAGG
AGCTATTAACTTTATCACAACTATTCTAAACATGCGA---TCTTCTTCTATAACACTAGA
TAGAATACCCCTGTTTGCATGGTCTGTGTTGATTACTGCAGTTCTTCTACTTTTATCCTT
ACCAGTATTGGCAGGAGCCATCACCATACTATTAACAGACCGAAATTTTAACACCTCATT
CTTTGACCCGTCCGGCGGAGGAGATCCAATTTTATACCAACACCTATTC
>CNWLL401-13|Sarcoptiformes|Scheloribatidae
ATTAATTCCAATTATAATTGGAGCTCAAGACATAGCGTTCCCCCGTANGAACAATATAAG
ATTCTGGTTACTACCCCCCTCATTATCCCTGCTATCACTATCCGCATTTGCCTCCGCAGG
AGTAGGA---ACCGGCTGAACTGTGTACCCACCTCTAGCAGGAAATCTTTTTCACTCAGG
AATTTCCGTAGACTTAGCCATCTTCAGCCTGCACCTTGCAGGAGTCTCCTCCATCTTAGG
AGCAATCAATTTCATCACAACTATTCTAAACATACGA---TCTTCATCAATAACATTAGA
CACTGTCCCTCTCTTTGCTTGATCCGTACTAATCACAGCCGTACTTCTTTT---------
------------------------------------------------------------
-------------------------------------------------
>OPPKE1098-17|Trombidiformes|Bdellidae
GTTAATCCCTCTAATGATTGGATCACCTGATATAGCTTTTCCTCGTATAAATAATATAAG
ATTTTGACTGTTACCCCCTTCATTAACCCTTTTATTAATTTCCTCTTTCTCAAATAATGG
TGCTGGT---ACAGGTTGAACAGTCTACCCCCCTCTATCTTCTACACTATCCCACCCTGG
GATATCAGTGGATTTAACAATTTTTTCTTTACATTTGGCGGGTGTTTCCTCTATTTTAGG
GGCTATAAATTTTATGACTACCATTATTAATATACGT---AGACCTTTTATATTATTTGA
ACGAATCCCCCTGTTTGTCTGATCAGTATTCATCACAGTTTTTTTACTATTATTGTCTTT
GCCAGTTCTTGCAGGAGCTATTACCATGCTTTTAACTGATCGGAATTTTAATACTTCTTT
TTTTGATCCTATAGGCGGTGGTGACCCTATTTTATATCAACATTTATTC
>MITEP087-10|Mesostigmata|Polyaspididae
ATTAGTCCCTCTTATGTTGGGTGCTCCTGATATAGCTTTCCCACGAATAAATAACATAAG
ATTTTGATTATTACCTCCTTCATTAACTTTATTACTTTTATCTTCATTAGTTGAATCTGG
TGCAGGT---ACAGGTTGAACAGTATACCCTCCTCTTGCCTCAAATATTTCACATAGAGG
AGCTAGAGTAGATTTAGCTATTTTTTCTTTACACCTTGCTGGTGTTTCTTCTATTTTAGG
TTCAATTAATTTTATTACAACTATTATAAACATACGT---TCGTATGAAATAACCTTAGA
GCGTATACCTTTATTTGTTTGATCTGTGTTATTAACAACTATTTTACTTCTATTATCTCT
TCCAGTTTTAGCGGGTGCTATTACTATACTTTTAACAGATCGTAATTTTAATACTACTTT
CTTTGATCCCGCTGGGGGAGGAGACCCTATTTTATATCAACATTTATTT
>CNGRL458-13|Trombidiformes|Erythraeidae
ATTAGTACCCCTAATGCTAGGGGCTCCAGATATAGCTTTTCCACGTATAAATAACATAAG
ATTCTGACTTTTACCACCATCTTTAATACTTCTATTAACAGCTTCATTCTCCTCAATAGG
AGTAGGT---ACTGGATGAACAGTCTACCCCCCTCTTTCAGACTTATGGGGGCACAGCTC
ATATTCAATTGAAATAACCATCTTTTCACTTCACTTAGCGGGGGTGTCTTCTATTTTAGG
GGCTATTAATTTCTTAGCTACAATTAAAAATATAAAA---AACAAATTTTTATCGATAGA
GAAAATTCCTTTGTTTGTGTGATCAGTAATGGCCACAGCCGTTCTTATTCTTTTATCTTT
ACCTGTACTCGCTGGGGCTATCACTATACTCCTGTCTGACCGAAATTTCAACACATCTTT
TTTTGATCCCTCTGGGGGGGGAGACCCTATTCTTTACCAACACCTATTC
>SSPAC7826-13|Trombidiformes|Erythraeidae
ATTAGTACCAATTATAATTGGTGCCCCAGACATGGCATTCCCTCGTATAAACAATATAAG
ATTTTGACTTCTCCCCCCCTCACTAATACTTCTAATTTTAGCGTCATTTGTCAATATAGG
TGTAGGA---ACAGGGTGAACCATATATCCTCCATTATCAAGTTTTTTAGCCCACAGCTA
TGCTTCTATTGAATTATCCATTTTTTCTTTACACCTTGCGGGAGCTGCTTCAATTTTAGG
AGCAATCAACTTCCTCACCACCTTCAAAAACATAAGC---AACAAAAATCTCTGATGGGA
TATAATCCCCCTATTCGTGTGGGCTATTATAATCACAGTTGTTCTTTTATTATTGTCTCT
TCCAGTTTTAGCAGGAGCAATCACTATACTTCTCATAGATCGAAACTTTAATACCACCTT
CTTTGATCCTTCTGGGGGAGGAGATCCTATCATATATCAACATTTATTT
>MSSCA334-16|Mesostigmata|Laelapidae
ATTGACACCTTTAATAGTAACAACGACAGATATAGCCTTTCCACGAATAAATAATATAAG
ATTTTGACTTTTAGTTCCAGCTGTATTTTTTCTTATTACTTCTTCTTTTATTGAAAGAGG
AGCAGGA---ACAGGCTGAACAGTCTACCCCCCTCTTTTTAATAATATTTNTCATAGAAG
AAATGCTGTGGATATATGTATTTTTAGACTACATTTAGCAGGTATTTNTTCTATTTTANG
TTCTATTAATTTCATTGTAACTATTTTAAATATACGA---GTAAAAAATTTTACTTTAGA
AAAACTTCCTTTACTTTTATGATCCATTNTTCTTACTACAATTCTTTTATTACTTTCTTT
ACCAGTTTTAGCAGGAGCTATTACT-----------------------------------
-------------------------------------------------
>CNFDS669-14|Trombidiformes|Erythraeidae
ACTAGTACCAATCATAATTGGAGCTCCAGATATAGCATTTCCCCGCATAAACAATATAAG
ATTCTGACTTCTTCCTCCCTCTTTAATACTTTTAATTATAGCTTCTTTTATTAACATAGG
AGTTGGG---ACTGGATGAACTATATATCCCCCATTATCAAGCTTCTTGTCGCACAGTTA
CGCTTCAATTGAGCTATCGATTTTCTCCTTGCATCTCGCTGGAGCCGCCTCAATTTTAGG
AGCTATTAACTTTCTCACCACTTTCAAAAATATAAGC---AACAAAAATCTATGATGAGA
CATAATTCCTTTATTTGTATGAGCTGTTATGATTACAGTCATTTTATTATTACTATCACT
CCCAGTTTTAGCAGGAGCGATTACAATACTTCTCATGGATCGTAATTTCAACACCACCTT
TTTTGACCCTTCGGGGGGGGGAGACCC----------------------
>SWBLC359-15|Mesostigmata|Microgyniidae
ACTCATCCCTTTAATATTAGGAGCTCCTGACATAGCTTTTCCCCGAATAAACAATATAAG
TTTTTGACTTTTACCTCCATCCTTATTACTATTAATTTCATCTTCCCTAGTTGAATCAGG
AGCAGGG---ACAGGATGAACTGTGTACCCTCCGTTAGCAAGAAACATTTCTCACAGAGG
AGCCAGTGTTGATTTAGCAATTTTCTCCCTTCATTTAGCAGGAGTATCCTCAATTTTAGG
AAGAATTAATTTTATTACAACAATTTTAAACATACGA---TCTCAAGAAATAAGAATAGA
ACGAATTCCTCTTTTTGTATGATCAGTATTTTTAACAACCATCTTACTACTTCTTTCTCT
CCCAGTTCTTGCTGGGGCCATCACCATACTTCTAACAGACCGAAACTTTAATACCTCTTT
CTTTGATCCTGCAGGAGGAGGAGACCCAATTTTATACCAACATTTATTC
>SSBAB156-12|Trombidiformes|Erythraeidae
ATTAGTTCCTCTTATGTTAGGAGCTCCCGATATAGCTTTTCCACGTATAAATAATATAAG
CTTTTGACTATTACCTCCATCTTTAACACTACTTCTAACAGCTTCATTCGCTTCAATAGG
AGTTGGG---ACAGGGTGAACAGTATACCCTCCATTATCAGACTTATGAGGCCACAGATC
ATTCTCAATTGAAATAACAATTTTTTCACTCCACTTAGCAGGGGTATCATCCATTTTAGG
GGCCATTAACTTCCTAGCAACAATTAAAAATATAAAA---AATAAATTCCTATCAATAGA
AAAGATTCCTCTTTTCGTATGATCAGTAATAGCCACAGCAGTACTCCTTCTTCTCTCATT
GCCTGTATTAGCAGGAGCTATCACTATACTCTTATCAGATCGAAATTTTAATACATCCTT
TTTTGACCCTTCGGGGGGAGGAGACCCAATTTTATACCAACACTTATTT
>SSWLC3124-13|Trombidiformes|Bdellidae
ATTAATTCCTCTTATAATTGGTTCTCCAGATATAGCTTTTCCACGTATAAACAATATAAG
TTTTTGACTATTGCCCCCATCGTTGCTACTTTTATTAATCTCATCTTTTTCAAATAATGG
GGCAGGA---ACAGGTTGAACAGTATACCCCCCACTATCTACAAATCTATTTCATTCAGG
AGCTTCTGTAGATCTTACTATTTTCTCTCTACATTTGGCTGGGGTATCCTCAATCCTAGG
GGCTATCAATTTTATATCCACAATTATCAATATACGA---AATCCTAATATATCTTTTGA
ACGAATCCCTCTATTTGTATGATCAGTTTTTATTACTGTTTTATTACTCCTTCTATCATT
ACCAATTTTAGCAGGAGCTATCACCATACTTCTTACAGACCGAAATTTTAACACTTCCTT
TTTTGATCCGATGGGAGGTGGAGACCCAATTTTATATCAACATTTATTT
>SSBRA3430-14|Trombidiformes|Eupodidae
ACTAATTCCTTTAATAATTAGAATTCCTGATATAGCTTTCCCTCGTTTGAATAATATAAG
TTTTTGATTATTACCCCCCTCTTTAATAATACTATTATTATCTTCGTTTATTGAAAGAGG
AGCTGGA---ACTGGATGAACTATTTATCCTCCTTTGTCTAATTCTTTATTTCATAGAAG
AATAAGAGTTGATTTAACTATTTTTTCATTACATATAGCTGGAATTTCATCAATTTTAGG
AGCTATTAATTTTATTGTAACAATTACTAGAATACGA---TTAGACATAATGAATTTTGA
ACGATTACCTTTATTTGCTTGATCTGTTCTTATTACAGCTATTCTATTATTGTTATCCTT
ACCAGTTTTAGCAGGAGCTATTACTATACTATTAACAGATCGAAATTTTAATACATCATT
TTTTGATCCTGCTGGAGGAGGAGATCCAATTCTTTACCAACATTTATTC
>SSWLE1852-13|Trombidiformes|Erythraeidae
ATTAATTCCGATAATATTAGGGGCTCCAGACATAGCCTTCCCACGTATAAATAACATAAG
ATTCTGACTCCTCCCCCCTTCATTAATTCTTCTTTTATCAGCTTCAATAGCTTCAATAGG
GGTAGGA---ACTGGATGAACTATTTACCCTCCGCTATCAGACCTATGTGGCCATAGGTC
ATACTCAATTGAAATATCAATCTTTTCCCTACACTTAGCGGGGGTATCCTCCATTTTAGG
GGCAATTAATTTTTTAGCAACCATTAAAAATATAAAA---AATAAATCATTATCAATAGA
AAAAATACCCCTATTTGTATGATCCGTAATAGTAACCGCTATCCTCCTCCTTCTTTCCTT
ACCAGTTTTAGCAGGAGCCATTACTATGCTATTATCAGATCGAAATTTTAATACTTCATT
TTTCGACCCTTCTGGGGGGGGAGACCCAATTTTATATCAACACTTATTC
>ELPCH1112-17|Mesostigmata|Polyaspididae
ATTAGTACCATTAATATTATCAGCCCCTGATATAGCATTTCCACGAATAAATAATATAAG
ATTTTGACTTCTTCCCCCTTCTCTTTCTCTTCTTTTATCATCATCACTTGTTGAATCTGG
AGCAGGT---ACAGGATGAACAGTATATCCACCATTATCATCAAATATTTCTCATAGAGG
ATCTAGAGTAGATTTAGCTATTTTCTCTCTTCATTTGGCTGGAGTATCTTCCATTTTAGG
CTCAATTAATTTTATTACTACTATTATAAACATACGT---TCGTATGAAATAAGAATAGA
ACGAGTACCATTATTTGTTTGATCAGTTCTATTAACAACTATTTTATTATTATTGTCATT
ACCAGTACTAGCTGGAGCCATCACAATATTATTAACTGATCGAAATTTTAATACTTCATT
TTTTGACCCCGCTGGGGGGGGAGACCCTATTTTATATCAACATCTATTC
>SSBAE3005-13|Trombidiformes|Erythraeidae
ACTAGTGCCGCTAATGCTAGGAGCCCCAGACATAGCTTTCCCACGTATAAATAACATAAG
ATTTTGACTTCTACCTCCTTCTTTAATACTCCTTCTGACAGCCTCATTCGCTTCTATAGG
AGTAGGA---ACAGGATGAACAGTATACCCTCCACTTTCAGACTTATGAGGGCACAGCTC
TTTTTCAATTGAAATAACAATCTTCTCACTGCATTTAGCAGGAGTATCTTCCATCTTAGG
GGCCATTAACTTTCTAGCTACAATTAAAAACATAAAA---AATAAATTCCTATCGATAGA
GAAAATCCCCTTATTTGTCTGATCAGTTATGGCCACAGCCATCTTACTACTATTATCTTT
ACCCGTATTAGCAGGAGCTATTACTATACTCCTTTCTGACCGAAACTTCAACACATCTTT
TTTCGACCCCTC-------------------------------------
>CNGLF131-13|Mesostigmata|Microgyniidae
GCTTATTCCACTTATATTATCAGCTCCAGATATAGCCTTTCCCCGAATAAATAACATAAG
ATTTTGACTTTTACCCCCTTCTTTACTTTTATTAATAACTTCTTCCTTAGTCGAATTTGG
TGCAGGG---ACTGGATGAACTGTGTATCCTCCTCTAGCAGCAAATATTTCACATAGAGG
TGCCAGTGTAGATATAGCTATTTTTTCCCTACACCTTGCTGGTATTTCTTCAATTTTAGG
CTCCATTAATTTTATTACTACTATTCTAAACATACGT---CCAATAGAAATAACATTAGA
ACGAGTCCCCTTATTTGTTTGATCTGTTTTTCTCACCACAATTCTTTTACTACTATCTCT
CCCCGTTCTTGCTGGAGCCATTACTATACTCCTTACTGACCGTAACTTTAATACTTCATT
TTTTGACCCTGCTGGAGGGGGAGACCCAATTCTTTACCAACATTTATTC
>RRSSB205-17|Mesostigmata|Trachyuropodidae
ACTTATTCCATTAATATTAGGAGCTCCTGACATAGCTTTTCCACGAATAAACAATATAAG
ATTTTGACTTTTACCCCCATCATTAACTCTTCTTATATTTTCTTCTTTAATTGAAGCTGG
AGCAGGA---ACAGGATGAACCGTATATCCTCCTCTTTCATCCAATATTTCTCATAGAGG
AGCAAGTGTAGATTTAGCTATTTTTTCCCTTCACCTAGCTGGAATTTCCTCAATTCTTGG
TTCAATTAATTTCATCACTACCATTATAAATATACGT---TCAAATGAAATAAAATTAGA
GCGCATACCCCTATTCGTTTGATCAGTTTTATTAACTACTATTCTTCTTTTACTTTCTCT
ACCAGTCCTTGCTGGAGCCATTACTATACTTCTTACTGATCGTAATTTCAATACATCTTT
TTTTGACCCAAGAGGA---------------------------------
>BIOAC268-11|Mesostigmata|Urodinychidae
ACTAGTTCCATTAATACTTGGTGCTCCTGATATAGCTTTTCCTCGAATAAACAATATAAG
ATTTTGGTTATTACCTCCTTCATTAATATTATTAATAGCATCATCTTTAGTAGAATCTGG
AGCAGGT---ACTGGATGAACAGTATATCCTCCTCTTGCTTCAAATTTATCACATAGAGG
GGCAAGAGTCGACTTAGCTATTTTTTCCCTACATTTAGCAGGTGTATCTTCTATTTTAGG
ATCTATTAATTTTATTACTACAATTATAAATATACGT---TCATATGAAATAACTATAGA
ACGTCTTCCACTATTTGTGTGATCCGTTCTATTAACAACAATCTTATTATTATTATCTTT
ACCAGTATTAGCCGGTGCTATTACAATATTATTAACAGATCGAAATTTCAATACATCTTT
TTTTGATCCTGCAGGTGGTGGTGATCCAATTTTATATCAACATTTATTT
>MYMCE124-12|Trombidiformes|Microtrombidiidae
AATTATTCCTTTAATAGTGGGAATTCCTGACATGGCTTTCCCCCGCCTCAATAACATAAG
CCTTTGGCTTCTTGCTCCCTCTCTCGTTTTTATAGTGTTATCAATATTTTCATCCACTGG
AACTGGC---ACGGGATGAACAGTTTACCCTCCCCTATCTAGAAATGTGTCTCATATGGG
GATTTCAGTTGATTTCTCAATTTTTTCATTGCATTTGGCCGGAGTATCCTCTATTCTGGG
GTCAGTAAATTTTTTAGTGTCTATTTTTAATTCAATT---CATAGTTTTCAAAATTGATT
TAGAGTCCCTATATTTATTTGATCAGTCGCTTTCACAGCGATTCTTTTAATTCTTTCTCT
TCCAGTTTTAGCAGGAGCTATTACCATGCTTTTAAGAGATCGAAATTTTAACACATCGTT
TTTTGACCCTTCTGGTGGGGGGGACCCAATTTTGTATCAGCACCTTTTT
>CHACB1209-10|Sarcoptiformes|Brachychthoniidae
ATTAGTACCTCTGATGATTGGTGCTCCAGATATGGCTTTCCCTCGGATAAATAACATAAG
ATTCTGGTTGCTACCCCCTTCTTTAACTTTATTGATACTTTCTTCTTATTCTGGAAGAGG
TGCCGGG---ACCGGTTGAACTGTTTATCCTCCTCTATCTGATTATATGTTCCATATAAA
CAATAGAGTTGATATAGCCATTTTTAGCTTGCACTTAGCTGGTGCTTCTTCTATTTTAGG
TGCCATTAATTTTATCACTACTGTAATCAATATACGA---GGTTTGTCTACTTCGTTGGA
CAATATCCCTCTATTTGTTTGATCTGTTTTCATTACTGCTATTCTTCTTTTGCTTTCTTT
GCCTGTTTTGGCGGGGGCTATTACAATATTATTGACAGACCGAAACTTTAACACAACTTT
CTTTGATCCTGCTGGAGGAGGGGATCCTATTTTATATCAACATTTATTT
>MYMCG329-12|Sarcoptiformes|Brachychthoniidae
ACTTGTTCCCTTGATAATCGGAGCACCTGACATAGCCTTTCCTCGCATAAATAACATAAG
ATTTTGGTTGTTACCACCTTCTTTATCTTTACTTGCTATTTCTTCTTATTCCGGCACTGG
TGCCGGA---ACAGGATGGACTGTCTATCCACCTTTATCAGATTATGTTTATCATATAAA
CAACAGTGTTGACTTAGCTATTTTTAGTCTTCACTTAGCCGGAGCCTCTTCTATTTTAGG
TGCTATCAATTTTATTACGACAATTATTAACATACGT---GGCTTGTCTACTAACTTAGA
TAATGTCCCTTTGTTTGTTTGATCTGTTTTTATTACTGCTATTTTGTTACTTCTTTCTTT
ACCTGTTTTAGCAGGTGCTATCACTATACTTCTAACGGATCGAAATTTTAATACTACATT
TTTTGACCCATCGGGGGGGGGGGACCCAATTTTGTACCAACATTTATTT
>MYMCC727-11|Trombidiformes|Penthaleidae
ATTAGTACCAATAATAATTAGAGCCCCAGACATAGCATTTCCACGAATAAACAATATAAG
ATTTTGACTTCTTCCTCCCTCATTATTATTTTTATTACTATCTGCCATTACAGAATATGG
TAGAGGA---ACAGGATGAACTGTGTATCCCCCCCTATCAAATCAACTATTTCATAGAGG
AACCTCAGTAGACTTAACTATTTTCTCACTTCATATAGCAGGAGTATCCTCAATCTTAGG
AGCCATTAACTTTATTACAACAATTTTAAATATACGA---CCATACATAATATCATTTGA
ACGAATTCCATTATTCGTATGATCAGTATTAATCACAGCAATTCTTCTGCTTCTTTCTCT
ACCAGTACTAGCAGGAGCAATCACAATATTATTAACAGATCGAAATTTTAATACTTCCTT
TTTTGATCCAGCTGGAGGAGGTGATCCTATTTTATATCAACATCTTTTT
>CHACB083-10|Trombidiformes|Scutacaridae
ATTAATCCCGATAATAATAATAACACCAGATATGGCTTTCCCCCGAATAAACAATATAAG
ATTTTGATTACTTTTATCTTCATTAATTCTATTAATATCTTCAATAATTTCATCTCAAGG
GAGAGGA---ACAGGTTGAACAGTCTATCCCCCATTATCAAATCAAATTTCCCATTCTGG
TTCCTCAGTAGATCTGACAATTCTATCTCTTCATTTAGCTGGAGCATCCTCAATTATAAG
ATCTTTAAACTTTATCATTACTATTATTAATATAAAA---CCTTTATCAATACTACTAGA
ACATGTACCCCTTTTTGCTTGAAGAGTGTTTATTACTACAGTTTTACTACTTCTAGCCCT
CCCAGTATTAGCGGGAGCTATCACTATATTACTAACAGACCGAAATTTCAATACATCATT
CTTTGACCCGAGTGGGGGGGGAGATCCCATTTTATACC-----------
>MYMCA1034-11|Trombidiformes|Pygmephoridae
ATTAATCCCCCTAATAATAACAACCCCAGATATAGCCTTCCCACGAATAAATAATATAAG
ATTCTGATTACTTTTATCTTCATTGACATTATTAATTTCATCAATATTAAGTTCTCAAGG
AAGAGGA---ACAGGGTGAACTGTGTACCCTCCCCTATCAAATCAAATTTCCCACTCCGG
ATCTTCTGTAGACTTAACTATTCTATCATTACACCTAGCTGGTGTATCTTCTATTATAAG
CTCCCTAAATTTTATTATTACAATTCTAAATATACGC---CCTAAAACAATATGATTAGA
ACATGTACCTCTATTTGCTTGAAGAGTATTAATCACCACGCTCCTTCTTCTGCTAGCCCT
TCCAGTGTTAGCCGGAGCTATTACTATATTATTAACTGACCGAAATTTTAATACATCATT
TTTCGACCCTAGAGGAGGGGGAGACCCAATTCTATACCAACACTTATTC
>MYMCE218-12|Sarcoptiformes|Crotoniidae
ATTAGTTCCACTAATAATCGGAGCTCAGGACATAGCTTTCCCTCGTATAAACAACATAAG
ATTCTGGCTTCTCCCTCCGTCATTATGCCTCCTTTCAGCATCCGCCTTTGCCGGACTAGG
AGTGGGG---ACTGGCTGAACTGTCTACCCTCCCCTAGCTGGAAATCTCTTCCACTCAGG
ATTTTCCGTAGATCTCGCAATCTTTAGCCTTCACCTGGCAGGCGCTTCCTCTATTCTAGG
AGCCATTAATTTTATCACCACAATCTTAAATATACGG---TCATCCACGATAAGTTTAGA
CTCCATTCCACTATTCGTTTGATCAGTTCTAATCACCGCCGTTTTATTATTACTAGCATT
ACCAGTATTGGCCGGAGCTATCACAATACTCTTAACGGACCGAAACTTCAATACAACATT
TTTTGATCCTGCCGGTGGGGGAGACCCCATCTTATACCAACATTTATTT
>MYMCE131-12|Trombidiformes|Rhagidiidae
ACTTGTTCCAATAATAATTGGAGCACCAGATATAGCCTTCCCACGAATAAATAACATAAG
CTTCTGACTACTTCCACCTTCACTATCTTTACTCCTAATGTCCGCCTTTACTAGTGCTGG
GGTAGGA---ACAGGTTGAACAGTTTACCCTCCACTTTCTAGAAACATTGCTCATCCTGG
AGGAGCAGTAGATTTGGGAATTTTTTCTCTTCATTTAGCAGGAATTTCTTCAATTTTAGG
AGCAATCAATTTTATAACCACAATTATTAATATACGA---TCTCCAGCTATATCCTTCGA
ACGAATTCCATTATTCGTTTGATCAGTATTCATTACAGCTCTATTGTTATTACTTTCTCT
ACCTGTATTAGCAGGAGCCATTACAATATTATTAACGGATCGAAATTTCAATACATCTTT
TTTTGACCCTGCTGGGGGAGGAGACCCTATTTTATATCAACACTTATTT
>CHACB266-10|Sarcoptiformes|Ceratozetidae
GCTTGTACCAATAATGATTGGGGCCCAAGACATAGCCTTTCCTCGTATGAATAACATAAG
ATTTTGACTTTTGCCACCTTCTTTAGCACTTCTATCTTCTTCAGCTTTTGCTGGGATAGG
GGCTGGC---ACAGGTTGGACAGTCTACCCTCCTTTAGCAAGAAACCTTTTCCATTCAGG
TTTCGCTGTAGATCTCGCCATCTTTAGACTCCATTTAGCAGGAGCATCCTCTATTTTAGG
TGCTATCAATTTTGTCACAACAATCTTAAACATACGC---TCTTCGTCTATGACGTTAGA
CTCGATTCCCTTATTTGTCTGATCAGTTTTGATTACAGCGGTTCTATTGCTTCTGTCCTT
ACCCGTTTTAGCTGGAGCTATCACAATACTTTTAACGGATCGAAACTTTAACACTTCATT
TTTTGACCCATCGGGGGGAGGAGATCCTATCCTTTATCAACATCTGTTT
>MYMCB170-11|Sarcoptiformes|Crotoniidae
ATTAGTTCCATTAATAATCGGAGCTCAAGACATGGCCTTCCCTCGAATAAACAACATAAG
ATTCTGACTCCTCCCCCCGTCACTATGTCTCCTCTCAGCGTCTGCCTTTGCCGGATTAGG
GGTAGGG---ACTGGCTGAACTGTCTACCCTCCCTTGGCTGGAAATCTTTTCCACTCAGG
ATTTTCCGTAGATCTTGCAATCTTTAGCCTTCATCTAGCAGGTGCCTCCTCCATTCTGGG
GGCTATCAATTTTATCACCACAATCTTAAATATACGG---TCATCCACAATAAGTTTAGA
CTCTATCCCACTATTCGTTTGATCAGTTTTAATCACCGCCGTTTTGTTACTACTAGCATT
ACCAGTATTAGCTGGAGCCATCACAATACTCCTAACAGACCGAAACTTCAATACAACATT
TTTTGATCCTGCCGGTGGGGGAGATCCCATCTTATACCAACATTTATTT
>MYMCA385-11|Trombidiformes|Rhagidiidae
ACTAGTACCAATGATAATTGGAGCTCCTGATATAGCATTTCCACGAATAAATAATATAAG
ATTCTGACTTCTACCCCCATCACTATCCTTACTATTAATATCTGCTTTTACAAGTGCGGG
AGTTGGG---ACAGGGTGAACTGTTTACCCCCCACTATCAAGAAATATTGCTCACCCCGG
AGGAGCAGTAGATTTAGGAATTTTCTCTCTTCATTTAGCAGGAATCTCCTCAATTTTAGG
AGCAATTAATTTCATAACCACCATCATTAACATACGA---TCCCCAGCCATAACATTTGA
GCGAATTCCTTTATTCGTTTGATCAGTATTCATTACTGCTTTACTCTTACTATTATCATT
ACCCGTGTTAGCAGGAGCGATTACCATACTCCTAACAGACCGAAATTTTAATACGTCATT
CTTTGACCCCGCTGGAGGAGGAGACCCTATTCTATACCAACACCTATTT
>MYMCA901-11|Mesostigmata|Zerconidae
ATTAATTCCTTTATTATTAAACGTACCTGACATAGCTTTTCCTCGTCTTAATAATTTAAG
ATTTTGACTTCTTCCTCCTTCATTATTATTATTAATAACATCATCTATAATTGAATCTGG
AACTGGA---ACAGGATGAACTGTTTACCCCCCTCTTTCAAATAATATATCACATAGAGG
AATAAGTGTAGACATGTCTATTTTTTCTTTACATTTAGCTGGTATTTCTTCAATTTTAAG
AGCAATTAATTTTATTGTAACAATTATTAATATAAAA---TCTTCTTTAATTTCTTTAGA
TAAATTTCCTTTATTTATTTGATCTATTTTAATTACAACTATTCTATTATTATTAGCTTT
ACCTGTATTAGCAGGTGCTATCACAATACTTTTAACAGATCGAAATTTTAATACTTCATT
TTTTGATCCTAATGGAGGAGGAGATCCCATTTTATATCAACATTTATTT
>MYMCD142-11|Trombidiformes|Tetranychidae
ATTAATTCCTATGATATCTAATACCTTGGATATATGTTTTCCTCGATTAAATAATATAAG
TTTTTGAATACTTTTACCTTCATTATTTCTTATAATTAGTTCATCAATTCAAGGAACTTT
GAATGGG---GTAGGTTGGACTATATACCCTCCTTTAACTTTAGTTAACTATAATTTTAG
TTCTTCTATTGAAATAATAATTTTTTCTTTACATATCGCTGGAATTTCTTCAATTATAAG
TTCAATTAATTTTATTTCTACTATTACTAATATAAAA---AATAAAAATTTAACGATTAA
TAATATAACTTTATTTTCAATCTCTATTTTAATTACTACTATTTTGTTAGTATTAGCTTT
ACCTGTTTTAGCAGGAGCAATTACAATATTGCTAACAGATCGAAATTTTAATACTTCATT
TTTTGATCCTTCAGGAGGAGGGGATCCAATTTTATATCAACATTTATTT
>MYMCF437-12|Trombidiformes|Bdellidae
ATTAATTCCTCTTATAATTGGATCACCCGATATAGCTTTCCCACGAATAAACAATATAAG
TTTTTGGCTTCTCCCTCCTTCTTTATCTTTACTCCTTATATCTTCAATGTCCAATAGAGG
AGCTGGA---ACAGGCTGAACTGTATACCCCCCCCTATCAACTAGTTTATCCCATCCTGG
AGCCTCTGTAGATTTAACAATTTTTTCCCTCCACTTAGCTGGGATTTCTTCAATTCTAGG
GGCAATCAATTTCATATCTACAATTATCAATATACGA---AATTCTAACATGTCTTTTGA
GCGAATTCCTTTATTCGTTTGATCTGTTTTTATCACAGTTCTATTATTATTACTATCCCT
TCCCGTATTGGCTGGAGCTATTACCATACTTCTAACAGATCGAAATTTCAACACATCATT
CTTCGACCCAATAGGAGGAGGAGATCCAATCCTCTATCAACATTTATTC
>MYMCF711-12|Trombidiformes|Bdellidae
ATTAATTCCTCTTATAATTGGATCGCCCGATATAGCTTTTCCACGAATAAACAATATAAG
CTTTTGGCTTCTTCCCCCTTCTTTATCCCTATTAATTATATCCTCAATGTCAAACAGAGG
AGCTGGA---ACAGGATGAACTATTTACCCTCCCCTATCAACTGGCTTATCCCATCCCGG
AGCCTCTGTAGATTTAACTATTTTTTCCCTTCACTTAGCAGGAATTTCTTCAATTCTAGG
TGCAATCAATTTTATATCTACAATTATCAATATACGA---AATCCTAATATGTCTTTTGA
ACGAATTCCTTTATTTGTTTGATCTGTTTTTATCACGGTTCTATTACTACTGCTATCCCT
TCCAGTATTGGCTGGAGCTATTACTATACTTCTAACAGATCGAAATTTTAATACATCCTT
CTTTGACCCAATAGGAGGAGGAGACCCAATCCTCTATCAACATTTATTT
>MYMCE098-12|Trombidiformes|Johnstonianidae
GCTTATTCCTTTGATGTTAGGGGCCCCTGACATGGCTTTCCCTCGACTTAATAATATAAG
ATTTTGGTTGTTAGTGCCGTCTCTGTCTTTACTTTGTATAGGTATATTTTCTGGGGAAGG
CGCTGGC---ACTGGTTGAACAGTCTATCCTCCTTTATCTATGGTTAGATCTCATGGGGG
TATATCTGTTGATCTAACTATTTTTTCTTTACATTTAGCTGGGGTATCTTCTATTGTTGG
GGCAATAAATTTTATGGTTACTATTATTAGTTCATCT---AACCCTAATGTCAAGTGGGA
ACAGATTCCTTTATTTATTTGGGCTTTATTTATTACGGCAGTTTTATTATTATTATCTTT
GCCTGTGTTAGCAGGAGCTATTACTATGCTGCTTACTGACCGTAATCTTAACACTTCTTT
TTTTGACCCTATAGGTGGCGGCGATCCCATTTTATACCAGCATTTGTTT
>CHACC261-10|Trombidiformes|Stigmaeidae
ATTGACTCCTATTATAGTTTGTTCTGTTGATATAGCATTCCCTCGAATAAATAATATAAG
ATTTTGATTATTACCACCTTCATTAAATTTTTTATTAATTGGTTCTTTTAGAAATATAAT
AACTTCT---ACTGGTTGAACAATATATCCTCCTTTATCAAATATTAATTTTCATGATTC
AATTACTGTGGATATAACTATCTTTTCTTTACATATAGCTGGTTTTTCTTCTATTTTTAG
ATCAATTAATTTTATTGTTACTATTATAAATATACGT---CCTAAGAAAATAAGTGAATC
AAAGATTTCTCTATTTTTATGATCTATTTTGGTAACTACTATTTTATTAATTTTGGCTTT
ACCAGTTCTTGCTGGTGCTATTACTATACTTCTATTTGATCGAAATTTTAATACATCTTT
TTTTGATCCAGCAGGTGGTGGTGATCCAATTTTATTTCAACATTTGTTT
>MYMCA912-11|Sarcoptiformes|Haplozetidae
GCTAGTTCCTATAATAATTGGAGCTCAAGACATAGCTTTCCCACGAATAAATAACATGAG
ATTTTGGCTTCTCCCCCCATCTTTAACTCTCCTTTCGGCTTCTGCTTTTGCAGGAATGGG
AGTGGGA---ACTGGTTGAACAGTTTATCCCCCCTTAGCCGGAAATTTATTTCACTCTGG
GATTTCAGTAGATTTAGCAATTTTTAGTTTGCATCTAGCTGGGGCTTCTTCAATTTTAGG
AGCCATCAATTTTATTACTACAATTTTAAACATACGA---TCTTCTTCCTTGACTTTAGA
CTCCATCCCTCTATTTGTGTGATCAGTTTTAATTACTGCAGTACTATTGTTACTATCCCT
CCCTGTATTAGCAGGAGCTATCACAATACTACTTACAGATCGAAACTTTAACACTTCATT
TTTCGACCCTTCGGGGGGAGGGGATCCAATTTTATACCAACATTTATTT
>MYMCE107-12|Sarcoptiformes|Phenopelopidae
ATTAGTACCTATAATAATTGGTGCACAAGATATAGCATTTCCACGGATAAATAATATAAG
ATTTTGGCTTTTACCACCATCATTAGCACTTCTGTCATCTTCGGCATTTGCTGGTATAGG
AGCAGGC---ACAGGTTGAACAGTATATCCTCCCTTAGCAGGAAATTTATTTCATTCAGG
AATTTCTGTTGATTTGGCTATTTTTAGCCTTCATCTAGCGGGAGCCTCCTCAATTTTGGG
AGCAATTAACTTTATTACCACAATTTTAAACATGCGT---TCGTCTTCTATAACTTTAGA
CTCTATTCCATTATTTGTATGATCAGTACTAATTACAGCAGTGCTTTTGTTACTATCCTT
ACCTGTCTTAGCAGGTGCTATTACTATACTACTTACAGATCGTAATTTTAACACATCTTT
TTTTGATCCCTCAGGAGGAGGAGATCCTATTCTTTATCAACATTTATTT
>MYMCE108-12|Sarcoptiformes|Ceratozetidae
ATTGGTTCCAATAATAATTGGAGCACAAGACATAGCTTTTCCACGAATAAATAATATAAG
ATTTTGATTGCTTCCTCCTTCTTTAGCTTTGCTCTCTTCTTCAGCATTCGCAGGAATAGG
AGCAGGT---ACAGGTTGGACTGTTTATCCTCCGCTAGCAGGCAACCTATTTCATTCAGG
ATTTTCCGTAGATCTAGCAATCTTTAGCTTACATTTAGCGGGAGCATCTTCTATTCTAGG
AGCTATCAATTTCATTACTACCATTTTGAATATGCGT---TCTTCTTCAATAACTTTAGA
CTCAATTCCTTTATTTGTATGATCTGTCTTAATTACCGCAGTATTACTTCTTTTGTCTTT
GCCAGTTTTAGCCGGTGCTATTACTATATTACTTACAGACCGTAATTTTAATACGTCCTT
TTTTGACCCATCCGGAGGTGGAGACCCTATTTTATACCAACATTTATTT
>CHACB925-10|Sarcoptiformes|Phenopelopidae
ACTTGTTCCAATAATGATCGGAGCCCAAGACATAGCATTTCCTCGAATGAATAACATAAG
ATTTTGATTACTTCCTCCTTCTTTAGCTTTACTTTCTTCGTCAGCTTTCGCTGGGATAGG
TGCCGGA---ACGGGTTGAACGGTGTACCCACCTTTAGCTGGAAGCCTTTTTCATTCAGG
ATTTTCTGTAGATCTCGCTATTTTCAGATTGCATCTTGCAGGGGCTTCCTCTATTCTAGG
TGCCATTAATTTTATTACTACAATTTTAAACATACGA---TCTTCTTCTATAACACTGGA
TTCTATCCCTTTATTTGTTTGATCTGTTTTAATTACAGCTGTTCTATTACTTTTGTCTCT
TCCAGTCTTAGCAGGAGCTATCACTATACTTCTTACAGATCGTAATTTTAACACTTCATT
[truncated: 2,282,154 more chars]
