# Supplementary material for: DNA barcodes enable higher taxonomic assignments in the Acari
Source: Sci Rep. 2021 Aug 5;11:15922. doi: 10.1038/s41598-021-95147-8 (PMC8342613; doi:10.1038/s41598-021-95147-8)
Supplement: Supplementary file 7 — Supplementary File S6. [file 41598_2021_95147_MOESM7_ESM.fasta]

>SSGIB4304-15|Mesostigmata|Laelapidae
ATTAATTCCTTTAATATTAGGATTAACAGACATGTCTTTTCCTCGATTAAATAATCTAAG
TTTTTGATTGCTTTTTCCCTCTTTATTATTGATAATAATATCAATAATATTAGAAGGAGG
AAGAGGC---ACCGGTTGGACTGTTTATCCCCCTCTGTCAGGTAATATATTCCATAGCGG
AATCAGGGTTGATTGTACTATTTTTAGTTTACATTTAGCAGGTGTTTCCTCTATTTTAAG
AAGAATTAATTTCTTAACTACTATTTTTAGTTCA------TCTAAAATTAGC---TTTGT
ACAAATACCTTTATTTGTATGGTCCTTATTAATTACAACTAGGTTGTTATTATTAGCATT
ACCTGTTTTAGCTGGAGCTTTAACTATGTTATTATGTGATCGAAATTTCAACACTTCCTT
TTTTGATCCTAGAGGAGGGGGAGATCCTGTTTTATATCAGCACTTATTT
>MYMCE150-12|Mesostigmata|Laelapidae
ATTAACCCCCCTGATATTGGGGGTAATAGACATATCTTATCCCCGACTTAATAACTTAAG
ATTTTGATTATTAATTCCTTCTTTGATATTTATAATAATATCAATATTAATTGAAGGAGG
AAGAGGA---ACAGGATGAACCGTATATCCTCCTCTTTCAGCTGCTGTTTCTCATAGAAG
AGTAAGAGTCGATTTTACAATCTTTAGATTGCATTTAGCAGGAATTTCTTCTATTCTAAG
AAGAATTAATTTTATTACTACTATTTGTAGTAAT------AAAAAAAATTTCAAATTTGA
ACAATTACCTTTATTTTTATGGTCTTTGTTAGTTACTACTTTTTTATTACTACTGGCTTT
GCCAGTTTTAGCGGGAGGTATTACAATACTATTATGTGACCGTAATTTTAATACTTCTTT
TTTTGATCCTAGTGGGGCCGGGGATCCAGTTTTATATCAACATTTATTT
>MSSCA414-16|Mesostigmata|Laelapidae
ATTAGTTCCTTTAATATTAGGAGTTATAGATATAGCTTTTCCTCGCCTTAATAATTTAAG
TTTTTGACTTTTATTTCCTGCTTTATTATTGATAATATTATCTATAATAGTAGAAGGAGG
GAGAGGA---ACTGGTTGAACTGTTTATCCCCCTCTTTCAAGAGGGGGTTATCATAGAAG
AGTTAGTGTTGATTGTACTATTTTTAGTCTACATTTAGCTGGTATTTCTTCTATTTTAAG
AAGAATTAATTTTATTACCACAATTTTAAATGCT------AAACAAAAAATCAGATTAGA
ACGAATACCTTTATTCGTATGATCTTTATTAATCACTACTTTTTTATTATTATTAGCTTT
ACCTGTTTTAGCAGGGGCTTTAACAATATTGTTATGTGATCGAAATTTTAATACTTCTTT
TTTTGACCCTAGAGGAGGGGGAGATCCC---------------------
>SSPAA7962-13|Mesostigmata|Laelapidae
ATTAACTCCTTTAATGCTAGGGCAAATAGATATATCTTTTCCTCGATTAAATAATTTTAG
TTTTTGACTTCTTATTCCTGCTTTATTATTAATAATAATTTCTATATTAATAGAAGGAGG
AAGAGGA---ACTGGGTGGACTATTTACCCCCCTCTTTCAAGAGAGGTGTATCACAGCAG
GAGTAGAGTAGATTTTACAATTTTTAGCCTGCATTTAGCAGGGATCTCTTCTATTCTAAG
AAGAATTAATTTTATTACAACTATTTTAAGAGCA------AAAAAATATATTAAAATAGA
AATAATATCTTTATTTGTTTGGTCGTTACTGATTACTACTTTATTGTTATTATTGGCTCT
TCCTGTTTTAGCAGGCGCTTTAACTATACTATTATGTGATCGTAATTTTAATACTTCTTT
TTTTGATCCTAGTGGAGGAGG----------------------------
>GENSM411-15|Mesostigmata|Laelapidae
ATTAACCCCTTTAATATTAGGTACTATAGACATAGCTTTTCCTCGATTAAATAATCTAAG
TTTTTGACTTTTAATCCCTTCCTTATTATTAATAATATTCTCTATAATTATAGAGGGAGG
TAGAGGT---ACTGGGTGAACTATTTATCCCCCACTTTCAAGTGGGATTTTTCATAGAAG
AATCAGAGTAGATTGTACTATTTTTAGTTTACATTTAGCAGGTATTTCTTCTATTTTGAG
AAGAGTCAATTTTATTACAACTATTTTAAGAGTT------AAAAAAAAAATTAGATTTGA
ACAATTATCCTTATTTGTCTGATCTTTATTAATTACTACTTTTTTATTACTTTTAGCATT
ACCTGTTTTAGCAGGAGCTTTAACAATGCTACTATGTGATCGTAATTTTAATACTTCTTT
TTTTGACCCTAGAGGAGGAGGAG--------------------------
>CNGLF2713-13|Mesostigmata|Digamasellidae
AATAACCCCCCTTATATTATCAATTCCAGACATAGCTTTCCCACGTCTAAATAATATAAG
TTTTTGATTATTACCCCCTAGTCTCTTTCTCTTATTAAGAAGTTCCCTAATAGAAATAGG
AGTAGGT---GCTGGTTGAACCTTATATCCTCCTCTTGTTAATAATATTCATCATAGAGG
ATGTTCTATAGATTTAGCTATTTTTAGCTTACATTTAGCAGGTATTTCCAGAATTCTTGG
TTCTATTAATTTTTTAACAACAATTATAAATATACGC---CCCAAAGATATAAAATCTGA
ACAAACAACTTTATTTATTTGATCTATCTTTTTAACAACTATACTTTTACTTTTAAGACT
TCCTGTATTAGCAGGAGCAATCACTATACTTTTAACAGATCGAAA---------------
-------------------------------------------------
>CAACA078-17|Mesostigmata|Macrochelidae
ACTCGTACCTCTTATAATCTCAGCCCCTGATATAGCTTTTCCACGAATAAATAATATAAG
ATTTTGACTGCTCCCGCCTAGACTATTTTTACTAGTATTATCTTCCCTAGTAGAAGATGG
GGCAGGG---ACAGGCTGAACTGTATACCCTCCCCTAGCAGGCAATATATCACACAGTAG
CAGAGCCGTAGACCTAACTATCTTTAGCCTTCATCTTGCAGGAGTTTCCTCTATTTTAGG
AAGAATCAACTTTATTTCCACCATCTTAAACATGCGT---TCCAAACACATAAAAATAGA
ACAGATGCCTCTTTTTGTATGATCCGTACTAATCACAACAATTCTATTGCTTCTTTCCTT
ACCAGTTCTTGCAGGGGCTATTACCATACTTCTAACAGACCGAAATTTTAACACGTCCTT
TTTTGACCCAAGTGGGGGAGGAGATCCCGTACTCTACC-----------
>MSSCA4594-16|Mesostigmata|Pachylaelapidae
GTTAGTTCCCTTAATAGTATCCGCTCCGGATATAGCATTTCCTCGTATAAATAACATAAG
ATTCTGATTATTACCTCCTTCTTTAACTCTTTTAATCTCTTCTTCTCTTGTAGAATCAGG
AGCAGGA---ACTGGATGAACTGTTTATCCCCCTTTAGCAAGAAATTTATCTCACTCAGG
AGGGGCAGTAGATCTAGCTATTTTTAGTTTACACTTAGCAGGTATTTCCTCAATCTTAGG
GTCAATTAATTTTATCACTACAATTATAAACATACGA---CCAAAAAGAATATCAATAGA
ACAAATACCATTATTTGTTTGGTCTGTTTTTATCACAACTATTTTATTACTCCTTAGTCT
ACCTGTATTAGCAGGAGCCATTACCATACTTCTTACAGACCGAAATTTTAATACCTCTTT
TTTTGATCCTAGAGGAGGAGGAGATCCT---------------------
>SSWLA2283-13|Mesostigmata|Ameroseiidae
ATTGGTGCCTATTATAATTTCATCACCTGATATAGCTTTTCCTCGGATGAATAATTTAAG
TTTTTGGTTGTTAATTCCTTCTTTTATGTTTTTAATTCAATCTTCAATAATTAGAGAAGG
GGCGGGC---ACTGGATGAACTATTTATCCTCCTTTATCTAGAATTATGTTTCATAGAAG
CGGGGCAGTAGATTTTGCAATTTTTTCATTGCATTTAGCGGGGGCTTCATCAATTTTAGG
GGCTATTAATTTTATTAGGACAATTATAAATATACGT---TTATCTTATATATGATTAGA
ACGTGTGCCTCTTTTTGTTTGGTCAATTTTAATTACGGTAGTTTTATTGTTAGTTAGATT
ACCAGTTTTAGCAGGGGCTATTACTATATTATTAACAGATCGAAATTTTAATACGTCTTT
TTTTGATCCAAGAGGGGGAGGAGATCCTTTATTATTTCAACATTTATTT
>SSJAE5114-13|Trombidiformes|Microtrombidiidae
GCTTACCCCTATGCTGATCAGCGCACCAGACATAGCATTTCCACGCCTAAACAACATGAG
ATTTTGACTGTTAATCCCGTCCCTATCCCTTCTATCCATATCACTGTTCACATCAACCGG
AGTGGGG---ACGGGGTGAACAGTCTACCCACCTCTATCAAGCAATATCGCCCACGCAGG
GTCAGCAGTAGACTTAGCTATTTTCTCCCTCCACCTAGCAGGAATCTCATCAATCCTAGG
GGCCATCAACTTCTTAGCTACCATCACTAACATGCCA---CTAAAATCTAACAAATGAGA
AGCCCTACCCCTATTCGTATGATCGATCCTAATTACAGCTATTCTTCTACTTCTATCCCT
ACCAGTTCTTGCTGGAGCCATCACTATACTCCTTACAGACCGAAACTTCAACACATCATT
-------------------------------------------------
>SSPAC2383-13|Mesostigmata|Parasitidae
ATTGGTCCCCCTAATAGTATCAGCTCCCGATATAGCATTCCCGCGAATAAATAACATAAG
TTTTTGATTACTTCCCCCTTCTCTATTACTTCTTTTAAGATCTTCTATAGTAGAGTCCGG
AGCAGGA---ACTGGTTGAACTGTTTACCCCCCTTTAGCAGGTAATATTTCTCATAGCGG
GGGAGCTGTAGACCTAGCTATTTTTTCCTTACACTTAGCAGGGATCTCTTCTATCTTAGG
ATCTATTAATTTTATTACAACCATTCTAAATATACGC---CCTTCTAATATAACTTTAGA
ACGAATACCTTTATTTGTGTGATCAGTCTTAATTACAACCGTATTACTTTTACTATCTTT
ACCAGTATTAGCTGGAGCTATTACAATACTTTTAACAGACCGAAACTTTAATACAACATT
TTTTGACCCAAGAGGGGG-------------------------------
>CNGME627-14|Mesostigmata|Digamasellidae
ATTGACTCCATTACTTATTAATAGCCCCGATATAGTATTTCCTCGGATAAATAACATAAG
ATTTTGATTATTACCCCCTAGATTATTTTTATTATTAGTAAGTTCTATAATTGATATTGG
AGTCGGG---ACAGGATGAACTGTTTACCCCCCCTTAGCTAACAATATCAATCATAGAAG
AATAGCTATTGATTTAGCTATTTTTAGATTACACCTTGCTGGAATTTCTAGAATCCTTGG
TTCTATTAATTTTATTACTACAATTTTAAATATACGT---CCTAAAAATATAACATATGA
ACGAATTCCTCTATTTGTCTGATCTGTTTTTATTACTACAATTTTACTTTTATTAAGTTT
ACCTGTTTTAGCAGGGGCAATCACTATACTTTTATTTGAT--------------------
-------------------------------------------------
>CNJAC1437-12|Mesostigmata|Parasitidae
GCTAACTCCGCTACTTATCTCAGCACCCGACATAGCATTCCCTCGTATAAACAACATAAG
ATTTTGATTATTACCGCCCAGTCTTACCCTCTTGCTGAGATCTTCAATAGTAGAGATAGG
AGCCGGA---ACAGGGTGAACTGTGTACCCCCCACTCGCTGGTAATATATCCCACAGAGG
GGGGGCTGTGGACCTAGCTATTTTTTCACTGCATCTAGCAGGTGTATCCAGCATCCTGGG
CTCTGTAAACTTCATCTCCACTATTATAAACATACGA---CCACATAGCGTAACCTTAGA
GCGGATACCCCTGTTTGTCTGATCTGTACTAATTACAACCATCCTACTGCTAATGAGTCT
CCCCGTATTAGCAGGGGCTATCACAATATTGTTGACGGACCGAAATTTCAACACAACATT
CTTTGACCCCAGAGGAGGGGGGGACCCTGTTCTATACCAACACCTATTT
>SSWLC2270-13|Trombidiformes|Microtrombidiidae
GCTTATCCCAATAATGGTAAAAGCTCCAGATATAGCTTTTCCACGACTTAACAACATAAG
ACTATGATTGCTAATCCCATCCCTATCNTTCATATTAATGTCAATATTTTCATCAAATGG
NGCTGGA---ACAGGATGGACAGTCTATCCCCCACTATCTGGGAACTTAGCTCACATAGG
GTCAGCGGTAGACATATCTATCTTTTCCCTACACTTAGCAGGAATCTCTTCTATTCTAGG
ATCCATTAACTTTTTGGCCACAATTTCCAATATATCA---ATAAGATCCCAAACCTGATA
TACTATCCCAATATTTATCTGATCAGTAGCATTTACTGCTATTCTGCTAGTCCTAT----
------------------------------------------------------------
-------------------------------------------------
>OPPMQ401-17|Trombidiformes|Smarididae
GTTAGTACCAATAATAATCAGAGCACCTGATATAGCATTCCCACGAATAAATAACATGAG
ATTTTGATTACTACCACCCTCTTTAATATTACTAACAATAGCCTCGTTTTCAACAATAGG
AGTTGGT---ACAGGCTGAACTGTCTACCCACCCCTATCAATAAACATAGCTCATGGGTC
TTACTCAGTAGAAATAACAATTTTCTCCCTACACTTAGCAGGAATCTCATCTATCTTAGG
AGCAATCAACTTCATAGTTACAATTATAAATATGAAA---AATAAAAATCTAAAAACAAC
AAAGATACCACTTATAGTATGGTCAGTTTTCGTAACAGCTATTTTACTTCTACTATCACT
CCCAGTTCTAGCAGGAGCAATCACAATACTATTAACAGATCGAAATTTTAACACAAGATT
CTTCGAGCCTTCAGGAGGAGGAGACCCAATTTTATATCAACACCTATTT
>MSSCA2691-16|Sarcoptiformes|Acaridae
ACTAGTCCCAATGATGCTTAGAGTAACAGACATGGCTTACCCACGACTTAATAATATAAG
ATTTTGGTTACTACCCCCTTCTTTATCCTTACTAATTAGAAGAGCTGTTTTAGGCACAGG
GGTAGGA---ACTGGTTGAACCGTTTATCCTCCTTTATCAAACGAAACATTTCACTCCAG
ATGTGCTGTAGACTTCGGTATTCTTAGACTTCACATTGCAGGAGTGTCTTCAATTTTAGG
AGCTATTAATTTTATTGTAACTATCATAAATATAAAA---CCCTTAGGTATAAGATGATC
TAGAACTCCTTTATTTATTTGATCAGTCTTAATCACTTCATTTCTCTTAGCTTTCTCCTT
ACCCGTACTAGCAGCTGCCTTAACTATGCTTCTAACAGATCGTAATTTTAACACAACATT
CTTTAATCCTATCGGTGGGGGAGATCCTATTCTTTATCAACACTTATTT
>OPPII549-17|Sarcoptiformes|Acaridae
TTTAGTACCAATAATACTAAGAGTAACAGATATAGCCTACCCACGTCTAAACAACATAAG
ATTTTGGCTACTACCCCCTTCTCTGTCCCTACTTATTAGAAGGGCTGTACTAGGGAGAGG
TGTTGGA---ACAGGTTGAACTGTCTACCCTCCTCTTTCTAATGAAACCTTTCACTCTGG
GTGTGCTGTTGATTTTGGTATTTTAAGACTTCATATCGCGGGTGTGTCTTCTATTCTAGG
GGCGATTAATTTTATTGTAACCATTATAAATATGAAA---CCCCTTGGGATAACTTGATC
TAATACACCTCTATTTGTTTGATCTGTTTTAATTACATCGTTTCTCCTAGCTTTTTCTTT
ACCCGTACTAGCAGCCGCTTTAACTATACTATTAACCGATCGAGATTTCAACACCACTTT
TTTTAATCCCATAGGAGGAGGAGACCCTATTTTATACCAACATTTGTTT
>RRBMD021-15|Mesostigmata|Parasitidae
AATAGTCCCTCTAATAATCTCTGCCCCAGATATAGCATTCCCTCGAATAAATAATATAAG
CTTTTGATTATTACCCCCCTCACTATTACTTATACTAAGCTCCTCTATAGTAGAAGCAGG
GGCAGGA---ACCGGATGAACTGTCTACCCGCCCCTAGCAAGAAATATATCCCACAGAGG
TGCTGCAGTAGACTTAGCTATTTTTTCTCTACATCTAGCAGGTATCTCCTCAATCTTAGG
CTCAATTAACTTTATTACAACTATTATAAATATACGT---CCCTTAAATATAAGTATAGA
GCAAATACCTTTATTTGTGTGATCTGTACTTATTACAACTATTTTACTACTTTTATCATT
ACCTGTTCTAGCCGGAGCCATTACAATACTCCTAACAGATCGTAACTTTAACACTACCTT
CTTTGACCCAAGAGGAGGAGGAGACCCTATCCTTTACCAACACTTATTT
>MSSCC340-17|Mesostigmata|Mesostigmata_family_MRY1
ACTAATTCCATTGATAATTTCAGCTCCTGATATAGCTTTCCCACGCTTAAATAATATAAG
TTTTTGACTCCTTCCTCCTTCTCTATTTTTACTACTCAGCTCATCTATAATTGAAAGAGG
TGTTGGT---ACTGGTTGAACTATTTATCCTCCTTTAGCTAGAAATATCTCTCATAGAGG
AAGATCCGTAGACTTAGCTATTTTTAGTCTTCATTTAGCAGGATTTTCCTCTATTTTAGG
TGCTATCAATTTTATTACTACTATTATAAATATACGC---CCTAAAGAAATAACCTTAGA
ACGTATACCTCTATTTGTATGATCTATTTTAATTACAGTAATTTTACTACTCTTATCACT
TCCTGTATTAGCAGGAGCTATTACTATACTTTTAACAGATCGTAATTTCAATACCAGTTT
TTTTGATCCTAGCGGAGGTGGAGATCCTATTCTTTATCAGCATTTATTT
>MYMCE066-12|Trombidiformes|Tarsonemidae
ATTAGTTCCAATACTCTTACTATCTTGTGATATAGCATTTCCACGAATAAATAATATAAG
ATTTTGATTGTTAATTTCTTCAATAATTTTTTTATTAATTTCTATGATATCTTCTAAGGG
TTCTGGT---ACTGGATGGACAATCTATCCACCACTTTCTTCAGTTGAATATCATTATGG
AATCTCGGTTGATTTGACTATTTTATCTCTTCACTTAGCCGGGGTATCTTCAATTATAAG
ATCATTAAATTTTTTATCTTCAGTTTTGATTATGCGA---CAAAAATCAATTTTAATTGA
AATATGTTCTTTATTTTCTTGAAGAATTATAATTACAACCTTTTTATTACTTTTAGCTTT
ACCAGTTTTAGCTGGAGGTATTACTATGCTTTTAACTGATCGAAATTTTAATACTTCTTT
TTTTAACCCAAATGGAGGAGGTGATCCAATTTTATTTCAACATTTATTT
>CHACA048-08|Trombidiformes|Microtrombidiidae
ATTAATTCCCATAATAGTGAAAGCCCCAGACATAGCCTTCCCACGACTAAATAACATGAG
CCTATGGCTATTGGTCCCTTCTATATCCTTCATGCTAATGTCCATATTCTCTTCAAACGG
AGCAGGG---ACAGGCTGAACCGTCTATCCGCCCCTTTCGGGAAACTTGGCGCACATGGG
ATCAGCAGTAGATTTATCTATCTTCTCCCTGCACCTTGCAGGTATTTCCTCCATTTTGGG
ATCTATTAATTTTTTAGTAACAGTATCTAACATAGTC---ACAAGCTCACAAGCATGGTA
CACTATTCCAATATTTATCTGATCTGTAGTTTTCACCGCAATCCTATTGGTGCTTTCCCT
GCCCGTCCTGGCAGGAGCAATCACTATGCTGCTAACCGACCGAAACTTTAATACATCTTT
CTTCAAGCCAAG-------------------------------------
>CNLMD1966-14|Sarcoptiformes|Acaridae
CTTAGTTCCAATGATACTAAGAGTAACAGATATGGCTTACCCACGTTTAAACAACATAAG
ATTTTGACTCCTACCACCTTCTCTATCCTTACTTATTAGAAGAGCTGTGTTGGGGAGAGG
TGTTGGA---ACAGGTTGAACTGTATACCCCCCTCTTTCTAATGAGACCTTTCACTCTGG
AGTGGCCGTTGATTTTGGTATCTTAAGACTCCATATTGCAGGTGTATCTTCTATTTTGGG
AGCTATTAATTTTATTGTAACTATTATAAATATAAAA---CCCCTTGGGATAACATGATC
AAATACTCCTCTATTTGTGTGATCTGTTTTAATCACATCATTTCTCCTGGCTTTTTCTTT
ACCCGTACTAGCAGCCGCTTTAACAATGCTGCTAACCGATCGAAATTTCAACACCACTTT
TTTTAATCCTATGGGGGG-------------------------------
>SSJAF5560-13|Trombidiformes|Smarididae
ATTAGTACCAATACTCATCACAGCACCAGATATAGCATTTCCACGAATAAACAACATAAG
ATTTTGACTCTTACCCCCATCATTAATAATAATAATAATAGCCTCATTTGCAAACATAGG
TATTGGA---ACTGGGTGAACCGTATACCCCCCCCTATCAGGAAATATAGCTCACGGATC
TTACTCAATCGAAATAACAATTTTTTCACTACACATAGCAGGTATTTCGTCAATTCTAGG
AGCTATTAACTTTATAGCCACAATTATAAACATAAAA---AATAAAAACTTAATACCACT
AAAGATACCATTACTAGTATGATCAGTATATGTAACAGCTGTATTACTTTTAATTTCCTT
ACCAGTTTTAGCAGGAGCTATTACAATACTATTAACAGATCGAAATTTCAATACAAGATT
CTTTGAGCCATCAGGAGGAGGAGACCCTATCCTATACCAACATCTATTT
>MYMCC723-11|Trombidiformes|Cunaxidae
ACTTACTCCCATAATGTTAGGCGCAGCTGATTTAGCTTTTCCACGAATAAATAACATAAG
TTTTTGACTTTTACCCCCTTCAATTATTTTATTAATTTTATCTAATTTTATAAATAGAAG
TATTGGG---ACTGGTTGAACTATCTATCCTCCTTTATCTTTAATGAGTTTTCACTCTGG
ATTTTCAGTTGATTTATTAATTTTTTCTTTACATATTGCAGGAATTTCTTCTATTATAAG
TTCTATTAATTTTATTACAACTATTTTAAATATACGA---AATTATAGAATAAAACTAGA
ACAAATACCATTATTTATTTGATCAATTCTTATTACAACTGTATTATTATTGCTAGCTTT
ACCTGTATTAGCTGGAGCAATTACAATACTTTTAACAGATCGAAATTTTAATACTTCTTT
TTTTGACCCTTTAGGAGGAGGAGACCCAATTTTATATCAACATTTATTT
>CNKJB741-14|Mesostigmata|Ascidae
ACTTGTACCTTTAATAATCTCCGCCCCAGATATAGCCTTTCCTCGCATAAATAATATAAG
TTTCTGACTGCTACCCCCTTCCTTAACCCTTCTTTTATTAACCTCAATTATTGATAATGG
TGTAGGT---ACTGGCTGAACCGTTTACCCCCCTCTTTCTAGAAATATTGCCCATAGAGG
TGTATCCGTAGATATTGCTATTTTTAGTCTTCATTTAGCAGGAATCTCTTCAATTTTAGG
GGCTATTAATTTTATCTCTACTATTTTTAATATACGA---GCTAAGGCTATAACTTGAGA
ACACATACCCTTATTTGTATGATCTGTTTTAATTACAGCTTTTCTTTTACTTTTAAGTTT
ACCAGTATTAGCCGGAGCTATTACTATATTATTAACCGACCGAAATTTTAATACATCTTT
CTTTGACCCTAGAGGAGGAGGAGACCCTGTTTTATATCAACACTTATTT
>MYMCB545-11|Sarcoptiformes|Acaridae
TTTGGTTCCTGTTATAATTGGTGCTACTGACATAGCTTACCCTCGTCTTAACAACATAAG
GTTTTGGCTCCTTCCTCCCTCCCTGTCTCTTTTGATCAGGTCTGCTGTTGTGGGCTCTGG
TGTGGGC---ACCGGTTGGACGGTCTACCCCCCTCTCTCTAATGGTATTTTTCATTCTGG
TCCTGCCGTTGATTTTGGTATTCTTAGTCTTCACATTGCTGGTGTTTCTTCAATTTTAGG
GGCTATTAATTTTATTGTAACTATTTTTAACATGAAG---ACTTTGGGTATGACTTGGTC
TAACGTACCTCTTTTTGTTTGGTCGGTTCTTATTACTTCTTTTCTTTTAGCTTTTTCTCT
GCCTGTGCTAGCTGCTGCCCTTACAATACTTCTTACAGATCGTAATTTTAATACCACTTT
TTTTGACCCTGTGGGAGGGGGAGACCCCATTCTATATCAACATCTTTTT
>MSSCA3941-16|Mesostigmata|Laelapidae
ATTAACTCCCTTATTTCTTGGATCCCCTGATATAGCTTTTCCCCGCCTCAACAATTTAAG
TTTTTGATTATTAATTCCCTCTATTTTAATTCTTATATTTTCAAGTTTCATTGAAATAGG
AGCTGGT---ACAGGGTGAACAGTCTATCCCCCTCTTGCAAATAATATTTCCCATAGAGG
ACCTGCAGTAGATTTAACTATTTTTAGACTTCATTTAGCAGGAGCTTCCTCTATTCTTGG
AGCTATTAATTTTATTTCAACTATTTTTAATATACGT---TCAAAATCTTTACTTCTAGA
GCAAATTCCTCTTTTTATTTGATCTGTTTTTATTACTACTATTCTTCTTCTTCTCTCCCT
TCCTGTTTTAGCTGGAGCTATTACAATACTTCTTTGTGATCGTAATTTTAATACATCTTT
TTTTGATCCAAGAGGAGGAGGAGATCCTAT-------------------
>CNPPH1064-12|Trombidiformes|Cunaxidae
ATTAATTCCAATAATATTAGGAGCTGCAGATTTAGCTTTTCCTCGAATAAATAACATAAG
ATTTTGATTATTACCTCCATCAATTATATTGTTAATTATTTCTAATTTTTCTAATACGAG
AATTGGA---ACAGGATGAACTATTTATCCCCCCTTATCAACAATAAGATTTCATTCTGG
ATTCTCTGTTGATTTATTAATTTTTTCATTACATATTGCTGGCTTATCTTCTATTATAAG
ATCTATTAATTTTATTACAACTATTATAAATATACGA---ACACATAAAATAAAATTAGA
ACAAATACCTTTATTCTCATGATCAATTTTAATTACTACTATTTTATTACTTATGGCGTT
ACCTGTATTAGCAGGAGCAATTACTATATTATTAACAGATCGAAATTTTAATACTTCATT
CTTTGACCCTTTAGGAGGAGGAGATCCAATTTTATACCAACATTTATTT
>MYMCE892-12|Trombidiformes|Tarsonemidae
ATTAATTCCTATAATTTTATTATCTTGTGATATAGCTTTTCCACGAATAAATAATATAAG
TTTTTGAATATTAATTTCTTCAATTTTATTATTAATTATTTCTATATTATGTTCCAAAGG
TTCAGGT---ACTGGATGAACTATTTATCCACCATTATCTTCAATTGAATATCATTTCGG
TTCTTCAATAGATTTAACAATTTTATCACTTCATACTGCGGGAATTTCATCTATTATGAG
ATCTTTAAATTTTTTATCTTCAATTTTAATTATACGA---CAAAAATCTATTTTCATTGA
ATTATGTTCTTTATTTTCTTGAAGAATTATAATTACTACTTTCCTTTTATTATTAGCTTT
ACCAGTATTAGCTGGTGCTATTACTATATTATTAACTGATCGAAATTTTAATACATCATT
TTTTAATCCTAATGGAGGCGGAGATCCTATTTTATTTCAACATTTATTT
>MYMCA317-11|Trombidiformes|Microtrombidiidae
GTTAATCCCCCTAATAATAAAAGTCCCAGATATATCATTTCCTCGACTAAATAATATAAG
CCTGTGGCTCCTATTTCCATCTATATCTCTAATAACTATATCCATCTTTTCATCAAACGG
TAGAGGA---ACAGGATGAACAGTTTACCCACCTCTCTCAAGAAATCTAGCTCATATAGG
ATCTGCTGTAGACGCTTCAATTTTCTCTCTTCATTTGGCTGGTGTCTCATCTATCTTAGG
ATCAATCAACTTCCTAGCCACGGTATTCAACACATCA---CCAAAATACCAAGACTGATT
CACCCTTCCAATATTTATCTGATCAGTAGTATTCACAGCAATTCTACTAGTCCTATCCCT
CCCAGTTCTAGCAGGAGCCATCACAATATTATTAACAGATCGAAATTTCAATACTTCATT
TTTCGACCCATCAGGAGGAGGGGACCCAATTTTATACCAACACCTATTT
>CNRMF3203-12|Trombidiformes|Smarididae
ATTAGTACCAATAATAATTAGAGCACCAGACATAGCATTTCCACGAATAAATAACATAAG
ATTTTGACTACTACCACCATCACTAATATTAATAACAATAGCATCATTCTCGACAATAGG
AATTGGA---ACAGGATGGACAGTTTATCCACCTTTATCAGGAAATATAGCCCACGGCTC
ATATTCAATCGAAATAACAATCTTCTCCCTACACTTAGCAGGTGTTTCATCAATTTTAGG
AGCAATTAACTTTATAGTAACAATTATAAATATAAGA---AACAAAAACATAAAAACAAT
AAAAATTCCCCTAATAGTATGATCAGTATTTGTTACAGCCATCTTATTATTATTATCGTT
ACCAGTTTTAGCCGGAGCAATTACAATATTATTAACAGATCGAAATTTTAATACTAGATT
TTTTGA-------------------------------------------
>CNLMR1771-14|Trombidiformes|Smarididae
GTTAGTACCAATATTACTAACAGCCCCAGACATGGCATTCCCACGAATAAATAACATAAG
ATTTTGATTATTACCACCATCACTAATAATAATGCTATTAGCTTCATTCTCAAATATAGG
AATCGGT---ACTGGATGAACAGTATATCCTCCTCTATCAGGAAATATAGCACACGGTAG
ATACTCAATCGAAATAACAATTTTCTCATTACATATGGCAGGAATTTCATCAATCCTAGG
AGCAATCAATTTCATGGCTACAATTATAAATATAAAA---AATAAGAATATAAGACCATT
AAAAATACCCCTAATAGTATGATCAGTGTATGTAACAGCAGTGCTATTATTAATTTCACT
ACCAGTATTAGCAGGAGCTATTACAATATTACTAACAGACCGAAATTTCAACACAAGATT
TTTTGA-------------------------------------------
>CNWLL406-13|Trombidiformes|Cunaxidae
ACTAGTTCCCATATTATTAGGAGTTAATGATTTAACTTTTCCTCGATTAAATAATATAAG
ATTTTGATTATTACCTCCTTCTTTAATTCTTTTAATAATAAGATTTTTTGTAGGTAATAG
AAGAGGA---ACTGGATGAACAATTTATCCTCCTCTTTCCTCTTTAATATATCATTTTTC
TATTTCTACTGATTTAGTGATTTTTTCCCTTCATATCGCTGGAATCTCATCTATTGCTAG
ATCAATTAATTTTATTGTAACAATTTTAAATTCTCGA---AATAAATTATTATCTTTAGA
ACGAATATCTTTATTTGTATGAAGAATTTTAATTACAACAATTTTATTATTA--------
------------------------------------------------------------
-------------------------------------------------
>MYMCG031-12|Trombidiformes|Microtrombidiidae
GCTAATTCCCATAATAGTAAAGGCTCCAGACATAGCCTTCCCTCGGCTAAATAATATGAG
CCTCTGATTATTAATCCCTTCAATATCTTTCATACTAATATCCATATTCTCCTCAAACGG
AGCAGGG---ACAGGGTGAACTGTGTATCCCCCCCTTTCGGGAAACTTAGCCCACATAGG
GTCAGCTGTAGACCTATCCATTTTCTCCCTGCATCTTGCGGGGATCTCATCCATTTTAGG
ATCTATTAATTTTTTAGTGACAGTCTCTAACATGAGC---ACAGAATCCCAAGCCTGATA
CACTATCCCAATATTTATCTGATCTGTAGTTTTCACTGCAATCCTACTAGTACTTTCCTT
GCCAGTCCTAGCGGGAGCAATCACCATACTCCTAACAGACCGAAACTTTAACACATCTTT
TTTCGACCCTAGTGGGGGGGGAGACCCAATCCTATACCAACACCTATTC
>SSJAB3049-13|Trombidiformes|Erythraeidae
ACTTGTCCCTCTTATGCTAGGAGCTCCCGATATAGCATTCCCTCGTATAAATAACATAAG
CTTCTGATTGCTCCCTCCTTCTCTAATAATACTTCTCATAGCCTCTTTTGCTTCAATAGG
AGTAGGT---ACTGGGTGGACAGTATACCCCCCTTTATCAGATCTGTGAGGACACAGCTC
TTACTCAATCGAGATAACTATTTTCTCTCTTCATTTAGCAGGGGTATCTTCAATCTTAGG
GGCTATCAACTTTCTAGCAACCATTAAAAATATAAAA---AATAAATTCTTATCAATAGA
CAAAATTCCTTTATTCGTATGATCAGTTATAGCAACAGCAATTCTCTTATTATTATCATT
ACCAGTACTAGCAGGAGCTATCACCATACTACTATCAGACCGAAATTTTAATACTTCATT
TTTCGATCCTTCTGGGGGGGGAGACCCAATCCTATACCAACATCTTTTC
>CNWLE2569-13|Trombidiformes|Erythraeidae
ATTAGTTCCGATAATAATCGGAGCTCCAGATATAGCCTTCCCACGAATAAATAATATAAG
ATTCTGATTACTCCCCCCAGCTTTATCTCTACTTCTAATAGCCTCGTTTTCATCTATAGG
GGTCGGG---ACAGGATGGACAGTGTACCCGCCATTATCTTCTAATTTAGCGCATAGATC
CATATCTATCGAAATAACAATTTTTTCATTACACCTAGCAGGTGTCTCCTCAATTTTAGG
AGCCATCAATTTTTTAGCAACTATCAGCAACATAAAA---AGCAAAAATCTTTCGGCAGA
AAAGACACCACTATTCGTAGTGGCGGTTGCCGTCACAGCTGTATTACTCCTCCTTTCCTT
ACCAGTTTTAGCCGGTGCCATCACTATACTTTTAACCGATCGAAATTTTAACACAACCTT
TTTTGACCCCTCTGGAGGGGGAGACCCAATTCTTTACCAACACTTATTT
>RRBFE004-15|Mesostigmata|Macrochelidae
ACTAATCCCTATGCTTATCTCAACTCCTGATATAGCTTTTCCTCGTCTTAATAACCTTAG
ATTCTGACTTCTACCTCCTTCTTTACTAATAATAACTTACTCTATAATTCTTGAGATAGG
AGTTGGA---ACTGGCTGAACACTTTACCCCCCTCTTTCAAGAAACATCTCACACAGAAG
AAATGCAGTAGATTTTATTATCTTTAGCCTGCATATTGCCGGAATTTCCTCTATTTTAGG
CAGAATTAATTTTATTTCCACTATTATAAATATACGA---CCTTCTAATATATCAATAGA
ACAAATGCCTTTATTTATTTGAGCTTCTTTAATTACAACAATTTTATTGCTGTTATCCCT
ACCTGTATTAGCAGGTGCAATTACCATGCTATTAACAGACCGAAATTTTAATACTAGTTT
TTTTGACCCTAGAGGAGGAGGAGACCCTATCCTTTATCAACACCTATTC
>SSWLF3568-13|Trombidiformes|Erythraeidae
ACTGGTCCCCCTAATGATTGGAGCCCCAGACATAGCTTTCCCACGTATAAATAATATAAG
ATTCTGACTTCTCCCTCCTTCTATAATACTGCTACTAAGAGCTTCTTTCGCTTCAATAGG
AGTAGGA---ACAGGGTGAACAGTTTACCCACCCCTTTCTGGGAATATGGCCCACAGCTC
ATTTTCTATTGAAATAACTATTTTCTCACTTCACCTCGCCGGAGTGTCATCAATCCTAGG
GGCCATCAACTTCCTCGCAACAATTAGTAATATGAAA---AATCCTAATCTATATTTTGA
AAAAATACCCCTTTTTGTCTGATCAGTTTTAGTAACTGCAATCCTACTACTTTTATCCTT
GCCAGTTTTAGCAGGAGCTATCACTATATTGCTAACAGATCGAAATTTTAACACTTCATT
TTTCGACCCATCTGGAGGGGGAGACCCTATTCTTTACCAACATCTATTC
>CNPAK695-13|Trombidiformes|Erythraeidae
ATTAATACCAATTATAATTGGTGCCCCTGATATAGCATTTCCCCGTATAAACAATATAAG
ATTCTGACTTTTACCTCCCTCTTTAATGCTATTGGTCATAGCTTCATTTATCAACATAGG
AGTTGGA---ACAGGATGAACTCTATATCCTCCTTTATCAAGATACTTAGCTCACAGGTA
TGCCTCAATCGAGCTTTCCATTTTTTCCCTTCATCTCGCTGGAGCTTCCTCAATTTTAGG
AGCAATTAACTTTCTCACTACCTTTAAAAACATAAGC---AACAAAAACCTCTGATGGGA
TATAATCCCATTATTTGTGTGAGCTGTAATTATTACAGTCATTCTTTTACTACTGTCCCT
ACCTGTGCTAGCAGGAGCAATCACAATAC-------------------------------
-------------------------------------------------
>CHACA1151-10|Trombidiformes|Erythraeidae
GTTAATACCAATTATACTTGGATCTCCAGACATAGCTTTCCCCCGTTTAAACAACATAAG
ATTCTGACTTTTACCTTTATCATTGTCTCTATTAGTGATAGCCTCTTTTTCTACAATGGG
TGTGGGG---ACCGGTTGAACCATATACCCTCCTTTGTCTAGTTATTTGGCACACAGAAG
TATTTCAATTGAATTGTCAATCTTCTCGCTTCATCTAGCTGGAGCTGCTTCCATCTTAGG
AGCAATCAACTTTTTAACTACCTTTTTTAATATGACT---AATAAAAATCTATGATGAGA
CATGGTACCTTTATTTGTTTGATCAATTATAGTTACAGCGGTTTTACTTCTAATCTCTCT
CCCCGTTTTAGCAGGAGCTATCACTATACTCCTTTCCGATCGTAATTTTAACACTACATT
TTTTGATCCTTCTGGAGGAGGAGACCCCATCATGTATCAACACTTATTT
>MYMCC022-11|Trombidiformes|Erythraeidae
ACTAGTCCCTTTAATAATTGGTTCTCCAGACATGGCTTTTCCACGTATAAATAATATAAG
ATTTTGACTTCTTCCTCCATCCTTAAATTTACTATTAATTGCATCATTTGCTTCCATAGG
AGTAGGA---ACAGGATGAACAGTTTACCCACCTTTATCAGCTAATATAGCTCATAGTTC
TTTTTCTATTGAAATAACTATTTTTTCTCTCCATTTAGCAGGTGTTTCTTCAATTTTAGG
AGCAATTAATTTTTTAGCAACAATCAAAAACATGAAA---AACCCAAATCTTTTTTTAGA
AAAATTACCTTTATTCGTTTGATCAGTATTCGTAACAGCAATTTTACTACTTCTATCTTT
ACCTGTTTTAGCAGGAGCTATCACAATACTCTTAACAGATCGAAACTTTAATACATCATT
TTTTGACCCCGCAGGAGGAGGAGACCCAATCTTGTATCAACACTTATTT
>SWOJP207-15|Trombidiformes|Trombiculidae
ATTAATCCCTTTAATACTTGGAGCCCAAGATATAGTATTCCCCCGACTTAATAATATAAG
ATTTTGGTTATTAATCCCATCCCTTATTTTACTAATTATCTCTTTATTTACAGGTACAGG
AGCAGGA---ACAGGATGAACAATCTATCCCCCCCTCTCTAGAAACATTGCACATGGAAA
CAACTCTATAGATATTTTAATTTTCTCTCTTCATTTAGCTGGAATCTCTTCAATTCTGGG
GGCCATTAATTTTATAGTAACTATTTCCAATCTCCCA---CCATCAATAATAAAATGAGA
ACAAATACCTTTATTCTGCTGAGCTATTCTAGTAACATCATTTTTATTATTATTATCATT
ACCAGTATTAGCAGGAGGAATTACAATACTTCTTACAGATCGAAATTTTAATACTTCCTT
CTTTGACCCTTCAGGAGGAGGAGATCCAATCTTATTCCAACATCTATTC
>MYMCA809-11|Trombidiformes|Tarsonemidae
ATTAATTCCTATAATTTTACTTTCTTGTGATATATCTTTCCCGCGTATAAATAATATAAG
TTTTTGATTATTAATCACTTCTATTTTTTTATTAACATTTTCTATATTATCTTCTAAAGG
TTCAGGA---ACAGGATGGACTATTTATCCACCTCTTTCTTCAATTGATTATCATCATGG
TTCTTCAATAGATTTAACTATTTTATCTCTTCATATAGCAGGTATTTCTTCAATTATAAG
ATCTTTAAATTTTCTTTGTTCAGTTTTAATTATACGT---CAAAAATCAATTTTAATTGA
AATATGTTCCTTATTTTCTTGAAGAATTATAATTACTACTTTTCTATTAATTTTAGCTCT
TCCTGTATTAGCTGGAGCTATTACAATGTTATTAACTGATCGAAATTTTAATACATCATT
TTTTAATCCAAATGGAGGAGGAGATCCAATTTTATTTCAACACTTGTTT
>MYMCC425-11|Trombidiformes|Erythraeidae
ACTAGTGCCATTAATAGTTGGATCCCCAGACATGGCATTCCCACGAATAAATAATATAAG
ATTTTGACTTCTTCCTCCTTCACTAACTTTATTGTTAATAGCTTCGTTCGCATCCATAGG
GGTAGGA---ACAGGATGAACCGTTTACCCCCCTCTATCAGCCAACATAGCTCACAGCTC
TTTCTCAATTGAAATAACAATTTTTTCACTCCACTTAGCGGGTGCTTCCTCTATTCTAGG
AGCAATCAACTTTTTAGCCACAATCAAAAATATAAAA---AATCCTAACTTGTTCTTTGA
AAAAATACCCCTATTTGTTTGATCAGTACTAGTAACAGCAATCTTACTATTACTTTCACT
ACCAGTACTAGCAGGAGCAATTACGATACTATTAACAGATCGAAACTTCAACACATCATT
CTTCGATCCCGCAGGAGGGGGAGACCCCATTTTATATCAACACCTATTC
>MYMCE121-12|Trombidiformes|Erythraeidae
ATTAGTACCAATTATGATTGGTGCCCCAGACATAGCATTTCCCCGTATAAACAATATAAG
ATTTTGACTTCTCCCCCCTTCACTAATACTTCTAATTTTAGCTTCGTTTGTCAATATAGG
AGTAGGA---ACAGGATGAACTATATATCCCCCATTATCAAGTTTTTTAGCCCACAGCTA
CGCTTCTATTGAATTATCTATTTTTTCTTTACACCTTGCAGGAGCAGCTTCAATTTTAGG
AGCAATCAACTTCCTCACCACCTTCAAAAACATAAGC---AACAAAAATCTTTGATGAGA
TATAATCCCCCTATTTGTATGGGCTATTATAATCACAGTTGTTCTCTTATTGCTGTCTCT
TCCAGTATTAGCAGGAGCAATCACTATACTTCTCATAGATCGTAATTTTAACACTACCTT
CTTTGATCCTTCTGGGGGAGGAGATCCTATTATATATCAACATTTATTT
>RRBAD081-15|Trombidiformes|Trombiculidae
AATAATTCCTTTAATATTAGGATCACAAGATATAGTTTTTCCACGTTTGAATAATATAAG
ATTTTGATTATTAATTCCTTCTCTTTTGCTTTTGGTTATTTCTTTATTTACTGGTACTGG
GGCCGGT---ACTGGATGAACTATTTATCCCCCTCTTTCAAGAAATATTGCTCATGGTAA
TAATTCAATAGATATTTTAATTTTTTCTTTACATTTGGCAGGTATTTCTTCTATTTTAGG
AGCAATTAATTTTATGGTAACTATTAGAAATCTTCCT---CCTTCTCTTATAAAATGAGA
ACAAATACCTTTATTTTGTTGATCAATTTTAGTGACTTCAATTCTTCTCCTTTTATCTTT
ACCAGTTTTAGCTGGAGGAATTACTATACTTCTAAGGGATCGAAATTTTAATACTACTTT
TTTTGATCCCTGTGGAGGCGGAGATCCAATTTTGTTTCAACATTTATTT
>MSSCA5241-16|Sarcoptiformes|Malaconothridae
ACTAGTTCCAATAATAATTGGAGCTCAGGACATAGCCTTCCCACGTATAAATAACATAAG
ATTTTGACTACTTCCTCCTTCTCTGACTCTTCTTTCTTCCTCTGCCTTTGCAGGCACGGG
TGCAGGA---ACTGGGTGAACAGTCTACCCCCCTCTGGCCGGTAACTTATTTCATTCCGG
AATCTCGGTAGATCTCGCAATTTTTAGATTACATCTAGCTGGGGCATCTTCTATTCTAGG
AGCCATCAATTTCATTACTACCATCATAAATATACGA---TCCTCTTCAATAAACCTTGA
TTCAATTCCACTATTTGTATGATCCGTACTAATTACTGCCGTTCTTTTGCTTCTATCTTT
ACCCGTTTTGGCTGGGGCTATCACCATATTATTGACAGACCGAAACTTTAACACCTCCTT
TTTTGATCCAACAGGAGGTGGAGACCCTATTT-----------------
>TJSD007-14|Ixodida|Ixodidae
ATTAATTCCTTTAATATTAGGAGCACCTGATATAGCTTTCCCCCGAATAAACAATCTTAG
ATTTTGACTTTTACCCCCTTCTTTATTTTTGCTAATTAATTCCTCTTTAGTGGAAAGAGG
AGCAGGA---ACAGGGTGGACAGTTTATCCTCCCCTTTCATCTAACATCTCTCATTCAGG
TGCTTCCGTTGATATAGCAATTTTCTCTTTACACTTAGCTGGAATTTCTTCAATTTTAGG
CGCTATTAACTTTATTACAACAATTATCAATATACGT---TCCCCTGGAATATCTTTAGA
ACGAATACCTTTATTTGTTTGATCAGTTTTCATTACAGCAATTTTACTTCTTCTTTCTCT
CCCAGTTCTTGCTGGTGCAATTACTATATTATTAACAGATCGAAATTTTAATACCTCATT
TTTTGACCCTTCTGGTGGAGGCGATCCTATTTTGTATCAACATTTATTT
>MSSCA4356-16|Sarcoptiformes|Nothridae
ACTGGTCCCCTTAATAATCGGAGCACAAGACATAGCCTTTCCACGTATAAATAATATGAG
GTTTTGGCTACTCCCCCCTTCTTTGACCTTTTTAACGGCATCTGGATTTGCCGGGATAGG
AGCAGGG---ACAGGATGAACAGTATATCCCCCACTGGCAGGAAATTTATTCCACTCTGG
GATCTCAGTAGACTTAGCAATTTTCAGATTACATTTAGCAGGTGCTTCATCCATTCTAGG
AGCAATTAACTTTATTACCACAATCATAAACATGCGT---TCCTCAACCAGAAGTTTAGA
TTCAATCCCACTATTTGTATGATCAGTACTAATCACTGCAGTATTACTACTATTATCCTT
ACCTGTTCTAGCAGGAGCTATCACCATACTATTAACAGACCGAAACTTTAACACTTCATT
CTTTGACCCAACAGGAGGGGGAGATCCC---------------------
>MSSCA2915-16|Sarcoptiformes|Liacaridae
GTTGGTTCCTTTAATAATTGGAGCTCAAGATATAGCCTTCCCTCGAATAAATAACATAAG
TTTTTGACTCCTTCCTCCTTCTTTGACTTTGCTAAGATTGTCGGCTTTTGCTGGCGCAGG
TGCGGGA---ACAGGCTGGACAGTTTATCCACCTTTGGCTAACAACGTATTCCATTCAGG
AATCTCCGTAGATTTAGCTATTTTTAGTCTTCATTTAGCAGGGATGTCTTCTATTTTGGG
CGCAATTAATTTTATCACTACTATTATAAACATGCGA---ATTCCTTTCTTAACCATAGA
TTCCATTCCCTTATTTGTTTGATCCGTATTAATTACAGCTGTCTTATTATTACTATCACT
ACCCGTTCTAGCGGGAGCTATCACAATATTATTAACTGATCGTAATTTTAATACTTCCTT
TTTCGATCCAAGAGGAGGGGGCGACCCTATTT-----------------
>MSSCA5274-16|Mesostigmata|Macrochelidae
AATAGTCCCGATAATAATAAGAGCCCCAGATATAGCCTTCCCTCGACTAAATAATATAAG
ATTTTGACTACTTATCCCTTCTATATTTTTCATAATTTTATCCTCTTTAATTGAAAATGG
AGCAGGA---ACTGGATGAACAGTATACCCCCCCTTAGCTAATAATATTTCACATAGTGG
AAGAGCAGTAGACATAGCTATTTTTAGTCTCCATTTAGCAGGAGTATCTTCAATTCTAGG
TAGTGTAAATTTTATTAGAACTATCTTTAATATACGC---CCACCTAAAATAAAAATAGA
ACAACTCCCTCTATTCGTTTGATCTGTACTTATTACCACAATCCTTCTTCTTCTATCCCT
CCCCGTATTAGCAGGAGCTATTACAATATTATTAACAGATCGAAACTTCAATACTTCCTT
TTTTGACCCTAGAGGAGGAGGAGACCCTATT------------------
>MSSCA4347-16|Sarcoptiformes|Carabodidae
GCTAATCCCTATAATAATAGGAGTACAAGACATAGCATTCCCTCGAATGAATAACATAAG
ATTTTGGCTCCTTCCTCCTTCTCTTACCCTCTTATGTTTATCCTCAATGGCGGGCAATGG
AGCCGGC---ACTGGATGAACAGTGTACCCACCCTTAGGCAGGTACCTGTTTCATTCTGA
TTACTCAGTAGACCTAGCTATCTTTAGATTGCATCTAGCTGGAGTGTCTTCAATTTTAGG
ATCTATTAACTTTATCTCCACCGTAATTAACATACGA---ATCCGTGGCAACTCGCTCGA
ACTAATTCCATTATTTGTATGATCTGTGGTAATTACTACAATCTTACTACTACTCTCCTT
ACCCGTTCTTGCAGGTGCGATCACCATACTATTAACAGACCGAAACTTTAACACTTCATT
TTTCGATCCCAGGGGTGGGGGTGATCCGATT------------------
>OPPHI1313-17|Trombidiformes|Erythraeidae
ATTAATTCCAATTATAATTGGAGCTCCAGATATAGCCTTTCCACGTATAAACAACTTAAG
ATTTTGAATACTACCCATATCTTTAATTCTTCTTTTATTAGCCTCCATAAGGACCATAGG
AGTTGGA---ACAGGATGAACAATATACCCACCCTTATCTAGTTATATGGCGCACAGAAG
TATCTCAATTGAAATAGCAATCTTTTCACTTCATATAGCAGGGGTAGGGTCAATTCTAGG
AGCTATAAACTTTTTGACCACATTTTTTTGTATAAGC---AATAAAAATTTATGATGAGA
CATAATTCCTTTATTTGTATGGGGAGTAATAGTCACTGCAGTGCTTCTTTTAATTTCTCT
TCCTGTCCTAGCAGGAGCTATTACAATGCTTCTTTTTGATCGTAACTTTAACACTACTTT
TTTTGACCCAAGAGGAGGAGGAGACCCAATTATATATCAACATTTATTT
>MYMCA100-11|Trombidiformes|Hygrobatidae
GTTAGTACCAATAATATTAAGTGCACCAGACATAGCTTTTCCTCGTATAAACAACATAAG
ATTCTGATTACTCCCTCCCTCTTTAATATTATTACTATCCAGTTCTTTAGCTTCCGTGGG
GGCAGGT---ACAGGATGAACCGTCTATCCCCCCCTGTCAGGAAATTTAGCACACAGAGG
AGCTTCTGTCGATTTAACTATTTTCTCCTTACATTTAGCTGGTATCTCGTCGATCCTAGG
GGCCATCAATTTTATGGTAACAATTTTAAATATGAAA---CCTACTTATATAGTATTAAA
CCAAATCCCTTTATTCGTATGATCTATTTTTATCACGGTAATTCTTCTATTGCTATCCCT
TCCTGTCCTAGCTGGAGCGATTACTATACTCTTGACTGACCGAAACTTTAATACTTCTTT
CTTTGACCCTGCGGGAGGGGGAGATCCTATCTTATACCAACATTTATTC
>CNPKO1321-14|Trombidiformes|Erythraeidae
ACTTATTCCAATCATAATTGGAGCCCCAGATATAGCATTTCCTCGTCTTAATAATCTTAG
CTTTTGGCTACTCCCTATGGCCCTTATCCTTCTTATAATAGCTTCTATTAGAGGAATAGG
AGTTGGT---ACAGGCTGAACTATATACCCACCCCTATCTGGGTATATAGCACACAGAGG
GCTCTCTATTGAAATAACAATCTTTTCATTACACCTTGCTGGTGCGGGCTCTATTCTAGG
AGCAATCAACTTTTTAACAACATTCTTCAATATAAAT---AACAAAAATTTATGATGGGA
CATAATTCCACTGTTTGTGTGAGCAATTATAGTCACTGCAGTTCTTTTACTTATCTCCCT
TCCTGTTCTAGCGGGGGCAATTACTATACTTCTTTTCGATCGAAATTTTAATACAACCTT
TTTTGACCCTAGTGGCGGAGGAGACCCAATTATATATCAACATTTATTT
>SSEID058-13|Trombidiformes|Erythraeidae
ACTTATCCCAATCATAATTGGAGCCCCAGACATAGCGTTTCCTCGTATAAATAACTTAAG
ATTTTGACTACTCCCCATATCCCTTATTTTACTCTTAATAGCTTCTATTAGAAGCATAGG
AGTCGGA---ACAGGATGGACTATATATCCACCACTGTCTGGATACATGGCGCACAGAGG
ACTTGCTATTGAAATAACAATCTTTTCACTCCACCTAGCTGGTGCAGGATCCATTCTAGG
GGCAATTAACTTCTTGACTACTTTCTTCAACATAAAT---AACAAAAACCTTTGATGAGA
TATAATACCACTATTTGTATGAGCGGTAATAGTTACTGCAGTACTCTTGCTTATCTCCCT
TCCCGTTCTTGCAGGAGCAATTACCATACTTCTTTTTGACCGCAACTTTAATACTACTTT
TTTTGATCCTAGGGGGGGAGGAGACCCAATTATATACCAACATTTATTC
>CNLMH707-14|Trombidiformes|Erythraeidae
ACTTATCCCAATTATAATTGGAGCCCCAGATATGGCATTCCCTCGTCTTAATAATCTAAG
CTTTTGATTACTTCCTATATCTCTCATTTTACTTATAATAGCCTCTATCAGAAGAATAGG
TGTTGGA---ACAGGATGAACAATATACCCTCCATTGTCAGGGAATATGGCGCACAGAGG
AATATCAATTGAAATAACAATTTTCTCACTCCACCTTGCTGGTGCAGGTTCTATTCTAGG
AGCAATCAATTTTTTAACAACATTTTTCAACATGAAT---AACAAAAACCTCTGATGAGA
CATAATACCACTTTTCGTGTGATCAGTTATAGTTACTGCAGTACTTTTACTCATCTCCCT
CCCTGTCCTAGCAGGAGCAATTACTATACTCCTTTCCGATCGCAACTTTAATACAACTTT
TTTTGATCCCAGCGGAGGGGGGGACCCAATCATATACCAACATTTATTT
>CNBAA463-12|Mesostigmata|Ascidae
GTTAGTACCTTTAATAATTTCAGCTCCTGATATAGCTTTTCCACGAATAAATAATATAAG
ATTCTGGCTTTTGCCAGTTTCTTTAACCCTTCTACTTTGCAGGGGCTTAGTTGACAGAGG
AGCGGGA---ACAGGTTGAACTGTTTACCCCCCTCTAGCAGGTAATATTGCTCACAGAGG
AGTGGCCGTCGATATGGCCATTTTTAGGCTTCATTTAGCGGGGGCTTCCTCTATTTTAGG
GGCTATTAATTTTATTAGAACTATTTTAAACATACGT---CCTGGTTATATAACTCTAGA
GCGAATACCTTTATTTGTTTGATCTATTTTTATTACTGTAATTTTACTTCTTCTTAGACT
GCCTGTTTTAGCGGGGGCTATTACCATACTTTTAACCGATCGCAATTTTAATACCACATT
TTTTGACCCCAGAGGAGGGG-----------------------------
>MSSCA2908-16|Sarcoptiformes|Suctobelbidae
GCTAGTGCCCATAATAATTGGAGCACAAGACATAGCTTTTCCACGAATAAACAACATAAG
ATTTTGGTTGTTACCACCATCTTTAACTTTACTTTCTGTCTCAGCATTTTCTGGCGTAGG
TGTTGGT---ACCGGATGAACTGTTTATCCTCCTTTATCAGGTAATTTATTCCACTCTGG
ATTTTCAGTAGACTTAGCAATTTTTAGTTTACATCTTGCAGGTGTTTCTTCAATCCTAGG
AGCAATTAACTTTATCACAACTATTATAAATATACGA---TCAAGATCAATAAATCTAGA
TTCTATCCCATTATTTGTATGATCAGTATTAATTACTGCCGTATTATTACTACTATCCTT
ACCAGTTTTGGCTGGAGCCATCACTATACTGTTAACAGACCGAAATTTTAATACAACTTT
TTTTGACCCTTCCGGAGGAGGGGACCCTATCT-----------------
>RBCMA004-14|Sarcoptiformes|Achipteriidae
ACTTATTCCAATAATAATTGGGGCCCAAGACATAGCATTCCCACGAATAAATAACATAAG
ATTTTGGTTACTTCCTCCATCTCTAACTTTACTTTCAACATCTGCATTTGCTGGCATAGG
AGCAGGA---ACGGGATGGACAGTTTACCCTCCGTTAGCTGGAAATTTATTCCATTCTGG
TATTTCTGTAGATCTGGCAATTTTCAGATTACATTTAGCTGGTGCTTCTTCTATTCTAGG
AGCTATTAATTTTATTACCACTATTTTAAACATACGT---TCGTCATCCGTTTCATTAGA
TTCAATTCCGTTATTTGTATGATCTGTTTTAATTACTGCAGTTTTGTTGTTATTGTCCTT
ACCAGTACTAGCCGGAGCTATCACTATACTGCTTACCGATCGAAACTTCAATACTACTTT
TTTTGACCCTTCTGGGGGCGGGGACCCAATTTTATACCAACACCTTTTT
>MSSCA4352-16|Sarcoptiformes|Carabodidae
GCTAATTCCAGTAATAATAGGAGCACAAGATATGGCCTTCCCTCGTATAAATAACATAAG
TTTTTGATTACTTCCACCATCTCTTTCCCTTTTGTGTTTATCAGCTTTAGCCGGAAATGG
GGTAGGA---ACGGGATGGACAGTTTACCCTCCCTTAGGGAGGTACATGTTTCATGCTGA
TTACTCTGTAGATTTAGCAATTTTTAGTTTACATTTAGCTGGAATCTCATCAATTTTGGG
ATCTATTAATTTTATTTCTACAGTAATTAATATACGT---CTTCCATCGTCATCTTTAGA
ACTAATTCCCTTATTCGTGTGATCTGTAGTAATTACTACAATTCTTTTATTATTATCCCT
TCCAGTTTTAGCAGGAGCTATCACTATATTATTAACTGATCGGAACTTTAACACATCATT
CTTTGACCCAGCCGGGGGTGGAGACCCAAT-------------------
>GMOFJ1378-15|Trombidiformes|Erythraeidae
ACTCGTTCCAATTATACTTGGTGCCCCAGATATGGCATTTCCCCGTCTTAATAATTTAAG
CTTTTGATTACTCCCGATATCCCTCATTTTATTAATTTTAGCTTCTATTTCATCGATGGG
GGTGGGT---ACAGGATGGACTATATATCCTCCTCTATCGAGTTATATAGCGCACAGGGG
TCTTTCAATTGAACTGTCAATTTTCTCTCTTCATCTTGCAGGAGTAGGATCAATTTTAGG
GGCAATCAACTTTCTAACCACATTTGTCCATATAAAC---AACAAAAACCTTTGATGAGA
TATAGTTCCTCTATTTGTTTGAGCAATTGTAGTCACCGCATTTCTATTATTGATCTCTCT
ACCTGTTCTTGCCGGAGCAATTACCATACTTCTTATAGATCGGAATTTTAACACAACCTT
TTTTGATCCTAG-------------------------------------
>CNGBO996-14|Trombidiformes|Erythraeidae
ATTGGTTCCAATAATGCTTGGAGCTCCAGACATAGCCTTTCCACGACTTAACAATATAAG
ATTCTGACTACTCCCTATATCTCTCATTTTATTAATTTTAGCATCTTTCTCTTCTATGGG
GGTAGGT---ACTGGATGAACCATGTATCCACCTCTTTCGGGTTATATAGCACATAGAGG
GCTAGCAGTTGATTTATCAATCTTCTCACTACATCTTGCAGGAGTGGGATCTATTTTGGG
AGCAATCAATTTTTTGACTACTTTTGTTCATTTTAAT---AATAAGAACCTCTCGTGAGA
TATGGTTCCTCTATTTGTGTGATCTATCGTAGTCACCGCATTTTTACTATTAATTTCTCT
CCCCG-------------------------------------------------------
-------------------------------------------------
>CHACA971-10|Mesostigmata|Laelapidae
ATTAGTACCTCTCCTTATTTCTGCCCCTGATATGGCTTTCCCTCGAATAAATAATATAAG
TTTCTGACTTTTAATTCCTTCCTTAGTTTTCTTGTTAAGTTCATCTTTAATTGAAATAGG
GGCAGGG---ACAGGCTGGACAGTATACCCTCCCCTAGCCAGAAATTTAGCTCATAGTGG
AGGCGCGGTGGATCTTGCTATTTTTAGCCTACATCTGGCAGGAGTGTCATCTATTCTTGG
GTCTATTAATTTTATCACTACAATTTTAAATATACGC---TCCTATTCTATAAAAATAGA
ACAAATACCTTTATTTGTATGAAGAATTTTTATCACTACGATCCTTCTTTTACTATCCCT
GCCTGTTCTTGCAGGAGCAATTACTATACTTTTAACTGACCGAAATTTTAATACAAGTTT
TTTTGACCCGAGAGGAGGAGGAGACCCAATTCTTTACCAGCATTTATTT
>CNFDD873-14|Trombidiformes|Erythraeidae
ACTTGTCCCAATCATGCTTGGAACCCCAGACATAGCATTCCCTCGTCTTAATAATTTAAG
ATTTTGGTTACTTCCTATAGCTCTTGTAATGCTATTAATAGCATCAATTAGAGGAATGGG
AGTAGGA---ACAGGATGAACTATATACCCTCCTCTATCTGGGTATATGGCTCACAGAAG
GCTCTCGATTGAGATAACAATCTTTTCACTACACCTTGCCGGTGCAGGTTCTATTTTAGG
GGCAATCAACTTTCTGACCACATTCTTCAGCATAAGT---AATAAGAATCTGTGATGAGA
CATAATTCCATTATTTGTATGATCAGTCATAGTTACTGCAGTGCTTTTACTTATCTCTCT
TCCTGTTTTAGCAGGGGCAATCACTATACTCCTTTTTGACCGCAATTTTAATACAACTTT
TTTTGATCCCAGTGGGGGCGGAGA-------------------------
>CNRME4752-12|Trombidiformes|Erythraeidae
ACTTATTCCAATCATGCTGGGGGCTCCAGACATAGCATTCCCTCGTCTTAATAATTTAAG
ATTTTGGCTACTACCTATAGCTCTTACAATACTATTAATAGCATCTATCAGAGGAATGGG
TGTAGGA---ACAGGATGAACTATATATCCACCCCTATCTGGGTACATAGCTCACAGAAG
GCTCTCGATTGAAATAACAATCTTCTCCCTCCACCTTGCCGGTGCAGGTTCTATTTTAGG
AGCAATCAACTTTCTGACTACATTCTTCAATATAAAC---AATAAAAACCTGTGATGAGA
TATAATTCCATTGTTTGTATGATCAGTTATAGTTACTGCAGTACTTTTACTTATCTCACT
TCCTGTTCTAGCAGGGGCAATCACTATACTCCTTTTTGACCGCAACTTTAATACAACTTT
TTTTGACCCAAGAGGGGGAGGAGATCCAATCATATATCAACATTTATTT
>CNKJE2334-14|Trombidiformes|Erythraeidae
ATTAGTTCCAATTATGCTTGGGGCTCCAGACATAGCCTTCCCCCGTCTTAATAACATAAG
ATTCTGACTACTTCCTATGTCCCTCATTTTATTGATTTTAGCCTCCACATCATCCATAGG
AGTGGGT---ACAGGATGAACAATATATCCCCCCCTATCAGGGTACATAGCACACAGAAG
AATTTCTATTGAAATATCAATTTTCTCGCTTCATTTAGCAGGCGTAGGCTCAATTCTAGG
TGCAATTAACTTTTTGACTACATTTGTCCACATAAAT---AACAAAAATCTTTGATGAGA
TATAGTTCCTCTGTTTGTGTGGGCTGTTATGGTTACAGCGTTTTTACTGTTAATCTCACT
CCCTGTACTAGCAGGAGCAATCACTATATTATTATTAGATCGAAATTTTAACACAACCTT
TTTTGATCCTAGAGGAGGAGGAGATCCTATTATGTATCAACATTTATTT
>MYMCC389-11|Mesostigmata|Pachylaelapidae
GTTGGTTCCTTTAATAATTTCGGCTCCTGATATAGCTTTTCCACGAATGAATAATTTAAG
ATTTTGATTATTACCTCCTTCTTTATTTTTATTGTTATTATCATCATTTATTGATAGAGG
GGCTGGG---ACAGGTTGAACAGTTTACCCTCCTTTATCTATGAATTTAAGACACAGGGG
AGTTTCAGTTGATTTAGTAATTTTTAGTTTACATATAGCTGGGGTTAGATCTATTTTAGG
GTCGATTAATTTTATTTCAACAATTTTAAATATACGT---CCTTTAAGAATAAAATTAGA
GCGTCTTCCTCTTTTTGTTTGGTCAGTATTTATTACTACAATTTTATTATTATTAAGTTT
ACCAGTTTTAGCCGGGGCAATTACTATACTATTAACAGATCGAAACTTTAATACAACTTT
TTTTGACCCGAGAGGAGGAGGAGATCCTATTTTATACCAACATTTATTT
>ELPCG10093-17|Sarcoptiformes|Galumnidae
ATTGGTACCTCTTATAATTGGAGCCCCCGACATAGCCTTCCCCCGCATAAATAATCTAAG
ATTCTGACTTCTCCCCCCCTCTTTAACCTTGCTCACTATCTCAGCAATTAGTAGAACAGG
GGTGGGA---ACTGGATGAACGGTCTACCCCCCGCTATCCGGATCTGAGTTTCACTCAGG
ATTTGCCGTAGACTTAGCAATTCTCAGCTTACATTTAGCTGGAATTTCTTCAATTCTAGG
AGCGATTAATTTTATTACTACTATTTTAAACATAAAA---AGTTATGGCACACAAATAAG
AGAGATGCCATTATTCGTCTGATCCATGTTAATCACCGCTTTTCTGTTGCTTTTATCCTT
ACCAGTGCTAGCAGGAGCAATTACCATACTTTTAACGGACCGAAATTTTAATACCACTTT
TTTCGATCCATCCGGTGGGGGGGACCCTCTTCTATACCAACACCTTTTT
>MSSCA5193-16|Mesostigmata|Ascidae
ACTTGTTCCTCTAATATTAAGTGCACCTGATATAGCTTTTCCTCGTATAAATAATATAAG
ATTTTGACTTTTACCTTTTTCTTTGATATTTTTAATTTTTTCATCTTTAATTGATGGAGG
AGTTGGA---ACTGGTTGAACTGTGTATCCTCCTTTAGCCAGTAACATTTCACATAGTGG
TGCTTCAGTAGATTTAGCTATTTTTAGGCTTCATATTGCAGGAGCAAGATCAATTTTAGG
CTCTATTAATTTTATTTCAACTATTATTAATATACGA---AATAATGAAGTAACAATAGA
ACTTATATCTCTTTTTGTGTGATCTGTTTTTATCACAACAATTTTATTATTATTAAGATT
GCCTGTATTAGCAGGGGCTATTACCATACTTTTAAGAGATCGTAATTTTAATACTTCTTT
TTTTGATCCTTGTGGAGGAGGCGATCCTGTTT-----------------
>MSSCA2961-16|Mesostigmata|Zerconidae
ATTAATTCCTTTAATAATAATATCTCCTGACATGGCGTTTCCTCGCATAAATAATATAAG
ATTTTGACTCCTCCCTCCTTCTTTAATTTTATTATTAAATTCATCCTTAGTAGAAAGAGG
AGCAGGG---ACAGGATGGACTGTTTACCCCCCTCTTTCTCATAATGTGTCTCATAGAGG
TCTAAGAGTAGACTTAGCTATTTTTTCTCTTCATTTAGCTGGAATCTCTTCAATTTTAGG
CTCTATTAATTTTATTGTAACAATTTTAAATATACGT---CCTAAAATACTTTCATTAGA
AAAATTACCTTTATTTACTTGAGCCATTCTTATTACAACCATTTTATTACTATTAGCATT
ACCTGTATTAGCAGGTGCAATTACAATATTATTAACCGATCGAAACTTTAACACTTCTTT
TTTTGATCCTAATGGAGGAGGAGACCCTATTT-----------------
>MSSCA5265-16|Trombidiformes|Bdellidae
ATTAATTCCAATTATAATTGGTGCTCCTGACATAGCTTTTCCTCGTATAAATAACATAAG
ATTTTGATTACTTCCTCCTTCTTTAATTCTTTTAATTATATCATCATTTACAAATATAGG
TTCAGGA---ACTGGTTGAACTGTTTATCCTCCTTTATCCTCTAATTTAAGTCATATCGG
GATTTCAGTTGATTTAACAATTTTCTCTCTTCATTTAGCTGGGGTTTCTTCTATTTTGGG
GGCTATTAATTTTATAACAACAATTATTAATATACGA---AGTCCAGATATATCCTTTGA
ACGAATTCCTTTATTTGTTTGATCAATTTTCATTACTGTGTTATTATTACTTTTATCTTT
ACCTGTTTTAGCTGGAGCCATCACTATATTATTAACTGATCGAAATTTTAATACTTCATT
TTTTGATCCTATTGGAGGTGGAGATCCTATT------------------
>MSSCA2920-16|Sarcoptiformes|Phenopelopidae
ATTGGTTCCTATAATAATTGGAGCCCAAGATATGGCATTTCCACGAATAAATAATATAAG
ATTTTGATTACTTCCTCCCTCATTATTTCTTCTTTCTTCTTCGGCATTTGCTGGAATAGG
AGCTGGT---ACAGGATGAACAGTATATCCTCCTTTAGCAAGAAATTTGTTTCACTCTGG
AATTTCTGTAGATCTGGCAATTTTTAGACTTCACATAGCCGGAGCTTCTTCGATCTTAGG
AGCTATTAATTTTATTACAACCATTTTTAACATACGT---TCCTCTTGTATAACATTGGA
TTCAATACCTTTGTTTGTATGATCAGTACTTATTACAGCTGTGCTTTTGTTACTATCTCT
TCCTGTATTAGCAGGAGCTATCACTATGCTTCTTACAGATCGGAACTTTAATACAACGTT
TTTTGATCCTTCCGGTGGAGGTGATCCGATCCTA---------------
>MSSCA4168-16|Sarcoptiformes|Phthiracaridae
ATTAATCCCACTGATAATCGGGTCACAGGATATAGCCTTCCCCCGGATAAACAATATAAG
GTTTTGGTTGCTTCCCCCGTCACTTGTGCTTTTAATCATCTCCTCTTTTAGTGGGGCTGG
AGTGGGA---ACAGGATGGACAATTTACCCCCCTTTGTCAAGCATACTTTTCCATTCAGG
GTTTAACGTGGACCTAGCTATTTTCAGGTTACACTTAGCCGGCGCTTCTTCCATCCTAGG
TTCAATTAATTTTATTTCAACTATTATTAATATAAAA---TCAAGTTATTCTAGTTTTGA
GTGTATACCACTCTTTATTTGGTCCGTATTCATCACAACCATTCTTTTACTTTTGTCTCT
TCCAGTGTTAGCTGGCGCCATTACAATATTATTAATAGACCGAAATTTTAACACCACTTT
TTTTGA-------------------------------------------
>SSEIC4909-13|Mesostigmata|Trachytidae
ACTAATCCCAATTATACTTGGAGCTCCAGATATAGCTTTTCCACGAATAAATAATATAAG
ATTTTGACTTTTACCACCTGCATTATCTTTACTTTTGATATCCTCCATAGTAGAATCAGG
AGCAGGA---ACTGGATGAACTGTTTATCCTCCTTTAGCATCAATTAATTTTCATTCAGG
AGCAAGAGTTGACTTAGCAATTTTTTCTCTACATATAGCAGGAATCTCATCCATTTTAGG
AAGAATTAATTTCATTACTACTATTATTAATATACGA---CCAAATTCAATAACTTCAGA
ACGAATTCCTTTATTTGTTTGATCTGTATTATTAACCACTATTCTTTTACTTTTATCGTT
ACCAGTTCTTGCTGGTGCAATTACAATATTATTGACTGACCGAAATTTTAATACTTCATT
TTTTGATCCCACAGGAGGAGGAGACCCAATTTTATACCAACACCTATTT
>CHACA967-10|Mesostigmata|Ascidae
ACTAGTGCCTCTTCTAATTTCAGCTCCTGATATAGCTTTTCCTCGTATAAATAATCTTAG
ATTCTGGCTTCTTCCCCCCTCTCTTACTCTATTAATTTTTTCAACGTTTATTGAAAGAGG
GGTAGGA---ACAGGTTGGACAATCTACCCCCCACTATCAAGAAATATAGCTCATAGAGG
TGTAGCAGTAGATTTAGTGATTTTTAGACTTCATTTAGCAGGAATCTCTTCTATTTTAGG
AGCTATTAATTTTATCTCAACTATTTTAAATATACGT---GCTAAAAACATAAACCTAGA
ACAAATTCCTCTATTTGTTTGGTCTGTAATAATCACTGCTATTCTTCTTCTCTTAAGACT
ACCAGTATTAGCAGGATCTATTACAATACTTTTAACAGACCGAAATTTCAATACAAGATT
CTTTGACCCAAGAGGTGGGGGAGACCCAATTTTATACCAACACCTATTT
>MYMCG220-12|Mesostigmata|Ascidae
ATTAGTACCTATTCTTATTTCTGCTCCTGATATGGCCTTTCCTCGGATAAATAATTTAAG
ATTTTGACTACTGCCTCCCTCCCTCTCCCTTCTTCTGAGATCTGCTTTTACTAACAGAGG
GGTGGGG---ACAGGATGAACTTTATACCCCCCCCTCTCAGCTAACCTAGCTCACAGAGG
GACGGCCGTAGATTTAACTATTTTTAGGCTACACTTAGCCGGCATCTCTTCTATCTTAGG
AGCTATTAATTTTATCACAACAATCCTCAACATACGA---GCTAAAAACATAAGATTAGA
ATTAACCCCCTTATTTGTCTGGTCTGTTCTTATTACAGCAATCCTTCTATTGCTTAGATT
ACCTGTTCTAGCAGGGGCAATTACTATACTTCTTACTGATCGTAACTTTAACACCAGATT
TTTCGACCCAAGGGGAGGGGGGGACCCTATTTTGTATCAACACTTATTC
>MYMCE232-12|Mesostigmata|Ascidae
ATTAGTACCTGTCCTTATTTCTGCTCCTGATATGGCTTTCCCTCGAATAAATAATTTAAG
ATTTTGACTACTGCCGCCATCCCTCTCGCTTCTTCTTAGATCTGCTTTTATTGACAGAGG
GGTGGGA---ACAGGATGAACTCTATACCCCCCCCTTTCAAATAATATAGCCCACAGGGG
GATTACCGTAGATTTAACTATTTTTAGACTCCACTTAGCAGGAATTTCTTCTATTTTAGG
GGCAATTAATTTTATCACAACAATTATTAACATACGA---CCTAAAAACATAAGATTAGA
GTTAACCCCCCTATTCGTTTGATCTGTGCTCATCACAGCAATCCTTCTATTACTTAGAAT
GCCCGTACTAGCAGGAGCAATTACTATACTTCTTACTGATCGTAACTTTAACACCAGATT
TTTCGACCCTAGAGGAGGAGGAGACCCTATTTTATACCAACATCTATTC
>MYMCF822-12|Trombidiformes|Bdellidae
ATTAATTCCTCTCATAATTGGAGCTCCTGATATAGCTTTTCCACGGATAAACAACATAAG
ATTTTGGCTTCTGCCACCTTCTTTATCGATTTTAATAATTTCTTCTTTCACCAATAATGG
GACAGGA---ACTGGATGAACTGTTTACCCACCTCTATCTGCATCTATTGGCCACATTGG
ATCATCAGTCGACCTATCAATTTTTTCTCTTCATTTAGCTGGTATCTCATCAATTTTAGG
AGCTATTAATTTCATAACCACCATTTTAAATATACGA---ACTGAAAGTTTAAAATTTGA
ACAAATCCCTCTTTTTGTATGGTCCATTTTTATCACAGTTCTTCTGCTCCTTTTATCATT
ACCCGTTTTAGCAGGAGCTATTACAATACTTTTAACTGATCGTAATTTTAACACTTCATT
TTTTGATCCTATAGGTGGAGGTGACCCAATTTTATACCAACATCTATTT
>MYMCF281-12|Trombidiformes|Bdellidae
ATTAGTACCAATAATAATCGGAGCCCCCGACATGGCATTCCCCCGAATAAACAACATGAG
ATTCTGACTTCTACCCCCATCTTTATCCTTATTAATTATGTCCTCTATAGCCAACAGAGG
AACTGGT---ACAGGATGGACAGTTTACCCCCCCCTTTCCTCTTTAACTGGGCACGTCGG
TTATGCTGTTGACCTATCTATTTTCTCCCTACACTTAGCTGGAATCTCTTCAATCTTAGG
GGCAATTAATTTTATAACCACAATTATTAATATACGA---AGAAAAGGCATATCCTTCGA
ACAAATTCCATTATTTGTATGGTCCATTTTTATCACTGTTTTATTGCTCCTACTATCCTT
ACCGGTACTTGCCGGAGCCATCACCATATTACTAACAGACCGAAATTTCAATACCTCATT
TTTTGACCCAACCGGAGGGGGAGACCCAATTCTATATCAACATTTATTT
>SSGBB1710-14|Mesostigmata|Trachytidae
ATTAATTCCTCTTATACTTAGAGCTCCAGATATAGCTTTCCCACGAATAAATAATATAAG
ATTTTGATTACTCCCTCCAGCACTTTCTCTTCTTATATTATCTTCAATAATTGAAACTGG
AGCAGGA---ACAGGATGAACCGTATATCCTCCTCTAGCTTCTATTAATTTTCATTCAGG
AGCAAGAGTTGATCTAGCAATTTTTTCTCTTCATCTTGCAGGTATTTCATCAATTTTAGG
AAGAATTAATTTTATTACAACAATTATTAATATACGA---CCTACCTCAATAACTACTGA
ACGAATTCCTTTATTTGTTTGATCAGTTCTATTAACAACTATTTTATTATTACTTTCTTT
ACCTGTCTTAGCAGGAGCAATTACCATACTCCTTACTGACCGAAACTTCAATACTTCATT
TTTTGATCCTACTGGTGGAGGAGACCCAATTTTATATCAACATTTATTT
>SSPRA1606-15|Mesostigmata|Trachytidae
ACTTATTCCTCTTATACTTGGAGCTCCAGATATAGCATTCCCACGAATAAACAATATAAG
ATTCTGACTTTTACCTCCTGCTTTATCTCTTCTTTTAATATCATCAATAGTTGAATCCGG
AGCTGGA---ACTGGATGAACAGTTTATCCTCCTTTAGCATCAATTAATTTTCATTCCGG
AGCTAGTGTTGATTTAGCAATTTTTTCCTTACATTTAGCAGGAATCTCATCAATCTTAGG
AAGAATTAACTTTATTACTACTATTATTAATATACGC---CCTTTTAATATAACTCCAGA
ACGTATTCCTTTATTTGTATGATCAATTCTTCTTACAACTATTCTTCTTCTTTTATCTTT
ACCTGTATTAGCAGGTGCTATTACAATACTTCTTACAGACCGAAATTTCAATACTTCATT
TTTTGATCCTACTGGAGGAGGTGATCCAATTTTATACCAACATTTATTT
>MYMCG367-12|Mesostigmata|Ascidae
ATTAGTTCCTCTTATAATTTCCGCTCCTGACATAGCTTTTCCTCGAATAAATAATATAAG
TTTTTGACTTTTACCACCCTCTTTAACTTTATTATTAAGATCCTCTCTTATTGATAACGG
AGTAGGA---ACAGGTTGAACAGTATATCCCCCTTTATCGAGTAATATTGCCCACAGAGG
TCTATCAGTTGATTTAGCTATTTTTAGTTTACATCTAGCCGGAATTTCTTCTATTCTAGG
AGCTATTAATTTTATTTCAACAATTTTAAATATACGA---ACCTCTTCTATATCTTTTGA
ACAAATACCCTTATTTGTATGATCCATTTTTATTACTGCTTTTTTATTGTTACTAAGCCT
CCCTGTACTAGCTGGAGCCATTACCATACTTTTAACAGACCGTAACTTCAATACCTCTTT
TTTTGACCCAAGAGGAGGAGGAGACCCTATTTTATATCAACATTTATTT
>MYMCG522-12|Mesostigmata|Ascidae
ATTAGTTCCTTTAATAATTTCAGCTCCAGATATAGCTTTTCCTCGGTTAAATAATATAAG
ATTTTGATTACTACCTCCTTCATTAACTTTACTTTTAACTTCTTCTATAATTGATAATGG
TGTAGGT---ACAGGTTGAACTGTATACCCCCCATTATCAGGGTCCCAAGCTCATAGAGG
AGTTGCTGTAGACTTAGCGATTTTTAGATTACATTTAGCAGGAATCTCATCTATTTTAGG
AGCTATTAATTTTATCACTACAATTATCAATATACGA---AATTATTTAATATCATGAGA
ACGTACTCCATTATTTGTGTGATCTGTGTTAATCACAGCTTTTTTACTTTTAATGAGCTT
ACCCGTTTTAGCAGGCGCTATCACTATACTTTTAACAGATCGAAATTTTAATACTTCATT
TTTTGATCCTAGAGGTGGTGGGGACCCCGTATTATACCAACATCTATTT
>SSPRA1419-15|Mesostigmata|Trachytidae
GCTAGTTCCATTAATATTAGGAGCTCCAGATATAGCTTTTCCACGAATAAATAATATAAG
TTTTTGATTATTACCCCCTTCTTTATCCTTATTATTATTATCTTCAATAGTAGAAACTGG
AGCCGGA---ACAGGTTGAACTGTTTATCCTCCATTAGCTTCAATTAATTTTCATTCAGG
AGCAAGAGTTGATTTAGCAATTTTTTCTCTACATCTTGCTGGTGTATCTTCAATTCTTGG
AAGAATTAATTTTATTACAACTATTATTAATATACGC---CCATTTATTATAACTTCTGA
ACGAATTCCACTATTTGTCTGATCAGTTCTTTTAACTACTATTCTTTTGTTACTTTCTCT
TCCAGTACTTGCTGGAGCCATTACTATATTATTAACTGACCGAAATTTTAATACTTCTTT
CTTCGATCCAACAGGAGGAGGAGACCCAATTTTGTACCAACATTTATTT
>CNGMG1669-14|Trombidiformes|Aturidae
ATTAGTGCCTATAATATTAGGTATTCCAGATATAGCTTTCCCACGAATGAATAATATAAG
CTTTTGACTATTACCTCCGGCTTTAGTGCTATTATTGCTAAGATCTATAACTTCAATAGG
AGCTGGT---ACAGGTTGAACTGTTTATCCTCCTTTATCTAGTAATTTAGCACATGCTGG
TACTTCTGTAGATTTAGCTATTTTTTCTTTACATTTAGCGGGGGTTTCTTCGATTTTAGG
AGCTATTAATTTTTTAGTTACTACTATAAATATAAAA---ATAAAATATATAACCTTAGA
ACAAATACCTTTATTTGTAACCTCTGTTATTATCACAGCAATTTTATTACTTCTTTCTTT
ACCTGTTTTAGCAGGAGGTATTACCATACTTTTAACAGATCGAAATTTTAATACGTCCTT
TTTTGACCCAGCGGGAGGGGGAGATCTTATTCTTTATCAACATTTATTT
>MSSCA4941-16|Mesostigmata|Parasitidae
ATTAGTTCCTCTGATAGTTTCAGCCCCTGATATGGCTTTCCCACGTATAAATAATATGAG
TTTTTGACTTCTACCACCTTCTCTTTTACTCCTTCTTAGCTCATCTATAGTAGAATCAGG
TGCCGGT---ACCGGGTGAACAGTTTATCCTCCTCTAGCAGGTAATCTTTCTCATAGAGG
TGGAGCAGTTGACTTAGCTATTTTTTCACTTCACTTAGCAGGTATTTCTTCAATTCTAGG
ATCTATCAATTTTATTACAACTATTATAAATATACGA---CCTAAGGAAATAACTATAGA
ACGAATGCCCTTATTTGTTTGATCTGTTTTTATTACTACTATTTTATTGTTATTATCACT
TCCAGTCCTGGCAGGTGCTATTACAATACTTTTAACAGATCGAAATTTTAATACTTCTTT
CTTTGACCCTAGTGGAGGAGGAGACCCAATT------------------
>MSSCA958-16|Trombidiformes|Triophytydeidae
ATTAGTCCCTATAATAATTGGAGCCCCAGATATAGCATTCCCACGCATGAACAATATAAG
ATTTTGACTTTTACCCCCTTCTTTAATATTTTTGTTAATGTCCTCTTTTACAGACAATGG
AAGAGGT---ACTGGTTGAACAGTATATCCCCCCTTATCTAATCAATTATTTCATAGTGG
TCAATCAGTTGATTTAACCATTTTTTCTCTACATTTAGCTGGAATTTCTTCTATTCTAGG
AGCCATTAATTTTATTACAACTATTATTAATATACGA---TCTATCTCTTCTTCTTTTGA
GCGAATCCCACTCTTTGTATGAAGAGTCCTAATTACAGCTATTTTACTCTTACTCTCTCT
ACCTGTTTTAGCTGGAGCAATTACAATATTATTAACAGACCGAAACTTTAACACTTCTTT
TTTTGATCCTGCGGGGGGGGGAGACCCAAT-------------------
>CNJAD1850-12|Trombidiformes|Erythraeidae
ACTTATTCCAATTATAATTGGAGCCCCAGATATGGCATTCCCACGTCTTAATAACTTAAG
CTTTTGATTACTTCCCATATCACTCATTTTACTGCTAATAGCTTCTATTAGAAGAATAGG
AGTTGGG---ACAGGATGAACTATATACCCACCATTATCTGGATATATAGCACACAGAGG
ACTCTCTATTGAAATAACAATTTTCTCACTTCATCTTGCTGGTGCAGGCTCTATTTTAGG
AGCAATCAATTTTTTGACTACATTTTTCAATATAAAT---AATAAAAACCTCTGATGAGA
CATGATACCACTATTCGTATGATCAGTTATAGTTACCGCAGTACTCTTACTTATCTCTCT
TCCTGTTTTAGCAGGAGCGATTACCATGCTTCTTTTCGATCGCAACTTTAATCCAACTTT
TTTTGATCCTAGTGGAGGAGGAGATCCAATCATATACCAACATTTATTT
>MSSCA835-16|Trombidiformes|Erythraeidae
ATTGGTACCAATCATAATTGGAGCTGCTGACATAGCTTTCCCTCGCCTAAATAACATAAG
ATTCTGANTACTCCCTTTATCTCTCACCCTGTTAATCATAGCTTCCCTATCATCTATAGG
AGTGGGA---ACAGGGTGGACTATATATCCCCCATTATCAGGATATATAGCTCATAGAAG
AATTTCCATTGAACTATCAATTTTCTCTCTACACCTAGCAGGAGCAGGTTCAATTTTGGG
AGCAATTAACTTTTTAACTACATTTGCAAACATAAAT---AACAAAAACTTATGATGAGA
CACAATTCCTCTATTTGTATGAGCGGTTGTAGTCACCGCAGTCCTATTATTAATTTCTCT
TCCTGTTCTAGCAGGAGCAATTACTATACTTTTATCAGATCGTAATTTTAATACCACTTT
TTTTGATCCA---------------------------------------
>MSSCA652-16|Mesostigmata|Zerconidae
ATTAATTCCTTTAATAATAAATTCTTCAGATATAGCTTTTCCTCGACTTAATAATATAAG
ATTTTGACTTCTTCCTCCTTCTTTAATTTTACTTTTAACTTCTTCAATAATTGAATCTGG
GTCTGGA---ACAGGTTGAACTGTTTATCCTCCTTTATCTAATAATATTTCACATAGAAG
AATATCTGTAGATTTAACAATTTTTTCTCTTCATTTAGCTGGTATTTCTTCAATTATAAG
ATCTATTAATTTTATTGTAACTATTTTAAATATACGC---AATAAAACTTTAAATTTTGA
AAAATTACCTTTATTTATTTGAAGAATTTTTATTACAACTATTTTATTATTATTAGCTTT
ACCTGTTTTAGCTGGAGCTATTACAATATTATTAACAGATCGAAATTTTAATACTTCTTT
TTTTGACCCTAGAGGAGGAGGGGATCCT---------------------
>CNROP536-13|Sarcoptiformes|Galumnidae
ATTAGTACCATTAATGATTGGAGCACAAGATATAGCTTTTCCACGGATAAATAACATAAG
ATTCTGACTCCTGCCTCCCTCTTTAATTTTACTTTCTTCTTCAGCATTTGCAAGAGTAGG
GGTAGGA---ACCGGCTGAACGGTTTACCCCCCATTAGCCGGTAATCTTTTCCACTCAGG
AAGATCTGTAGACTTAGCAATCTTTAGTTTACATTTAGCTGGGGCATCCTCTATTCTTGG
TGCTATCAATTTTATTACTACTATTATAAATATACGT---TCATCTTCAGTTACTTTAGA
TTCTATCCCTTTATTTGTGTGATCAGTACTAATTACAGCCATTTTGTTGTTGCTTTCATT
GCCTGTATTAGCAGGGGCTATCACTATACTATTAACAGATCGTAATTTTAATACAACATT
TTTTGATCCTTCAGGAGGA------------------------------
>CNFDC552-14|Sarcoptiformes|Oribatulidae
ATTGGTTCCTATAATGATCGGAGCACAAGACATGGCCTTTCCTCGTATAAATAATATAAG
ATTTTGGCTTTTGCCCCCCTCTCTAGCGCTTCTTTCTAGCTCTGCCTTTGCTGGAATGGG
TGTCGGG---ACAGGCTGAACGGTATACCCCCCTTTGGCAGGAAATCTCTTTCACTCTGG
GATTTCAGTAGACTTAGCTATTTTTAGCTTACATCTCGCAGGGGCTTCTTCAATTTTAGG
AGCGATTAACTTTATTACTACAATTTTAAACATGCGG---TCCTCATCTTTAACACTAGA
TTCTATCCCCTTATTTGTGTGATCGGTGTTAATCACTGCAGTACTGCTACTGCTATCTTT
ACCCGTATTAGCAGGAGCCATCACAATACTATTGACAGACCGGAACTTTAATAC------
-------------------------------------------------
>MSSCA4706-16|Mesostigmata|Parasitidae
ACTAGGTCCATTAATAGGTTTTTCCCCCGATATAGCTTTCCCTTGTTTAAACAATATAAG
TTTTTGGTTATTACCGCCATCACTTTTAATTTTTTTTAGCTTGTCTTTAGTTGAATCCGG
GGGTGGA---ACAGGATGGAATGTTTTCCCTCCTTTTCCCAGAAATATCTTTTCTAGGGG
AGCAGGTGGTGACTTGGGTATTTTTTCACTTCATCTTGCAGGAGTTTCATCTATTTTAGG
ATTTATTAATTTTATTACAACCATTATAAATATACGC---CCAAAGGAGATATCTCTTGA
ACGAGTGCCTTTATTTGTTTGATCTGTATTTATTACAACTATCCTGCTT-----------
------------------------------------------------------------
-------------------------------------------------
>HPPPF997-13|Mesostigmata|Melicharidae
ATTAGTACCTTTAATATTATCTGCTCCTGATATAGCTTTTCCTCGTATAAATAATATAAG
ATTTTGATTGTTACCTCCTTCTTTAACTTTTTTAATTATATCTTCAATAATTGAGTCTGG
GGTAGGG---ACAGGTTGAACTGTTTATCCTCCTTTATCAAGAATTATATTTCATAGAGG
AAGAGCAGTTGATTTATCTATTTTTTCTTTACATTTAGCTGGAATTTCTTCTATTTTAGG
TTCAATTAATTTTATTTGTACTATTTTAAATATACGT---TCAAATAATTTTCATATAGA
GCAAATATCTTTATTCGTATGATCAGTTTTTATTACTACTATTTTATTATTATTAAGATT
ACCAGTATTAGCTGGAGCTATTACAATGTTATTAACAGATCGAAATTTTAATACAAGATT
TTTTGATCCTAGAGGTGGTGGAGATCCTGTTTTATACCAACACTTATTT
>CNPKF2062-14|Mesostigmata|Digamasellidae
GTTAATTCCATTAATAATTGGAGCCCCAGATATAGCGTTCCCACGAATAAATAATATAAG
GTTTTGATTTTTACCTCCAAGATTAATATTTCTTTTAATAAGAAGAATAATTGAAAGAGG
AGTTGGA---ACTGGATGAACAGTGTACCCCCCTTTATCCAGAAATATAAGGCACAGAGG
TAATGCTGTAGATATGTCTATTTTTAGACTACATTTAGCAGGAGTGTCAAGAATTTTAGG
ATCTATTAATTTCATTAGAACAATTTTAAATATACGT---GTTGATTCTTTAACATTAGA
ACGTACTCCGTTATTTGTATGATCTGTATTCATTACTACAATCTTATTATTATTAAGCCT
TCCTGTATTAGCTGGAGCTATCACTATGCTTTTAATAGACCGTAATTTTAATACAACCTT
TTTTGATCCAAGAGGAGGAGGGGATCCAGTTTTGTATCAACATTTATTC
>MSSCA967-16|Sarcoptiformes|Oppiidae
ACTAGTGCCTCTTATAATCGGAGCCCAAGACATAGCGTTTCCACGTATAAACAATATGAG
ATTTTGGCTGCTTCCACCTTCTCTTTCTTTATTATCTATCTCAGCTTTTGCTGGTGCGGG
GGTAGGT---ACCGGATGAACCGTTTACCCCCCCTTAGCCGGAAATCTCTTTCATTCTGG
TATTTCTGTAGATCTAGCCATTTTTAGTTTACATTTAGCTGGAGCTTCTTCAATTTTAGG
AGCAATTAATTTTATTACTACAATCATAAACATACGG---TCTTCTTCTCTTACTTTAGA
CGCTATCCCATTATTTGTGTGATCTGTTTTAATTACTGCAGTACTACTGCTGTTATCTTT
ACCAGTTCTAGCAGGAGCTATCACAATATTATTAACAGATCGAAACTTTAACACAACCTT
TTTTGATCCATCTGGAGGAGGGGATCCTATTT-----------------
>UAWM127-14|Trombidiformes|Aturidae
ATTAGTACCATTAATGATTTCAGCTCCAGATATAGCTTTCCCTCGAATAAATAATATAAG
ATTTTGACTACTTCCGCCATCTTTAATTTTACTAGTAACAGGATCAATAACTTCTATAGG
AGCTGGA---ACAGGATGAACTGTCTACCCACCTTTGTCAGGAAATTTAGCTCATTCAGG
CTCTTCTGTTGATTTAACCATTTTTTCGTTACATTTAGCAGGAATTTCTTCGATTTTAGG
GGCAATTAACTTTATGGCTACCATTTTAAATATAAAA---CCTAATTCAATAAAACTAGA
ACAAATACCTTTATTTGTATGATCAATTTTTATCACAACCATCCTTCTTTTACTATCTCT
ACCGGTTTTAGCCGGTGCTATTACTATACTTTTAACTGATCGAAACTTTAACACATCATT
TTTTGACCCTGCAGGAGGAGGTGACCCTATCTTATACCAACATTTATTT
>MSSCA973-16|Mesostigmata|Veigaiidae
ATTAGTCCCTATTATAATCTCCGCTCCTGATATAGCCTTCCCCCGAATAAACAACATAAG
ATTTTGATTGCTTCCCCCCTCACTACTGCTATTGTTAAGATCCTCCTTAATTGAATCTGG
GGCAGGA---ACAGGTTGAACGGTTTATCCTCCCCTAGCTAACAATATTTCTCATAGAGG
AAGAGCAGTAGACTCTGCTATTTTTTCTCTTCATCTTGCCGGCGCATCTAGAATTTTGGG
TTCAATTAATTTTATTACTACAATTATAAATATACGA---CCTCAAAATATAAAGATAGA
GCAAATTCCTCTGTTTGTTTGATCTGTATTTATCACAACTATTCTTTTACTCCTATCCCT
TCCAGTTCTAGCTGGGGCTATTACTATACTTTTAACAGACCGAAACTTTAACACATCTTT
CTTTGACCCAAGAGGAGGAGGAGATCCTATTT-----------------
>MSSCA901-16|Sarcoptiformes|Parakalummidae
GTTGGTTCCAATCATAATCGGGGCTCAGGACATAGCCTTCCCCCGTATAAATAATATGAG
ATTTTGGCTTCTGCCCCCATCTCTGACCTTTTTATCACTTTCGGCCTTTGCGGGGATAGG
GGCCGGA---ACTGGGTGAACTGTATACCCCCCCCTGGCTAGAATAATATACCATTCGGG
GGTATCTGTTGATCTCGCTATTTTTAGTCTTCATTTGGCAGGAATTTCTTCAATCTTGGG
GGCTATTAATTTTATTACCACAATCTTAAATATGCGA---TCTTCCTCCATAACTCTGGA
TTCGATTTCTTTATTTGTTTGGTCCGTTTTCATTACAGCAGTGCTTTTGTTACTATCTCT
GCCAGTTCTGGCCGGTGGTATTACAATACTGTTAACGGACCGAAATTTCGAAACCTCTTT
CTTTGACCCCTCTGGGGGGGGTGACCCTAT-------------------
>MSSCA3567-16|Mesostigmata|Zerconidae
ATTAGTCCCTTTAATAATAATATCCCCTGATATAGCATTCCCTCGACTTAATAATATAAG
ATTTTGACTTTTACCTCCTTCACTATTACTTTTAATAAACTCTTCAATTATTGAAAGAGG
CACTGGA---ACAGGATGAACAGTATATCCCCCTCTTTCAAATAATATATCACATAGAGG
TATAAGAGTAGATTTAGCTATTTTTTCTCTTCATATAGCAGGAATTTCTTCAATTTTAGG
AGCAATTAATTTTATTGTTACAATTATAACTATACGC---TCAAAATATAACCCTATAAA
TAATTCTCCTTTATTTATTTGAGCTATTTTTATTACAACTATTTTACTACTTTTAGCTTT
ACCAGTCTTAGCCGGAGCTATTACAATACTATTAACAGATCGAAATTTTAATACTTCATT
TTTTGACCCTAATGGAGGAGGAGACCCTAT-------------------
>MSSCA3626-16|Trombidiformes|Ereynetidae
ACTAGTACCAATAATAATCAGAGCTCCAGATATAGCATTCCCACGTATAAATAATATAAG
TTTCTGATTATTACCCCCATCAATTATTTTATTAATATTATCTTCTTTTACTAATAGAGG
AGCAGGA---ACAGGATGAACTGTATACCCACCACTTTCAAATCAAGCATTCCACGATGG
ATTAGCAGTAGATTTAACAATTTTTTCTTTACATTTAGCCGGAATTTCATCTATTCTAGG
AGCTATTAATTTTATTACCACTATTATAAACATACGT---CCAAAAAAAATAACTTTTGA
ACGAATTCCTTTATTTGTATGATCTATCTTCATTACTGCCATTTTATTACTACTATCACT
ACCAGTGTTAGCAGGAGCAATTACTATATTATTAACTGATCGAAACTTTAATACTTCATT
TTTTGATCCTGCAGGAGGAGGAGATCCAATCCTA---------------
>MSSCA4902-16|Trombidiformes|Penthalodidae
ATTAGTACCTATCATAATCGGAGCTCCGGATATGGCATTCCCACGAATGAACAACATAAG
ATTTTGATTACTACCCCCTTCAATTTCAATAATAGTAATGTCATCATTTACTGATGTAGG
TGCAGGA---ACTGGATGGACAGTCTACCCACCTTTGTCAAATAGAATATTTCATAGAGG
TCCGTCAGTAGATCTAGCAATTTTTAGTCTTCATTTAGCGGGGATTTCATCAATCCTAGG
AGCAATTAATTTTATTACAACTATTTTAAATATGAAA---ACATCAATAGTGAATTCAGA
AAAAACACCTCTATTTGTATGATCAGTGATAATCACTGCAATCCTACTATTGTTGTCTCT
ACCAGTTTTAGCAGGAGCAATCACAATATTATTAACAGATCGTAACTTTAACACTTCATT
CTTTGACCCTGCTGGAGGAGGAGACCCTATTT-----------------
>HPPPF1010-13|Sarcoptiformes|Autognetidae
ACTAGTTCCTATAATAATTGGAGCACAAGATATGGCTTTTCCTCGAATAAATAATATAAG
ATTTTGACTTTTACCTCCTTCTTTGACTCTACTTTCTGCCTCTGCGTTTGCTGGAGCTGG
TGCTGGA---ACAGGATGGACCGTTTACCCCCCTTTGGCTGGAAACATATTTCATTCAGG
GTTCTCCGTGGATTTAGCAATTTTTAGGTTACACCTCGCCGGTGCCTCTTCTATCTTAGG
TGCGATTAACTTTATCACAACCATTGCAAACATACGC---TCTTCCTCAACACAATTAGA
TTCAATTCCTTTATTTGTTTGGTCCGTTCTAATTACAGCTGTTCTCTTACTGCTATCTTT
ACCGGTTTTAGCTGGGGCTATCACCATACTTCTCACAGACCGAAATTTTAACACTTCTTT
TTTTGACCCTTCCGGTGGAGGAGACCCCATTCTGTACCAACACTTATTC
>SSWLD8235-13|Sarcoptiformes|Eremaeidae
ACTAGTACCAATAATAATTGGGGCTCAAGATATGGCGTTTCCTCGAATAAATAACATAAG
TTTTTGGTTGCTACCTCCTTCTCTTACCTTACTTTCTGCCTCTGCTTTCGCAGGAATGGG
TGCCGGA---ACAGGTTGAACTGTGTACCCCCCTCTAGCCGGGAATTTATTTCATTCAGG
ATTTTCTGTGGACCTAGCAATTTTCAGATTACATTTAGCAGGTGCTTCCTCTATTCTGGG
AGCAATTAATTTTATTACTACAATTATAAATATACGG---TCATCTTCTATGACCTTAGA
TTCTATTCCCCTATTTGTCTGATCCGTATTAATTACTGCTGTCTTATTGTTACTTTCTTT
ACCTGTATTAGCTGGGGCTATTACTATGTTACTAACAGACCGTAATTTCAATACCTCCTT
TTTTGACCCTTCTGGAGGGGGAGACCCAATTCTTTACCAACATTTATTT
>MSSCA923-16|Trombidiformes|Rhagidiidae
ATTAGTGCCTATAATGATTGGGGCTCCAGATATAGCATTCCCACGAATAAATAATATAAG
CTTCTGATTATTACCTCCATCTCTGTCATTACTATTAATATCAGCTTTCACTAGAGCAGG
AGTAGGA---ACTGGATGAACCGTTTACCCCCCACTATCAAGAAACATTGCCCATCCGGG
AGGAGCAGTAGACTTAGGTATTTTCTCACTCCACTTAGCTGGGATCTCATCAATTCTAGG
AGCCATTAATTTCATAACCACTATTATTAACATACGA---TCCCCAGCCATATCATTCGA
ACGAATCCCTTTATTTGTCTGATCAGTTTTCATCACAGCTCTTCTATTATTATTATCATT
ACCTGTTTTAGCAGGAGCCATTACTATACTTTTAACAGATCGAAATTTTAATACATCTTT
CTTTGACC-----------------------------------------
>UAWM109-14|Trombidiformes|Hydrodromidae
ATTAGTACCTCTTATGCTCAGAGCACCAGATATAGCGTTCCCACGAATAAATAATATAAG
ATTTTGACTTTTACCTCCTTCTTTAACTCTCCTGGTTATAGGTTCATTCACTTCAATAGG
AGCAGGA---ACCGGATGAACAGTTTATCCACCTCTATCAAGAAACATTTCCCATAGAGG
ACCATCCGTAGATTTAAGTATCTTTTCACTTCATTTAGCTGGAATCTCCTCAATCTTAGG
AGCTATTAATTTCATAGCTACAATCATAAATATAAAA---CCAAAATCTATAAAGCCTGA
ACAAATACCTCTCTTCGTATGATCAATTTTTATCACAACCATCTTACTCCTTCTATCACT
TCCTGTTTTAGCAGGAGCTATCACCATATTACTTACAGATCGAAACTTTAACACCTCATT
TTTTGACCCAGCTGGAGGGGGAGACCCAATTTTATACCAACATCTTTTT
>MSSCA3572-16|Trombidiformes|Rhagidiidae
ATTAGTTCCAATAATAATTGGAGCACCGGATATAGCTTTCCCTCGAATAAATAACATAAG
ATTTTGATTGTTACCCCCTTCTCTCTCTCTACTCTTAATATCAGCATTTACCAGCGCTGG
AGTTGGA---ACTGGGTGAACAGTTTATCCACCGCTTTCAAGAAACATCGCCCATCCAGG
TGGAGCAGTAGACTTAGGAATCTTTTCTCTCCATTTAGCAGGTGTATCTTCAATTCTAGG
AGCAATCAATTTTATAACAACAATTATTAACATACGA---TCTCCATCAATATCATTTGA
ACGAATTCCTTTATTTGTTTGATCAGTATTTATTACTGCCCTACTACTTCTTTTGTCCCT
CCCAGTACTAGCTGGAGCAATTACAATACTATTAACAGATCGAAATTTTAATACCTCATT
CTTTGACCCAGCAGGGGGAGGGGACCCTATTT-----------------
>CNGMD1760-14|Mesostigmata|Trematuridae
ACTAGTACCCCTTATACTTGGGGCCCCAGACATGGCCTTCCCCCGTATGAACAATATAAG
CTTCTGATTACTGCCCCCATCTTTAACACTATTATTAATATCCTCTATGGTAGAATCAGG
GGCAGGA---ACCGGGTGAACAGTATACCCGCCTTTGGCCGCCAATATTTCACACAGAGG
TGCTAGAGTAGATCTCGCCATTTTCTCACTTCATCTGGCTGGGGTGTCCTCAATTTTAGG
CTCTATTAATTTTATTACAACCATTATAAACATACGA---TCTCATGAAATAACAATAGA
ACGTGTACCACTTTTCGTGTGATCTGTCTTACTAACAACAATTCTTCTTTTACTCTCTCT
TCCAGTCTTAGCCGGAGCCATCACTATGCTATTAACAGATCGTAACTTCAATACTGCATT
TTTTGACCCTGCTGGAGGAGGTGACCCAATTTTATACCAACACCTATTC
>SSWLD8236-13|Mesostigmata|Parasitidae
ATTAATTCCTTTAATAATTTCTGCACCTGATATAGCTTTTCCTCGTATAAATAATATAAG
ATTTTGACTCCTCCCTCCTTCTATCTTACTACTCTTATTATCCTCATTAATTGAAAATGG
AGCTGGA---ACTGGTTGAACTGTTTATCCTCCATTAGCTAGAAATATCTCCCATAGAGG
AGGAGCTGTAGATTTAACAATTTTTAGTCTTCATTTAGCAGGAGTATCCTCAATTCTAGG
AGCTATTAATTTTATTTCAACAATTTTAAATATACGA---ACAAAATTATTAACATTAGA
ACGAATGCCTTTATTTGTTTGATCCATCTTTATTACTACAATTTTATTACTATTATCACT
CCCTGTTTTAGCTGGAGCAATTACAATATTATTAACAGACCGAAATTTTAACACCTCTTT
TTTTGACCCTAGAGGAGGAGGAGATCCTATTCTCTATCAACATTTATTT
>UAWM111-14|Trombidiformes|Pionidae
ATTAGTTCCTTTAATATTAAGAGCTCCAGATATAGCATTTCCTCGAATAAATAATATAAG
ATTTTGATTACTCCCCCCTTCTATTGTCCTTTTAACTTCAAGCTCCTTAGTATCAATAGG
AGCAGGA---ACAGGATGAACTGTTTACCCCCCTCTTTCAGGTAACCTTGCCCACAGAGG
ACCTTCTGTTGATATAGCTATTTTTTCACTTCATTTAGCAGGTGTTTCCTCTATTCTAGG
AGCTATTAATTTTATGGCAACAATTTTAAATATAAAA---CCTAGACACATAAAACTTGA
ACAAATACCTTTATTTGTTTGATCAATTTTTATTACTGTTATTCTTCTTCTTCTTTCTTT
ACCTGTTTTAGCAGGAGCTATTACTATATTATTAACTGATCGAAATTTTAATACATCTTT
CTTTGATCCTGCTGGGGGAGGAGATCCTATTTTATATCAACATTTATTT
>MSSCA4905-16|Trombidiformes|Tydeidae
AATAATTCCAATAATACTAATAGTACCTGATATAGCTTTTCCACGTATAAATAATATGAG
ATTCTGACTACTACCTCCAGCCATCTCTATACTACTAATATCGTCACTTACAGATGTAGG
AGCAGGA---ACAGGTTGGACAGTATACCCCCCCCTATCGTCACAACTATATCATAGAAA
CGGAGCAGTAGATTTTACTATCTTTTCTCTTCATTTAGCAGGAATTTCTTCAATTTTAGG
GGCCATTAACTTTATTACAACAATTTTGAATATACGA---TCAAAATTAATAAGTTTTGA
GCGAATCCCACTATTTTTATGATCAATTTTAATTACAACAGTACTGCTACTCTTATCATT
ACCCGTATTAGCAGGAGCAATCACAATACTATTAACAGATCGAAATTTCAATACATCTTT
TTTCGATCCAGCAGGTGGGGGTGATCCAAT-------------------
>SSWLD8239-13|Mesostigmata|Phytoseiidae
ATTAGTTCCTGTGATGATTAACTCCCCTGATATGGCTTTTCCTCGAATAAATAATATAAG
ATTTTGACTTTTACCTCCTTCTTTATTGTTTTTAATTTTATCTTCTTTTATTGAGGGGGG
TGCAGGC---ACAGGGTGAACAGTTTATCCCCCTCTTTCTAGTAAGCTTTTTCATAGAAG
GGTGTCTGTAGATTTTGCTATTTTTAGTTTGCATTTAGCTGGAGTTTCTTCTATTATAGG
AGCTATCAATTTTATTAGAAGTGTTTTAAATATACGC---CCTAAAAGTATAAAGATAGA
GCGAGTTTCGTTATTTGTTTGGTCTGTTTTTATTACTGCTATTCTTCTTCTTTTATCTTT
GCCTGTATTAGCAGGGGCGATTACTATATTATTGACAGATCGAAATTTTAATACTACTTT
TTTTGATCCGGTAGGGGGAGGTGACCCTGTTTTGTACCAGCATTTATTT
>MSSCA4924-16|Mesostigmata|Laelapidae
ATTAACACCTATATTTATTAATACGATAGATATAGCGTTTCCCCGCCTTAATAACCTAAG
CTTTTGACTATTAATCCCTTCTTTATCCTTTTTAATCTTTTCATCTTTCATTGAAAGTGG
AGTAGGT---ACAGGATGGACTGTTTACCCTCCTCTTTCTAGAAACCTTAGCCATAGAGG
AAGCTCTGTTGACTTAGCTATCTTTAGACTCCATTTAGCAGGTATTTCTTCTATCCTAAG
ATCTATTAATTTTATATCAACTATTATTAATATACGC---CCTAATAAACTTTTTATTGA
ACATATACCACTTTTTATTTGATCAATTTTTATTACCACTATTCTCCTTCTTCTTAGACT
ACCAGTATTAGCAGGAGCAATTACTATACTCCTTACCGATCGTAACTTTAATACTTCTTT
TTTTGACCCTAATGGGGGTGGTGACCCTAT-------------------
>UAWM086-14|Trombidiformes|Limnesiidae
GTTAGTTCCGCTAATATTAAGCTCACCAGATATAGCATTCCCACGTATAAACAATATAAG
ATTTTGACTTCTTCCACCATCGCTTACTCTGCTTCTATCAAGATCACTAATGTCTATAAG
AGCTGGA---ACAGGGTGAACAGTTTACCCACCCTTATCAAGAAACTTAGCCCATAGAGG
GCCAGCTGTAGATTTAACAATTTTTTCACTTCATTTAGCAGGAGTTTCTTCAATTTTAGG
AGCAATTAACTTTTTAGCCACTATTTGTAATATAAAG---CCAAAAAATATATTAACAGA
TCAGATTCCCTTATTTGTTTGATCCATCCTAGTAACAGCTATTTTATTGCTACTATCCCT
CCCAGTTTTAGCAGGAGCTATCACAATGCTTTTAACAGATCGAAATTTTAATACATCATT
TTTTGACCCAGCTGGTGGAGGAGACCCAATTTTATATCAACACCTTTTC
>MSSCA3622-16|Trombidiformes|Pygmephoridae
GTTAATTCCAATGATAATAATAACTCCAGACATAGCATTCCCTCGAATAAATAACATAAG
ATTCTGACTTTTACTATCATCATTAGCTCTTTTACTATCCTCGATAATAGCTTCTCAAGG
AAGAGGA---ACAGGATGAACAGTATACCCTCCATTGTCAAACCAAATTTCTCACTCTGG
AATATCAGTTGATTTCACAATTTTATCATTACACTTGGCTGGAACATCCTCTATCATAAG
ATCCTTAAATTTTATTATTACAATCTTAAATATAAAA---CCAAAAACAATATTTATAGA
ATTCATCCCTTTATTCGCATGAAGAGTTCTACTAACTACTATTTTATTACTATTAGCCTT
ACCTGTTCTAGCAGGAGCTATTACCATACTTCTTACAGACCGAAATTTCAATACATCTTT
CTTCGATCCAAGAGGGGGAGGGGATCCAAT-------------------
>MSSCA3646-16|Trombidiformes|Tydeidae
ACTAGTACCAATTATGCTAGGAAGAATAGATATAGCTTTTCCACGACTCAATAATATAAG
ATTTTGGCTCTTACCTCCTTCAATTTCACTTCTAATTATGTCCTCTTTTACTGATACAGG
AGCTGGT---ACTGGTTGAACAGTATACCCACCCCTCTCAAGATTTCCTTTCCATAACAA
TACATCAGTAGACTTAACTATTTTCTCCCTTCATCTAGCCGGAATTTCTTCAATTCTCGG
AGCAATCAATTTTATCACCACTATCTTAAATATACGA---CCTAAAATAATAACATTCGA
ACGTATTCCACTATTTCTATGATCCATCATAATTACAACTATCTTACTTTTACTTTCATT
ACCAGTATTGGCAGGAGCAATTACAATGCTATTAACAGATCGAAATTTTAACACAACATT
TTTTGACCCAGCCGGAGGAGGAGACCCAAT-------------------
>UAWM087-14|Trombidiformes|Arrenuridae
ATTGCTTCCTATCATACTAAGAGCTCCAGATATAGCTTTTCCTCGAATAAATAATATAAG
ATTCTGGCTACTCCCCCCTTCTTTAGCTCTTCTTCTTTCTAGATCTCTTACATCAATAGG
AGCTGGA---ACTGGATGAACAGTTTACCCACCCTTAGCAAGTAATATTGCTCATTCAGG
CCCATCAGTAGATCTAGCCATCTTCTCTCTTCATCTGGCAGGGGTCTCTTCTATCTTAGG
GGCTATCAACTTTATAGCAACGACCATTAATATAAAA---CCAACTTCCATACAAACTGA
TAAAATTCCCCTTTTTGTTTGATCAATCTTTATTACTACAATCCTTCTTCTTTTATCACT
GCCAGTTTTAGCAGGAGCTATTACTATACTTTTAACTGATCGAAATTTCAACACCTCTTT
CTTTGACCCAGCAGGAGGAGGAGACCCGATTTTATATCAACATCTATTC
>MSSCA799-16|Trombidiformes|Rhagidiidae
ACTAGTTCCAATAATAATCGGAGCCCCTGACATAGCATTTCCACGAATAAATAACATAAG
ATTTTGACTACTTCCCCCATCTCTTTCCCTACTCCTTATGTCTGCTTTTACTAGAGCTGG
AGTAGGA---ACAGGATGAACAGTTTACCCTCCTCTCTCAAGAAACATGGCCCACCCAGG
AGGAGCAGTAGATCTAGGAATTTTCTCACTTCATTTAGCTGGAATCTCCTCAATCCTCGG
AGCAATCAATTTCATAACAACCATCATCAATATACGA---TCCCCTTCAATATCCTTTGA
ACGAATCCCCCTATTCGTTTGATCAGTATTTATCACAGCCTTATTACTTTTACTTTCCCT
TCCAGTATTAGCAGGAGCAATTACAATACTTTTAACAGACCGAAACTTTAATACTTCCTT
CTTTGACCCAGCTGGAGGAGGAGATCCAATTT-----------------
>SSWLA5297-13|Trombidiformes|Tydeidae
ATTAGTACCCATCATACTAGGGAGAATAGACATAGCTTTCCCACGACTAAATAACATGAG
ATTTTGATTGCTACCCCCATCAATCTCCCTATTACTTATATCATCATTTACAGATACAGG
CGCAGGA---ACAGGGTGAACAGTTTACCCCCCTCTCTCATCACAGACTTTCCACAATAA
TACAGCAGTAGATTTAACTATTTTTTCACTTCACTTAGCTGGGATTTCATCTATTTTAGG
GGCAATTAATTTTATTTCAACAATTCTAAGAATACGA---CCAAACCTAATGTATTTCGA
ACGAATTCCTTTGTTTATCTGGTCTATTCTAATTACAACAATTTTACTACTCCTCTCACT
TCCAGTATTAGCAGGGGCTATTACCATACTATTGACAGATCG------------------
-------------------------------------------------
>UAWM067-14|Trombidiformes|Arrenuridae
ACTTCTTCCCTTAATGCTAAGAGCCCCAGATATAGCATTCCCACGTATAAATAACATAAG
TTTCTGATTACTCCCCCCTTCTCTGACCCTTCTTCTGTCAAGATCATTTACATCCATAGG
GGCTGGA---ACAGGCTGAACAGTATACCCCCCATTAGCTAGTAATATCGCCCACTCTGG
ACCATCAGTAGACTTAGCAATCTTTTCACTTCATTTAGCTGGAGTATCGTCAATTCTAGG
GGCCATTAACTTCATAGCAACAACTATCAATATAAAA---CCTTCCTCAATAAAAACTGA
CAAAATCCCTTTATTTGTTTGATCTATTTTCATCACTACTATTCTCCTTCTTTTATCTTT
ACCTGTTCTAGCAGGAGCTATTACCATATTACTAACAGATCGAAACTTTAACACTTCATT
CTTTGACCCTGCTGGGGGGGGAGATCCTATTCTGTACCAACATTTATTT
>UAWM068-14|Trombidiformes|Arrenuridae
ACTTCTCCCTCTTATATTAAGAGCTCCTGATATAGCTTTTCCACGAATAAACAATATAAG
ATTCTGACTTTTACCACCTTCTATCAGCCTCCTGTTATCAAGATCATTTACTTCTATAGG
GGCAGGA---ACTGGATGAACAGTTTATCCACCATTAGCAAGAAATATTGCTCACTCAGG
TCCATCAGTAGACCTAGCAATTTTTTCTCTTCACTTAGCAGGAGTATCCTCTATTTTAGG
GGCTATTAATTTCATAGCAACAACTATTAATATAAAA---CCATCCTCAATAAAAACAGA
TAAAATCCCTCTATTTGTTTGGTCAATCTTTATTACTACTATTCTTCTTCTTCTATCTCT
ACCAGTTTTAGCCGGAGCTATCACTATGCTACTAACAGATCGAAACTTTAACACATCATT
CTTTGATCCAGCAGGAGGAGGAGACCCAATTCTATATCAACATTTATTT
>UAWM120-14|Trombidiformes|Lebertiidae
ACTAGTTCCCTTAATAATCAGAGCACCAGATATAGCCTTCCCACGAATAAATAATATAAG
ATTTTGATTACTTCCACCTTCTTTAATTTTATTACTTACTAGATCTTTTACATCCATAGG
AGCAGGA---ACAGGTTGAACAGTTTATCCACCTTTATCAGGAAACTTAGCTCATGCTGG
ACCATCAGTAGATTTAACAATTTTCTCTCTTCACTTAGCAGGAATCTCATCCATTTTAGG
AGCTATTAATTTTATAGCAACGATTATCAATATAAAA---CCAAAAAGAATAAAAATAGA
ACAAGTACCACTATTTGTATGATCAATCTTTATTACAGTTATTTTATTATTACTTTCTCT
TCCAGTTTTAGCTGGAGCCATTACTATACTCTTAACAGATCGAAACTTTAATACATCATT
CTTTGATCCAGCTGGAGGAGGAGATCCTATCTTATATCAACATTTATTT
>MSSCA810-16|Trombidiformes|Tydeidae
ACTAGTACCAATCATAATTGGAGCACCAGACATAGCATTTCCACGCATAAATAACATAAG
ATTCTGATTACTACCCCCATCCTTATCTTTCCTAATTATATCTTCTTTCTCAGACATAGG
TGCAGGA---ACAGGATGAACAGTTTATCCACCTTTGTCTAACCAATTATTTCACAGAGG
AAATTCAGTTGATTTAACCATTTTCTCACTTCACATAGCAGGAGTATCTTCCATCTTGGG
AGCCATTAACTTCATTACTACTATTTTAAATATACGA---AATAAAAAAATATCATTTGA
AAATTTACCATTATTCGTATGATCTGTTATAATCACCGCTATTCTATTACTTCTTTCATT
ACCCGTATTAGCAGGTGCTATTACAATACTATTAACTGACCGAAATTATAACACTTCCTT
CTTTGATCCCGCAGGAGGAGGAGATCCTAT-------------------
>HPPPF998-13|Trombidiformes|Pygmephoridae
ACTAATCCCTATAATAATAATAACACCAGATATAGCTTTTCCACGAATAAATAATATAAG
ATTTTGATTACTTTTATCCTCTCTTGTTTTACTAATTTCATCAATACTTGCCTCACAAGG
AAGAGGA---ACAGGTTGAACAGTTTATCCTCCATTATCCAATCAAATTTCACACTCAGG
ATCATCAGTAGATTTAACAATTTTATCCCTTCATTTAGCGGGAGCTTCTTCAATTATAAG
ATCTTTAAATTTTATTATCACCATTTTAAATATGAAG---CCCAAAACTATATACTTAGA
ACATGTCCCATTATTTGCATGAAGAGTCTTACTAACAACAATTTTGTTATTATTAGCTTT
ACCAGTACTAGCAGGAGCTATTACAATACTACTAACTGATCGAAACTTTAACACATCATT
CTTCGATCCTAGAGGAGGAGGAGACCCAATTTTATATCAACATTTATTT
>UAWM135-14|Trombidiformes|Hygrobatidae
ACTCGTACCAATTATAATAAACTACCCAGATATAGCTTTCCCACGAATAAATAACATAAG
ATTTTGACTCCTTCCCCCCTCACTATTCCTTCTAATTTCAAGCTCGATTGTAGGGATAGG
AGCAGGA---ACAGGATGAACAGTATATCCTCCTTTGTCTGATAGTGACTTCCACACAGA
CATCTCAGTAGATTTAATGATTTTCTCCCTCCACCTAGCAGGAATCTCTTCCATTTTAGG
AGGTATCAATTTCTTCATAACAATAACAGTTGAAAAA---ATAACATGAAAAAGAGCCAT
AAAAATCCCCTTATTTGTCTGAGCAGTAGCTTTCACAGGTTTATTAATTATTCTATCTCT
ACCAATTTTAGCAAGAGGAATCACAATGCTCTTAACAGATCGAAACCTTAATAGCTCATT
TTTTGACCCTTCAGGAGGAGGTGATCCAATCTTCTTTCAACACATTTTC
>UAWM134-14|Trombidiformes|Hygrobatidae
ATTAATTCCAATTATAATAAACTATCCAGACATAGCTTTCCCACGAATGAATAATATAAG
ATTCTGACTACTACCACCATCATTACTTTTACTAATCTCAAGATCAATTGTAGGAATAGG
TGCAGGA---ACAGGATGAACAATTTACCCACCTTTATCAGACAGAGATTTCCATACAGA
TCCATCAGTCGATTTAATAATCTTTTCACTTCATCTAGCTGGTATTTCATCAATCCTAGG
AGGAATCAACTTTTTCATGACAATAACAGTAGAAAAA---CTTACATGAAAAAATTCAAT
AAAAATTCCAATATTTGTTTGAGCAGTTACCTTCACAGGACTTTTAATTATCTTATCTCT
ACCAATTTTAGCAAGAGGAATCACAATACTTCTAACAGACCGAAATTTAAACAGATCTTT
CTTTGATCCATCAGGAGGAGGAGACCCAATTTTCTTTCAACACATTTTC
>CNPKF2120-14|Mesostigmata|Digamasellidae
ACTAACTCCATTATTTTTAAGGTGTCCTGATATAGCTTTTCCTCGAATAAATAATATAAG
ATTTTGATTACTCCCTCCTAGTTTATTATTATTAATAATAAGATCAATAATTGATACTGG
AGTTGGA---ACTGGTTGAACTATTTATCCTCCTCTCGCTAATAATTTAAATCATAGAAG
ATTTGCAATAGACTTAGCTATTTTTAGCCTTCATATTGCGGGAATTTCTAGAATTTTAGG
TTCTATTAATTTTATTTCTACAATTTTAAATATACGA---CCTAAACATATAAAATATGA
ACAAATCCCTTTATTTATTTGAGCTGTATTTACAACAACTATTTTACTTTTATTAAGATT
GCCCGTTCTTGCTGGTGCAATTACAATACTTTTATTTGATCGAAATTTTAACTCTTCTTT
TTTTGACCCAAGAGGAGG-------------------------------
>UAWM088-14|Trombidiformes|Arrenuridae
GCTAGTTCCTCTAATATTAGCAGCCCCAGATATGGCCTTTCCACGAATAAACAACATAAG
ATTTTGATTACTCCCCCCAGCCTTGACTCTTCTATTAACTAGATCTTTAACTTCTTCAGG
AGCAGGA---ACAGGATGAACTGTTTATCCTCCTCTTTCAAGAAATATCGCCCACGGAGG
ACCTTCAGTAGATATAGCCATCTTTTCCCTACACCTAGCAGGTGTATCTTCAATTTTAGG
GGCAATTAATTTTTTAGCTACAATCATAAATATGAAA---CCCAAACATATAAAATATGA
TCGAATTCCCCTCTTTGTAATTTCAATCTTTATTACAGTTATCCTTCTTCTTCTTTCATT
ACCTGTATTAGCAGGTGCTATTACAATACTTTTAACTGACCGGAACTTCAACACTTCATT
TTTTGACCCAGCAGGAGGTGGGGATCCAATTTTATACCAACACCTATTT
>MSSCA813-16|Trombidiformes|Tydeidae
GTTAGTCCCAATTCTAATTAATGCCCCAGATATAGCTTTCCCTCGAATAAATAACATAAG
ATTCTGACTTTTGCCCCCTTCTCTTATGTTATTAATTATATCTTCGTTTAGAGAAATAGG
AGCAGGA---ACAGGTTGAACAGTTTATCCACCTTTATCAAACCAAATATTTCACGCAGG
AAATTCAGTAGATATAACAATTTTTTCACTTCACATAGCAGGGGTATCTTCCATTTTAGG
AGCAATTAATTTTATTACTACAATTATTAATATACGA---TCAAAAACAATAAAATTTGA
AAATATTCCACTATTTGTATGATCAGTTATAATTACAGCAATTTTATTATTACTATCTTT
ACCTGTATTAGCAGGAGCAATTACTATACTACTAACAGATCGAAACTACAATACTTCATT
TTTTGATCCAGCAGGAGGAGGAGATCCAATTT-----------------
>MSSCA818-16|Mesostigmata|Microgyniidae
ATTAATTCCATTAATAATCAGAGCCCCAGACATAGCTTTCCCACGTATAAACAATATAAG
ATTTTGACTTTTACCCCCCTCTTTACTATTATTACTAACTTCTTCACTAGTAGAATCAGG
AGCAGGA---ACAGGTTGAACAGTTTATCCTCCGTTAGCATCAAATATATCACATAGAGG
AGCTAGAGTAGATTTAGCCATTTTTTCCCTTCATTTAGCTGGAATTTCTTCAATTTTAGG
ATCTATCAATTTTATTACAACTATTATAAATATACGC---CCCCTAGAAATGTCCATAGA
ACGAATTCCATTATTTGTTTGATCTGTACTTTTAACAACTATTCTTTTATTATTATCTTT
ACCTGTATTAGCTGGTGCAATTACTATATTATTAACAGATCGTAATTTTAACACCTCATT
TTTTGATCCTGCTGGAGGAGGAGACCCTATTT-----------------
>UAWM128-14|Trombidiformes|Hygrobatidae
ATTAGTACCTCTTATAATCAGAGCTCCTGATATGGCATTTCCTCGAATAAATAATATAAG
CTTTTGACTTTTACCCCCCTCTATTATGCTTCTTCTTTCGAGTTCTATAACTTCTATGGG
AGCTGGG---ACTGGGTGAACAGTTTACCCCCCATTATCCATGAACTTAGCGCATAGCGG
CCCCTCAGTCGACTTAACAATTTTTTCTTTGCATTTAGCTGGGATCTCTTCTATTTTAGG
AGCAATTAACTTTATGGTTACTTTAATTAATATGAAA---CCAAAACATATAGACTTCAG
TCAAGTGCCTTTATTTGTTTGGTCAATTTTTATTACAGTCATTCTCCTTTTACTATCCCT
CCCAGTATTGGCCGGAGCTATTACAATACTTTTAACCGATCGAAATTTTAATACATCTTT
TTTTGACCCTTCTGGGGGAGGAGACCCAATTTTATATCAACATTTATTT
>CNGBG1869-14|Trombidiformes|Arrenuridae
GTTAGTCCCTCTAATATTAGCAGCCCCAGATATGGCCTTCCCTCGGATAAATAACATAAG
ATTCTGACTCCTACCCCCAGCCTTAACCTTACTACTCTCAAGATCATTAGCATCAGCAGG
AGCAGGA---ACCGGATGAACAGTCTATCCACCCCTTTCAAGTAACATCGCCCATGGGGG
CCCATCAGTAGATATAGCCATCTTCTCTTTACACCTAGCTGGTGTATCATCAATCCTAGG
GGCTATCAATTTCTTAGCTACCATTATAAATATAAAA---CCTAAACACATAAAGTACGA
CCGAATTCCTTTATTTGTAGTATCTATCTTCATTACAGTCATTCTTCTTCTCCTATCGTT
ACCCGTTTTAGCAGGTGCCATTACTATACTACTAACAGACCGAAACTTTAATACATCTTT
CTTCGACCCAGCAGGTGGAGGAGATCCCACTCTTTACCAACATTTATTT
>MSSCA626-16|Trombidiformes|Rhagidiidae
ACTAGTTCCGATAATAATCAATGCCCCAGATATAGCTTTCCCACGAATAAATAACATAAG
ATTTTGATTACTCCCACCCTCCTTAACTCTTCTTTTAATATCCTCATTCACCAGAGCCGG
AGTAGGA---ACCGGATGAACAGTTTATCCACCACTTTCTAGAAACATTGCTCATCCTGG
AGGAGCAGTAGATTTAGGAATTTTCTCTTTACATCTAGCTGGTATTTCATCAATTCTAGG
AGCAATCAATTTCATAACCACAATTATTAATATACGC---CCATCATCAATGACATTTGA
ACGAATTCCACTATTTGTCTGATCAGTTTTCATTACCGCCTTACTTCTTCTTTTATCCCT
CCCCGTTCTAGCAGGAGCTATTACAATATTATTAACAGATCGAAACTTTAATACATCATT
TTTTGATCCAGCCGGAGGAGGAGACCCAATTT-----------------
>MSSCA4939-16|Mesostigmata|Zerconidae
ATTAATCCCATTAATAGTAATAACCCCTGATATAGCATTTCCTCGAATAAATAATATAAG
ATTTTGACTTTTACCTCCTTCTTTATTATTACTTTTAATATCTTCAATAATTGAATCTGG
AGTTGGA---ACAGGATGAACTGTTTATCCTCCTTTATCTAATAGAGTATTTCATAGTGG
AATAAGTGTTGATTTAGCTATTTTTTCCCTTCACTTAGCAGGAATTTCTTCTATTTTAGG
GGCTATTAATTTCATTGTAACAATTATTAATATACGA---ACTTCAATTATTTCAATAGA
AAAATTACCTTTATTTATTTGAGCTATTTTAATCACAACTATTTTATTAATATTAGCACT
TCCAGTTCTTGCTGGAGCTATTACAATATTATTGACAGATCGAAATTTTAATACTTCTTT
TTTTGATCCTAATGGTGGTGGAGATCCAATTT-----------------
>MSSCA639-16|Mesostigmata|Trachytidae
ATTAGTTCCATTACTATTAGGAGCCCCAGATATAGCTTTTCCTCGTATAAATAATATAAG
ATTTTGATTACTTCCTCCTTCTCTAATTCTTTTGATATCTTCCTCTATAGTAGAGGCAGG
AGCAGGT---ACAGGATGAACAGTATATCCTCCTCTTGCTTCAAATATTTCTCATAGAGG
AGCCAGAGTAGATCTAGCTATTTTTTCTCTTCATTTAGCAGGTGTATCATCTATTTTAGG
TTCAATTAATTTCATTACAACAATTATTAATATACGA---TCAACAGAAATAAATTTGGA
GCGGATTCCTTTATTTGTTTGATCAGTTTTACTTACTACAATTCTTCTATTATTATCTTT
ACCTGTTCTCGCCGGAGCTATTACTATACTTCTTACTGATCGAAACTTCAATACATCTTT
TTTTGATCC----------------------------------------
>MSSCA4669-16|Trombidiformes|Erythraeidae
ATTGGTACCACTTATATTAGGTGCTCCAGACATAGCTTTCCCACGTATAAATAATATAAG
ATTCTGACTTCTTCCTCCCTCTCTAATGCTTCTTGTAACAGCTTCATTCGCTTCTATAGG
AGTAGGA---ACTGGATGAACTGTATACCCTCCTTTATCAGACTTATGGGGGCATAACTC
TTACTCAATTGAAATAACAATTTTCTCACTTCATCTAGCAGGAGTCTCATCTATTTTAGG
AGCAATCAACTTCTTAGCGACAATTAAAAACATAAAA---AATAAATTCCTATCAATAGA
AAAAATCCCTCTATTTGTTTGATCTGTAATAGCTACGGCCATCTTATTACTACTATCATT
ACCAGTATTAGCAGGTGCTATTACAATACTCCTCTCAGATCGAAACTTTAACACATCCTT
TTTTGACCCCTCAGGAGGGGGGGACCCAATCCT----------------
>MSSCA821-16|Mesostigmata|Digamasellidae
ATTAATTCCGTTAATAATTGGAGTTCCAGACATAGCTTTCCCACGACTAAATAATATGAG
ATTCTGGTTTTTACCTCCAAGATTATTACTTCTCATTATAAGAAGTTTAATTGATAGTGG
AGTTGGG---ACAGGATGAACTGTATACCCTCCTTTATCTAGTAATATTAGACATAGAGG
TAGAGCCGTAGACGTATCCATTTTTAGGCTTCATTTAGCTGGTATTTCAAGAATTTTAGG
CTCAATTAACTTCATCTCCACAATTTTAAATATACGA---GTAGACTCCTTAATTATAGA
ACGAATTCCTTTATTTGTTTGATATGTATTAATTACTACAATCTTGTTACTACTAAGACT
TCCTGTCTTAGCTGGAGCTATTACCATACTTCTTATAGACCGAAATTTCAATACAACCTT
TTTTGACC-----------------------------------------
>CNGMG1665-14|Trombidiformes|Eupodidae
ATTAGTGCCATTAATAATTGGGGCTCCTGATATAGCTTTCCCACGAATAAATAATATAAG
GTTTTGATTACTCCCCCCTTCCTTGATATTATTACTATTATCCTCTTTTGCTGAAAGAGG
AATAGGT---ACAGGGTGAACTGTTTATCCACCTTTGTCAAATTATTTATTTCATGGGGG
TATTTGTGTAGATTTAGCCATCTTTTCCTTACATATAGCAGGTATTTCTTCAATTTTAGG
AGCTATTAATTTTATTTGCACAATTATTAATATGCGG---AATAAATTTATAACCTTCGA
ACGTATACCTTTATTTCCTTGATCTGTATTGATTACCGCTATTCTATTGTTATTATCATT
ACCTGTATTAGCTGCAGCTATTACAATACTATTAACCGATCGTAATTATAATACATCATT
TTTTGATCCTACTGGAGGAGGAGACCCTATTTTATACCAACATTTGTTT
>CNGMD1784-14|Mesostigmata|Melicharidae
GTTGGTTCCTTTAATAATTTCTGCCCCTGATATAGCTTTTCCCCGAATAAACAATATAAG
TTTCTGACTTTTACCCCCCTCTTTAAGTTTATTATTATTTTCCTCTTTAGTAGAATCCGG
AGTGGGT---ACAGGTTGAACTGTTTACCCTCCTTTGTCTAGTATTTTGTACCACAGAGG
GGCTGCTGTGGATCTTTCTATTTTTTCTTTACACTTAGCCGGAATTTCTTCTATTTTAGG
TTCTATTAATTTTATTTGTACAATTTTAAATATACGA---GCTAAATCTATAGACTTAGG
CCAAATACCTTTGTTTGTTTGGTCTGTTTTTATTACTACAGTTTTATTATTACTTAGTCT
TCCTGTACTAGCGGGGGCTATCACAATACTTTTAACAGATCGAAATTTTAATACTAGGTT
TTTTGACCCAAGGGGTGGAGGGGACCCAGTTCTTTATCAGCATTTATTT
>SSWLF3064-13|Sarcoptiformes|Nanorchestidae
GTTGGTACCTTTAATAGTGGGTAGACCTGATATAGCCTTCCCTCGTATAAACAATATGAG
TTTTTGGCTTCTTCCGCCTTCACTTTTTCTTATGGTTATCTCCTCTTTTTTTTCTGTTGG
TTCTGGC---ACAGGTTGAACTGTCTATCCACCTCTTTCTTCTTACTTGGGCCACCCTGG
TGTATCTGTGGATCTTAGAATTTTTTCTTTACATTTAGCTGGTATCTCCTCTATCCTTGG
CGCTATCAACTTTATTACAACAATCTTTAATATACGT---ATGGGTGGGGTTAGAATAGA
CACGGTTTCTCTTTTTGCTTGGTCTGTTCTTGTAACTGCTTTTCTGTTACTTTTTTCTTT
ACCTGTTCTTGCTGGTGGTATCACTATACTGTTAT-------------------------
-------------------------------------------------
>UAWM055-14|Trombidiformes|Hydrachnidae
GCTTATCCCAATAATAATTAAAGCCCCAGATATAGCTTTCCCCCGTATAAATAATATAAG
ATTTTGACTTTTACCTCCATCTTTAATTCTTTTAATCTCAGGTCCTTTATTTTCAATAGG
GGCTGGA---ACAGGATGAACAGTTTACCCTCCCCTGTCAGGAAACATTGCCCACAGAGG
CCCCTCAGTAGACCTATCAATTTTTTCCCTCCACTTAGCTGGAATCTCGTCCATTTTAGG
TGCTATTAATTTTATGACAACTATTCTCAATATAAAA---CCTACCCATTTAAAGTATGA
GCAAATTTCTTTATTCGTATGATCAATCTTTATCACAGTTACTCTCCTACTCCTTTCTTT
ACCAATCTTGGCAGGAGCTTTAACAATATTGCTAACAGACCGAAATTTTAATACTTCTTT
TTTTGATCCAGCTGGGGGAGGAGATCCTATTTTATATCAACATTTATTT
>MSSCA3655-16|Mesostigmata|Parasitidae
ATTAACCCCTCTAATAGTAATAGCTCCTGACATAGCTTTTCCTCGCATAAATAATATAAG
TTTTTGACTTCTCCCCCCCGCTTTAATCCTTCTTCTAAGATCTTCTTTAGTCGAATCAGG
GGCAGGG---ACGGGCTGAACAGTTTATCCACCCCTAGCTAGAAATCTATATCACAGAGG
GGGGGCTGTCGATCTAACGATTTTCTCCTTACACCTCGCAGGTGTATCCTCCATCTTAGG
GTCAATTAACTTTATTACTACTATTATAAATATACGC---CCAGCAAGTATAAATATAGA
ACGGGTCCCTCTATTCGTATGGTCTGTTCTTATTACTACAATCTTATTACTACTATCTCT
ACCAGTGTTAGCTGGGGCTATTACAATACTTTTAACAGACCGAAATTTTAATACAACATT
TTTTGACCCAAGTGGCGGAGGGGACCCT---------------------
>HPPPC1182-13|Mesostigmata|Dinychidae
ATTAGTCCCTTTAATATTAGGAGCTCCAGATATAGCTTTCCCACGAATAAATAATATAAG
TTTCTGGTTACTCCCTCCATCTTTAATTTTGTTAACTTCATCTTCTTTAGTAGAAGCTGG
AGCAGGA---ACAGGTTGGACTGTTTATCCCCCTTTAGCAAGAAGTATTTCACATAGAGG
AGCAAGAGTAGATTTAGCAATTTTCTCCCTTCATTTAGCCGGTATTTCATCAATTTTAAG
TTCGATTAACTTTATTACAACCATTTTAAATATACGG---TCTATAGAAATAACAATAGA
ACGAATCCCACTATTTGTCTGATCAGTATTATTAACTACTATTCTTCTTCTTCTTTCTTT
ACCAGTATTAGCAGGGGCTATTACAATACTTCTAACAGACCGAAATTTTAATACATCATT
CTTTGACCCAACAGGGGGAGGAGACCCTATTTTATACCAACACTTATTT
>MSSCA903-16|Sarcoptiformes|Damaeidae
ATTGGTGCCTTTAATGATTGGAGCGCAAGATATGGCGTTTCCTCGCATAAATAACATAAG
ATTTTGGCTTCTCCCCCCTTCCTTAACTTTATTAATTATATCTGCTTTTGCTGGGGTGGG
AGCCGGA---ACCGGGTGGACTGTATACCCTCCTCTGTCTGATTCTCTATTTCATTCAAA
TATCTCAGTGGATTTAGCTATTTTTAGCTTACACTTAGCAGGAGCCTCTTCCATTTTAGG
AGCCATTAACTTTATTACTACTATTTTAAATATGCGC---TCTTCTTCTTTGAGGTTAGA
TGCAATACCCTTATTTGTGTGATCCGTTTTGGTAACTGCTGTGCTTTTATTATTATCTTT
GCCGGTTTTAGCAGGAGCTATCACAATACTACTTACAGATCGAAATTTCAATACAAGATT
TTTTGATCCTGTTGGAGGAGGGGACCCTATTT-----------------
>MSSCA3611-16|Sarcoptiformes|Punctoribatidae
ACTAGTTCCTATAATAATCGGGGCACAAGATATAGCTTTCCCACGCATAAATAACATAAG
ATTTTGGCTTCTTCCACCATCTTTGTTATTACTTTCTTCTTCAGCTTTTGCTGGAATGGG
AGCAGGA---ACTGGATGAACAGTTTACCCCCCATTGGCCGGAAATCTTTTTCATTCTGG
AATTTCTGTAGACTTGGCAATTTTTAGTCTTCATCTAGCTGGGGCTTCTTCTATTTTGGG
GGCTATTAATTTTATCACTACAATTCTAAACATGCGT---TCTTCTTCAATAACTCTGGA
TTCAATTCCTTTATTTGTTTGATCGGTATTAATTACTGCTGTTTTACTGCTTTTATCATT
GCCAGTGCTCGCTGGGGCAATCACCATGCTATTAACAGACCGAAATTTCAATACTTCTTT
TTTTGACCCTTCTGGTGGGGGAGACCCAAT-------------------
>MSSCA3596-16|Sarcoptiformes|Carabodidae
GCTAATTCCTATAATAATAGGAGTGCAAGACATGGCATTTCCTCGCATAAACAACATAAG
ATTCTGACTCCTCCCACCTTCTCTTACTCTCTTGTGTCTGTCTTCAATAGCAGGTAACGG
AGCAGGT---ACTGGATGAACGGTATACCCCCCACTGGGGGGGTATCTATTCCACTCTGA
CTACTCAGTGGATTTAGCTATCTTTAGCTTACATTTGGCCGGGGTGTCTTCAATTTTAGG
GTCTATTAACTTTATTTCTACCGTAATTAATATACGA---ATCCGTAGCAATTCACTTGA
ATTAATCCCATTATTTGTATGATCCGTAATTATTACTACAATCCTGCTATTACTTTCATT
ACCTGTTCTCGCAGGTGCGATTACCATACTATTAACAGACCGTAACTTTAACACTTCATT
CTTTGATCCTAGCGGAGGAGGGGATCCTATT------------------
>NGNAB1563-13|Mesostigmata|Ascidae
ATTAGTGCCATTAATGATCAGAGCACCAGACATAGCTTTTCCTCGAATAAATAACATAAG
ATTTTGACTTTTACCCCCTTCTTTAACTCTGCTTATATGCTCAAGAATAGTAGACAGAGG
TGTAGGT---ACGGGTTGGACCGTATACCCTCCCTTAGCAGGAAATATAGGACATAGAGG
AGTTTCTGTAGATCTTGCTATTTTTAGGCTTCATTTAGCCGGTATTAGTTCAATTTTAGG
CGCTATTAATTTTATTTCAACAATTTTAAACATACGA---GCTAAGAATATAACTCTTGA
ACAAATACCACTATTTGTCTGATCTGTATTTATTACTGCTATTTTATTACTTTTAAGACT
GCCTGTCTTAGCAGGAGCTATTACTATATTATTAACAGACCGAAATTTTAATACTACTTT
TTTTGACCCCAGTGGAGGAGGGGACCCTGTTTTATATCAACATCTATTT
>UAWM078-14|Trombidiformes|Pionidae
GCTTGTCCCCCTTATATTAAGAGCCCCAGATATAGCTTTCCCTCGAATAAATAATATAAG
CTTTTGACTCCTCCCCCCATCTTTAATTTTATTAATCACAAGATCTTTAACCGCTATAGG
TGCAGGA---ACAGGTTGAACTGTTTATCCTCCTTTATCTAGTAACTTAGCCCACAGAGG
TCCTTCAGTTGACTTAACCATTTTCTCTCTACATTTAGCAGGAATCTCTTCTATTCTAGG
AGCTATTAACTTTATAGCAACTATTTTAAATATAAAA---CCAAAATATATAAAACTAGA
GCAAATACCTTTGTTTGTTTGATCCATCTTTATCACAACAATTCTTCTACTTTTATCCTT
GCCTGTTCTAGCAGGAGCAATTACCATACTTCTAACTGATCGAAATTTTAACACTTCATT
TTTTGACCCAGCTGGGGGTGGAGATCCAATCCTTTATCAACATCTTTTT
>MSSCA3599-16|Sarcoptiformes|Carabodidae
GTTAATTCCTATGATAATAGGAGTTCAAGACATGGCATTCCCTCGAATAAATAACATAAG
ATTTTGACTCCTCCCCCCATCTCTTACCCTTTTGTGTCTGTCCTCAATGGCAGGAAATGG
GGCTGGT---ACTGGTTGAACCGTGTACCCTCCCTTAGGAAGGTATTTATTTCACCCTGA
CTATTCGGTAGACCTAGCTATCTTCAGTTTACACTTGGCTGGAGTATCTTCAATTTTAGG
CTCTATTAACTTCATTTCTACCGTAATTAACACACGA---ATCCGTAGAAATTCACTTGA
ACTAATTCCATTATTTGTGTGATCTGTTGTTATTACCACAATCCTATTACTTCTTTCCTT
ACCCGTTCTTGCAGGAGCAATTACTATATTATTAACAGATCGTAACTTCAACACTTCTTT
CTTTGACCCTAGGGGGGGTGGAGATCCAATTT-----------------
>MSSCA887-16|Sarcoptiformes|Eremaeidae
ACTAGTCCCTATAATGATTGGTGCTCAAGATATAGCCTTTCCCCGAATAAACAACATGAG
ATTCTGGTTGTTACCCCCATCCCTAACACTTCTGTCTGCTTCTGCTTTTGCTGGAATAGG
TGCAGGA---ACTGGTTGGACGGTTTATCCTCCTCTGGCAGGAAACTTATTTCATTCAGG
ATTTTCTGTAGATCTAGCTATCTTTAGCTTGCATTTAGCTGGAGCTTCTTCAATTCTAGG
AGCAATCAATTTCATCACCACCATTATAAACATACGT---TCCTCTTCGATAACCTTAGA
TTCGATTCCATTGTTTGTTTGATCAGTATTAATTACAGCAGTACTTCTTTTGTTATCTCT
TCCAGTTCTGGCTGGAGCGATTACAATGCTACTAACAGATCGAAACTTTAATACTTCTTT
TTTTGACCCAGCCGGGGGGGGAGATCCTATTT-----------------
>MSSCA4971-16|Sarcoptiformes|Eremaeidae
ATTAGTTCCTATAATAATTGGAGCTCAAGATATGGCTTTCCCTCGAATAAATAATATAAG
ATTTTGATTGTTACCACCTTCTTTAGCTTTACTTTCAGCTTCTGCTTTTGCAGGTATGGG
TGCTGGA---ACTGGTTGAACAGTGTATCCACCTTTAGCAGGAAATCTTTTTCATTCAGG
ATTTTCAGTAGATTTAGCAATTTTTAGTCTTCATTTAGCTGGAGCTTCTTCTATTTTAGG
GGCTATCAACTTTATCACGACAATCATAAATATACGT---TCTTCATCTATAACATTAGA
TTCAATTCCTTTATTTGTGTGATCCGTACTAATCACAGCTGTTTTATTGTTACTTTCTTT
ACCAGTGTTAGCTGGAGCTATCACTATATTATTGACGGATCGTAATTTCAACACTTCCTT
TTTTGACCCATCCGGAGGAGGAGACCCCAT-------------------
>MSSCA607-16|Sarcoptiformes|Haplozetidae
ACTGGTACCAATAATGATTGGAGCTCAGGACATGGCCTTTCCTCGGATAAATAACATGAG
GTTCTGACTCCTTCCCCCTTCTTTGACTCTTCTTTCCGCTTCAGCATTTGCCGGAATAGG
AGTAGGT---ACTGGGTGAACAGTCTATCCTCCCTTAGCAGGAAATTTATTTCACTCAGG
GATCTCAGTAGACTTAGCCATTTTTAGTTTACATTTGGCTGGAGCCTCTTCAATTCTAGG
AGCTATTAATTTTATCACCACTATTTTAAATATACGA---TCTTCTTCCCTAACACTAGA
TTCAATCCCGCTGTTTGTCTGATCAGTGCTCATTACAGCCGTTCTTCTATTACTTTCACT
ACCTGTATTAGCCGGGGCTATTACAATACTCTTAACCGATCGAAACTTCAACACTTCCTT
TTTTGACCCATCCGGAGGGGGGGATCCTATT------------------
>MSSCA4613-16|Sarcoptiformes|Tectocepheidae
ATTGGTTCCCTTAATGATTGGAGCACAGGATATAGCCTTTCCTCGTATGAATAACATGAG
ATTCTGGTTACTTCCCCCATCTCTTTTTCTTTTATCTTCTTCTGCTTTTGCTGGTATGGG
GGCTGGA---ACCGGGTGGACCGTTTATCCTCCCTTAGCTGGAAATCTCTTTCACTCTGG
CTTTTCTGTTGACTTAGCTATTTTTAGGTTGCACCTAGCTGGAGCTTCTTCTATTTTGGG
GGCTATTAACTTTATTACTACCATTATGAATATACGT---TCTTCTTCAATGACTTTGGA
TTCTATTCCCTTATTTGTTTGGTCAGTATTAATTACGGCTGTTTTACTTTTGCTGTCTCT
TCCAGTCTTAGCAGGTGCGATTACTATGCTTTTGACTGATCGGAATTTTAACACTTCTTT
TTTTGATCCTTCGGGGGGGGGAGATCCCATTT-----------------
>MBIOH713-13|Mesostigmata|Laelapidae
ACTAACTCCTATTTTACTTTCAACTCCAGATATAGCTTTCCCACGATTAAATAATTTAAG
ATTTTGAATATTAATCCCTTCTATTTCTCTACTAATTTTAGCTTCATTTATCGAAAGCGG
AGCAGGT---ACAGGTTGAACAGTTTATCCTCCTCTTTCTAATAATATTTCTCACAGAGG
GGCTGCTGTAGATATATGTATCTTTAGCCTTCATCTAGCAGGTATTTCTTCTATTTTAGG
ATCTATTAATTTTATTACTACAATTTTTAATATACGA---CCTTCAAATATAAGATTCGA
ACGAACTCCTTTATTTATTTGGTCAGTTCTTATTACTACAATTCTTTTATTACTTAGACT
TCCTGTTTTAGCAGGAGCTATCACTATACTTTTAACAGATCGAAATATAAACACCTCATT
TTTTGATCCTAGAGGAGGAGGAGATCCTATTTTATACCAACATCTATTT
>RBCMA061-14|Mesostigmata|Varroidae
GTTAGTTCCTTTAATAATTTCTGCACCAGATATAGCTTTTCCACGTTTAAATAATATAAG
TTTTTGATTATTAGTACCTTCTCTTAGTTTATTAATTTTTTCTTCTTTTATTGAAAGTGG
AGTAGGT---ACAGGTTGAACGGTTTATCCTCCTTTATCAGGAAATTTATTTCATAGAGG
TGTAGCAGTTGATTTAGGAATTTTAAGTTTGCATTTAGCTGGAATCTCCTCTATTATAAG
ATCTATTAATTTTATTGCTACTATTTTAAATATACGT---GTAAAGGGGATAAATCTTGA
AATAATGCCTTTATTTGTATGGTCTGTTTTTATTACTACTATTTTATTATTATTATCTTT
GCCTGTTTTAGCTGGAGCTATTACAATATTGTTAACAGATCGAAATTTTAATACTACATT
TTTTGATCCTAGAGGTGGTGGTGATCCTATTTTATATCAACATTTATTT
>UAWM077-14|Trombidiformes|Pionidae
ATTAGTTCCCCTAATATTAAGAGCTCCAGACATAGCTTTCCCTCGAATAAATAATATAAG
CTTTTGACTTCTTCCTCCTTCATTAATTTTATTGATTACAAGATCTTTAACTGCTATAGG
TGCAGGA---ACAGGATGAACTGTTTATCCTCCTTTATCAAGAAATTTAGCTCATAGAGG
TCCTTCAGTTGATTTAACAATTTTCTCCCTTCATTTAGCTGGAATTTCTTCTATTCTAGG
AGCAATTAACTTCATAGCTACTATTCTGAATATAAAG---CCAAAGCATATAAAACTGGA
ACAAATACCTTTATTTGTATGATCAATTTTTATTACAACAATTTTATTACTATTATCTTT
ACCTGTTTTAGCAGGAGCTATTACTATACTTCTGACTGACCGAAATTTTAATACCTCATT
CTTTGACCCAGCAGGAGGAGGAGATCCTATTCTTTATCAACATCTCTTC
>MSSCA913-16|Mesostigmata|Laelapidae
ACTTATTCCTTTAATAATTTCTGCTCCTGATATAGCTTTCCCTCGAATAAATAACTTAAG
ATTCTGATTATTAATTCCATCTTTCTTTTTATTAATAATTTCTTCAATTATTGAAACAGG
AGCCGGA---ACAGGATGAACAGTTTATCCCCCTCTAGCAAGAAACATATCACATAGAAG
TTGTGCAGTTGACCTAGCTATTTTTAGTCTTCACCTAGCAGGTGTAAGATCTATTCTAGG
TTCTATTAATTTTATTTCTACAATTATTAATATACGA---CCAAAAAATATATCTTTAGA
ACAAATACCTTTATTTGTATGAAGAATTTTAATTACCACTATTCTTCTTTTACTTTCACT
TCCAGTTTTAGCTGGAGCTATTACTATACTTCTATCAGATCGAAATTTTAATACTAGATT
TTTTGACCCTAGAGGAGGAGGAGATCCAATCCTT---------------
>MSSCA852-16|Trombidiformes|Eupodidae
ATTAGTACCTCTTATAATTGGTGCTCCTGATATAGCTTTTCCTCGGATAAATAACATAAG
TTTTTGAATATTACCTCCTTCATTATTAACTTTACTATTGTCTTCTTTTGCTGAAGGAGG
AGTGGGA---ACTGGATGAACTGTTTACCCCCCTTTATCAAATTATTTATTTCACGGAGG
GATCTCTGTAGATTTAACTATTTTTTCTTTACATATAGCAGGAGTCTCATCCATCTTAGG
AGCTATTAATTTTATTAGCACAATTTTAAATATACGA---ATAAGTATAATAAATTTTGA
GCGTTTACCTTTATTTGTATGATCAGTATTAATTACTGCAATTTTATTATTACTATCTCT
TCCTGTATTAGCAGGAGCTATTACTATATTATTAACAGATCGAAATTATAATACTTCATT
TTTTGATCCTGCAGGAGGTGGAGATCCAATTT-----------------
>CNGMD1791-14|Mesostigmata|Dinychidae
ACTAGTTCCATTAATAATTGGTGCCCCAGATATAGCTTTCCCACGGATAAATAATATAAG
TTTTTGACTTCTTCCCCCTTCTTTAATTCTTTTAATTTCTTCTTCTTTAGTAGAATCAGG
AGCTGGT---ACAGGTTGAACTGTTTATCCACCTTTAGCTTCAAATATCTCTCATAATGG
AGGAAGTGTAGATCTTGCTATTTTTTCTCTTCATTTAGCTGGTTTATCTTCTATTTTGGG
CTCAATTAATTTTATCACAACAATCTGTAATATACGA---TCATATAGAATATCAATAAA
TCAAATACCTTTATTTGTATGATCAATTTTTTTAACTACTATTCTTTTATTATTATCTTT
ACCAGTACTAGCTGGAGCTATTACAATATTACTAACAGACCGAAATTTTAATACTTCTTT
CTTTGATCCTGCTGGAGGAGGAGATCCCATTTTATACCAACATCTTTTT
>SSWLD8345-13|Sarcoptiformes|Eremaeidae
ACTAGTACCTATAATAATTGGAGCCCAAGATATAGCATTCCCTCGCATAAATAACATAAG
TTTTTGATTACTACCACCTTCTCTTACCTTACTTTCTGCCTCTGCTTTTGCAGGAATAGG
AGCTGGA---ACAGGTTGAACTGTGTATCCCCCTCTAGCTGGAAATTTATTCCATTCAGG
GATTTCTGTGGATTTAGCAATTTTCAGCCTACATTTAGCAGGTGCTTCCTCTATTTTAGG
AGCTATTAATTTTATTACTACAATTATAAACATACGA---TCATCTTCCATAACCTTAGA
CTCCATTCCACTATTTGTTTGATCCGTGTTAATTACTGCTGTTTTACTATTACTTTCTTT
ACCAGTATTAGCTGGAGCTATCACTATATTACTAACAGATCGTAATTTTAATACATCCTT
TTTTGATCCTTCTGGAGGAGGTGACCCAATTCTTTACCAACATTTATTT
>NGNAB1562-13|Mesostigmata|Ascidae
ATTGGTTCCTTTAATAATTGGAGCCCCTGATATGGCTTTTCCTCGAATAAATAATATAAG
ATTTTGATTGCTCCCGCCTTCTTTAATTTTATTGGTATTTTCTAGAGCTTTGGGAAGGGG
TGCTGGG---ACTGGTTGAACAGTCTACCCTCCTTTATCGAGAAGAGGGTTTCATAGTGG
TGGTTCTGTAGATTTAGTAATTTTTAGTTTGCATTTAGCAGGAGTTTCTTCAATTTTAGG
GGCAATTAATTTTATTTCTACAATTTTAAATATACGA---CCTAAGAGGATATCTTTAGA
GCGGATGCCTTTATTTGTTTGATCGGTTTTTATTACGGCTATTCTTTTGTTACTAAGTTT
GCCTGTTTTAGCTGGAGCAATTACTATGCTTCTTACAGATCGAAATTTTAATACTACTTT
TTTGGACCCAAGAGGAGGAGGGGATCCTGTATTATACCAGCACTTGTTT
>MSSCA3590-16|Mesostigmata|Parasitidae
ACTCGTCCCCTTAATAATCTCTGCACCTGATATAGCTTTCCCTCGAATAAATAATATAAG
TTTCTGACTTCTACCCCCCTCTTTAACCCTTCTTCTTTACTCCTCCCTAGTAGAATCAGG
AGCTGGC---ACTGGATGAACTGTATACCCCCCCTTGGCGGGAAATATATCCCACAGAGG
GGGGGCCGTAGATCTGGCTATTTTTTCCCTTCATTTAGCAGGAGCTAGCTCTATCTTAGG
GTCTATTAATTTTATTACAACTATCATAAACATACGG---CCAAAAAATATAAGCCTAGA
GCAAATACCTCTATTTGTTTGATCTGTATTCATTACAACTATTCTCTTGCTACTCTCACT
TCCTGTACTAGCAGGGGCAATCACAATGCTCCTAACGGACCGAAATTTTAACACCTCTTT
CTTTGACCCTAGCGGGGGAGGGGACCCT---------------------
>MSSCA899-16|Sarcoptiformes|Parakalummidae
ACTAGTTCCAATAATAATTGGAGCTCAAGATATAGCATTCCCCCGTATAAATAACATAAG
ATTTTGATTACTTCCCCCTTCATTGTTTTTACTATCTTCTTCTGCATTTTCAGGCATAGG
AGTTGGA---ACAGGATGGACTGTGTATCCTCCTTTAGCAGGAAGATTGTTTCACTCTGG
ATTTTCAGTAGATTTAGCAATTTTTAGCTTACATCTCGCAGGTGTTTCTTCTATTTTAGG
AGCGATTAATTTTATCACCACCATTTTTAACATACGT---TCTTCTTCTCATACATTAGA
TTCTATCCCATTATTTGTGTGATCTGTTTTAATTACAGCAATTTTACTTTTATTATCGCT
TCCAGTTTTAGCGGGGGCCATTACTATATTGTTAACAGATCGAAATTTTAATACTTCTTT
CTTTGATCCATCCGGAGGAGGTGACCCTATT------------------
>CNPAJ043-13|Mesostigmata|Halolaelapidae
GCTTGTACCTTTAATAGTTTCTGCTCCGGACATAGCGTTTCCACGTATAAATAACATAAG
TTTTTGACTCCTACCCCCCTCTCTTCTTCTTCTTCTATCCTCCTCGATAGTTGAGGCTGG
TGTTGGT---ACAGGATGAACAGTTTATCCTCCTTTGGCCTCTAATATCTCCCATTCAGG
GTTCGCAGTTGATTTAGCAATTTTTAGACTACATTTAGCCGGTATTTCATCAATTTTAGG
CTCTATTAATTTTATCACAACAATTATAAATATACGC---CCTAAACACATATCTATAGA
ACAAATACCTCTATTCGTTTGGTCTGTCTTTATCACAACAATCCTTCTACTCCTATCTCT
TCCAGTATTAGCTGGAGCAATTACTATACTTTTAACAGACCGAAACTTCAACACGTCTTT
CTTCGACCCTAGAGGGGGTGGTGATCC----------------------
>MSSCA3661-16|Mesostigmata|Digamasellidae
ACTAACCCCAATTATACTAAACTGCCCTGATATATCTTTCCCTCGCCTCAATAATCTAAG
ATTTTGACTCCTACCCCCTAGATTAATTATACTTCTTCTAAGAAATTTTATAGGTATAGG
AACAGGA---ACAGGATGAACAATTTATCCCCCCCTTTCAAATCAAATTTTTCACTCTAG
TTCTTCTGTTGATTTTACTATTTTTAGACTTCACATCGCAGGAATTTCTAGAATTTTAAG
TTCAATTAATTTTATTACTTCCATTATTAATATCCGA---CCTAATTCTATAAAAATAGA
ACAAATCCCTTTATTTCTCTGATCAATTCTAATTACCACTTTCCTATTATTATTAAGCCT
TCCTGTTCTAGCAGGAGCTATTACTATACTCCTAACTGATCGAAACTTTAACTCAACCTT
TTTTGACCCTAGAGGAGGAGGAGACCCTATT------------------
>UAWM124-14|Trombidiformes|Aturidae
ATTAGTTCCTCTTATAGTATCAGCACCAGATATAGCTTTCCCACGAATAAATAATATAAG
ATTTTGACTTCTTCCCCCTTCTCTCTTATTATTAATCACAGGATCTATAACCTCCATAGG
AGCAGGA---ACTGGATGGACTGTTTATCCACCTTTGTCCGGGAATTTAGCTCACTCAGG
CACTTCTGTTGACTTAACCATTTTTTCTTTACATTTAGCTGGTATTTCATCAATCTTAGG
AGCTATTAATTTCATAGCTACTATTTTAAATATAAAA---CCCTCTAACATAAAATTAGA
ACAACTATCACTATTTGTTTGATCCATTTTCATTACAACAATTTTACTACTTTTATCATT
ACCTGTTTTAGCAGGAGCCATTACCATATTATTAACAGATCGAAATTTTAATACCTCATT
TTTTGATCCTGCAGGAGGAGGGGATCCAATTTTATACCAACATCTATTT
>SSWLD8332-13|Mesostigmata|Trachytidae
ACTAATTCCCTTGTTATTAGGGGCACCAGATATAGCTTTTCCTCGCATAAATAATTTAAG
ATTCTGATTATTACCCCCATCATTAATTCTATTAATATCTTCATCTCTTGTAGAATCTGG
TGCAGGG---ACAGGCTGAACAGTCTATCCTCCTTTAGCCTCGAATATTTCTCATAGAGG
GGCAAGAGTAGACCTAGCTATTTTTTCTCTTCATTTGGCAGGAGTATCCTCTATTCTAGG
TTCAATTAATTTTATCACAACAATTATTAATATACGA---TCAATAGAAATAACAATAGA
ACGTATTCCTTTATTTGTATGATCTGTTCTTTTGACAACAATTCTATTACTGTTATCTTT
GCCCGTTCTAGCAGGAGCTATTACTATGCTTTTAACAGACCGAAACTTTAATACTTCTTT
TTTCGATCCTGCAGGAGGGGGAGACCCTATTTTATATCAACATCTATTT
>CNGBH774-14|Trombidiformes|Unionicolidae
ACTAGTCCCACTGATAATTAGAGCCCCAGATATAGCTTTTCCACGAATAAACAACATAAG
ATTCTGATTACTTCCCCCAGCTTTAATTTTATTATGTACTGGATCAATAACAAACATAGG
AGCTGGA---ACAGGATGAACAGTTTACCCTCCCTTATCAGGGAATATTGCTCACGGAGG
AATTTCTGTAGACCTATCAATCTTCTCTTTACATTTAGCAGGTATTTCTTCAATTTTAGG
AGCCATTAATTTTATGGCAACTATTTTAAATATAAAA---CCGAAATTTATAAAAATAGA
ACAAATACCCTTATTTGTTTGATCAATCTTTATTACAGTGATTCTTCTTCTTTTATCTTT
ACCAGTACTAGCTGGAGCTATCACAATACTTTTAACAGACCGAAATTTTAATACATCTTT
CTTTGACCCAGCAGGAGGGGGAGACCCTATTTTATATCAACATCTTTTT
>UAWM094-14|Trombidiformes|Arrenuridae
ACTATTACCTTTAATACTAAGAGCTCCTGATATAGCATTCCCACGAATAAATAATATAAG
ATTCTGATTATTACCGCCATCAATCACCCTTCTTCTTTCTAGATCATTTACATCAATAGG
TGCTGGT---ACAGGGTGAACAGTATACCCACCTTTATCAAGAAACATTGCTCACTCAGG
ACCGTCTGTAGATTTAGCAATTTTCTCACTTCACCTAGCAGGGGTATCTTCAATTTTAGG
GGCTATTAATTTTATAGCCACAACTATCAATATAAAA---CCATCATCTATAAAGACAGA
TAAAATTCCTTTGTTTGTTTGATCAATTTTTATTACAACTATTCTACTTCTTCTTTCGTT
ACCGGTTTTAGCAGGAGCTATTACAATGCTATTAACAGATCGAAATTTTAATACATCATT
TTTTGATCCTGCAGGAGGAGGAGATCCAATTTTATACCAACATTTATTT
>MSSCA889-16|Sarcoptiformes|Eremaeidae
ACTAGTACCCATAATGATTGGAGCCCAAGACATAGCTTTCCCTCGTATAAATAACATGAG
ATTTTGGTTACTTCCACCTTCTTTATCTCTGCTTTCTGCCTCTGCTTTTGCAGGAATGGG
TGCTGGA---ACAGGTTGGACAGTGTATCCTCCTCTAGCAGGAAATCTCTTTCATTCGGG
GTTTTCGGTAGACTTAGCTATTTTTAGACTACACTTAGCCGGTGCTTCCTCTATTTTGGG
GGCTATCAATTTTATTACTACTATTATAAATATACGT---TCTTCCTCTATGACCTTAGA
TTCAATTCCTCTATTTGTTTGATCAGTTTTAATTACTGCTGTGCTTTTACTTTTATCGTT
GCCGGTTTTGGCAGGGGCAATTACAATGTTATTAACAGATCGTAACTTTAATACATCATT
TTTTGACCCATCCGGAGGCGGGGATCCAATTT-----------------
>MSSCA649-16|Mesostigmata|Zerconidae
ATTAGTCCCTTTAATAATAAGAACCCCTGATATAGCTTTTCCTCGAATAAATAATATAAG
ATTTTGACTCCTTCCTCCTTCTTTAATTATATTACTAAGATCTTCAATAATTGAATCTGG
AGCAGGA---ACAGGGTGAACTATTTATCCTCCTCTTTCTAATAATATTTCTCATAGAGG
AATATCTGTTGATATTACTATTTTTTCACTTCATTTAGCAGGTATTTCTTCTATTTTAGG
TGCTATTAATTTTATTGTAACTATTTTAAACATACGA---AATAAAAATATAAACTATGA
AAAATTTCCTCTATTTATTTGAAGAATTTTAATTACTACAATTTTACTTTTATTAGCTTT
ACCTGTTCTAGCAGGTGCTATTACAATATTACTAACAGATCGAAATTTTAATACTTCTTT
TTTTGATCCTAGAGGAGGAGGAGACCC----------------------
>MSSCA4928-16|Mesostigmata|Laelapidae
ACTAACCCCTATATTTATTACTTCAATAGATATAGCATTCCCACGACTTAATAATTTAAG
TTTCTGACTTCTTATCCCATCATTAATCTTTTTAATTCTTTCCTCTTTTATTGAAAGAGG
TGTAGGT---ACAGGATGAACAGTTTATCCACCTCTATCAGGCAATATAAGCCATAGAGG
TGCATCAGTAGATCTAGCCATCTTTAGCCTTCATTTAGCTGGTATTTCTTCAATTCTTAG
CTCAATCAACTTTATATCAACTATCATAAATATACGA---CCTAATAAACTTCTAATTGA
ACATATACCTCTTTTTGTATGATCAATCTTTATTACAACAATTCTTCTTCTCTTAAGACT
ACCTGTTTTAGCAGGGGCTATTACTATACTCCTAACAGATCGAAATTTTAATACTTCCTT
CTTTGACCCAAACGGAGGAGGAGATCCAATCC-----------------
>CNGMD1780-14|Trombidiformes|Pygmephoridae
GTTAATTCCAATGATAATAATAACTCCAGACATGGCATTTCCACGAATAAATAACATAAG
ATTCTGATTACTACTATCTTCTTTAGCTCTACTTATTTCTTCAATATTAACTTCTCAGGG
AAGAGGA---ACAGGATGAACTGTCTATCCACCACTGTCAAGCCAAATATTTCACTCCGG
TATGTCAGTTGATTTAACAATTTTATCTTTACATTTAGCGGGTGCCTCTTCAATTATAAG
ATCATTAAATTTTATTATTACTATTCTAAATATAAAA---CCCAAAACAATATATTTAGA
ATATATCCCCTTGTTCGCCTGAAGAGTTTTACTAACAACAATTCTGCTATTATTAGCCTT
GCCAGTTCTAGCCGGTGCAATTACTATACTACTAACAGACCGAAACTTTAATACATCATT
TTTTGACCCTAGAGGGGGGGGTGATCCTATTCTATATCAACACTTGTTC
>MBIOH728-13|Mesostigmata|Phytoseiidae
ACTGGTGCCAATAATAATTAATGCTCCGGATATAGCCTTCCCACGTATAAATAATATAAG
ATTTTGACTCTTACCTCCGTCATTCTTATTCCTAACTTTATCTTCATTTATTGAAGGAGG
AGCTGGA---ACTGGTTGAACAGTTTATCCTCCTTTATCCAATTCTATTTTTCACAGAGG
CCCTTCAGTTGATTTAGCTATTTTTAGATTACATTTAGCTGGAATCTCTTCTATTATAGG
GTCTATTAATTTTATCTGTACAATTTTAAACATACGT---CCTTTATTAACCAAGCTTGA
ACAAATACCTTTATTCGTATGATCTATTTTTATCACAACTATTCTTCTTCTTCTCTCTCT
TCCAGTTTTAGCTGGAGCCATTACTATACTTTTAACTGACCGAAACTTTAACACCTGTTT
TTTTGATCCTAGAGGAGGGGGTGACCCTGTTTTATACCAACACTTATTT
>UAWM131-14|Trombidiformes|Arrenuridae
ACTACTACCTTTAATATTAAGAGCCCCTGATATAGCATTTCCACGAATAAATAATATAAG
ATTCTGATTACTACCACCATCACTCACCCTCCTTCTTTCAAGATCCTTTACATCAATAGG
AGCTGGG---ACTGGGTGAACAGTTTATCCTCCCCTAGCAAGAAATATTGCTCATTCAGG
ACCATCCGTAGATTTGGCAATTTTTTCTCTTCACCTCGCAGGAGTATCTTCAATTCTTGG
GGCTATTAATTTTATAGCCACAACTATTAACATAAAA---CCTTCATCAATAAAGACAGA
TAAAATCCCCCTATTCGTTTGGTCAATCTTCATTACAACTATTCTACTTCTTTTATCTTT
ACCGGTTTTAGCAGGAGCTATTACAATATTATTAACAGATCGAAATTTCAATACATCATT
TTTCGATCCTGCAGGAGGAGGAGACCCAATTTTATACCAACATCTATTC
>MSSCA3654-16|Mesostigmata|Parasitidae
ACTAACCCCTTTAATAATTTCTGCCCCTGATATAGCTTTCCCTCGAATAAACAATATAAG
ATTTTGGTTATTACCTCCCTCTTTATCTCTTCTCTTATTCTCTTCTATAGTAGAAGCCGG
AGCCGGA---ACTGGTTGAACAGTCTACCCCCCCTTAGCAAGAAATACTTCTCATAGCGG
AGCTGCTGTAGATTTAGCTATTTTTTCATTACATTTAGCTGGTATCTCATCAATTCTTGG
ATCAATCAATTTTATTACAACTATTATAAATATACGT---CCAAAAGAAATATCTTTAGA
CCAAATACCTCTATTTGTCTGATCTGTTTTTATCACTACTATTTTACTCCTTTTATCTCT
TCCTGTTTTAGCAGGAGCTATCACAATACTACTAACAGATCGTAACTTCAATACTTCTTT
TTTTGACCCTAGAGGAGGAGGAGACCCTATT------------------
>SSWLD8211-13|Mesostigmata|Zerconidae
ATTAGTACCTTTAATATTAATAATTCCTGATATAGCATTTCCCCGATTAAATAATATAAG
ATTTTGAATACTTCCTCCTTCTTTACTCTTACTATTAAATTCCTCTATAGTAGAAAGAGG
GACAGGA---ACTGGATGAACTGTATATCCCCCTCTTTCACATAATATATCCCATAGAAG
AATAAGAGTTGATTTATCTATTTTTAGTCTTCATATAGCTGGTATCTCTTCTATTTTAAG
TTCTATTAATTTTATCGTAACAATTTTAAATATACGA---CCTAATATACTATTTTTAGA
TAAAATACCTTTATTTATTTGATCAATTTTTATTACTACAATTTTATTACTATTAGCGTT
ACCCGTTTTAGCAGGTGCAATTACAATATTATTAACTGATCGTAATTTTAATACTTCTTT
CTTTGATCCTAATGGAGGAGGAGATCCTATTTTATACCAACACTTATTT
>SSWLD8334-13|Sarcoptiformes|Galumnidae
ACTAGTTCCAATAATAATCGGAGCTCAAGACATGGCCTTCCCTCGAATAAATAACATAAG
TTTTTGGTTACTCCCTCCGTCTCTAACCTTGCTTTCCCTTTCAGCCTTCGCTGGGATAGG
AGCAGGC---ACCGGTTGGACCGTGTACCCCCCCTTAGCTAGAAGTATATTTCACTCAGG
GATTTCAGTAGATCTTGCCATTTTTAGACTTCACTTAGCGGGGGCCTCTTCTATTTTAGG
GGCTATTAACTTTATCACTACTATTCTAAATATACGA---TCTTCTTCTCTAACCCTAGA
CTCAATCCCTTTATTTGTGTGATCCGTGCTAATTACCGCAGTCCTTCTTTTACTATCATT
ACCCGTACTAGCAGGAGCAATTACAATACTGCTAACAGACCGAAATTTCAACACCTCTTT
TTTCGACCCTTCGGGAGGGGGGGACCCCATTCTTTACCAGCACTTATTC
>RBCMA369-15|Sarcoptiformes|Gustaviidae
GTTGGTACCCATGATAATTGGGGCTCAGGATATAGCCTTCCCACGCATAAATAACATAAG
TTTTTGACTCCTACCCCCTTCCCTAATTCTACTAAGAAGTTCTGCTTTTGCGGGGATAGG
GGCAGGA---ACGGGTTGAACTGTTTATCCCCCCCTAGCTGGTAACCTATTTCACTCAGG
AATTTCCGTAGACTTAGCAATTTTCAGTTTACATTTAGCTGGTGCCTCTTCAATTTTGGG
GGCTATTAACTTTATCACTACTATTATTAATATACGT---TCTTCCTCGTTAACTTTAGA
TTCTATTCCGCTATTCGTATGATCTGTACTTATTACAGCAGTTCTCCTACTACTATCCCT
ACCCGTTCTAGCTGGAGCTATCACCATGCTACTCACAGACCGGAATTTCAACACAACCTT
TTTTGACCCTTCGGGTGGGGGGGATCCTATTCTTTATCAACATCTGTTC
>MSSCA927-16|Trombidiformes|Rhagidiidae
ATTAGTTCCTATAATAATCAGTGCTCCAGATATAGCTTTTCCCCGAATAAACAACATAAG
ATTCTGACTACTTCCACCATCCTTGTCCCTACTATTGATATCAGCATTTACAAGAGCAGG
AGTAGGA---ACTGGATGAACAGTGTATCCACCTTTATCTGCCAACATTGCTCACCCAGG
AGGAGCAGTAGATTTAGGAATTTTTTCTCTACACCTAGCAGGAATTTCATCAATCTTAGG
AGCCATTAACTTCATAACTACAATCATTAATATACGC---TCCCCCTCTATATCCTTCGA
ACGAATTCCATTATTTGTTTGGTCTGTTTTCATTACAGCCTTACTTCTACTTTTGTCTCT
TCCCGTACTCGCAGGAGCAATTACCATGTTATTAACAGATCGAAACTTCAATACTTCTTT
CTTCGACCCAGCTGGAGGGGGAGATCCTAT-------------------
>RBCMA361-15|Sarcoptiformes|Ceratozetidae
ACTAGTTCCAATGATAATTGGGGCACAAGACATAGCTTTTCCACGTATAAATAACATAAG
ATTCTGACTCTTGCCTCCTTCGCTAGCCTTGTTATCTTCATCAGCTTTTGCAGGAATAGG
GGCAGGA---ACAGGTTGAACAGTATACCCACCTTTAGCAGGAAATCTTTTTCACTCAGG
ATTTTCTGTAGATTTAGCCATTTTTAGCCTTCATTTAGCAGGGGCATCTTCTATTTTAGG
AGCTATCAATTTCATCACTACCATTTTAAACATACGA---TCTTCTTCCATAACATTAGA
CTCTATTCCTCTATTCGTTTGATCTGTACTAATTACTGCTGTTTTGTTATTACTATCTCT
CCCAGTTTTGGCAGGAGCTATCACTATGCTTTTAACAGACCGAAACTTTAACACCACCTT
CTTTGATCCTTCTGGAGGAGGAGACCCTATCCTATACCAACATTTATTT
>MSSCA888-16|Sarcoptiformes|Eremaeidae
GCTTGTTCCCATAATGATTGGAGCACAAGACATAGCTTTTCCTCGTATGAATAACATGAG
ATTTTGATTACTTCCTCCCTCACTGTCCCTTCTATCAGCGTCAGCTTTTGCTGGTATAGG
AGCAGGA---ACCGGTTGAACTGTGTATCCCCCTTTAGCGGGAAACTTGTTTCATTCCGG
TTTTTCCGTTGATTTAGCAATTTTCAGGTTACATTTAGCAGGAGCCTCCTCTATTCTAGG
AGCTATTAATTTTATTACTACCATCATAAATATGCGT---TCTTCTTCCATAACGTTAGA
TTCAATCCCTCTATTCGTTTGGTCAGTATTAATTACAGCCGTTTTGTTACTTCTATCCTT
ACCAGTATTAGCAGGAGCCATTACCATATTATTAACGGATCGGAATTTTAACACCTCATT
CTTTGACCCTGCCGGGGGAGGGGATCCAAT-------------------
>MSSCA3631-16|Trombidiformes|Rhagidiidae
ACTAGTTCCAATAATAATTGGAGCTCCAGATATAGCATTCCCACGAATAAACAATATAAG
ATTCTGACTACTACCCCCATCCCTATCTTTACTACTAATATCAGCCTTCACGAGAGCTGG
GGTAGGA---ACAGGATGGACAGTATACCCACCCCTCTCAAGTAACATCGCCCATCCGGG
GGGGGCAGTAGACCTAGGAATTTTTTCTCTCCATTTAGCAGGAATCTCCTCAATTTTAGG
AGCAATTAATTTCATAACTACAATCATCAACATACGA---TCACCAGCTATATCCTTCGA
ACGCATCCCTCTATTTGTATGATCTGTCTTTATCACAGCCCTCCTACTCTTACTATCTCT
ACCAGTACTAGCAGGAGCAATCACCATATTACTAACAGACCGAAACTTTAATACATCATT
CTTTGATCCAGCTGGAGGAGGAGATCCAATTT-----------------
>MSSCA3569-16|Mesostigmata|Digamasellidae
ATTAGTACCTTTAATAATTAGAGCTCCTGATATAGCTTTTCCACGAATAAATAATATAAG
ATTTTGATTATTACCTCCAAGTTTACTTTTTTTGATCCTTAGAAGTTTAATTGAAGGAGG
AGTTGGT---ACTGGATGAACAGTATACCCACCTTTAGCTAGAAATATTAGTCATTCAGG
AAGTGCTGTTGATATAGCTATTTTTAGTTTACATCTTGCAGGAATTTCTAGAATTTTAGG
TTCAATTAATTTTATTACAACTATTGTTAATATACGT---CCTAAATCTATAAGATTTGA
ACGAATTCCATTATTTGTATGATCAGTTTTTATTACAACTATTTTATTATTATTAAGTTT
ACCTGTTTTAGCAGGTGCAATTACAATACTTTTATTAGATCGAAATTTTAATACTTCTTT
TTTTGATCCTAGAGGTGGTGGGGATCCTGTAT-----------------
>MSSCA650-16|Mesostigmata|Zerconidae
ACTTGTCCCTATAATAGTAATATCTCCGGATATAGCTTTTCCTCGTATAAATAATATAAG
TTTTTGATTGTTACCTCCTTCTTTAATTTTACTTTTAAGGTCTTCTATAACAGAGTCTGG
CTCTGGA---ACTGGTTGAACAGTTTATCCGCCTCTTTCAATAAATATTTCACATAGCGG
AATAAGCGTAGATTTGGCAATTTTTTCTTTACATTTGGCTGGTGTGTCTTCAATTTTAGG
GGCTGTTAACTTTATTGTTACTATTTTAAACATACGG---CCGATGTATTTAAGGATAGA
AAAGTTGCCTTTATTTATTTGATCTATTTTTATTACGACTATTTTATTGCTCTTAGCACT
TCCTGTTTTAGCAGGTGCAATCACAATACTATTAACTGACCGTAATTTTAATACATCTTT
TTTTGATCCAAGGGGG---------------------------------
>MSSCA3347-16|Mesostigmata|Trachytidae
ATTAGTTCCTCTAATATTAGGAGCTCCAGACATAGCTTTCCCACGTATAAATAATATAAG
ATTTTGATTACTGCCTCCTTCTTTAATTTTACTTATATCTTCTTCCATAGTAGAAGCCGG
AGCAGGT---ACAGGCTGAACCGTTTATCCCCCATTAGCTTCTAATATTTCCCATAGAGG
AGCCAGAGTAGATCTTGCAATTTTTTCTCTTCATTTGGCAGGAGTTTCTTCTATTTTAGG
CTCTATTAATTTTATTACTTCAATTATTAACATACGT---TCAACAGATATAAATATAGA
ACGCATTCCTCTTTTTCTTTGATCAGTTCTTTTAACAACAATTTTACTACTATTATCTCT
TCCAGTGTTAGCCGGAGCAATTACAATATTATTAACAGATCGAAACTTTAATACTTCATT
TTTTGATCCAGCAGGTGGAGGAGACCCAATTT-----------------
>MSSCA3675-16|Sarcoptiformes|Phthiracaridae
GTTGCTCCCGATAATAGTAGGATCACAAGACATAGCTTTCCCACGAATAAACAATATAAG
ATTCTGATTACTCCCACCATCCCTACTTCTCCTAATCAGGTCTTCTATGTCAGGGACAGG
AGTAGGT---ACAGGATGGACCATTTACCCCCCCCTCTCGGACTCTATATTTCACTCTTC
ATCCTCAGTAGATCTATCAATCTTCAGTTTACATTTAGCCGGGATTTCGTCAATCCTAGG
TTCAATTAACTTCATCAGAACAATGATAAACATAAGA---TCAAATTATACAACCCTAGA
TTTCATACCCCTATTTGCTTGATCAATTTTAATTACCACTCTTTTATTAATAATTTCATT
ACCAGTCCTAGCAGGAGCTATTACGATACTTCTTATAGACCGAAACTTTAACACCTCCTT
CTTCGACCCAACAGGGGGAGGTGATCCTGTTC-----------------
>MSSCA3668-16|Sarcoptiformes|Phthiracaridae
ACTTCTACCAATTATAGTAGGTTCACAAGATATAGCATTCCCCCGAATAAACAACATAAG
ATTCTGATTATTACCCCCTTCATTAACTCTATTAATTAGATCATCCATATCGAGAACAGG
GGCAGGA---ACAGGATGAACAATCTATCCCCCTCTTTCAGATTCATTATTCCACTCTTC
CTCACCAGTAGATTTAACTATCTTCAGACTCCACTTGGCTGGAGTATCGTCAATCTTAGG
TTCAATCAACTTTATTAGAACTATACTAAATATGAAA---TCAAACTATATAAGAATAGA
ATCAATACCTTTATTTGCCTGATCAATTATAATTACAACACTTTTATTAGTAATTTCATT
ACCAGTACTAGCAGGAGCCATTACAATATTATTAATAGATCGAAACTTCAGAACGTCATT
CTTTGATCCCACAGGAGGAGGGGACCCAGTACTT---------------
>MSSCA719-16|Mesostigmata|Trachytidae
ATTAATTCCTTTAATACTAGGAGCTCCAGACATAGCTTTCCCACGTATAAATAATATAAG
ATTTTGACTCTTACCTCCTTCTTTAATTCTTCTTATATCTTCTTCCCTAGTAGAAGCTGG
GGCAGGC---ACAGGATGAACTGTATACCCCCCACTTGCTTCTAATATTTCTCATAGAGG
AGCAAGAGTAGATCTAGTTATTTTTTCTCTTCACTTAGCAGGAGTATCCTCTATCTTAGG
ATCTATTAATTTTATCACAACAATTATTAACATACGA---TCAATAGAAATAACTCTAGA
ACGAATCCCCCTTTTTATTTGATCCGTTTTTCTTACAACAGTTCTTCTATTGTTATCTCT
ACCCGTATTAGCTGGAGCAATTACAATATTACTAACAGACCGAAATTTCAATACTTCTTT
CTTCGACCCAGCAGGGGGAGGGGACCCTAT-------------------
>MSSCA734-16|Mesostigmata|Dinychidae
ATTAGTACCTTTAATAATTAGAGCTCCAGATATAGCTTTTCCTCGTATAAATAATATAAG
TTTTTGGTTACTTCCTCCTTCCTTAATTTTATTAATTTCATCCTCTATAGTAGAATCAGG
AGCCGGA---ACTGGTTGAACTGTTTATCCTCCTTTAGCTTCTAATATATCCCATAATGG
TGGAAGTGTAGACTTAACAATTTTTTCCTTACACCTTGCTGGTCTATCCTCAATTTTAGG
TTCTATTAATTTTATCACAACTATTATAAATATACGA---CCTAAAACAATAACTTTAGA
CCAAATACCTTTATTTGTATGATCAATCCTTCTTACAACAATTTTATTACTTTTATCTTT
ACCTGTTTTAGCAGGTGCCATTACAATACTTTTAACAGATCGTAATTTTAACACATCCTT
CTTTGACCCAGCTGGAGGAGGTGATCCTATTT-----------------
>SSJAD3346-13|Sarcoptiformes|Crotoniidae
ACTTGTGCCCATAATAATCGGAGCCCAAGATATAGCTTTCCCTCGTATAAACAACATGAG
TTTTTGATTGCTTCCTCCTTCTCTAACTCTTCTCTCAGCTTCTGCCTTCGCAGGCATGGG
AGCGGGG---ACCGGATGAACCGTTTACCCCCCCCTCTCTACAAACATGTTTCACTCTGG
CNTCTCAGTTGNNNNAGCAATTTTTAGCTTACATTTAGCTGGTGCTTCTTCTATCCTGGG
AGCAATTAACTTTATCACCACCATTATAAATATGCGA---TCCTCAGCTATGAGGATAGA
CGCTATTCCCTTATTTGTATGGTCTGTGTTAATTACAGCAGTTTTACTACTCCTCTCCCT
ACCAGTTTTGGCTGG---------------------------------------------
-------------------------------------------------
>SSKUB11333-15|Trombidiformes|Erythraeidae
ATTAATTCCAATAATACTAGGGGCCCCAGATATAGCTTTCCCACGAATAAATAACATAAG
ATTTTGACTTCTTCCCCCTTCTTTAATTCTTCTCTTGTCAGCCTCAATAGCAAACATGGG
TGTAGGG---ACAGGGTGAACAATTTACCCTCCCTTATCAGATTTGTGTGGCCACAGATC
GTACTCAATTGAGATATCTATTTTTTCTTTACACCTAGCAGGTGTGTCATCTATCTTAGG
GGCAATCAACTTCTTAGCCACTATCAAAAACATAAAA---AATAGCGCGTTATCAATGGA
AAAGATACCTTTATTTGTATGGTCTGTAATAGTGACTGCTATTTTACTCCTATTATCATT
ACCTGTATTAGCGGGAGCCATCACCATACTATTATCAGATCGAAATTTCAACACATCCTT
TTTCGACCCATCAGGAGGAGGAGACCCAATTTTATACCAACACTTATTC
>RRBPE004-15|Mesostigmata|Parasitidae
ACTTACCCCTTTAATAATCTCTGCCCCAGATATAGCTTTCCCTCGAATAAATAACATAAG
ATTTTGGCTCCTACCCCCTTCTTTAATCCTTTTAATAAGCTCTTCAATAGTAGAATCAGG
AGCGGGG---ACAGGTTGAACCGTCTACCCCCCTTTGGCAAGAAATATCTCCCATAGAGG
AGGGGCTGTAGACCTAGCTATTTTCTCTCTTCACTTAGCAGGTATTTCTTCAATTTTAGG
ATCAATTAATTTTATCACAACAATTATAAATATACGA---CCAAAAAATATATCTTTAGA
ACAAATACCATTATTTGTATGATCAGTCCTTATCACAACTATTTTGCTACTTTTATCATT
ACCTGTTTTAGCCGGAGCAATTACTATACTACTAACTGATCGTAATTTTAATACTTCTTT
TTTTGACCCAAGAGGAGGAGGAGACCCTATTTTATACCAACATCTATTT
>GENSM416-15|Mesostigmata|Macrochelidae
GCTAGTGCCAATAATACTCTCAGCCCCTGATATAGCTTTTCCCCGTCTTAACAACTTAAG
CTTTTGGCTTCTCATGCCTTCTTTACTATTTATAGTTTTATCCTCGATAGTTGAAAGAGG
TGCAGGA---ACAGGGTGAACTGTATACCCCCCTTTAGCTAACAATATCTCCCACAGCGG
CTGCGCCGTGGATATAGCTATTTTTAGCCTTCACCTCGCAGGAATCTCCTCTATCCTAGG
CAGTATTAACTTTATTGCTACAATCTTCAATATACGA---CCAAAAAGAATGAAACTAGA
ACAAGTGCCCCTATTTGTCTGGTCTGTTTTAATTACAACAGTCTTGCTGCTAATATCCTT
ACCCGTTCTAGCCGGGGCTATTACAATACTTTTAACAGATCGAAACTTCAATACGTCCTT
TTTCGACCCAAGAGGAGGGGGAGATCCTGTTCTATACCAACATCTTTTT
>CNWLE2566-13|Mesostigmata|Parasitidae
ACTAATCCCTTTAATATTGTCTGCTCCCGATATGGCCTTCCCTCGAATAAACAATATAAG
TTTCTGGCTACTCCCCCCAAGTCTTCTATTGCTACTAAGCTCTTCTTTAGTAGAGTCTGG
AGCGGGG---ACAGGGTGAACTGTGTACCCGCCTTTAGCGGGTAATATCTCACATAGAGG
AGGGGCCGTGGACCTAGCTATTTTTTCTTTACACCTAGCAGGTGTTTCTTCAATTTTAGG
ATCTATTAATTTTATCACAACTATTATAAACATACGA---CCTAAGGAAATAACTATAGA
ACGAATACCCCTTTTTGTTTGATCAGTGTTCATCACAACAATCCTACTTCTCCTATCCCT
ACCTGTGTTAGCTGGAGCTATTACAATACTTTTAACCGATCGAAACTTTAACACCTCTTT
TTTCGACCCTAGAGGGGGGGGAGACCCCATCCTATACCAACATCTGTTC
>CNBAB365-12|Sarcoptiformes|Ceratozetidae
GCTAGTACCCCTAATAATTGGGGCCCAGGACATGGCTTTTCCACGAATAAACAACATAAG
ATTTTGGCTTCTCCCTCCCTCCTTGGCCCTTCTTTCTTCCTCCGCATTCGCCGGTATGGG
TGCTGGA---ACGGGATGGACAGTGTATCCTCCTCTGTCTGGAAACTTATTTCACTCAGG
ATTTTCTGTAGACTTAGCAATTTTTAGTCTTCATTTGGCTGGGGCTTCTTCAATCCTAGG
AGCTATTAACTTCATCACTACTATTATAAATATACGC---TCTTCTTCTATAACGCTAGA
TTCCATCCCCTTGTTCGTGTGATCTGTGCTAATTACCGCGATCCTTTTACTCCTCTCTTT
ACCTGTTTTAGCTGGAGCTATCACTATGCTTTTAACAGACCGTAATTTTAATACTTCTTT
TTTTGATCCTTCTGGAGGGGGGGACCCCATCCTGTACCAGCACCTTTTT
>CAACA007-17|Sarcoptiformes|Scheloribatidae
ACTTATTCCCATCATAATCGGGGCCCAAGATATAGCCTTCCCTCGGATAAACAACATAAG
ATTTTGGCTCCTGCCCCCTTCACTCTCCCTCCTCTCCTTATCCGCTTTTGCTTCAGCTGG
GGTTGGG---ACTGGTTGGACAGTCTATCCTCCTTTAGCGGGTAACTTATTCCATTCAGG
AATCTCAGTAGACCTCGCTATCTTCAGCCTACATTTGGCAGGAGTGTCTTCAATCCTAGG
TGCCATCAACTTCATTACGACCATTCTCAACATGCGA---TCCTCCTCCATAACTCTAGA
CACTGTCCCTCTATTCGCCTGGTCCGTACTCATTACCGCAGTCCTTCTCCTTCTGTCTCT
CCCGGTTTTAGCGGGAGCCATTACCATACTTTTAACCGACCGAAACTTTAATACTTCCTT
CTTTGACCCATCTGGGGGAGGGGACCCCATCCTATACCAGCACCTATTC
>SMTPB12312-13|Mesostigmata|Digamasellidae
ATTAATTCCTTTAATAATAAGTGCTCCAGATATAGCTTTTCCTCGAATAAATAATATAAG
ATTTTGGCTACTTCCTCCAAGTATAATTTTTTTATTATTTAGAAGAATAGTAGAAAGAGG
AGTAGGA---ACAGGTTGAACTGTTTATCCTCCTTTATCTAGAAATATTAGACACTCAGG
ATACGCTGTTGATATAGCTATTTTTAGCTTACATCTTGCGGGAGTATCTAGAATTTTAGG
CTCTGTAAATTTTATTTCAACTATTTTTAATATGCGA---TTAAAATCAATAATTTTAGA
ACAAATTCCCCTATTTGTTTGATCAATTTTTATTACAACTATTTTGTTGTTGTTAAGTTT
ACCTGTTTTAGCAGGGGCTATTACAATATTACTTCTTGATCGAAATTTTAATACTTCTTT
TTTTGATCCTAGAGGAGGAGGAGACCCTATTTTATATCAACATTTATTT
>GENSM412-15|Mesostigmata|Blattisociidae
ACTAGTCCCTCTAATAATTAATACTCCAGATATAGCATTTCCACGAATAAATAACATAAG
CCTCTGACTCTTAATCCCATCTTTTATATTTTTACTTTTCTCCTCATTAAGAGAAAATGG
AGCAGGA---ACAGGATGAACCGTTTACCCACCTCTATCTAACTCCTTATTTCATAGCTC
CTCTGCTGTAGATTGAACAATTTTTAGGCTTCATATTGCAGGTATCTCATCTATTATAGG
ATCAATTAATTTTATTTGCACTATTCTAAATATACGA------AAAAATATTAAATTAGA
AAATATACCCCTATTTGTATGATCTATTTTAATTACAACTGTTCTTTTACTAATATCACT
ACCAGTATTAGCTGGTGCCATCACTATACTTTTAACCGATCGAAATTTTAATACTAGTTT
CTTTGACCCAAGAGGAGGGGGAGATCCTATTCTATACCAACATCTGTTT
>MSSCA4184-16|Sarcoptiformes|Eremobelbidae
GCTCGTCCCTATAATAATTGGGGCTCAGGATATGGCATTCCCTCGAATGAACAATATAAG
ATTTTGACTTCTTCCCCCTTCACTTACTCTTCTTTCTTCTTCGGCATTTGCTGGCCTAGG
GGCTGGA---ACAGGTTGAACAGTTTACCCCCCTTTAGCAAATAATTTATTTCATTCTGG
CATTTCTGTAGATTTAGCCATTTTCAGGTTACATTTAGCAGGGGTTTCTTCCATTTTAGG
TGCTATTAATTTCGTTACTACTATTATAAACATACGG---TCAACTTCTATCACTTTGGA
CTCTATTCCCCTATTTGTTTGATCAATTTTAATCACAGCTGTTCTATTATTACTATCTCT
ACCTGTGTTAGCTGGCGCTATCACGATATTACTTACGGACCGTAATTTTAACACATCCTT
TTTCGATCCTTCTGGAGGAGGAGACCCCATTT-----------------
>MYMCE504-12|Trombidiformes|Eriophyidae
GCTTATTCCTATTTTATTAGGGTGTCACGATATGCACTTTCCCCGCATGAACAATTTGAG
CTTTTGAATGTTATTCCCTGCTATAACTCTCCTTTCCCTTTCTAGATTTGTGTCTCTAGG
GGCTGGT---ACAGGTTGAACTGTTTACCCACCCTTGTCTAGTTTGTCGTTCCATAGGGA
TGTTTCTGTAGACTTGGCCATCTTCTCTCTTCACTTAGGGGGTGTTTCTTCCATTCTTAG
GTCTATTAATTTTATCAGAACTGTGGGGAGAATGCGT---CTGAGAGGGATATCTTTTGA
CCGTCTTCCTCTTTTTATTTGATCCATAATCGTCACCTCATTTCTTTTACTTTTTTCTCT
TCCAGTGCTAGCTGGAGCCATTACTATGCTTCTTACTGATCGTAACTTGAACACATCTTT
CTTCGATCCTTTGGGAGGGGGGGATCCCGTTCTATACCAGCACCTGTTT
>MYMCG541-12|Mesostigmata|Ologamasidae
ACTTACCCCTATTATAATTATTGCTCCAGATATAGCTTTCCCACGTATAAATAATATAAG
ATTTTGATTATTACCTCCTTCTTTAACCTTGCTTTTACTTTCATCTTTAGTTGAATCAGG
GGCCGGT---ACTGGGTGAACTGTTTATCCTCCTCTAGCTTCTAATATTTCCCATAGAGG
TGGAGCAGTAGATTTAGCAATTTTTAGTCTACATTTAGCAGGAATTTCTTCTATTTTAGG
TTCTATTAATTTCATCACAACTATTATAAATATACGC---CCTAAAAATATAACATTTGA
ACAAATACCTTTATTTGTTTGATCTGTATTAATCACAACTATCTTACTTTTATTATCCCT
GCCAGTTTTAGCTGGAGCTATTACTATACTCTTAACAGATCGTAATTTTAATACAACCTT
CTTTGATCCTAGTGGAGGAGGAGACCCTATTTTATATCAACATCTTTTT
>MYMCE060-12|Sarcoptiformes|Tectocepheidae
ACTGGTGCCTATAATAATTGGAGCTCAAGACATAGCATTCCCTCGTATAAATAATATAAG
ATTTTGGCTTCTGCCTCCCTCCCTAATCCTTTTGTTAAGTTCTTCTTTTGGGGGGATAGG
CGTAGGG---ACCGGTTGAACGGTTTACCCACCTTTAGCTGGAAATTTATTTCATTCTGG
TATTTCTGTAGACCTGGCTATTTTTAGTTTACATCTTGCTGGAGCTTCTTCTATTCTTGG
TGCTATTAACTTTATCACTACTGTTATTAACATACGT---TCCTCATCTATAAGATTGGA
TAGTATTCCTCTTTTTGTTTGGTCTGTGTTAATTACAGCAGTTCTGTTGCTTTTATCTTT
ACCTGTTCTTGCTGGGGCAATTACTATGCTATTGACGGACCGAAATTTCAACACATCCTT
CTTTGACCCTTCTGGGGGTGGGGATCCTATTTTGTATCAACATCTCTTT
>MYMCG116-12|Trombidiformes|Johnstonianidae
ACTAATCCCCCTTATAGTAAATTCACCAGATATAGCTTTTCCACGCTTAAACAATATAAG
GTTTTGGCTTCTTATCCCGTCAATATCATTTTTAACCATATCGTTATTTACAAGGGAAGG
AAGGGGG---ACAGGATGAACCATATACCCCCCTCTATCAAGAAACTTAGGACATAGGGG
AGCTTCCGTTGACTTAACTATCTTTTCATTACATTTAGCAGGAATTTCATCAATTCTAGG
AGCCATTAATTTTATAGCAACAATTTTAAATATACCA---ACCAAATCAATTTCATACGA
GCAAATCCCACTTTTTGTTTGATCAGTATTCATCACTGCTATTTTACTTCTTTTATCATT
ACCAGTTCTAGCAGGAGGCATTACTATATTATTAACGGACCGAAATTTTAACACTTCATT
TTTTGACCCAATAGGAGGGGGAGACCCAATTTTATTTCAACATTTATTT
>MYMCF663-12|Sarcoptiformes|Crotoniidae
ACTCGTTCCTATGATAATTGGTGCTCAAGATATGGCCTTCCCTCGAATAAACAATATAAG
ATTCTGATTACTTCCGCCATCTCTAACCCTTCTTTCTGCCTCTGCTTTTGCTGGGATAGG
AGCAGGT---ACGGGATGAACCGTTTATCCCCCACTAGCGGGTAACATATTCCATTCAGG
AATTTCAGTCGACCTAGCCATTTTTAGATTACATCTGGCAGGGGCATCATCCATCCTAGG
AGCTATTAACTTCATTACTACAATCATAAATATACGA---TCCTCAGCCATGAGCATAGA
CGCCATTCCTTTATTTGTGTGATCTGTTTTAATCACAGCAATTCTCTTGCTTCTGTCACT
GCCCGTTCTTGCGGGTGCTATCACTATACTCCTAACAGACCGAAATTTTAATACATCATT
TTTTGATCCCACAGGAGGTGGTGACCCTATTTTATACCAACATCTATTC
>MYMCA979-11|Sarcoptiformes|Brachychthoniidae
ATTGGTTCCCTTGATGATTGGGGCTCCTGATATAGCATTCCCTCGTATAAATAACATAAG
ATTTTGGTTACTCCCTCCTTCTTTGAGATTATTACTTCTATCATCTTATTCTGGCACTGG
AGCTGGA---ACAGGGTGAACGGTATATCCCCCTCTTTCTGACTATACCTATCATATAAA
TAATAGTGTTGATTTAGCAATCTTCAGATTGCATTTAGCAGGAGTATCTTCTATTTTAGG
AGCTATCAACTTTATTACTACAATTGTAAACATGCGG---GGATTAAGTACTTCTCTTGA
CAACATCCCTTTATTTGTATGGTCAGTTTTTATCACAGCTATTTTATTACTACTATCTTT
ACCAGTACTGGCAGGAGCTATCACTATACTATTAACAGATCGTAATTTTAATACTACATT
TTTTGATCCTAGAGGAGGAGGAGACCCCATCTTATACCAACATTTATTT
>MYMCC844-11|Sarcoptiformes|Brachychthoniidae
ACTTGTTCCTTTAATGATTGGAGCACCAGATATAGCATTTCCTCGAATAAATAACATAAG
ATTTTGGTTGTTACCTCCTTCTTTAAGTCTATTACTTTTATCATCTTATTCTGGCACAGG
AGCTGGC---ACAGGTTGGACAGTCTATCCTCCTCTATCTGATTATACTTATCATATGAA
CAATAGAGTAGACCTCGCAATTTTTAGGCTGCATCTAGCCGGAGTCTCTTCCATCTTAGG
GGCCATTAACTTCATCACTACGATTATTAACATGCGT---GGATTAAGCACTTCTCTAGA
TAATATCCCCTTATTCGTTTGGTCAGTATTCATCACGGCAATTTTATTGCTCTTATCTTT
ACCAGTGTTAGCAGGAGCTATCACAATACTATTAACAGATCGAAACTTCAACACTTCATT
CTTTGACCCTAGGGGGGGGGGAGATCCTATCCTTTACCAACACTTATTT
>MYMCF885-12|Trombidiformes|Johnstonianidae
ACTAATCCCTCTTATAGTAAACTCACCAGACATAGCTTTCCCACGATTAAATAACATAAG
ATTCTGACTTCTTATCCCATCTATATCATTTTTAACAATATCATTGTTTACTAGAGAAGG
AAGAGGG---ACTGGATGAACCATGTACCCCCCTCTTTCAAGAAATTTAGGGCATAGGGG
AAACTCAGTAGACTTAACCATTTTTTCACTCCATTTAGCAGGTATCTCATCAATTATAGG
AGCAATTAATTTTATAGCTACAATTTTAAATATGCCG---ACCAAATCAGTATCATATGA
ACAAATCCCCCTATTCGTCTGATCAGTTTTCATTACTGCCATTCTTTTATTATTATCTTT
ACCAGTATTAGCTGGAGGGATTACCATACTTCTCACAGACCGAAACTTCAACACCTCATT
TTTTGACCCTATAGGGGGAGGAGACCCAATTCTATTCCAACATCTATTT
>MYMCB426-11|Mesostigmata|Parasitidae
ACTTATCCCTTTAATGGTGTCAGCCCCCGATATAGCTTTCCCCCGTATAAATAATATAAG
ATTCTGACTATTACCCCCCTCCCTTACTCTATTGCTAAGATCTTCCTTAGTAGAATCCGG
GGCTGGA---ACAGGTTGAACTGTATATCCTCCTCTGGCAAGAAATATTTCCCATAGAGG
GGGGGCTGTAGATTTAGCAATTTTTTCTTTACACCTAGCAGGTGTGTCCTCTATTCTTGG
TTCTATTAACTTCATTACTACAATTATAAATATACGT---CCAAAAGAAATAACGTTAGA
GCGAATCCCCTTATTTGTCTGATCTGTCTTTATCACAACAATTCTACTCCTACTGTCCTT
ACCCGTTTTAGCAGGAGCAATCACCATACTTTTAACAGACCGAAATTTTAATACCTCTTT
CTTTGACCCTAGAGGGGGAGGGGACCCTATTCTATACCAACACCTATTC
>SSPRB709-15|Mesostigmata|Dithinozerconidae
ATTAGTACCTCTAATAATTAGAGCCCCCGATATAGCATTTCCACGAATAAACAACATAAG
TTTTTGACTTCTTCCGCCTTCTTTAATACTTCTTTTGACATCCTCGCTAGTTGAAAGAGG
CGCTGGA---ACAGGATGAACAGTTTATCCACCACTAGCTTCCAACATTTCTCATAGAGG
CTCAAGAGTGGACCTGGCTATTTTTTCTCTTCACCTAGCTGGAGTGTCCTCAATTTTAAG
CTCCATTAATTTCATCACAACCATTATAAATATACGA---TCCTATGAAATATCAATAGA
ACGACTACCCCTATTTGTATGATCTGTTCTTCTTACTACCATTCTTCTTTTACTAGCTCT
TCCAGTTTTAGCAGGAGCTATTACAATACTTTTAACTGACCGAAACTTCAATACATCATT
TTTTGACCCTGCTGGTGGTGGAGACCCAATTCTTTATCAACACCTATTT
>MYMCA906-11|Sarcoptiformes|Phthiracaridae
ACTTATCCCTCTAATAATCGGTTCTCAAGACATAGCTTTTCCACGAATAAATAATATAAG
ATTTTGGCTACTCCCACCATCCCTACTCCTCCTAATCTCTTCATCATTTAGTGGTGCGGG
AGTGGGG---ACAGGTTGGACAATTTACCCGCCTCTATCTAGAATATTATTCCACTCAGG
GTTTAATGTAGACCTAGCCATTTTCAGATTACACTTAGCGGGGGCGTCTTCAATCCTTGG
AGCAATTAACTTTATTTCAACTATCGTTAACATAAAA---TCTAACTACATTAGGTTTGA
ATGCATACCCCTTTTCATTTGATCCGTGTTTATCACAGCCATTCTCCTGTTACTCTCACT
ACCAGTTTTAGCTGGAGCTATTACTATATTATTAATAGACCGAAACTTCAACACTACCTT
CTTTGACCCGTCGGGAGGTGGAGACCCAATTCTATTTCAACACCTGTTC
>MYMCG640-12|Trombidiformes|Ereynetidae
GCTAATTCCCATAATAATTAACGCACCAGATATAGCTTTCCCGCGAATAAATAATATAAG
ATTTTGACTATTGCCTCCCTCTTTATCTTTACTTCTTATATCTGCTTTTACAGACTCTGG
ATCAGGC---ACTGGATGAACAGTATACCCTCCCCTATCTAATCAAGTATTCCATAGAGG
AATTTCAGTAGATTTAACCATTTTTTCTCTTCATTTAGCAGGGGCTTCTTCCATTTTAGG
GGCAATTAATTTTATTACAACAATTTATAATATAAAA---GCTACTACTATAAAATTTGA
ACAAATACCTCTATTTGTCTGATCAATTCTAATTACTGCCGTATTATTATTACTATCCTT
GCCAGTACTGGCTGGAGCGATTACAATACTATTAACAGATCGAAATTTTAATACCTCATT
TTTTGACCCAGCAGGGGGTGGAGACCCAATTCTTTACCAACACTTATTT
>CHACA204-08|Sarcoptiformes|Crotoniidae
ACTCGTTCCTATAATAATTGGAGCCCAGGATATAGCATTCCCCCGCATAAATAACATAAG
ATTTTGATTACTTCCCCCTTCTCTTACACTTCTCACATCCTCTGCTTTCGCGGGCATAGG
AGCGGGT---ACTGGCTGAACTGTATACCCTCCATTGGCAGGAAGTATATTTCATTCTGG
AATTTCAGTAGACTTAGCAATTTTCAGACTTCATCTAGCTGGTGCTTCCTCTATCCTAGG
AGCTATTAATTTTATTACCACTATCATAAACATACGG---TCATCTGCTATAAGGATGGA
TGCCATCCCCTTATTTGTGTGATCCGTTTTAATTACAGCAGTTCTTCTTCTACTTTCACT
ACCTGTATTAGCAGGAGCTATTACCATACTGTTGACAGACCGAAACTTTAATACTTCATT
CTTTGACCCCACCGGTGGTGGAGATCCCATTCTTTACCAACATTTATTT
>MYMCE194-12|Sarcoptiformes|Punctoribatidae
GCTAGTTCCTATAATAATCGGAGCCCAGGACATGGCCTTTCCACGAATGAATAACATAAG
CTTCTGGTTACTTCCGCCTTCACTAGCCTTACTCTCTTCTTCAGCTTTTGCGGGAATGGG
GGCTGGG---ACAGGGTGAACGGTTTATCCCCCTTTAGCCGGGAACTTATTTCACTCAGG
GTTTTCGGTAGACTTGGCAATCTTTAGATTACATCTAGCAGGGGCCTCCTCAATCCTAGG
TGCCATCAATTTTATCACTACCATCCTCAATATACGC---TCTTCGTCTATAACATTAGA
TTCAATCCCACTATTTGTGTGATCTGTACTGATTACTGCGGTTCTGCTTCTTTTGTCGTT
GCCAGTTTTGGCGGGGGCTATCACTATACTTCTTACAGACCGCAATTTTAACACTTCGTT
TTTCGACCCGGCGGGGGGCGGTGACCCAATCCTGTACCAACATTTATTT
>CHACC253-10|Sarcoptiformes|Liacaridae
ACTTGTTCCAATAATAATCGGAGCACAAGATATAGCCTTCCCACGAATAAATAATATAAG
ATTTTGACTACTTCCTCCATCCCTAACTCTTCTGAGGTTATCTGCTTTTGCTGGAGTGGG
AGCAGGA---ACTGGGTGGACAGTGTACCCACCCCTAGCCGGAAACTTGTTTCATTCGAG
AATCTCTGTAGATTTAGCCATTTTCAGTTTACATCTAGCAGGAGCTTCCTCAATCTTAGG
AGCCATTAATTTCATTACTACAATCATGAACATACGT---TCCTCTTGCATAGGATTGGA
TTCTATCCCTTTATTTGTATGATCCGTTTTAATTACAGCAGTTTTACTTCTTTTATCATT
ACCCGTATTAGCTGGAGCTATCACCATACTTCTAACAGACCGAAACTTCAACACCTCGTT
CTTTGACCCTGCCGGAGGAGGAGACCCTATCCTTTACCAACATCTATTT
>MYMCC643-11|Sarcoptiformes|Oppiidae
ACTAGTCCCAATAATAATCGGAGCACAAGATATAGCATTCCCTCGCATAAATAATATGAG
ATTTTGACTTCTACCGCCATCACTAACTTTACTATCTGCTTCAGCTTTTGCAGGAGCTGG
GGCTGGG---ACAGGCTGAACTGTGTACCCCCCATTGGCTGACACTTTATTTCATACTGG
AATTTCAGTAGACTTAGCCATTTTCAGATTACATCTAGCAGGAGCTTCCTCTATTCTAGG
AGCCATCAATTTTATTACTACTATCTTTAATATACGG---TCTTCGTCTCTTTCTTTAGA
TTCCATCCCATTATTTGTATGATCTGTTTTAATCACGGCAGTCCTGCTTCTGCTATCCTT
ACCTGTTTTAGCTGGAGCTATCACCATACTTTTAACGGACCGAAACTTTAGCACCTCATT
TTTTGATCCTTCAGGAGGAGGGGATCCTATTCTCTACCAGCATCTTTTT
>MYMCD089-11|Trombidiformes|Rhagidiidae
ATTAGTTCCAATAATAATTGGAGCTCCAGATATAGCATTCCCACGAATAAATAATATAAG
ATTTTGATTACTACCACCCTCATTATCATTACTTCTTATATCAGCATTTACTAGAGCAGG
AGTAGGA---ACTGGTTGAACAGTTTACCCACCCTTATCAAGAAATATTGCTCATCCAGG
AGGAGCAGTAGACCTAGGAATTTTCTCATTACATTTAGCAGGAATCTCATCAATTCTAGG
AGCAATTAATTTTATAACAACTATCATCAACATACGA---TCCCCAGCTATGTCATTTGA
ACGAATTCCATTATTTGTATGATCAGTATTCATTACAGCTTTACTATTACTTTTATCTCT
ACCAGTCCTTGCAGGAGCTATTACTATACTATTAACAGACCGAAATTTTAATACATCATT
CTTCGATCCAGCTGGAGGAGGAGACCCAATTTTATACCAACATTTATTT
>MSSCA3921-16|Sarcoptiformes|Oppiidae
ATTAGTACCGATTATAATCGGAGCCCAAGACATGGCTTTCCCTCGAATAAATAACATAAG
ATTTTGGCTACTTCCTCCCTCACTTTCCTTATTATCAATATCCGCCTTCGCTGGAGCTGG
AGCGGGG---ACCGGATGGACAGTATACCCACCCCTAGCAGATAACATATTTCACTCAAG
AATTTCAGTAGACCTCGCTATTTTCAGATTACATTTAGCAGGAGCTTCTTCAATTCTTGG
AGCCATTAATTTTATTACCACCATCTTCAATATGCGA---TCATCCACAATATCGTTAGA
TGGCATTCCGCTATTTGTGTGATCCGTATTAATTACTGCCATTTTACTACTACTATCATT
ACCAGTCTTAGCAGGAGCTATCACCATATTATTAACAGATCGAAACTTCAACACATCATT
CTTTGACCCATCTGGAGG-------------------------------
>CHACA209-08|Sarcoptiformes|Ceratozetidae
GCTTGTTCCAATGATAATTGGAGCTCAAGATATGGCATTCCCTCGAATAAATAATATAAG
ATTTTGATTACTACCTCCTTCCTTAGCTCTTCTTTCATCTTCAGCTTTCGCAGGAATAGG
GGCAGGT---ACTGGTTGGACGGTATATCCTCCCTTAGCAGGCAATTTATTTCATTCAGG
TATTTCTGTGGATCTCGCTATTTTTAGTCTACACTTAGCAGGTGCTTCTTCTATTTTAGG
AGCAATTAATTTTATCACAACTATCTTAAACATACGA---TCTTCTTCTATATCTTTAGA
TTCTATTCCTCTATTTGTATGATCTGTACTAATTACAGCAGTCTTATTGTTACTCTCGCT
CCCAGTACTAGCAGGAGCTATCACAATACTATTAACAGACCGAAACTTTAATACATCATT
CTTTGACCCTTCGGGAGGAGGGGACCCAATCCTATACCAACACTTGTTT
>CHACB793-10|Sarcoptiformes|Punctoribatidae
GTTAGTCCCTCTTATGATCGGGGCCCAGGACATAGCCTTTCCTCGCATAAACAACATAAG
ATTTTGGCTCCTGCCTCCTTCCTTAGCGTTGCTTGCTTCGTCTTCTTTTGCAGGGATGGG
AGCTGGA---ACAGGGTGGACGGTTTACCCCCCCTTAGCAAGAAACATTTTTCATTCAGG
GTTTTCAGTGGACCTAGCCATTTTCAGTCTTCACTTGGCTGGGGCCTCTTCAATTCTTGG
GGCTATTAACTTTATTACAACAATTTTGAACATGCGT---TCTTCCTCTGTGTCCTTAGA
TAGAATTCCTCTATTTGTGTGGTCCGTATTGATCACTGCGGTTCTGTTATTGTTATCCTT
ACCTGTCCTAGCGGGAGCTATCACCATACTGCTAACAGACCGTAACTTCAACACTTCCTT
TTTTGACCCGTCAGGTGGAGGGGACCCAATTCTTTACCAACATTTATTT
>MYMCF594-12|Sarcoptiformes|Oppiidae
ACTGGTACCCATGATAATTGGGGCACAAGACATGGCTTTCCCTCGTATAAACAACATGAG
ATTCTGGCTGCTACCCCCTTCTCTATCTCTACTTTCGGTTTCAGCTTTTGCTGGTGCTGG
TGCTGGA---ACGGGTTGAACTGTCTATCCCCCTTTAGCGGGTAACCTGTTCCATTCTGG
AATTTCAGTAGATTTAGCTATCTTTAGACTACACCTAGCAGGTGCCTCTTCTATTTTAGG
AGCTATTAATTTTATTACCACTATTATAAACATGCGC---TCTTCCTCTATGTCATTAGA
CGCCATTCCGTTGTTTGTATGATCTGTGCTTATCACAGCAGTGCTACTCCTTCTTTCACT
GCCCGTACTAGCAGGGGCTATCACTATACTATTAACAGACCGAAACTTCAACACTTCATT
CTTTGACCCCTCAGGAGGAGGAGACCCAATCCTGTATCAACACCTATTC
>MYMCE240-12|Mesostigmata|Dinychidae
ACTAGTTCCTTTGATAATTGGAGCCCCTGACATAGCTTTCCCTCGAATAAATAATATAAG
TTTTTGATTACTCCCTCCTTCTTTACTACTTTTAGTTTCCTCATCTATAGTAGAATCCGG
AGCTGGT---ACTGGATGAACTGTATACCCTCCCTTAGCTGCAAATATTTCACATAATGG
AGGAAGTGTTGACCTCGCTATTTTTTCTTTACACTTAGCTGGATTATCTTCTATTTTAGG
TTCTATTAATTTTATTACTACTATTATAAATATACGT---ATACCATCTATAACTTTAGA
CCAAATACCCTTATTTGTCTGATCTATCTTATTAACAACAATTTTATTGCTATTATCTTT
ACCTGTTTTAGCTGGTGCTATTACTATATTATTGACTGATCGTAATTTTAATACATCTTT
TTTTGACCCTGCTGGTGGAGGTGATCCTATCCTATACCAACATTTATTC
>MYMCE130-12|Trombidiformes|Rhagidiidae
ACTTGTTCCAATCATAATCGGAGCTCCAGACATAGCTTTCCCTCGAATAAACAATATAAG
ATTTTGACTTTTGCCACCTTCTTTATCTTTACTGCTAATATCTTCATTTACCAGAGCTGG
AGTTGGA---ACAGGATGAACAGTATATCCCCCCCTCTCAAGAAACATAGCTCATCCAGG
AGGTGCAGTAGACTTAGGTATTTTCTCCCTTCATTTAGCAGGAATTTCATCAATTTTAGG
AGCTATTAATTTTATAACAACAATTATTAATATACGA---GCCCCTTCTATATCATTTGA
ACGAATACCATTATTCGTTTGATCAGTCTTTATTACAGCCTTATTACTACTTCTATCTCT
ACCAGTTCTTGCTGGAGCAATTACTATATTACTAACAGACCGTAATTTTAATACTTCATT
CTTCGACCCCTCTGGAGGAGGAGATCCAATCCTTTATCAACATTTATTT
>CHACB774-10|Trombidiformes|Scutacaridae
ATTAATCCCCATAATAATAATAATTCCAGATATAGCATTTCCTCGAATAAATAATATAAG
ATTCTGACTTCTATTAATATCACTTATTATATTAGTTTGTTCAATAATTTCTTCTATAGG
AGTAGGT---ACCGGTTGGACAATTTACCCTCCTCTTTCTAATAAAACATTTCACTCAGG
AATTTCAGTAGATATGGCTATTTTTTCTCTGCACTTGGCAGGAATTTCGTCTATTATAAG
ATCATTAAACTTTATCATCACAATTTTAAATATAAAA---CCAAAATCGTTTTTACTCGA
ATTAATACCTTTATTTGCTTGAAGAATATTAATTACAACTATATTATTACTTCTAGCTTT
ACCAGTATTAGCAGGAGCAGTAACCATGTTACTTACTGATCGAAATTTTAACACATCATT
TTTTGATCCTTGTGGAGGAGGGGATCCGATTTTATATCAACATTT----
>MYMCG209-12|Trombidiformes|Bdellidae
ACTTATCCCCCTAATAATTGGTTCCCCAGATATAGCCTTCCCTCGAATAAATAATATAAG
ATTCTGACTATTACCACCATCCTTATCTTTATTACTAATATCTTCATTTTCTGACTCAGG
ATCTGGA---ACTGGCTGAACAGTCTACCCACCTCTTTCAACCCATCTCTTCCATTCAGG
GGCATCAGTTGATTTAACTATTTTCTCTCTTCATTTAGCAGGAGTATCATCAATTCTTGG
AGCTATTAATTTCATTACCACAATTATTAATATACGG---TCGTCTAAAATATCATTCGA
ACGAATCCCTCTATTTGTATGATCAGTTTTCATTACAGTCATTCTCTTATTATTATCTTT
ACCTGTATTAGCCGGAGCAATCACAATACTTTTAACTGATCGAAACTTTAATACCTCATT
TTTTGACCCTATAGGAGGAGGAGACCCAATTTTATATCAACATTTATTT
>CHACC259-10|Sarcoptiformes|Ameronothridae
ATTAGTGCCTGTGATGATCGGAGCACAAGATATAGCTTTCCCTCGAATAAATAATATAAG
ATTTTGACTTCTTCCTCCTTCTCTGCTGTTACTTTCAACATCTGCTTTTGCCGGAGTGGG
AGCCGGT---ACAGGCTGAACAGTTTACCCTCCACTATCAGGCTCGATATTTCATTCTGG
ATTTTCTGTTGATTTAGCCATTTTTAGTCTACACTTAGCTGGGGCTTCTTCTATTCTGGG
GGCTATCAATTTTATTACAACTATTATAAACATACGC---TCTGCTACAATATCTTTAGA
TTCTATTCCGCTTTTTGTTTGATCTGTTTTGATCACAGCTGTTCTACTACTTCTTTCTCT
TCCTGTGTTAGCAGGAGCAATCACTATACTCCTTACAGACCGTAATTTTAACACCTCATT
CTTTGATCCTTCAGGAGGAGGAGACCCTATTTTATATCAACATTTATTT
>MYMCG501-12|Sarcoptiformes|Crotoniidae
ACTGGTTCCATTGATAATTGGTGCGCAAGATATAGCTTTCCCTCGTATAAACAACATAAG
ATTTTGGTTGCTTCCCCCATCTTTATGTTTACTTTCTGCTTCAGCGTTCGCGGGTCTGGG
AGTGGGA---ACGGGTTGAACCGTGTACCCTCCATTAGCGGGAAACCTCTTTCACTCTGG
ATTTTCCGTTGACCTTGCAATTTTCAGTTTACATTTGGCAGGAGCTTCTTCAATCTTAGG
TGCCATCAATTTCATTACTACAATTTTAAACATACGG---TCTTCTACGATAAGTCTCGA
TTCTATCCCATTATTTGTTTGGTCGGTTTTAATCACTGCTGTGCTTTTACTGCTAGCCCT
TCCCGTATTGGCAGGCGCTATCACTATACTTCTCACAGATCGTAACTTCAATACTACGTT
CTTTGACCCTGCGGGTGGGGGAGACCCTATCCTTTACCAACATTTGTTC
>MYMCG551-12|Sarcoptiformes|Tectocepheidae
GCTGGTACCTATAATAATTGGAGCTCAGGACATGGCATTTCCTCGTATAAATAACATGAG
ATTTTGGCTTCTCCCCCCCTCTTTAATTCTCTTGTTAAGTTCTTCTTTTGGGGGGATAGG
TGTAGGG---ACTGGTTGGACGGTTTACCCTCCCCTAGCTGGAAATTTATTTCATTCAGG
TATTTCTGTGGATTTGGCTATTTTTAGTCTTCATCTTGCGGGGGCTTCTTCCATTCTTGG
GGCTATTAACTTTATCACTACCGTGATTAATATACGT---TCTTCTTGTATGAGATTAGA
CAGTATCCCCCTTTTTGTTTGGTCTGTGTTAATCACGGCTGTCTTATTACTTTTGTCTTT
ACCTGTTCTTGCGGGGGCAATTACTATGTTATTAACTGACCGTAATTTCAACACATCTTT
CTTTGACCCCTCCGGAGGAGGGGATCCCATCTTGTACCAACATTTATTT
>CHACC237-10|Sarcoptiformes|Damaeidae
ACTGGTGCCCATAATAATCGGGGCACAAGATATGGCCTTCCCACGAATAAATAACATAAG
ATTCTGACTTCTTCCCCCTTCTTTAACATTTTTAACTTTATCTGCCTTTGCAGGAACTGG
TGCCGGT---ACTGGTTGGACAGTTTACCCTCCCCTTTCAGATATTTTATTCCATTCTAA
TATTTCAGTTGATTTTGCTATTTTTAGTCTACACTTAGCCGGGATTTCTTCAATCCTAGG
GGCTATTAATTTTATTACTACTATTATAAATATGCGA---TCATCTTGTATATCTATGGA
CTCCATGCCTTTATTTGTCTGATCCGTCTTAATTACTGCTATCTTACTTTTACTATCTTT
ACCAGTCCTAGCCGGTGCTATTACTATACTCTTAACAGACCGTAATTTTAATACTTCATT
CTTCGACCCGGCTGGTGGAGGGGATCCTATTCTTTACCAACATTTATTT
>MYMCE112-12|Sarcoptiformes|Malaconothridae
ACTAGTACCCCTAATAATTGGAGCTCAGGACATAGCTTTTCCACGAATGAATAATATAAG
TTTTTGACTTCTTCCGCCTTCTTTAACTCTTCTCTCCTCCTCCGCCTTTGCTGGAATAGG
GGCTGGA---ACTGGCTGAACAGTATACCCACCCCTAGCTGGAAACCTCTTCCACTCTGG
TATTTCAGTAGACTTAGCCATTTTTAGCTTACATTTAGCTGGGGCTTCTTCTATCCTAGG
TGCCATCAATTTCATTACCACTATTATAAACATGCGT---TCCTCCTCAATAAACCTAGA
TTCAATTCCTTTATTTGTATGATCTGTTCTTATCACAGCAGTGTTACTACTGCTATCGTT
ACCGGTTTTAGCAGGAGCTATCACAATACTCCTAACTGATCGAAACTTCAATACTTCCTT
CTTTGACCCAACTGGGGGGGGGGATCCCATTTTATACCAACACCTATTT
>MYMCF569-12|Sarcoptiformes|Brachychthoniidae
ATTGGTACCTTTAATAATTGGAGCTCCTGACATAGCTTTTCCTCGAATGAATAATATAAG
ATTTTGATTGTTACCTCCTTCTTTAACTTTATTACTACTGTCATCTTTTTCAGGTACAGG
AGCCGGA---ACCGGATGAACCGTTTATCCTCCTCTGTCTGATTTTAATTTTCACATAAA
CAGTAGGGTAGATTTAGCTATTTTTAGATTACATTTAGCTGGTGTGTCTTCTATTTTAGG
TGCCATCAATTTTATTACTACCATTATTAATATACGA---AGTCTTAACACATCCCTAGA
TAACCTTCCTCTGTTTGTTTGATCTGTATTTATTACAGCTATTTTACTTCTTCTTTCTCT
TCCTGTTTTAGCAGGGGCTATTACAATATTGTTAACTGATCGTAATTTTAATACATCTTT
TTTTGACCCAAGAGGAGGAGGTGATCCTATTTTATATCAACACCTATTT
>MYMCE019-12|Trombidiformes|Tydeidae
ATTAGTACCCATAATAATCGGAGCTCCTGATATAGCCTTTCCACGCATAAATAATATAAG
ATTTTGATTACTTCCCCCTTCGTTATCCCTCCTATCAATGTCTCTTTTCACAGAAGCTGG
GGCAGGG---ACAGGATGAACAGTTTATCCACCCCTATCAAATTTTTCTTTTCACCCAGG
TGGAGCAGTTGATTTAGTGATCTTTTCTCTCCATATAGCAGGTATCTCCTCAATTATAGG
AGCTATCAATTTTATCACCACTATTTTAAATATACGA---TCAAATATGATGGGATTCGA
ACGGATTCCATTATTTGTGTGATCGGTAATAATTACAGCAATTTTACTCTTATTATCACT
TCCGGTTTTAGCTGGAGCTATTACTATGCTTTTAACAGACCGAAATTTTAACACATCATT
TTTTGATCCAGCAGGAGGAGGAGATCCTATTCTTTATCAACATTTATTC
>MYMCF940-12|Sarcoptiformes|Oppiidae
GCTGATCCCAATGATAATTGGAGCTCAAGATATAGCCTTTCCACGAATAAATAACATAAG
ATTCTGATTACTCCCCCCCTCCTTATCATTACTTTCTATCTCCGCTTTTGCTGGAGCTGG
TGCAGGA---ACAGGTTGGACAGTTTACCCCCCATTATCAGGAAACTTATTTCATTCTGG
TATTTCGGTGGATCTAGCAATTTTCAGATTGCATTTAGCCGGTGCATCTTCAATTTTAGG
AGCAATTAATTTTATCACCACAATCATAAACATACGA---TCAGCCTCTATATCTCTAGA
TTCTATTCCTTTGTTTGTGTGGTCCGTACTTATTACAGCAGTGTTACTTCTGTTATCACT
TCCGGTACTGGCGGGAGCCATCACAATACTACTAACAGACCGTAATTTTAATACCTCCTT
TTTCGATCCTTCTGGTGGGGGAGACCCAATTTTATACCAACATTTATTT
>MYMCG068-12|Sarcoptiformes|Trhypochthoniidae
ACTGGTACCCATGATAATTGGAGCGCAAGACATGGCTTTTCCACGAATAAACAACATGAG
ATTTTGGTTGCTTCCTCCTTCTTTAATGCTTCTCTCCGCCTCCGCGTTTGCAGGAATAGG
GGTAGGT---ACCGGATGAACTGTCTACCCTCCTCTTGCTGGAAATCTATTCCACTCAGG
AATTTCAGTAGATCTTGCCATCTTTAGTTTACATTTGGCAGGAGCTTCTTCAATTTTAGG
GGCAATTAACTTTATCACCACTATTATGAACATACGA---TCTTCTTCACTAAGCTTAGA
CTCTATTCCTTTGTTTGTGTGATCAGTGCTAATTACTGCAGTACTGTTACTCTTAGCTCT
TCCAGTATTGGCTGGGGCCATTACAATACTATTAACGGACCGAAATTTCAACACATCTTT
CTTCGACCCTACTGGAGGAGGAGATCCAATCCTTTATCAACATCTATTC
>MYMCE221-12|Sarcoptiformes|Tectocepheidae
GTTAGTTCCCATGATAATTGGAGCTCAAGATATGGCATTCCCTCGAATAAATAACATAAG
ATTTTGATTATTGCCTCCATCTCTAATGTTTCTTTCCATCTCATCTTTTGCTGGTGTAGG
AGTGGGA---ACCGGTTGAACTGTGTATCCCCCCCTTTCTAGAGGAATGTTCCATGCTGG
ATTTTCGGTAGATTTAGCTATTTTCAGCTTACACTTAGCTGGGGTTTCTTCAATTTTGGG
GGCTATTAATTTTATCACAACTATTTTAAACATACGA---TCTCTATTTGTAAGATTAGA
TAGAATCCCCTTATTTGTGTGATCCGTATTAATTACTGCTGTTTTATTATTATTATCTTT
ACCAGTACTAGCTGGGGCTATCACTATATTATTAACAGACCGAAATTTTAACACTTCATT
TTTTGATCCTTCGGGGGGGGGGGACCC----------------------
>CNBFE961-15|Mesostigmata|Dinychidae
ATTAGTACCTCTAATAATTGGAGCTCCTGATATAGCTTTCCCACGTATAAACAATATAAG
TTTTTGACTATTACCTCCTTCTTTATTATTATTACTTTCTTCATCTCTAGTAGAATCTGG
AGCTGGT---ACAGGCTGAACTGTTTATCCACCTCTAGCTTCAAATATTTCTCATAATGG
AGGAAGTGTAGATTTAGCTATTTTCTCTCTCCATTTAGCTGGATTATCCTCAATTTTAGG
GTCTATTAATTTTATTACAACTATTATGAATATACGC---TCTTTAAGTATAACTTTAGA
CCAAATACCATTATTCGTTTGATCTATTTTATTAACAACTATTTTATTATTATTATCTTT
ACCTGTATTAGCAGGAGCTATTACAATATTACTAACAGATCGCAATTTTAATACTTCTTT
TTTTGATCCCGCTGGTGGAGGAGATCCTATTCTGTACCAACACCTATTT
>MSSCA4576-16|Sarcoptiformes|Achipteriidae
ATTAGTGCCAATGATAATTGGTGCGCAAGATATAGCTTTCCCTCGAATGAACAACATAAG
ATTTTGGTTACTCCCGCCTTCATTAACATTACTTTCTTCTTCTGCTTTTGCTGGGTTGGG
GGCGGGT---ACCGGCTGGACGGTGTACCCCCCCTTAGCAAGCAATCTATTTCATTCTAG
TTTCTCAGTTGACCTCGCTATTTTTAGGTTACATTTGGCGGGGGCTTCATCCATTTTAGG
AGCTATTAACTTTATTACTACTATTATGAATATACGA---TCTTCTTCCATGTCTCTAGA
CTCTATCCCACTATTTGTATGATCAGTCATAATCACGGCTGTATTATTACTACTTTCCTT
ACCCGTTTTGGCTGGAGCAATCACTATACTCTTAACAGATCGAAATTTTAATACCTCTTT
TTT----------------------------------------------
>GMOKH1273-15|Trombidiformes|Erythraeidae
ATTAATCCCAATTATAATTAGAGCCCCAGATATAGCTTTCCCACGTATAAACAATATAAG
ATTCTGACTCCTCCCAGTTGCTTTAATCATACTAATTATAGCTTCTTTTTCATCTATAGG
AGTTGGA---ACAGGGTGAACGATATACCCCCCTTTATCAAGAAACATAGCTCACAGAGG
AATAGCAATCGATTTGTCAATCTTTTCCCTCCATTTAGCAGGAATTGCTTCAATTCTAGG
AGCAATTAATTTTCTGACTACATTTTTCAGAATAAAC---AACAAAAACTTATGATGAGA
TATAATCCCCCTGTTTGTTTGATCTATTATGGTAACAGCAGTATTACTATTAATTTCTCT
ACCAGTTCTTGCTGGAGCGATCACTATACTCCTTACAGACCGAAACTTTAACACCTCATT
TTTTGATCCTTGCGGGGGGGGAGACCCTATTATGTTTCAACATTTATTT
>OPPHO3550-17|Trombidiformes|Erythraeidae
ATTAGTACCTCTTATACTAGGGGCTCCCGATATAGCGTTTCCCCGAATAAACAATATAAG
ATTTTGGCTTTTACCCCCCTCATTAATATTACTACTAATAGCTTCTTTCGCCTCAATAGG
GGTCGGC---ACAGGATGAACTATTTACCCCCCTCTTTCTGATCTGTGAGGCCACAGATC
GTTATCAATTGAAATAACTATCTTTTCTCTTCACTTAGCAGGGGTATCCTCTATTTTAGG
GGCTATTAACTTTTTAGCTACAATTAAAAACATAAAA---AGTAAATACCTTTCTATAGA
TAAAATCCCACTTTTCATTTGAGCAGTAATAATCACCGCAATCTTATTACTACTATCACT
TCCTGTTTTAGCCGGAGCTATTACCATGCTCTTATTTGATCGTAATTTTAATACATCATT
TTTTGACCCTTCTGGGGGGGGGGACCCAATTTTATATCAACATTTATTC
>SSWLE1849-13|Trombidiformes|Erythraeidae
ATTAGTACCAATAATACTAGGTGCACCAGATATGGCTTTCCCACGTATAAATAACATAAG
ATTCTGACTTCTCCCTCCCTCTTTAATCCTCCTTCTATCGGCCTCAATAGCAAACATAGG
GGTAGGC---ACAGGATGAACAATTTATCCCCCTCTATCAGACCTATGCGGGCATAGGTC
TTTTTCAATCGAAATATCAATCTTTTCCTTACATTTAGCTGGAGTATCTTCTATTTTAGG
AGCAATTAACTTTTTAGCCACCATTAAAAACATAAAA---AACAGATCGTTGTCAATAGA
AAAAATACCTTTATTTGTATGATCTGTAATAGTAACTGCAATTCTTCTTCTTCTGTCTCT
ACCTGTGCTCGCAGGTGCCATCACTATATTATTATCTGATCGTAACTTCAACACATCTTT
CTTTGACCCTTCGGGGGGAGGAGACCCAATTCTATATCAACATTTATTC
>SSWLC4138-13|Trombidiformes|Rhagidiidae
ACTAGTTCCAATAATAATTGGAGCACCTGACATAGCATTCCCACGAATAAATAATATAAG
ATTCTGATTATTACCCCCATCTTTATCACTCCTCCTAATATCAGCTTTCACAAGAGCTGG
GGTTGGA---ACTGGATGAACTGTATACCCACCTTTATCAAGCAATATTGCTCACCCAGG
AGGAGCAGTAGATTTAGGAATTTTCTCACTACATTTAGCAGGTATCTCATCAATTTTAGG
AGCAATTAATTTTATAACGACAATTATTAATATACGA---TCCCCAGCTATATCTTTTGA
ACGAATTCCATTATTCGTGTGATCAGTTTTTATTACAGCATTACTTCTTTTACTATCTTT
ACCAGTATTAGCTGGAGCAATCACAATACTATTAACAGATCGAAATTTCAATAC------
-------------------------------------------------
>CHACB063-10|Sarcoptiformes|Oppiidae
GTTAATTCCAATAATAATTGGAGCACAGGACATAGCCTTTCCCCGTATAAATAATATAAG
GTTCTGACTGCTACCCCCATCTCTTACTTTACTTTCCGCGTCCGCATTTGCAGGGATAGG
AGCTGGG---ACAGGATGAACTGTGTACCCCCCCTTGGCAGATAACATATTTCATTCAAG
CATCTCCGTAGACCTGGCTATTTTCAGGTTACATCTCGCAGGGGTTTCCTCTATTTTAGG
AGCCATTAATTTTATCACTACCATCTTCAACATACGG---TCTTCTTCAATATCCTTAGA
CTCCATCCCTCTGTTTGTGTGATCTGTTCTCATTACCGCAGTTCTTTTGCTACTTTCTTT
ACCAGTGTTAGCTGGTGCCATCACGATACTATTAACAGATCGAAATTTTAACACCTCTTT
TTTTGATCCAGCTGGAGGGGGAGACCCAATCTTATACCAGCATCTATTT
>MYMCD031-11|Trombidiformes|Rhagidiidae
ACTAGTTCCTATAATAATTGGAGCCCCAGATATAGCATTCCCTCGAATAAATAATATAAG
ATTCTGACTTTTACCCCCATCCCTATCATTACTATTAATATCAGCCTTTACCAGAGCAGG
TGTTGGT---ACAGGATGAACGGTATACCCCCCATTATCAAGAAACATCGCTCACCCAGG
CGGGGCTGTTGATTTAGGAATCTTTTCTCTACACCTTGCAGGAGTATCCTCAATTTTAGG
AGCAATCAATTTTATAACAACTATCATCAATATACGA---TCCCAAGCAATAACATTCGA
ACGAATCCCATTATTTGTATGATCCGTTTTCATTACTGCTCTACTCTTACTATTGTCCTT
ACCAGTATTAGCAGGAGCAATTACCATATTACTAACAGATCGAAATTTTAATACTTCCTT
CTTCGATCCGGCAGGGGGAGGAGATCCAATCCTATATCAACACCTTTTC
>CHACC147-10|Sarcoptiformes|Oppiidae
ACTTGTACCTATAATGATTGGAGCTCAAGACATAGCCTTCCCACGTATAAATAACATAAG
ATTTTGATTGTTACCACCATCTCTTTCTCTATTGTCTATTTCTGCTTTTGCTGGTGCTGG
TGCCGGT---ACTGGTTGAACGGTTTACCCACCTTTATCTGGTAACCTATTCCATTCTGG
AATCTCAGTTGACTTAGCAATTTTTAGACTCCATTTGGCTGGAGCATCTTCCATCTTGGG
AGCGATTAACTTCATTACCACAATCATGAATATGCGA---TCAGCCTCCATATCCTTAGA
CTCTATCCCTCTATTTGTTTGATCTGTCCTTATTACAGCAGTGCTTCTTCTTCTATCCCT
CCCGGTATTAGCAGGAGCTATCACAATGTTACTGACAGACCGTAATTTCAACACGTCCTT
TTTTGATCCTTCCGGTGGAGGGGACCCAATTTTGTACCAACATCTATTT
>MYMCE166-12|Sarcoptiformes|Oppiidae
GCTTGTTCCAATGATAATTGGGGCCCAAGATATGGCTTTCCCTCGAATAAATAACATAAG
ATTTTGATTGCTGCCACCTTCTCTATCTTTATTATCCATTTCTGCTTTTGCTGGTGCTGG
TGCTGGA---ACTGGTTGAACTGTATATCCACCGTTGGCAGGAAACCTATTCCATTCTGG
AATCTCAGTAGACCTAGCAATTTTTAGATTACATCTTGCTGGAGCATCTTCCATTTTAGG
AGCAATTAACTTTATCACCACAATCATAAACATACGA---TCAGCCTCTGTATCTTTAGA
TTCTATTCCACTATTTGTTTGATCTGTCCTAATCACAGCAGTATTACTGCTCCTGTCACT
CCCAGTACTGGCTGGAGCCATTACTATACTATTAACAGACCGTAACTTTAACACATCCTT
CTTTGACCCTTCCGGTGGGGGAGACCCAATTTTATACCAACATTTGTTC
>CHACA247-08|Mesostigmata|Dinychidae
ATTAGTTCCTTTAATAATCGGTGCTCCAGATATAGCTTTCCCTCGAATAAATAATATAAG
TTTTTGATTACTACCCCCTTCTTTAATTCTTTTAATTTCTTCTTCTATAGTAGAATCAGG
TGCTGGT---ACAGGATGAACTGTATATCCACCTCTTGCATCTAATATATCACATAATGG
TAGAAGAGTAGACCTAACCATTTTTTCTTTACATTTAGCTGGTTTATCTTCTATTCTAGG
CTCTATTAATTTTATTACTACTATTATAAATATACGT---GCATATAACATAACTTTAAA
CCAAATACCTTTATTTGTTTGATCTATTTTACTAACAACTATTTTACTTCTTCTTTCTCT
ACCTGTTCTAGCAGGAGCTATTACTATACTTCTAACCGACCGTAATTTTAATACTTCTTT
TTTTGACCCTGCTGGAGGAGGTGATCCAATTTTATACCAACATTTATTT
>CHACC174-10|Sarcoptiformes|Crotoniidae
GCTTGTCCCCATAATAATCGGAGCTCAAGACATGGCCTTTCCACGTATAAATAACATAAG
ATTCTGGTTACTTCCCCCGTCTCTAACCCTTCTTTCAGCTTCAGCTTTTGCAGGAATAGG
AGCAGGG---ACCGGATGAACCGTTTATCCACCGTTAGCGGGTACTATGTTTCACTCAGG
AATCTCGGTAGATCTCGCAATTTTTAGTTTGCACTTGGCTGGTGCCTCTTCTATTTTAGG
AGCTATCAATTTCATTACTACTATCATAAACATACGA---TCCTCTGCCATAAGAATGGA
CGCTATTCCATTATTCGTGTGATCTGTCTTAATCACGGCAGTTCTTCTATTACTTTCATT
GCCGGTATTAGCAGGCGCAATTACAATATTATTAACGGACCGAAATTTTAACACTTCATT
TTTTGACCCTACTGGTGGAGGGGATCCTATTCTCTATCAACATTTATTT
>SSPAB9537-13|Sarcoptiformes|Suctobelbidae
ATTAGTCCCAATAATAATTGGAGCACAAGACATAGCATTCCCACGAATAAATAACATAAG
ATTTTGATTGCTACCACCTTCTTTAACATTACTTTCAATTTCTTCTTTAGCTGGGGTTGG
AGTAGGA---ACTGGTTGAACTGTATACCCACCATTAGCTGGAAATTTATTTCATTCTGG
GTTTGCTGTGGACTTAGCCATCTTTAGCCTTCACTTAGCAGGAATTTCTTCTATTTTAGG
AGCTATTAACTTCATTACTACAATTATAAATATACGA---TCTTCCTCTATTACCTTAGA
TTCTATCCCACTGTTTGTCTGATCTGTTCTAATTACAGCTATTTTATTACTATTATCACT
ACCGGTCTTAGCCGGAGCTATTACAATACTATTGACAGAC--------------------
-------------------------------------------------
>MYMCC010-11|Trombidiformes|Pygmephoridae
ATTAATTCCACTAATAATAACAACTCCAGATATAGCATTCCCACGAATAAATAATATAAG
ATTCTGACTTCTAATTTCCTCATTAACACTACTAATCTCATCTATATTGAGAGCCCAGGG
TAGAGGA---ACAGGATGAACAGTATATCCACCTCTATCTAATCAAATCTCCCATTCTGG
TGCATCCGTCGATTTAGCTATTCTATCCCTTCATTTAGCAGGAGCATCCTCTATTATAAG
CTCACTAAACTTCATTGTTACCATCTTAAATATACGC---CCTAAAACAATATGATTAGA
ACACGTGCCTTTATTTGCATGAAGAGTATTGATCACCACATTTTTATTATTATTAGCCTT
ACCAGTCTTAGCCGGAGCAATTACCATACTCCTAACTGATCGAAACTTCAATACATCATT
TTTTGACCCTAGAGGAGGAGGAGATCCAATTTTATACCAACATTTATTT
>MYMCA318-11|Trombidiformes|Trombidiidae
AATTGTTCCCATGTTAATTAGTGCCCCTGACATAGCTTTCCCTCGGCTTAATAATATAAG
ATTCTGATTACTAATTCCTTCTCTTTCTTTATTATCTTTATCTTTATTTTCATCTACTGG
AGCTGGA---ACAGGATGGACTGTTTATCCTCCTCTTTCAAGAAATATAGCACATGCTGG
CGGAGCTGTTGATTTAACAATTTTTTCCCTTCATTTAGCAGGGATTTCTTCTATCTTGGG
AGCAATTAATTTTATAGCTACTATTATTAATATAACG---CCTAATTCTATAACATGAGA
GAGAGTTCCCCTCTTTGTATGATCAATTTTTATTACAGCTGTTCTTCTTCTCCTATCACT
CCCCGTTTTAGCTGGAGCCATTACTATACTTCTTACAGATCGAAACTTAAATACTTCCTT
TTTTGACCCCAGTGGGGGAGGAGATCCAATTTTATACCAACATTTATTT
>CHACC227-10|Sarcoptiformes|Tegoribatidae
GCTGGTACCTATAATAATTGGAGCTCAAGATATAGCTTTTCCTCGTATGAATAATATAAG
GTTTTGGTTGCTTCCTCCCTCTTTATCTCTTTTAGCCTCCTCAGCATTTGCTGGTATGGG
AGCAGGG---ACAGGATGAACCGTGTATCCTCCTTTAGCAGGTAACTTATTTCATTCTGG
ATTTTCTGTAGATTTAGCAATTTTTAGTCTTCATTTAGCGGGTGCTTCATCTATTCTAGG
AGCAATCAATTTTATTACTACAATTATAAACATACGA---TCTTCTACAATATCTTTAGA
TTCCATCCCCTTATTTGTTTGATCTGTATTAATTACAGCCGTGTTATTACTATTATCTTT
GCCTGTGTTGGCTGGAGCTATCACAATACTTTTGACAGATCGAAATTTTAATACCTCTTT
TTTTGATCCCTCCGGAGGGGGAGACCCAATTTTGTACCAACATTTATTT
>MYMCG017-12|Sarcoptiformes|Brachychthoniidae
ATTAGTTCCCTTAATAATTGGAGCACCAGATATAGCATTTCCTCGAATAAATAACATAAG
ATTTTGGCTTCTACCTCCTTCTTTATCTCTACTTGCTCTTTCTTCTTATTCAGGTACTGG
AGCTGGC---ACTGGTTGAACTGTCTATCCACCTTTATCTGATTATGTTTATCATATAAA
TAACAGTGTCGATTTAGCTATTTTTAGCCTTCATCTAGCAGGTGCTTCTTCTATCCTAGG
AGCTATTAACTTTATTACGACAATCATCAACATGCGT---GGATTAAGAACAAATCTAGA
TAATATTCCTTTATTTGTTTGATCTGTTTTTATTACGGCAATTTTATTGCTGCTTTCTCT
ACCCGTTTTGGCAGGAGCAATTACAATATTACTAACAGACCGAAATTTTAATACCACCTT
TTTTGACCCATCTGGGGGTGGAGATCCTATTTTATATCAACATTTGTTT
>OPPHA1535-17|Mesostigmata|Dinychidae
ATTAGTTCCATTAATAATTGGAGCTCCAGATATAGCTTTTCCACGTATAAATAATATAAG
ATTCTGACTTTTACCCCCTTCTTTACTTCTTTTAATTTCTTCCTCTATAGTAGAATCTGG
TGCAGGA---ACAGGATGAACTGTCTATCCCCCTTTAGCTTCTAATATCTCTCATAATGG
AGGAAGAGTAGACTTAGCTATTTTTTCTTTACATTTAGCTGGTTTATCCTCTATTTTAGG
ATCAATTAACTTTATTACTACAATTTATAACATACGT---TCATATAGTATAACTATAGA
TCAAATACCTTTATTTGTTTGATCTATTTTATTAACTACTATTCTTCTATTACTCTCTCT
TCCTGTCCTAGCAGGAGCTATTACTATACTATTAACAGACCGAAACTTTAATACTTCTTT
CTTTGATCCTGCAGGTGGAGGTGATCCTATTTTATACCAACATTTATTT
>SSWLA2262-13|Mesostigmata|Laelapidae
ACTCACCCCTCTCTTAATCTCAGCCCCTGATATGGCCTTTCCTCGTCTTAATAATATAAG
ATTTTGATTACTAGTCCCCTCAATTATCTTCTTAATCCTTTCCTCCTTTATTGAAAGAGG
GGCAGGA---ACAGGCTGAACAGTTTACCCCCCTCTTTCCAATAATATCTCACACAGAGG
CGCTGCAGTTGATATATGTATCTTCAGCCTTCATTTAGCAGGAGCTTCTTCTATTTTAGG
GTCAGTAAATTTTATTTCAACAATTTTCAATATACGA---CCCCAAAGATTACCTCTAGA
ATCTATACCTCTATTTATCTGGTCAGTTTTAATTACCACTATTCTACTCCTTCTTAGTCT
CCCTGTTCTAGCAGGAGCTATCACTATGCTTCTAACTGACCGAAATCTTAATACTACCTT
TTTTGACCCTAGAGGGGGGGGTGACCCCGTCCTCTATCAACATTTATTT
>MYMCF595-12|Sarcoptiformes|Brachychthoniidae
ACTTGTTCCTTTAATAATTGGGGCTCCTGACATAGCTTTTCCTCGTATGAATAACATAAG
TTTTTGGCTATTGCCCCCCTCTTTATCTTTATTGGCTATTTCTTCTTATTCTGGTACGGG
AGCAGGA---ACCGGTTGGACTGTTTATCCTCCTTTATCAGATTATGTTTATCATATAAA
TAATAGTGTTGACCTGGCTATTTTTAGATTGCATTTAGCTGGTGCTTCCTCTATTTTAGG
GGCCATTAATTTTATTACAACAATTATTAACATACGT---GGTCTTTCTACTAATTTAGA
TAATGTTCCTTTATTTGTTTGATCTGTATTTATTACTGCTATTCTTTTGCTTCTTTCGTT
GCCTGTCTTGGCAGGCGCTATTACAATACTTTTAACGGATCGTAATTTTAATACCACATT
CTTTGATCCTTCTGGTGGAGGGGACCCTATCCTATACCAACATTTATTC
>MYMCB102-11|Sarcoptiformes|Brachychthoniidae
ATTAGTACCTCTGATAATTGGTGCCCCAGACATAGCCTTTCCTCGTATGAATAACATAAG
ATTCTGATTATTACCCCCTTCTTTAACTTTATTGGCGCTTTCCTCTTATTCTGGGAGAGG
GGCAGGA---ACCGGTTGAACCGTGTATCCACCGTTATCAGATTACTTGTTTCATATAAA
TAACAGAGTAGACATAGCTATTTTTAGTTTACATTTAGCTGGCGCTTCTTCTATTTTAGG
TGCTATTAATTTTATTACTACTGTAATTAACATACGA---GGGCTATCTACTTCATTGGA
TAATATTCCTTTGTTTGTTTGATCTGTTTTTATTACTGCTATTCTTCTTCTACTTTCTTT
ACCTGTTTTAGCAGGGGCTATTACAATATTATTAACAGATCGAAACTTTAATACAACTTT
TTTTGATCCGGCTGGAGGTGGCGATCCTATTTTGTACCAACATTTATTT
>CHACC196-10|Sarcoptiformes|Oribatellidae
GTTAGTTCCAATGATAATTGGAGCCCAAGATATGGCATTTCCACGCATAAACAATATAAG
ATTTTGGCTACTTCCTCCTTCTTTAGCACTTTTATCTTCTTCTGCTTTTGCAGGTATAGG
AGCAGGT---ACGGGATGAACAGTATACCCCCCATTAGCAGGAAATTTATTTCATTCTGG
AATTTCTGTAGATTTAGCTATTTTTAGTCTTCATTTAGCTGGAGCTTCTTCAATTCTAGG
AGCTATTAATTTTATTACTACTATTCTTAACATACGC---TCTTCTTCAATATCTTTAGA
TTCAATCCCTTTATTTGTTTGATCAGTATTAATTACTGCTATTTTGCTACTTCTATCCCT
TCCAGTTCTAGCAGGTGCAATTACGATACTTTTAACAGATCGAAACTTTAATACTTCTTT
TTTTGATCCTTCTGGGGGTGGGGACCCTATTTTATACCAACACCTTTTT
>MYMCC446-11|Sarcoptiformes|Brachychthoniidae
ACTTGTTCCTTTGATAATTGGGGCTCCAGATATAGCTTTTCCTCGTATAAATAATATGAG
GTTCTGACTGCTCCCTCCTTCTTTATCTCTTTTAGCTATTTCTTCTTATTCAGGTACAGG
AGCTGGT---ACAGGATGAACGGTTTATCCTCCTCTTTCTGATTATGTCTATCATATGAA
TAACAGAGTTGATTTGGCTATTTTTAGATTGCATCTTGCTGGTGCTTCTTCTATTTTAGG
AGCTATCAATTTTATTACAACAATTATTAACATACGG---GGACTTTCAACTAATTTAGA
TAATGTTCCTTTATTTGTCTGATCTGTTTTTATTACTGCTATTCTTTTACTTCTTTCATT
ACCAGTTTTAGCAGGAGCTATTACTATGCTATTAACGGACCGAAATTTTAACACTACTTT
TTTTGATCCTTCTGGAGGAGGAGATCCAATTTTGTACCAGCATTTATTT
>GMOQF2252-15|Trombidiformes|Erythraeidae
GCTAATTCCCTTAATATCAGGAGCTCCTGATATAGCATTCCCACGTCTAAACAATATAAG
ATTTTGATTACTCCCTCCCTCAACAGCTATCTTAATAACTGCTATATTTACTTCAATAGG
GCCGGGA---ACAGGATGAACAGTTTATCCCCCCTTATCAGATATCTACGGTCATAGCTC
GATTTCAATCGAGATAACTATTTTCTCTCTTCACCTAGCCGGGCTATCATCAATTCTGGG
ATCCATCAACATCCTAGCGACAATTATTAATATAAAA---AATAAAAGATTGTCAATAGA
TCAAATACCTCTTTTCTTATGGTCGATAATAGTAACAGCAATCCTACTGCTACTGTCCCT
ACCAGTCTTAGCAGGAGCAATCACCATACTACTTTTTGATCGA-----------------
-------------------------------------------------
>GENSM672-16|Mesostigmata|Polyaspididae
ATTAGTACCACTAATATTAAGAGCTCCAGACATAGCTTTCCCACGAATAAATAATATGAG
ATTTTGACTTCTTCCACCTTCTTTATCCCTTCTTTTATCATCCTCTCTTGTTGAATCCGG
AGCAGGA---ACAGGATGAACTGTATACCCACCATTATCATCAAACATTTCACATAGAGG
GTCTAGAGTAGATTTAGCCATTTTTTCTCTTCATTTAGCAGGAGTATCCTCTATTCTAGG
ATCAATTAACTTCATTACAACTATTATAAACATACGT---TCCTATGAAATAAGAATAGA
ACGAATTCCCCTATTTGTTTGATCAGTTTTATTAACAACTATTCTTCTATTATTATCTTT
ACCAGTACTAGCTGGTGCTATTACAATATTACTAACAGATCGAAATTTTAATACATCATT
TTTCGACCCTGCAGGGGGAGGAGACCCTATTTTATATCAACATTTATTT
>BIOAC264-11|Mesostigmata|Urodinychidae
ACTTGTTCCACTTATATTGGGAGCACCAGATATAGCATTTCCACGAATAAATAATATAAG
ATTTTGACTTTTACCACCTTCACTAATATTACTAATAGCTTCTTCACTAGTAGAATCAGG
TGCAGGA---ACTGGGTGAACAGTTTACCCACCACTGGCCTCTAATATATCTCACAGTGG
GGCAAGAGTAGATCTTGCTATTTTTTCTCTTCATTTAGCGGGAGTATCCTCAATTTTGGG
CTCTATTAATTTTATTACTACTATTATAAATATACGA---TCTTATGAAATAACCATAGA
GCGACTTCCTTTATTTGTATGATCAGTTTTACTTACCACTATTCTCCTACTTTTATCTTT
ACCAGTTCTAGCTGGGGCTATTACTATACTTTTGACAGATCGAAATTTTAACACATCTTT
TTTTGACCCAGCAGGTGGGGGAGATCCAATTTTATACCAACACTTATTT
>MYMCE123-12|Trombidiformes|Microtrombidiidae
ATTGATTCCTTTAATAGTCAAAGTTCCAGACATGTCTTTTCCTCGTTTGAATAACATAAG
ATTTTGACTTTTGCTTCCTTCTTTGACATTAATAATTTTATCCATATTTTCTTCAAATGG
AACGGGA---ACCGGGTGAACAGTCTATCCTCCCTTATCTAATAACTTAGCTCACATAGG
TTCTTCGGTTGATTTGTCTATTTTTTCTCTTCATTTGGCTGGAATTTCTTCTATTTTGGG
ATCTATTAATTTTCTTGCTACTGTTTTTAATTCTACT---AATAGGTTTCAAAGTTGATT
CAGAATCCCTATATTTATTTGATCTGTTATTTTTACTGCAATTCTATTAGTCTTATCTCT
TCCTGTTTTAGCTGGGGCTATTACCATACTTTTAACGGACCGAAATTTCAATACTTCATT
TTTTGATCCTTCAGGAGGGGGAGATCCAATTTTATACCAACATTTATTT
>MYMCC166-11|Sarcoptiformes|Malaconothridae
GCTAGTCCCCCTCATAATCGGAGCTCAAGACATAGCATTTCCACGAATAAATAACATAAG
ATTCTGACTTCTTCCGCCCTCACTAACCCTCCTATCTTCCTCAGCGTTTGCAGGAATGGG
GGCGGGA---ACTGGATGAACCGTCTATCCTCCCCTAGCCGGGAACTTGTTTCACTCTGG
AATTTCCGTAGACTTAGCCATTTTCAGATTACATCTAGCCGGTGCCTCCTCAATCCTCGG
CGCAATTAACTTCATTACTACCATCATAAACATACGA---TCCTCCTCAATAAACTTGGA
CTCAATTCCCCTATTTGTATGATCTGTTCTAATCACAGCAGTTCTCCTTCTTCTATCCTT
ACCAGTATTGGCAGGAGCAATCACTATATTACTGACAGACCGAAACTTTAATACATCCTT
CTTCGATCCCACTGGTGGAGGAGATCCAATTTTATACCAACATTTATTC
>CHACA508-09|Sarcoptiformes|Tectocepheidae
ATTGGTTCCTATAATAATTGGAGCTCAAGACATAGCATTCCCACGAATAAATAACATGAG
ATTTTGATTATTGCCTCCTTCTTTAATATTTCTATCCATTTCTTCGTTTGCAGGGGTTGG
GGTAGGA---ACCGGATGGACAGTATACCCCCCCCTTTCGAGAGGGATATTTCACTCTGG
TTTTTCGGTAGATTTAGCCATTTTTAGATTGCATCTTGCTGGTGTTTCTTCTATTTTAGG
AGCCATCAACTTTATTACAACTATTCTAAACATGCGA---TCTCTTTTTGTCAGATTAGA
CAGAATTCCTTTATTTGTGTGATCTGTATTGATCACTGCTGTTCTGTTATTACTATCTTT
ACCGGTACTAGCTGGAGCCATCACTATGTTACTGACAGATCGGAATTTTAATACTTCTTT
TTTTGACCCTTCGGGGGGGGGAGATCCCATTTTATACCAACATTTATTT
>ELPCG804-17|Mesostigmata|Laelapidae
GCTAGTTCCTTTAATAATTTCAGCTCCTGATATGGCGTTTCCTCGAATAAATAACATAAG
TTTTTGATTGTTAGTACCTTCTTTAATTCTTCTTTTAATATCTTCATTAGTAGAGAGAGG
TGCGGGT---ACTGGATGAACAGTATATCCTCCTTTAGCTAGTAGTTTATTTCATAGAGG
TGGTGCTGTAGATTTAGCGATTTTTAGATTACATTTAGCGGGAATTTCTTCTATTTTAGG
GTCTATTAATTTTATTACTACAATTTTGAATATACGT---CCTATAAATATACGATTGGA
GCAGATACCTTTATTTGTTTGAAGAATTTTAATTACGACTATTTTATTATTACTTTCTTT
ACCTGTTTTAGCAGGGGCTATTACTATACTTTTATTTGATCGAAATTTTAATACTAGATT
TTTTGATCCTAGAGGCGGGGGTGATCCAATTTTATATCAACATTTATTT
>CNJAC1122-12|Mesostigmata|Sejidae
ATTAATTCCTATTATAATTTCTGCTCCTGATATAGCTTTTCCACGAATAAATAATATAAG
ATTTTGATTATTACCTCCTTCTTTAATACTACTTTTAAGTTCTTCTATAGTTGAAAGAGG
TGCAGGA---ACAGGATGAACAGTATATCCTCCTCTAGCTTCAAATATTTCTCATATAGG
AAGTTCAGTTGATCTAGCTATTTTTTCTCTTCATTTAGCTGGGGTATCCTCAATTTTAGG
CTCTATCAATTTTATTTCTACTATTATAAATATACGA---CCAAAAAATATAACAATAGA
ACGAATACCTTTATTTGTTTGATCTGTATTTATTACAACAATTTTATTACTTTTATCTTT
ACCAGTTTTAGCTGGAGCCATTACTATGCTTCTTACAGATCGAAATTTTAATACTTCTTT
TTTTGATCCTTGTGGGGGAGGTGATCCTATTTTATATCAACATTTATTT
>CNBPA195-12|Sarcoptiformes|Cymbaeremaeidae
GCTAGTACCCATAATAATTGGGGCTCAAGATATGGCGTTTCCACGAATAAATAATATAAG
ATTCTGACTATTACCTCCTTCACTCTTGCTTTTGTCTACCTCTGCCTTTGCTGGAGTAGG
GGCAGGG---ACAGGATGAACAGTTTACCCTCCCCTATCTGGAAATTTATTTCACTCAGG
AATTTCTGTTGATTTAGCTATTTTCAGTTTACATTTAGCTGGTGCCTCATCCATTCTAGG
AGCCATTAACTTTATCACAACTATCATAAATATACGT---TCCTCTACTATAACATTAGA
TGCGATCCCTTTATTTGTGTGATCTGTGTTAATTACGGCTATTCTTCTTTTACTATCTCT
CCCAGTTTTAGCTGGGGCTATCACTATACTATTAACAGACCGAAACTTTAATACATCGTT
TTTTGACCCTTCAGGGGGAGGAGATCCAATCTTATACCAACATTTATTT
>GENSM397-15|Mesostigmata|Rhodacaridae
ATTAATCCCCCTTATAATTAGAGCCCCAGATATAGCTTTTCCACGAATAAATAATATAAG
ATTTTGGTTACTCCCCCCTTCCTTATCATTACTTCTTTTTTCTTCTTTAATTGAAGCAGG
AGCAGGG---ACTGGTTGAACAGTCTACCCCCCTTTAGCTAATAATATTAGACATAGAGG
AGCTTCTGTAGACTTAGCTATTTTTTCTTTACATTTAGCTGGAATTTCATCAATTTTAGG
TTCTATTAACTTTATTACAACTATTATGAATATACGC---CCTATAAATTTAAAACTAGA
AATAATACCTTTATTTATTTGATCCGTATTTATTACTACAATTCTTTTATTACTTAGACT
CCCAGTTTTAGCAGGAGCTATCACTATATTATTAACCGATCGAAATTTTAACACCTCTTT
TTTTGACCCAAGAGGAGGAGGGGATCCTATCCTATACCAACACTTATTT
>MSSCC342-17|Trombidiformes|Pygmephoridae
GCTAATCCCCATAATAATGATAACACCAGATATAGCTTTTCCACGAATAAACAACATAAG
ATTTTGACTTTTAATCTCCTCTCTAATCTTACTGCTCTCTTCTATGGTAACCTCTCAAGG
CGCGGGT---ACAGGCTGAACAGTCTACCCTCCCTTGTCAAACCAAATCTCCCACTCAGG
AGTTTCTGTAGATTTTGCAATTCTATCCCTACACCTCGCAGGTGCTTCCTCAATTATAAG
CTCATTAAACTTTATTATTACAATTTTAAACATAAAA---CCAAAAACAATACTTTTAGA
GCATATCCCACTATTCGCTTGAAGAGTCCTACTAACCACCATCTTACTGCTATTAGCTCT
ACCGGTGCTTGCCGGAGCAATCACAATACTCCTGACAGATCGAAACTTCAATACCTCCTT
CTTCGACCCTTGCGGAGGTGGAGACCCTATTTTATACCAACACTTATTT
>GENSM408-15|Mesostigmata|Pachylaelapidae
GCTAATTCCTTTAATAATTTCAGCCCCAGATATGGCCTTTCCCCGTATAAATAATATAAG
TTTTTGACTTTTACCCCCCTCACTAATACTTTTACTAAGATCTTCCATAGTAGAAATAGG
GGCCGGA---ACAGGTTGAACTGTCTATCCACCCCTCGCAAGTAATATATCTCATAGAGG
GGGGGCAGTTGATTTGGCTATTTTTAGACTCCATTTAGCTGGTGTCTCTTCTATTCTAGG
GTCTATTAATTTTATTACAACTATTATAAATATACGC---CCATCTAATATAAGCTTAGA
ACAAATACCCCTATTTGTTTGATCCGTACTTATTACCACTATTCTCTTACTATTATCCCT
CCCTGTATTAGCCGGGGCTATCACTATATTGCTAACAGACCGAAATTTTAATACTTCCTT
TTTCGATCCTAGAGGAGGAGGAGATCCTATTTTATACCAACATTTATTT
>RRBPE005-15|Mesostigmata|Parasitidae
ATTAGTGCCTCTAATAATTTCTGCCCCTGATATGGCATTTCCTCGTATAAATAACATAAG
ATTTTGACTTTTACCCCCATCATTATTATTACTATTAAGCTCCTCAATAGTAGAATCCGG
GGCTGGA---ACCGGGTGAACCGTCTACCCCCCCTTGGCTGGTAATATTTCTCATAGTGG
AGGCGCAGTAGACTTAGCTATTTTTTCTTTACACCTAGCCGGTGTTTCCTCTATTTTAGG
CTCCATTAATTTTATTACTACTATTATAAATATACGA---CCTAAAGAAATATCTATAGA
ACGAGTTCCTTTATTTGTATGATCAGTTTTTATTACTACAATTTTATTATTATTATCACT
ACCAGTATTAGCCGGAGCCATCACAATACTACTAACAGACCGTAACTTTAATACTTCTTT
CTTTGATCCAAGAGGAGGAGGGGACCCCATCCTATACCAACATTTATTT
>RRBFE013-15|Mesostigmata|Parasitidae
ACTAGTCCCTTTAATACTATCCGCTCCTGATATAGCGTTCCCCCGTATAAATAACATAAG
GTTTTGACTTTTACCCCCTTCACTAATTCTTTTAACAAGATCCTCTATAGTAGAGTCTGG
AGCTGGC---ACCGGATGGACAGTATACCCCCCTTTGTCAAATAATATTTCTCATAGAGG
AGGAGCTGTCGATTTAGCTATTTTTTCTTTACATTTAGCAGGAATTTCCTCAATTCTTGG
GTCTATTAATTTTATCACAACTATTATAAATATACGC---CCAAAAGAAATAACATTAGA
GCAAATACCCCTATTTGTTTGATCTGTATTTATTACAACTATCTTATTACTTTTATCTCT
TCCTGTATTAGCAGGAGCTATCACTATGCTATTAACAGATCGTAATTTTAATACATCATT
TTTTGACCCAAGAGGAGGGGGGGACCCTATTTTATACCAACATCTTTTT
>RRBPE006-15|Mesostigmata|Parasitidae
GTTAATTCCCCTAATAGTATCTGCCCCTGATATAGCATTCCCTCGAATAAATAATATAAG
CTTCTGATTATTACCCCCTTCCCTAATTCTACTCCTAAGATCCTCAATAGTAGAAGCAGG
GGCTGGT---ACAGGATGAACTGTTTATCCTCCTCTAGCCAGAAATATATCCCATAGTGG
AAGTGCTGTAGACCTAGCCATTTTTTCTTTACATCTGGCTGGTATTTCTTCAATTTTAGG
CTCCATTAATTTTATTACAACAATTATAAATATACGA---CCTAAAGAAATAACTATAGA
ACGTATCCCTTTATTTGTATGATCCGTACTAATTACAACTATTTTATTACTCCTATCTTT
ACCCGTTTTAGCTGGAGCTATTACAATACTTTTAACTGACCGTAATTTTAACACAACATT
TTTTGATCCAAGAGGAGGGGGAGACCCTGTCTTATACCAACATCTCTTT
>MSSCA4192-16|Sarcoptiformes|Quadroppiidae
ACTAGTTCCAATCATAATTGGAGCTCAAGATATAGCGTTTCCTCGAATAAACAATATAAG
ATTTTGGCTTCTACCTCCTTCCTTAATTTTACTAACAACATCCTCTTTTTCTGGTATAGG
AGCTGGT---ACTGGTTGAACTGTTTATCCACCTTTAGCAAATAATTTATTTCATTCAGG
ATTTTCTGTAGATTTAGCAATTTTTAGCTTACATTTAGCTGGAGCTTCTTCTATTCTAGG
AGCTATTAACTTTATTACTACCATCATAAATATACGT---TCTTCTTCTATAACCTTGGA
TTCTATTCCACTTTTTGTCTGGTCTGTCTTACTTACAGCAATTCTACTTCTTTTGTCCCT
TCCAGTTTTAGCAGGAGCTATTACAATATTATTAACCGACCGTAACTTTAATACATCCTT
TTTTGATCCATCTGGGGGGGGAGACCCAATCT-----------------
>CAACA005-17|Mesostigmata|Diplogyniidae
ATTAGTTCCTCTCATAATTAGAGCCCCAGATATAGCATTTCCTCGTATAAATAATATAAG
TTTTTGATTATTACCTCCTTCTTTAATTCTTCTTCTTAGCTCATCTATAATTGAAAATGG
AGCTGGA---ACTGGTTGAACCGTTTATCCACCTCTAGCTAGAAATATCTCACATAGAGG
AGCTTCTGTTGATTTAACTATTTTTTCTCTTCATCTTGCCGGAGTTTCATCTATTTTAGG
ATCTATTAACTTTATTACTACTATTATAAATATACGG---CCAACATCTATATCTATAGA
ACAAATACCTTTATTTGTATGATCAGTATTTGTAACAACTATTTTACTCTTATTATCTTT
ACCTGTTTTAGCTGGAGCTATTACTATACTTCTAACAGATCGAAATTTTAATACATCATT
TTTTGATCCTGCAGGTGGTGGTGATCCTATTTTATATCAACATTTATTT
>CNJAB1038-12|Mesostigmata|Ascidae
ATTAATTCCTTTAATAATTAGAGCCCCTGATATAGCTTTCCCACGAATAAACAACATAAG
ATTTTGACTTTTACCCCCTTCTCTAATTTTACTTATTTTATCAAGAATAGTAGAAAGAGG
GGCTGGC---ACAGGTTGAACAGTTTACCCCCCTTTATCAGGAAATATTGCTCATAGAGG
TAGATCTGTAGACCTAGCTATTTTTAGACTACATTTAGCAGGAATTTCTTCAATTTTAGG
GGCTATTAATTTTATTTCTACAATTTTAAATATACGA---GCAAAAAGAATAAATTTAGA
ACAAATGCCTCTATTTGTCTGGTCCGTTTTTATTACAGCAATTTTACTTCTACTTAGTTT
ACCTGTTCTTGCAGGAGCCATTACAATATTATTAACCGATCGAAATTTTAATACAACTTT
TTTTGACCCTAGAGGAGGAGGTGACCCTATTTTATATCAACATTTATTT
>CNWLM234-13|Mesostigmata|Phytoseiidae
ATTAGTGCCTATTATAATTCATTCACCTGATATATCTTTTCCTCGAATAAATAATATAAG
ATTTTGATTATTGCCCCCCTCTTTAATGTTTTTATTGATTTCATCTTATATTGATGTGGG
GGTTGGG---ACGGGGTGGACAGTGTATCCTCCTTTATCAACAAGAGGCTTTCATAGAGG
GGCTTCTGTTGATTATGCAATTTTTAGTTTACATTTGGCCGGGGTTTCTTCTATTATAGG
GGCTATTAATTTTATTAGAACTATTGTAAATATACGT---CCTATTGTTATATCAATAGA
AAAAATACCTTTATTTGTATGGTCTGTGTTTATTACAGCTATTTTACTTTTGTTGTCTT-
------------------------------------------------------------
-------------------------------------------------
>GENSM409-15|Mesostigmata|Pachylaelapidae
ACTTATTCCTTTAATAATTTCTGCCCCAGATATAGCCTTCCCACGAATAAATAACATAAG
TTTCTGATTATTACCACCATCTTTATTACTTCTTCTTAGATCCTCTTTAGTAGAAAGAGG
TGCAGGA---ACAGGGTGAACAGTTTACCCTCCTTTAGCAAGAAATATATCACACAGAGG
TGGTGCTGTTGATTTAGCTATTTTCTCCCTACACTTAGCAGGTATTTCTTCTATTTTAGG
ATCTATTAATTTTATTTCAACTATCATAAATATACGC---CCTAAAAATATAAGAATAGA
ACGATTACCGTTATTTGTATGATCTGTTTTTATTACAACTATTTTACTTCTTCTATCTTT
ACCAGTTTTAACTGGTGCTATCACTATACTATTAACAGATCGAAATTTTAATACTACTTT
TTTTGATCCGAGAGGTGGAGGAGACCCAATCTTATACCAACATTTATTC
>CNJAC1513-12|Mesostigmata|Digamasellidae
ATTAACTCCATTAATAATTGGAGCTCCTGATATAGCATTTCCTCGTTTAAATAATATAAG
ATTTTGACTTTTACCTCCAAGTTTAATTTTTTTATTAATAAGAAGAATAGTAGAAATAGG
AACAGGA---ACTGGATGAACAGTTTATCCTCCTTTGTCTAGAAATATTAGACATAGAGG
ATCTGCTGTAGATATATCTATTTTTAGTCTTCATTTAGCTGGTGTATCAAGAATTTTGGG
TTCAGTAAATTTTATTACGACAATTTTAAATATACGT---TCATTTTCAATAATTTTGGA
ACGAACACCCCTATTTATTTGATCAATTTTTATTACGACAATTTTGTTATTACTTAGACT
ACCAGTTTTAGCAGGTGCTATTACTATACTTCTTTTAGATCGGAACTTTAGAACTTCTTT
TTTTGATCCTAGAGGAGGAGGAGACCCTATTCTTTACCAACACTTATTT
>GENSM382-15|Mesostigmata|Macronyssidae
ACTTACCCCAATTTTAATTAATGCACCCGATATAGCATTCCCTCGACTTAATAATATAAG
ATTTTGACTATTAATTCCATCTTTAATTTTTTTAATCTCTTCCTCTTTTATCGAAAGAGG
TGCAGGG---ACTGGATGAACTGTTTACCCTCCACTTTCTAGAAATATTTCACATAGAGG
TAAATCAGTAGATCTAGCTATTTTTAGACTTCATATTGCTGGTATTTCTTCTATTTTAGG
ATCTATTAATTTTATTACAACAATTTGTAATATACGT---CCTAAATCTATATCAATAGA
ACATATACCACTTTTTATTTGATCTGTTTTAATTACAACTATTCTTCTTCTTCTTTCTTT
ACCAGTCTTAGCTGGAGCTATTACCATATTATTATCAGACCGAAATTTTAATACCTCATT
TTTTGATCCTAGTGGAGGAGGAGATCCTATTTTGTATCAACACCTTTTT
>SSWLF3591-13|Sarcoptiformes|Damaeidae
ACTAGTACCTATAATAATTGGAGCTCAGGATATGGCCTTCCCTCGAATAAATAACATAAG
ATTTTGGATACTACCTCCTTCCTTAACTTTTTTGACGGCTTCTGCTTTTGCTGGAACTGG
GGCGGGA---ACTGGATGAACCGTTTACCCCCCTCTTTCCGACATGTTGTTTCATTCGGG
AGTATCTGTTGATTTGGCAATTTTTAGTTTGCATTTAGCGGGTATTTCTTCTATTTTAGG
GGCTATTAATTTTATCACTACTATTATAAATATGCGT---ACTTCTTCCATGTCTATGGA
TTCAATGCCCTTATTTGTATGGTCTGTATTAATTACAGCAATTTTATTACTTCTTTCTTT
ACCTGTACTAGCAGGAGCTATCACTATATTATTAACAGACCGTAATTTTAATACTTCTTT
TTTTGATCCAGCAGGAGGAGGAGATCCTATTTTATATCAACATCTCTTT
>GENSM400-15|Mesostigmata|Zerconidae
ATTAATTCCCTTATTAATCATAGCTCCAGATATAGCTTTTCCTCGAATAAATAATATAAG
ATTCTGATTATTACCCCCTTCTTTAATATTTTTAATCAGATCTTCAATAATTGAAATAGG
AGCAGGT---ACAGGATGAACTGTTTATCCGCCCCTTTCTAGAAATTTATCTCATAGAGG
AGCATCTGTTGATTTAACAATTTTTTCTCTGCATTTAGCTGGGGTTTCATCTATTTTAGG
GTCTATTAACTTTATTTCTACAATTATAAATATACGT---CAAAAAAATATATCTATAGA
AAATATCCCTTTATTTGTATGATCAGTATTTATTACAACTATTTTATTATTATTATCATT
ACCAGTTTTAGCTGGAGCTATTACCATATTATTAACAGATCGTAATTTTAATACTTCATT
-------------------------------------------------
>CNJAC1485-12|Trombidiformes|Tetranychidae
ATTAATTCCTATAATGTCTAACACACTAGATATATGTTTTCCTCGTTTAAATAACATAAG
TTTTTGAATACTTTTACCTTCTTTATTTCTTATAATTAGTTCTTCTATTCAAGGAACTTT
AAATGGG---GTAGGTTGAACTATGTATCCCCCTTTAACTTTAGTAAATTACAATTATAG
TTCTTCAATTGAAATAATAATTTTTTCTCTTCATATTGCTGGTATTTCTTCTATTATAAG
TTCTATCAATTTTATTTCTACTATTACTAACATAAAA---AATAAGAATTTAACAATTAA
TACTATAACTTTATTTTCAATTTCTATTTTAATTACTACTATTTTGTTAGTTTTAGCTTT
ACCCGTTTTAGCTGGAGCTATTACTATATTATTAACAGATCGAAACTTTAATACTTCATT
TTTTGATCCTTCAGGAGGTGGTGATCCTATTTTATATCAGCATTTATTT
>GENSM418-15|Mesostigmata|Blattisociidae
ATTAGTTCCTTTAATAATCAATGCCCCTGATATAGCCTTCCCACGTATAAATAATATAAG
ATTCTGACTATTACCATTTTCTTTTATTTTTATAATAATATCAAGCATAGTAGAAAATGG
CCCAGGT---ACAGGATGAACAGTATACCCCCCTCTGTCTAGAAAATTATTTCATAGAAG
AACAGCTGTCGATTGAGTTATTTTTAGACTACACATAGCTGGTATTTCATCAATTTTAGG
AGCAATAAATTTTATTTGTACAATTTTAAATATAAAA------AAACAAAAACATGTTGA
AAGTATACCTTTATTTGTATGATCTATTTTAATTACAACTATTTTACTACTGCTATCTTT
ACCTGTTCTAGCAGGAGCTATTACTATACTTTTAACAGATCGAAACTTTAATACTAGATT
CTTTGATCCTAGAGGAGGAGGAGACCCTATTTTATATCAACATTTATTT
>SSWLA2270-13|Mesostigmata|Digamasellidae
ATTAATTCCTTTAATAATTATAAGTCCGGATATAATTTTTCCCCGTATAAATAATATAAG
GTTTTGACTTTTACCGCCAAGTATTTTTTTATTACTAAGAAGATCTTTTATTGAAAGAGG
AGCTGGA---ACAGGTTGAACTGTCTATCCCCCTTTAGCTAGAAATTTAAGGCATAGAGG
ACCTGCTGTTGATTTTGCTATTTTTAGACTTCATTTAGCAGGAATTTCTAGAATTTTAGG
GTCAATTAATTTTATTACTACTATTTTAAATATACGA---TTATTTTCTATAACACTTGA
ACGGTTACCTTTATTTGTCTGATCTGTATTTATTACAACAATTTTATTACTTTTAAGTTT
ACCTGTTTTAGCAGGAGCTATTACTATACTTTTAACAGATCGAAATTTTAATACTTCTTT
TTTTGATCCAAGAGGAGGGGGAGATCCTGTTCTTTATCAGCATTTATTC
>GENSM384-15|Mesostigmata|Digamasellidae
ATTAACCCCCTTAATAATCATAAGACCAGATATAGTTTTTCCTCGAATAAATAATATAAG
TTTTTGATTACTTCCTCCTAGACTAATTATACTACTAAGTAGATCTTTAATTGAAAATGG
TGTAGGA---ACAGGATGAACGGTGTACCCTCCCCTAGCAAGAAATTTAAGACATAGAGG
CCCTGCGGTCGATTTCGCTATTTTTAGCTTACATTTAGCAGGAATTTCAAGAATTCTAGG
ATCTATTAATTTTATTACTACAATTTTAAATATACGA---CACCATTCTATAAATTTAGA
ACGATTACCATTATTTATTTGATCAGTTTTTATTACCACTATCCTATTATTATTAAGATT
ACCTGTATTAGCAGGAGCTATTACTATATTATTAACAGACCGAAATTTTAATACGTCTTT
TTTCGACCCTAGAGGAGGAGGAGACCCAGTATTATACCAACATTTATTT
>WMAW082-17|Sarcoptiformes|Astegistidae
GCTTGTACCTATAATAATTGGAGCGCAAGATATAGCATTTCCTCGAATAAATAATATAAG
ATTTTGGCTGCTTCCTCCTTCTTTAACTTTATTGTCTACCTCTGCTTTTGCTGGAATAGG
AGCTGGC---ACAGGATGGACCGTGTACCCACCATTAGCTAATAATTTATTTCATTCGGG
TATTTCCGTAGATTTGGCTATTTTCAGATTACATTTAGCTGGAGCTTCTTCTATTTTAGG
TGCTATCAATTTTATTACAACTATCATAAACATACGA---TCTTCTTCTATAACATTAGA
CTCAATCCCATTGTTCGTTTGATCTGTGCTGATTACGGCAGTTCTTCTTCTTTTATCCTT
GCCAGTACTAGCTGGTGCTATTACTATACTATTGACAGATCGAAATTTTAACACATCATT
TTTCGACCCTTCTGGAGGAGGGGACCCAATTCTTTACCAGCATTTATTT
>GENSM388-15|Mesostigmata|Zerconidae
ATTATTACCCCTAATATTAATAGCCCCAGATATAGCTTTTCCTCGACTTAATAATTTAAG
ATTTTGACTTTTACCCCCATCTTTATTATTATTATTAAGATCTTCCATAAATGAGTCAGG
AGCAGGA---ACAGGCTGAACTGTTTATCCTCCTTTATCAAGAAATATTTCACATAGAGG
TATAAGAGTTGATATAGCTATCTTTTCTCTTCATTTAGCTGGAATTTCTTCAATTTTAAG
GTCTATTAATTTTATTATTACAATCATAAATATACGT---CCAAATATACTTTTTATAGA
AAAAACCCCTTTATTTATTTGAGCAATTTTAATTACTACTATTTTATTATTATTAGCTTT
ACCTGTTCTAGCAGGTGCTATTACAATACTTTTAACAGATCGAAATTTCAATACATCATT
TTTTGACCCTAACGGGGGAGGTGATCCTGTATTATATCAGCATCTATTT
>SMTPB12368-13|Mesostigmata|Ascidae
ATTAGTCCCTTTAATAATTTCAGCCCCAGATATGGCTTTCCCCCGAATAAATAATATAAG
ATTTTGGCTCCTCCCCCCCTCCTTGCTGCTTCTTTTATGCTCCAGCTTCGTAGACAGAGG
AGCGGGC---ACTGGATGGACTGTCTACCCCCCTCTAGCAGGGAACATGGGACACAGAGG
AGTTTCTGTGGACCTAGCCATTTTTAGCCTTCATCTAGCTGGGGCTTCTTCGATTCTTGG
GGCTATTAATTTTATTTCAACAATTTTAAATATACGA---AGAAAGAGTATAAACCTAGA
ACGGATACCTTTATTTGTTTGGTCTGTTTTTATCACCGCTATTTTACTCTTATTAAGTCT
GCCTGTTTTAGCTGGAGCTATCACCATACTTTTGACAGATCGTAATTTTAACACCACATT
TTTCGATCCAAGAGGAGGAGGGGACCCCGTTCTATACCAGCACTTATTT
>WMAW064-17|Sarcoptiformes|Punctoribatidae
ATTAGTGCCAATAATAATTGGGGCACAAGATATAGCTTTTCCCCGGATAAACAATATAAG
ATTTTGGCTATTACCCCCTTCTCTAGCTTTACTTTCTTCTTCTGCTTTTGCCGGGATGGG
AGCGGGT---ACCGGATGAACAGTCTACCCTCCTTTAGCTGGGAATTTATTTCACTCAGG
AATTTCTGTAGATCTTGCTATTTTCAGATTACATCTAGCAGGGGCCTCTTCTATTTTAGG
AGCGATTAATTTTATCACTACTATTTTAAATATACGA---TCTTCTTCAATAAATTTAGA
TTCAATCCCTTTATTTGTCTGATCTGTTTTAATTACAGCAGTTCTTCTTTTACTATCTCT
TCCGGTACTAGCTGGAGCAATCACTATACTTTTAACAGATCGAAATTTTAACACTTCTTT
TTTTGACCCTTCAGGAGGAGGGGATCCTATTTTATACCAACATTTATTC
>CNBAB366-12|Sarcoptiformes|Oribatulidae
ACTTGTTCCTATGATAATTGGGGCACAAGACATAGCTTTTCCTCGTATGAATAACATAAG
TTTTTGGTTGCTACCTCCTTCTTTAACATTACTTTCTGCTTCTGCTTTTGCTGGGATAGG
AGCAGGA---ACGGGTTGAACCGTCTATCCTCCTCTAGCCAGTAATTTATTTCATTCTGG
AATTTCTGTAGACTTGGCTATTTTTAGTTTACATTTGGCTGGTGCTTCTTCTATTTTAGG
TGCTATCAATTTTATTACTACTATTTTAAACATACGA---TCTTCTTCCTTAACTTTAGA
CTCTATCCCTTTATTTGTTTGGTCTGTTTTAATTACTGCAGTATTACTTTTATTATCTTT
ACCTGTGCTAGCTGGTGCTATCACGATACTATTAACAGACCGTAATTTTAATACTTCATT
TTTTGACCCATCCGGTGGAGGAGACCCAATCTTATACCAACATTTGTTT
>SSJAA2021-13|Mesostigmata|Arctacaridae
ACTAATCCCTTTAATAATTTCTGCTCCAGATATAGCTTTCCCTCGTATAAATAATATAAG
ATTCTGACTATTACCCCCTTCTCTTTTAATACTATTAAGATCGTCTTTAGTAGAATCAGG
AGCGGGC---ACCGGATGAACCGTTTATCCTCCTCTAGCAAGAAATATTTCACATAGAGG
CGCAGCTGTTGATCTGGCTATTTTCTCTTTACACCTTGCAGGGGTATCCTCTATTCTAGG
CTCAGTAAATTTTATCACAACTCTTATAAACATACGT---CCTAAAGAAATAAGATTAGA
ACGAATGCCTCTTTTTACTTGATCTGTCTTTATTACAACTATCCTATTATTACTATCCCT
ACCCGTATTAGCAGGGGCTATTACAATACTTCTCACAGATCGAAATTTTAATACCAGATT
CTTTGATCCTAGAGGAGGAGGAGATCCTATTTTATACCAACATTTATTC
>CNWLE2578-13|Mesostigmata|Parasitidae
ACTAGTTCCATTAATACTATCAGCCCCTGATATGGCCTTTCCCCGTATAAATAATATAAG
TTTTTGACTACTTCCCCCCAGTCTTTTACTACTTCTTAGATCTTCTTTAGTAGAGTCAGG
AGCAGGG---ACCGGATGGACAGTTTACCCGCCTTTAGCGGGTAACATCTCACACAGAGG
AGGGGCTGTAGACCTAGCAATCTTTTCTTTGCACCTAGCTGGTGTATCCTCTATTCTAGG
CTCAATCAACTTTATTACTACAATTATAAACATACGA---CCCAAGGAAATAACTATAGA
ACGAATACCCCTTTTTGTTTGATCTGTATTTATTACAACAATCCTTCTTCTTTTATCTCT
CCCTGTTTTAGCAGGAGCAATCACTATATTATTAACCGACCGTAATTTTAACACCTCCTT
CTTTGACCCAAGTGGTGGAGGTGATCCAATCTTATACCAACATCTTTTT
>SSPAB9436-13|Mesostigmata|Zerconidae
ACTTCTTCCCTTAATAATTATAGCCCCAGATATAGCTTTCCCTCGTATAAATAATATGAG
CTTTTGACTATTACCTCCTTCATTTATTCTCATTATAAACTCATCCATTATCGAGCAAGG
AGCCGGC---ACTGGATGAACAGTGTACCCCCCCTTAGCCAGAAACATAGCACATAGAGG
CGCAGCTATCGATTTAGCCATTTTTTCTCTACACTTAGCAGGAATTTCATCCATTTTAGG
ATCCATTAATTTTATTACAACAACAATTAACATGCGC---CAAAAAAATTTATCTTTAGA
ATTTATTCCTTTATTTGTATGATCCGTATTTATTACAACAATTCTTCTACTATTAGCCTT
ACCCGTATTAGCC-----------------------------------------------
-------------------------------------------------
>CAACA006-17|Mesostigmata|Uropodidae
ATTAGTACCTTTAATATTAGGGGCTCCAGACATAGCATTTCCACGAATAAATAATATAAG
TTTTTGACTATTACCCCCTTCTCTCTCTCTTCTTTTAATATCCTCTATAGTAGAATCAGG
AGCCGGA---ACTGGTTGAACTGTTTATCCCCCTTTAGCAAATAACATTGCACATAGTGG
AGCTAGAGTAGACTTAGCTATTTTCTCTCTTCATTTAGCTGGAGTATCTTCAATTTTAGG
ATCAATTAATTTTATTACTACAATTATCAATATACGT---TCTTATTCTATAACCATAGA
ACGACTTCCTTTATTTGTTTGATCTGTTTTTTTAACTACTATTCTTCTTTTATTATCCCT
ACCTGTATTAGCCGGAGCTATTACAATATTATTAACTGATCGAAATTTCAATACTAGATT
TTTTGATCCTTCAGGAGGAGGAGACCCTATTTTATACCAACATTTATTT
>CHACA283-08|Sarcoptiformes|Crotoniidae
ACTTGTTCCTATAATGATTGGAGCTCAAGACATGGCCTTTCCACGCATAAACAACATAAG
ATTCTGGCTGCTCCCTCCGTCTTTAACTTTACTCTCAGCTTCGGCTTTCGCAGGAATAGG
AGCAGGA---ACTGGATGAACAGTTTACCCGCCCTTAGCAGGGAGCATGTTTCATTCCGG
AATTTCAGTGGATTTGGCTATTTTTAGATTACATCTAGCTGGTGCTTCTTCTATTCTGGG
GGCCATCAATTTCATTACCACTATTATGAACATACGA---TCTTCTGCTATAAGAATAGA
CGCTATCCCTTTATTTGTGTGATCTGTCCTAATTACAGCTGTTCTTCTTCTACTCTCGTT
ACCTGTATTGGCGGGAGCAATCACAATGCTATTAACAGACCGAAACTTTAACACTTCATT
TTTTGATCCAACTGGAGGGGGAGACCCCATTCTCTATCAACATTTATTC
>MYMCE208-12|Mesostigmata|Parasitidae
ACTTGTCCCCTTAATAGTGTCCGCTCCTGACATGGCTTTCCCACGTATAAATAACATAAG
TTTCTGGCTACTTCCCCCTTCTCTTCTACTTCTCCTCAGATCCTCGATAGTTGAATCAGG
TGCTGGG---ACTGGATGAACTGTGTACCCGCCTTTAGCCGGCAACCTTTCTCACAGAGG
TGGAGCCGTTGACTTAGCTATCTTCTCTCTTCACTTAGCCGGTATTTCATCTATTTTAGG
GTCCATTAACTTTATTACAACAATTATAAACATACGC---CCTAAGGAAATATCTATGGA
GCGAATGCCATTATTTGTTTGATCAGTATTCATTACTACTATTCTTCTTCTTCTTTCTTT
ACCTGTTTTAGCAGGAGCAATTACAATACTTCTTACAGATCGAAATTTTAATACTTCATT
TTTTGACCCTAGAGGGGGAGGAGATCCTATTCTTTACCAACATTTATTT
>MYMCC277-11|Sarcoptiformes|Brachychthoniidae
GCTAGTACCTTTAATAATCGGTGCTCCAGACATAGCTTTTCCACGTATAAATAATATAAG
CTTTTGATTATTACCACCTTCTTTATTTCTTTTACTTTTTTCTTCTTACGCTGGGAGAGG
GGCAGGG---ACGGGTTGAACTGTGTACCCCCCTCTTTCAGATATTTTATTTCATTCTAA
CAGAAGTGTTGATTTAACTATTTTTAGATTACATTTAGCAGGAATTTCTTCTATTTTAGG
AGCTATTAATTTTATTACTACTATTATTAATATACGA---GGTTTTAGAACAACTTTAGA
TAATATTCCTTTATTTGTTTGATCCGTTTTTATCACAGCCATTTTGTTATTACTATCTTT
ACCTGTATTAGCTGGTGCTATTACTATGTTATTAACAGACCGTAATTTTAATACTACTTT
TTTTGACCCCCGGGGTGGGGGGGATTCTATTTTGTATCAACATTTATTT
>MYMCG071-12|Sarcoptiformes|Ceratozetidae
GCTTGTCCCAATGATAATTGGGGCTCAAGACATAGCCTTCCCACGAATAAATAATATAAG
GTTCTGGTTACTCCCTCCTTCTTTAATGTTTCTTTCCTCATCTGCGTTTGCAGGTATGGG
TGCAGGA---ACAGGATGAACTGTTTATCCACCATTAGCAGGAAACATATTTCATTCAGG
GATTTCCGTAGATCTAGCCATTTTTAGATTACATCTTGCAGGTGCTTCGTCTATCTTAGG
AGCTATCAATTTTATCACGACTATTATAAATATACGG---TCATCTTCAATAACCTTAGA
TTCAATCCCATTATTTGTGTGATCAGTTCTGATCACAGCTGTGTTACTTTTGCTATCGTT
GCCTGTACTAGCAGGCGCCATCACGATATTGTTAACGGACCGAAATTTTAATACTTCATT
CTTTGACCCTTCTGGGGGGGGGGACCCAATCTTATACCAACACTTATTT
>MYMCB874-11|Mesostigmata|Ascidae
ATTAGTCCCTTTAATACTATCAGCTCCAGATATAGCCTTTCCTCGAATAAATAATATAAG
ATTTTGAATATTACCCCCCTCTTTAACTTTATTAATATGCTCAAGTTTTGTGGATAGAGG
CGCTGGA---ACAGGTTGAACAGTATACCCCCCTTTAGCAAGTAATATTGCCCATAGAGG
GTCTTCTGTAGATCTAGCTATTTTTAGATTACATTTAGCTGGTATTTCTTCTATTTTAGG
GGCTATTAATTTTATTACTACTATTTTAAATATACGA---ACAAAAAGAATAAGTATAGA
ACGAATACCTTTATTTATTTGATCAATTTTTATTACTACTATTTTATTACTACTTAGGCT
TCCTGTTTTAGCAGGTGCTATTACAATACTATTAACAGATCGAAATTTTAATACTTCTTT
TTTTGATCCTAGAGGAGGAGGAGATCCTGTTTTATACCAACATTTATTC
>MYMCA049-11|Trombidiformes|Hydryphantidae
ATTAGTCCCATTAATATTAAGAGCCCCAGATATAGCTTTTCCTCGAATAAATAATATAAG
ATTTTGATTACTTCCTCCTTCTTTAATTCTTCTTTTAACTAGATCATTCACTTCGATAGG
AGCAGGA---ACAGGGTGAACAGTTTATCCCCCTCTATCAGGAAATTTAGCCCATAGTGG
CCCATCAGTAGATCTAACAATCTTTTCTCTTCATCTAGCTGGAATTTCCTCAATTTTAGG
GGCTATTAATTTCATGGCCACAATTATTAATATAAAA---CCTAACTCAATAAAATTAGA
ACAAATTCCTTTATTTATTTGATCAATTTTTATTACAACAATTTTATTGCTTCTTTCTTT
ACCAGTATTAGCAGGAGCAATTACTATATTATTAACAGACCGAAATTTTAATACTTCATT
TTTTGACCCAGCTGGAGGGGGAGACCCAATTTTATACCAACATTTATTT
>MYMCF180-12|Mesostigmata|Trematuridae
ACTAGTTCCATTAATGTTAGGGGCTCCAGATATGGCTTTCCCACGTATAAATAACATAAG
TTTTTGACTTCTCCCCCCCTCTCTAACCCTGTTATTAATATCATCAATAGTAGAATCTGG
TGCTGGC---ACCGGTTGAACTGTATATCCCCCATTAGCCGCAAATATCTCCCATAGAGG
AGCCAGAGTAGACCTTGCTATTTTTTCTCTTCATCTTGCAGGAGTTTCCTCAATTTTAGG
TTCTATTAATTTTATTACCACTATTATAAATATACGA---TCTCATGAAATAACTTTAGA
ACGAGTCCCTCTATTTGTATGATCTGTTCTTCTTACAACAATTCTTCTATTACTCTCATT
ACCTGTTCTTGCAGGAGCAATTACCATACTTTTAACAGACCGTAATTTCAATACTGCATT
CTTCGATCCTGCTGGAGGAGGAGATCCCATTCTATATCAACATTTATTT
>MYMCF247-12|Sarcoptiformes|Brachychthoniidae
ATTAGTTCCTCTAATAATTGGAGCACCTGATATAGCATTCCCTCGAATGAACAACATAAG
ATTTTGATTATTACCACCTTCTTTAAGCCTTTTATTGTTATCGTCTTATTCTGGGACAGG
AGCAGGC---ACAGGTTGAACAGTGTACCCCCCCCTGTCTGATTACACTTACCATATAAA
TAACAGAGTTGATCTCGCAATTTTCAGGCTACATCTAGCTGGGATCTCTTCTATCTTAGG
AGCTATTAACTTTATCACCACAATTATCAATATACGA---GGTTTAAGTACTTCTTTAGA
TAACGTTCCTCTATTTGTTTGGTCTGTATTTATTACAGCAATCTTATTGCTCTTATCCCT
ACCAGTATTAGCAGGAGCAATTACTATATTACTAACAGATCGAAACTTCAATACTTCATT
TTTCGATCCAAGTGGAGGAGGAGACCCTATCCTCTATCAACATCTATTT
>MYMCG465-12|Sarcoptiformes|Brachychthoniidae
ACTAGTTCCCTTAATAATTGGAGCCCCTGACATAGCTTTTCCTCGTATAAATAACATAAG
ATTTTGGCTTTTGCCTCCTTCTTTGTCTTTATTGGCTCTTTCTTCTTACTCCGGTACCGG
AGCCGGA---ACGGGTTGGACAGTTTACCCTCCCCTATCTGACTATGTGTATCATATGAA
TAATAGAGTTGATTTAGCCATCTTTAGTTTACATTTAGCTGGAGCTTCTTCTATTTTAGG
AGCTATCAATTTTATTACAACAATCATCAACATACGA---GGTTTAAGAACTAACTTAGA
TAATATTCCTCTATTTGTGTGATCTGTTTTCATTACTGCTATTCTTCTTTTACTTTCTTT
ACCTGTGTTAGCTGGGGCTATTACTATACTTCTAACGGATCGAAACTTCAATACGACATT
TTTTGATCCTTCCGGCGGTGGGGACCCAATCCTCTACCAGCATTTATTT
>MYMCE679-12|Trombidiformes|Pygmephoridae
ATTAATTCCACTAATAATAATAACACCAGACATAGCCTTCCCACGAATAAATAACATAAG
ATTTTGACTTTTACTATCTTCGATAACCCTCCTACTATCTTCAATAATGAGATCTCAGGG
GAGCGGG---ACAGGTTGAACAGTATACCCACCTTTATCAAATCAAATTTTTCACTCTGG
AATATCAGTAGATTTTACAATTCTATCTCTCCACTTAGCTGGAGTTTCCTCAATTATGAG
CTCCATAAATTTCATTATCACAATTATAAATATAAAA---CCTAGAACAATAAAATTAGA
ACATATACCATTATTTGCCTGAAGAGTAATTCTTACCACAATTCTACTACTACTGGCATT
ACCAGTCTTGGCAGGGGCTATTACAATACTACTCACTGACCGAAATTTTAATACCTCTTT
CTTTGACCCTGGTGGAGGAGGAGACCCTATTTTATACCAACATTTATTT
>MYMCF813-12|Sarcoptiformes|Brachychthoniidae
ATTGATTCCTTTAATGATCGGAGCGCCAGACATAGCGTTTCCTCGTATAAATAACATAAG
ATTCTGGCTTCTTCCTCCGTCTTTACTATTACTCTTACTATCTTCTTTTACTGGACATGG
AGCTGGA---ACTGGATGAACCGTCTACCCTCCTTTATCTAACATCAACTTTCATGCGAA
TGCTAGTGTCGATTTAGCTATTTTCAGTTTACATCTGGCAGGCGTCTCCTCTATCTTAGG
AGCTATCAATTTTATTACTACAATCTTAAATATACGT---AATCTTACTACTACTCTTGA
CAATCTACCCCTATTTGTATGGTCTGTATTTATTACCACAATTTTACTTTTATTGTCTCT
TCCGGTACTAGCTGGGGCTATTACAATACTATTGACGGACCGAAACTTCAATACGTCTTT
TTTCGATCCTAGTGGCGGTGGAGATCCCATTTTATACCAGCATTTATTT
>MYMCE025-12|Sarcoptiformes|Phenopelopidae
ATTGGTACCTATAATAATTGGTGCGCAGGACATAGCTTTTCCACGAATAAATAACATAAG
ATTTTGACTCCTTCCCCCGTCTCTAGCACTTTTATCTTCTTCAGCGTTTGCTGGGATGGG
AGCCGGA---ACTGGGTGAACGGTGTACCCTCCGTTAGCAGGAAATCTGTTCCATTCGGG
GTTTTCAGTAGATCTGGCGATCTTTAGCCTGCATTTAGCAGGAGCTTCGTCAATTTTAGG
AGCGATCAACTTCATTACAACTATTTTAAATATACGT---TCATCTTCTATAACATTAGA
CTCGATTCCTTTGTTCGTTTGGTCAGTACTGATTACCGCAGTTCTTTTGTTGCTTTCTCT
ACCAGTTTTAGCCGGAGCCATTACTATGCTACTCACAGACCGAAATTTTAATACAACTTT
TTTTGACCCTTCTGGTGGCGGGGATCCTATTCTCTATCAACATTTGTTT
>MYMCA939-11|Sarcoptiformes|Trhypochthoniidae
ACTTGTACCGATAATAATTGGGGCACAAGACATGGCTTTCCCTCGAATAAACAACATGAG
ATTTTGGCTCCTACCCCCATCTCTAATACTCCTTTCAGCTTCTGCTTTTGCAGGCATGGG
GGTAGGA---ACAGGTTGGACTGTGTATCCACCGCTGGCTGGGAATCTATTCCATTCAGG
GATCTCAGTAGATCTCGCCATTTTCAGACTTCATTTAGCTGGTGCTTCCTCAATCCTAGG
TGCAATCAACTTCATTACTACTATTATAAACATGCGA---TCTTCCTCATTAAGATTGGA
TTCTATCCCATTATTCGTATGGTCAGTACTTATCACTGCAGTACTGCTACTTCTCGCCCT
CCCAGTTTTAGCAGGAGCCATCACAATACTATTAACGGATCGTAATTTCAACACATCATT
TTTTGATCCAACAGGAGGAGGAGATCCAATCTTATACCAGCATTTATTC
>MYMCF133-12|Sarcoptiformes|Oppiidae
ACTCGTCCCAATGATAATTGGAGCCCAAGACATGGCTTTCCCTCGAATAAATAACATGAG
ATTTTGACTACTTCCACCCTCCCTGTCTTTATTGTCTATCTCTGCTTTTGCTGGTGCTGG
TGCTGGT---ACCGGGTGAACTGTATACCCCCCATTATCAGGGAATCTATTTCATTCTGG
CATCTCGGTAGATTTGGCAATTTTCAGCTTACATCTGGCTGGAGCATCCTCCATTCTTGG
GGCCATTAACTTTATCACTACAATTATAAACATACGA---TCAGCTTCTATATCCTTAGA
TTCCATCCCACTATTCGTTTGATCTGTATTAATTACAGCTGTCCTTCTTCTTCTATCCCT
CCCAGTACTAGCCGGGGCTATCACAATATTACTAACAGACCGTAATTTTAACACATCTTT
CTTTGACCCTTCTGGGGGTGGGGACCCAATCTTATACCAGCATTTATTT
>CHACA171-08|Sarcoptiformes|Damaeidae
ATTAGTTCCAATAATAATTGGAGCCCAAGATATAGCCTTTCCTCGCATGAATAACATAAG
ATTCTGGATGTTGCCCCCTTCCCTAACTTTCTTAACAGCCTCTGCCTTTGCTGGCACTGG
AGTAGGA---ACGGGATGAACCGTTTACCCTCCTCTTTCTGATATTTTATTTCATTCAAG
AGTATCCGTTGATTTAGCAATTTTTAGTTTACACTTGGCGGGGATTTCTTCTATTTTAGG
TGCTATTAATTTTATCACTACTATCATAAACATACGT---ACCTCCTCTATATCTATAGA
TTCAATACCTTTGTTTGTATGATCAGTATTAATTACAGCAATCCTATTGCTACTTTCTCT
ACCTGTACTAGCAGGGGCTATCACCATATTATTAACGGATCGTAACTTTAACACTTCCTT
TTTTGACCCAGCAGGGGGAGGCGACCCCATCCTTTACCAACACCTCTTT
>MYMCC632-11|Sarcoptiformes|Liacaridae
GCTTGTTCCTTTAATAATCGGAGCTCAGGACATGGCCTTCCCCCGAATAAATAATATAAG
ATTTTGGCTACTGCCACCTTCTCTCACATTGCTCTCTCTTTCCGCCTTTGCTGGTGCTGG
GGCTGGG---ACGGGTTGGACGGTATACCCCCCTCTAGCAGGAAATCTATTTCATTCTGG
AATTTCTGTGGACTTAGCTATTTTTAGATTACATTTAGCAGGTGCATCCTCAATCTTGGG
AGCAATTAATTTCATTACCACAATTTTAAATATACGA---CTTTCTTTCATAACTTTAGA
AACACTTCCTCTATTTGTTTGGTCTGTAATAATTACAGCAATCCTTCTATTATTATCTTT
ACCAGTCCTAGCTGGTGCAATTACCATGCTATTAACAGATCGAAACTTCAACACTTCTTT
TTTTGACCCTGTGGGGGGGGGAGACCCTATTCTGTATCAACATTTGTTT
>CHACB489-10|Sarcoptiformes|Oribatulidae
ACTGGTTCCTATAATAATTGGAGCTCAAGATATGGCGTTTCCTCGGATAAATAATATAAG
ATTTTGACTTCTGCCACCTTCACTAACTCTTTTATCTGCATCTGCCTTTGCTGGTGTCGG
AGTAGGT---ACTGGTTGAACGGTTTATCCTCCCTTAGCAGGAAATTTATTTCATTCAGG
AATTTCTGTAGACCTAGCTATCTTTAGATTACACTTAGCCGGTGCTTCTTCTATTCTGGG
AGCTATTAATTTTATTACTACAATTTTAAACATACGA---TCTTCATCTTTAACATTGGA
TTCAATTCCTCTTTTCGTATGATCTGTTTTGATTACGGCGGTATTATTACTTTTGTCTTT
ACCTGTCCTAGCTGGGGCTATCACTATGTTATTAACAGATCGGAATTTTAATACTTCATT
TTTTGATCCATCCGGAGGAGGAGACCCAATTTTATATCAACATTTATTT
>CHACB778-10|Mesostigmata|Halolaelapidae
ATTAGTGCCCCTGATAATTAGAGCCCCAGATATAGCTTTTCCCCGTATAAATAATATAAG
GTTTTGACTGCTGCCGCCATCTTTATTTTTATTAATAGCTTCCTCTATAGTGGAGTCAGG
AGTAGGG---ACTGGTTGAACTGTTTACCCGCCGTTATCTGGGATGATTAGCCACTCAGG
ACACGCGGTTGACCTAGCTATTTTTAGGCTGCATTTAGCAGGTATTTCTTCTATCTTAGG
CTCAATTAATTTTATTTCCACAATTATAAATATGCGC---CCGCATAACATAAGACTTGA
ACAAATACCTCTTTTCGTGTGGTCAGTATTTATCACCGCTATCTTGTTATTACTATCCCT
CCCAGTATTAGCTGGGGCTATCACAATACTTTTAACAGACCGAAATTTTAACACGTCTTT
TTTTGACCCTTGTGGGGGAGGTGATCCTATTCTCTATCAGCACCTTTTT
>MYMCA183-11|Sarcoptiformes|Oppiidae
ACTGGTTCCCATAATAATCGGAGCACAAGATATAGCCTTCCCTCGTATAAATAACATAAG
ATTTTGGTTACTACCCCCATCTCTTTCTCTGCTTTCCCTTTCAGCTTTTGCTGGAGCTGG
AGCTGGG---ACGGGTTGAACTGTTTATCCCCCCTTGGCAAGAAACTTGTTTCATTCTGG
AATTTCTGTAGACTTAGCTATTTTTAGCCTACACCTAGCAGGTGCTTCCTCTATCTTAGG
TGCCATCAACTTCATTACTACTATTATAAATATACGA---TCTTCTTCTATATCATTAGA
TTCTATCCCCCTATTTGTGTGATCCGTATTAATTACTGCTGTTTTACTACTTTTATCACT
ACCTGTTTTAGCAGGAGCTATTACCATATTACTAACAGACCGAAATTTTAACACCTCTTT
TTTTGACCCTTCTGGTGGAGGAGACCCTATCTTATATCAACACCTGTTT
>MYMCC875-11|Sarcoptiformes|Astegistidae
ACTGATTCCTATAATAATCGGAGCTCAAGATATAGCCTTTCCTCGAATAAATAACATAAG
ATTTTGATTGTTACCCCCTTCTTTAACACTTTTGGCTAGTTCCGCATTTGCCGGCATAGG
GGCAGGA---ACCGGTTGAACAGTTTATCCACCTTTAGCTAGATCCCTGTTTCATTCTGG
TATCTCTGTTGATTTGGCTATCTTTAGTCTTCATCTAGCAGGTGCTTCATCCATTTTGGG
AGCTATTAATTTTATTACAACTATCATAAACATACGA---TCTTCTTCAATAACATTAGA
CTCTATCCCACTATTTGTTTGATCCGTTCTTATCACAGCAGTCCTTTTATTGTTATCTTT
ACCGGTTCTAGCTGGGGCTATCACTATATTATTAACAGATCGAAACTTTAATACGTCTTT
TTTTGATCCTTCGGGAGGAGGAGATCCTATCTTATACCAACATTTATTT
>MYMCG081-12|Sarcoptiformes|Brachychthoniidae
GTTGGTTCCCTTAATAATCGGAGCTCCTGACATGGCTTTTCCTCGTATAAATAACATAAG
GTTTTGGCTGTTGCCTCCATCTTTATCACTTTTAGCAATTTCTTCTTATTCTGGCACAGG
AGCTGGA---ACTGGGTGAACTGTGTATCCCCCTCTTTCTGATTATGTTTATCACATAAA
CAATAGTGTTGATTTGGCAATCTTTAGATTGCATCTTGCAGGAGCTTCTTCAATTTTAGG
AGCTATTAATTTTATTACTACTATTATTAATATACGT---GGCCTTAGGACTAATTTAGA
TAATGTTCCTTTATTTGTGTGGTCGGTTTTTATTACAGCTATTTTGTTACTTCTTTCTTT
ACCGGTGCTTGCAGGTGCTATTACTATACTTCTAACTGATCGAAACTTTAACACTACTTT
CTTTGACCCTTCTGGTGGTGGGGATCCTATCTTATACCAACATTTATTT
>MYMCE691-12|Sarcoptiformes|Oribatulidae
GTTAGTCCCTATAATAATTGGGGCCCAAGACATAGCTTTCCCTCGTATAAATAACATAAG
ATTTTGACTTCTCCCACCTTCTCTAACCCTATTGTCTGCTTCAGCTTTTGCCGGGGTAGG
AGCTGGG---ACGGGGTGAACGGTGTACCCCCCTCTGTCAGGAAATTTATTTCATTCTGG
AATTTCCGTAGACCTAGCCATTTTTAGACTTCATTTAGCCGGGGCATCCTCCATTTTAGG
AGCTATTAATTTCATCACAACCATTTTAAACATGCGA---TCGTCCTCTTTATCCCTAGA
TTCAATTCCACTGTTTGTGTGATCAGTACTAATCACTGCTGTTTTATTACTCCTATCTTT
ACCTGTGCTAGCAGGAGCAATTACAATGTTACTAACAGACCGAAATTTCAATACTTCATT
CTTTGACCCCTCAGGAGGGGGGGACCCAATTCTATACCAACATTTGTTT
>MSSCA3918-16|Sarcoptiformes|Oppiidae
GCTAGTTCCTATAATAATTGGAGCTCAAGACATAGCATTCCCTCGTATAAATAACATAAG
ATTTTGGCTTCTTCCCCCATCTTTAACCCTTCTTTCTGCGTCAGCATTCGCAGGTGCTGG
TGCCGGT---ACCGGCTGAACTGTTTATCCACCATTAGCAGACAATCTTTTTCACTCCAG
AATCTCTGTCGATTTAGCTATTTTTAGTCTTCATTTAGCAGGAGCTTCTTCGATTCTAGG
GGCTATTAATTTTATTACTACCATTTTTAATATGCGA---TCCTCATCCATATCATTAGA
TTCAATTCCACTGTTTGTCTGGTCTGTCTTAATTACAGCTGTTCTACTGCTACTCTCTCT
CCCTGTGCTAGCAGGGGCTATCACAATATTATTAACAGATCGAAATTTTAATACCTCTTT
CTTCGACCCTTCTGGTGGAGGAGACCCCATTCT----------------
>SSPAB9356-13|Sarcoptiformes|Oppiidae
ACTAGTGCCCATAATAATTGGAGCTCAGGACATGGCGTTCCCTCGCATAAATAACATAAG
ATTTTGATTACTACCTCCTTCTTTAACTTTATTGTCTGTATCTGCTTTTGCTGGAGCTGG
GGTTGGA---ACCGGCTGAACCGTGTACCCTCCTCTGGCAGGAAATTTATTTCATTCCGG
AATTTCTGTAGACTTAGCCATCTTTAGCCTACATTTAGCAGGAGCTTCCTCAATTTTAGG
AGCCATTAATTTTATCACTACTATTATAAATATACGA---TCTTCTTCTATGTCTTTAGA
TTCTATCCCGCTGTTCGTGTGATCCGTTTTAATTACAGCTGTCTTGCTACTACTATCTTT
GCCTGTACTAGC------------------------------------------------
-------------------------------------------------
>MYMCC285-11|Trombidiformes|Pygmephoridae
ATTAATTCCTATAATAATAACTACACCAGATATAGCTTTCCCACGAATAAATAATATAAG
ATTTTGACTTCTTCTTTCATCTTTAATTCTTTTATCAACATCTTTAGTCGTTTCTCAAGG
AAGAGGG---ACTGGTTGAACAGTATACCCTCCACTATCTAATGTAATTTTCCATTCCGG
AAATTCTGTAGACTTAGCAATTTTTTCTTTACACTTAGCAGGTGCTTCCTCAATTATAAG
ATCTTTAAATTTTATCATCACAATTTTAAACATAAAA---CCTAAAACTATTTCTCTTGA
GTATATTCCACTATTTGCTTGAAGTGTTCTTTTAACAACAATTCTTTTATTACTAGCACT
TCCGGTATTAGCGGGAGCTATTACTATACTTCTTACTGATCGAAATTTTAACACATCTTT
CTTCGACCCTAGAGGGGGAGGCGATCCTATTTTATACCAACATTTATTT
>MYMCE244-12|Mesostigmata|Phytoseiidae
ACTTATCCCAATTTTAATTAATACCCCAGATATAGCCTTCCCCCGTATAAATAATATAAG
ATTTTGATTACTTCCCCCTTCTTTAACCTTTTTATTAATCTCTTCATACATCGAAGAAGG
AGCTGGA---ACAGGATGAACAATTTATCCTCCTCTTTCCTCTTCTCTTTTTCATAGAAG
AAGTGCGGTAGATTTAACCATTTTTAGACTTCATTTAGCTGGAATTTCTTCAATTATAGG
AGCTATTAATTTTATTACAACTATTATTAATATGCGT---CCTAAAATAATAAAATTAGA
ACAAATCCCTTTATTTGTATGATCTATTTTAATTACATCTATTCTATTATTACTTTCTCT
TCCTGTGCTTGCAGGAGCTATTACTATACTATTGACAGATCGAAATTTTAATACTTCATT
TTTTGACCCAAGAGGAGGAGGAGACCCTATTTTATACCAACATTTATTT
>CHACB616-10|Sarcoptiformes|Ceratozetidae
ATTAGTTCCTATGATGATTGGAGCACAAGACATAGCTTTCCCACGAATAAACAACATAAG
TTTTTGATTATTACCTCCTTCTCTAACTTTACTTTCTTCTTCGGCTTTTGCAGGGATAGG
AGCCGGT---ACAGGATGAACAGTATACCCTCCTTTATCAGGAAACTTATTTCACTCTGG
ATTTTCTGTAGACTTAGCTATTTTTAGCCTTCATTTAGCGGGTGCTTCTTCTATTTTAGG
AGCTATCAATTTTATTACCACTATTTTAAATATACGT---TCATCATCTATAACGTTAGA
CTCAATTCCTTTATTTGTATGATCTGTTTTAATTACAGCAGTTCTTTTATTACTATCTCT
TCCTGTTCTAGCGGGAGCTATCACGATATTGTTAACAGACCGTAATTTTAATACTACCTT
TTTTGATCCTTCTGGAGGAGGGGATCCTATCTTATATCAACATCTTTTT
>CHACC270-10|Sarcoptiformes|Ceratozetidae
ATTAGTGCCAATAATGATTGGAGCGCAAGATATGGCTTTTCCACGTATAAATAACATAAG
TTTTTGGTTGCTTCCTCCTTCGCTAGCTTTGCTTTCCTCCTCAGCCTTTGCTGGAATAGG
AGCAGGA---ACTGGATGAACGGTTTACCCCCCTCTATCAGGTAATCTTTTCCATTCTGG
ATTTGCTGTAGATTTAGCTATTTTTAGACTTCATCTAGCAGGAGCCTCCTCAATCTTAGG
GGCTATCAATTTCATTACAACAATTTTGAATATACGC---TCTTCTTCTATAACACTAGA
TTCCATTCCTTTGTTTGTATGATCTGTTCTAATTACCGCTGTGCTGTTATTACTTTCACT
TCCAGTCTTAGCTGGGGCCATCACAATGCTACTGACAGACCGAAACTTCAATACATCATT
TTTTGACCCTTCCGGAGGAGGGGACCCTATCCTCTATCAACATCTTTTT
>MYMCC768-11|Sarcoptiformes|Nothridae
GCTGGTTCCATTGATAATCGGAGCGCAAGACATGGCTTTCCCACGTATAAATAACATAAG
ATTTTGACTTCTCCCCCCTTCCTTGACCTTCTTGACAGCGTCGGGATTCGCCGGAATGGG
AGCAGGA---ACAGGATGAACAGTGTACCCCCCACTGGCAGGGAACCTGTTCCACTCAGG
AATTTCTGTAGATCTGGCAATCTTTAGATTACACCTAGCAGGAGCTTCTTCCATTTTGGG
GGCCATTAATTTCATCACCACAATCATGAATATACGC---TCTTCAACCAGAAGATTAGA
TTCAATCCCCCTATTTGTGTGGTCAGTACTAATTACAGCAGTACTACTTCTACTATCTTT
ACCAGTACTAGCAGGAGCCATCACAATGTTGTTAACGGATCGTAACTTCAATACGTCATT
CTTTGATCCAACGGGGGGGGGG---------------------------
>CHACB751-10|Sarcoptiformes|Ceratozetidae
ACTAATTCCTATAATGATTGGGGCCCAAGACATGGCTTTTCCACGTATAAACAACATGAG
GTTTTGGCTATTACCACCTTCGTTAGTGCTACTTTCTTCTTCAGCTTTTGCTGGAGTAGG
GGCAGGT---ACCGGCTGAACGGTGTATCCGCCTTTAGCAAGAAATATATTTCATTCTGG
ATTTTCTGTGGACCTAGCTATTTTTAGTTTGCATTTAGCCGGGGTTTCTTCTATTTTAGG
AGCTATCAATTTTATTACAACAATTTTGAACATACGG---TCATCCTCCTTAACATTAGA
TACTATCCCCTTATTTGTATGATCAGTGCTAATCACAGCTGTGTTGCTACTGCTATCTCT
ACCAGTGTTAGCGGGTGCCATCACCATACTTCTAACAGACCGTAATTTTAACACCTCTTT
TTTTGACCCTTCTGGGGGTGGGG--------------------------
>MYMCA944-11|Sarcoptiformes|Oppiidae
ACTAGTTCCTATGATAATTGGAGCTCAAGATATAGCTTTTCCTCGTATAAATAACATAAG
ATTTTGATTATTACCACCTTCTTTAACTTTATTATCTGTTTCTGCTTTTGCAGGGGCTGG
AGCCGGA---ACTGGTTGAACAGTATATCCTCCTTTAGCAGGTAATCTTTTTCACTCAGG
CATTTCTGTCGATTTGGCTATTTTTAGCTTACATTTAGCAGGTGCTTCCTCTATTCTAGG
AGCTATTAATTTTATTACTACTATTATAAATATACGA---TCCTCTTCAATGTCCCTTGA
CTCTATTCCATTATTTGTTTGATCTGTTTTAATTACAGCTGTTTTACTTTTACTATCATT
ACCCGTTTTAGCAGGTGCTATCACTATGTTATTAACAGATCGGAATTTTAATACTTCTTT
CTTTGATCCTTCTGGAGGAGGAGACCCTATTTTATACCAACATCTTTTT
>MYMCC066-11|Sarcoptiformes|Crotoniidae
ACTCGTCCCTATAATAATTGGAGCCCAAGACATGGCTTTCCCGCGCATAAATAACATGAG
ATTTTGATTGCTCCCCCCATCTTTAACTTTATTATCAGCCTCTGCGTTTGCGGGAATGGG
AGCTGGT---ACTGGATGGACCGTTTACCCCCCCCTCGCAGGAAGAATATTTCACTCAGG
AATTTCAGTGGATTTAGCAATCTTTAGACTTCATTTGGCTGGTGCTTCTTCCATTCTAGG
AGCCATTAATTTCATTACTACTATTATAAATATACGT---TCCTCTGCGATAAGTATAGA
TGCTATCCCACTGTTTGTGTGGTCTGTTTTGATCACTGCAGTTCTTTTATTGCTTTCATT
ACCCGTATTAGCGGGTGCCATTACCATACTTTTAACAGACCGAAATTTTAATACATCGTT
TTTTGACCCTACAGGGGGTGGGGATCCTATTCTTTACCAACACTTATTT
>MYMCF627-12|Sarcoptiformes|Brachychthoniidae
ACTGGTTCCTTTAATAATTGGTGCTCCAGACATGGCTTTTCCTCGTATAAATAACATAAG
GTTCTGACTATTACCTCCTTCTTTATCTCTTTTAGCTATTTCTTCTTATTCTGGTACGGG
AGCTGGT---ACGGGATGAACTGTTTATCCTCCCCTATCTGACTATGTTTACCACATAAA
TAATAGAGTTGATTTGGCTATTTTTAGTTTGCATCTTGCTGGGGCGTCTTCTATTTTAGG
TGCCATTAACTTTATCACAACAATTATTAACATACGA---GGTTTATCTACTAATTTAGA
TAACGTTCCTTTATTCGTGTGATCCGTTTTTATTACTGCTATTCTTTTACTTCTTTCTTT
ACCAGTGTTAGCTGGTGCTATTACTATGCTGTTGACAGATCGAAATTTTAATACTACTTT
CTTTGACCCTTCTGGAGGTGGGGATCCAATTTTATACCAACATTTGTTC
>MYMCG521-12|Sarcoptiformes|Brachychthoniidae
ATTGGTTCCTTTGATGATTGGAGCCCCAGACATGGCTTTTCCTCGTATAAACAACATAAG
ATTTTGGTTGTTACCTCCTTCTTTGTCTCTCTTAGCTATCTCTTCTTACTCTGGTACCGG
AGCCGGT---ACCGGATGAACTGTTTATCCTCCTCTGTCGGATTATGTCTACCATATAAA
CAACAGAGTTGATTTAGCAATTTTTAGTTTACATCTTGCTGGAGCATCGTCTATTTTAGG
AGCCATTAATTTTATCACAACAATTATTAACATGCGA---GGTTTATCTACTAATTTGGA
TAATGTTCCTTTATTTGTATGATCTGTTTTTATTACCGCTATTCTTTTACTTCTTTCCCT
ACCTGTTTTAGCTGGTGCTATTACTATGTTGTTGACGGATCGAAATTTTAACACTACTTT
TTTCGATCCTTCTGGTGGAGGTGACCCAATTTTGTATCAACATTTATTT
>NGNAS1322-14|Trombidiformes|Pionidae
ACTTGTGCCTCTAATACTAAGAGCTCCAGATATAGCTTTTCCTCGAATAAATAATATAAG
CTTTTGACTCCTTCCCCCTTCACTCATTCTATTAATCACAAGCTCTTTGACTGCGATAGG
TGCAGGA---ACAGGTTGGACTGTATACCCTCCTTTATCAAGTAACTTAGCCCATAGAGG
TCCCTCTGTCGACTTAACAATTTTTTCTCTACATTTAGCAGGAGTTTCTTCTATTCTAGG
AGCTATTAATTTTATAGCAACTATTTTAAATATAAAA---CCAAAACATATAAAAATTGA
ACAAATACCTTTATTTGTTTGATCAATCTTCATCACAACAATCCTTTTACTTTTGTCCTT
ACCTGTTTTAGCAGGAGCTATCACTATACTGTTAACTGATCGAAATTTTAATACTTCATT
CTTTGACCCAGCCGGGGGTGGAGATCCAATCCTTTATCAACATCTCTTC
>SWAWE375-15|Mesostigmata|Blattisociidae
ACTAGTCCCTTTAATAATTAACGCCCCCGATATAGCCTTTCCACGTATAAATAATATAAG
TTTCTGGTTACTACCTCCCTCTTTTAGATTTTTAATAATTTCTTCTATAATTGAAAGAGG
AGTTGGC---ACAGGTTGAACTGTGTACCCCCCTCTATCAAACAACCTTTTTCACAGCGG
TGCAGCTGTAGACATAGCTATTTTTAGGCTCCATCTCGCCGGAATCTCCTCTATTTTAGG
AGCTATTAATTTCATTTGTACTATTATCAACATACGC---CCTATCACAATAACCTTAGA
ACAAATTCCCTTGTTTGTATGATCTATTTTAATTACCACAATTCTTCTTCTCTTATCCCT
ACCCGTCCTAGCCGGAGCTATTACAATATTGCTAACAGATCGAAATTTTAATACCAGATT
TTTTGATCCTTGTGGAGGGGGTGACCCTGTCCTTTATCAACACTTATTC
>SSEIC4149-13|Mesostigmata|Polyaspididae
ATTAGTTCCTCTTATATTAGGAGCTCCAGATATAGCTTTCCCACGTATAAATAATATAAG
TTTCTGGTTATTACCACCATCTCTTACTCTATTATTAATATCTTCACTTGTAGAATCTGG
AGCTGGA---ACAGGTTGAACAGTGTACCCTCCATTAGCTTCTAATATTTCACATAGTGG
AGCTAGTGTTGATTTAGCTATTTTTTCTTTACATTTAGCTGGTGTATCATCTATTTTAGG
TTCAATTAATTTTATTACTACAATTATAAATATACGT---TCACATGATATAACTTTAGA
ACGAATACCTCTATTTGTATGATCTGTATTATTAACCACTATTTTACTTTTATTATCTCT
TCCAGTTTTAGCAGGAGCTATTACAATACTTTTAACAGATCGAAATTTTAATACTACTTT
TTTTGACCCAGCTGGAGGGGGTGATCCTATTCTTTATCAACATCTATTC
>CHACB088-10|Sarcoptiformes|Brachychthoniidae
ATTAGTTCCACTAATGATTGGAGCACCAGATATGGCTTTTCCTCGAATAAATAACATAAG
CTTTTGGTTGCTACCTCCATCTTTATCATTATTACTTTTATCTTCTTTTGCTGGCACTGG
GGCAGGT---ACTGGATGGACGGTTTACCCTCCACTTTCGGACTTCAATTTTCATATAAA
TAGTAGTGTAGATTTAGCCATTTTTAGTTTACATTTAGCTGGGGTTTCTTCAATTTTAGG
TGCTATTAACTTTATTACTACAATCATTAACATACGT---AGTTTAAATACTTCTCTTGA
TAATCTCCCTTTATTTGTTTGATCCGTTTTTATTACTGCTATCTTGCTTCTTCTATCTTT
ACCTGTGTTAGCAGGTGCCATTACAATGTTATTAACGGATCGTAATTTTAATACTTCTTT
TTTTGATCCTAGGGGAGGTGGAGACCCAATTCTTTACCAACATTTATTT
>MYMCE365-12|Sarcoptiformes|Hydrozetidae
GCTAGTACCTATAATAATCGGAGCTCAGGATATGGCCTTCCCTCGAATAAACAATATAAG
ATTTTGATTACTACCTCCTTCTTTAGCCTTACTTTGCTCCTCTTCTTTTGCTGGAATAGG
TGCAGGA---ACAGGATGAACTGTTTACCCTCCTTTAGCAGGAAACCTTTTCCATTCCGG
ATTTTCAGTGGATCTGGCTATTTTTAGCTTACACTTAGCAGGAGCTTCTTCTATTTTAGG
AGCTATTAATTTTATCACCACCATTATAAATATACGA---TCTTCTTCCATGACCTTAGA
TTCCATCCCCTTATTTGTTTGATCTGTTTTAATTACGGCTGTTTTGCTTTTATTGTCTTT
GCCAGTATTAGCAGGAGCTATCACCATGCTACTTACAGACCGTAATTTTAATACTTCGTT
TTTTGATCCTTCTGGTGGAGGAGATCCAATCTTGTACCAACACTTATTT
>CHACB022-10|Trombidiformes|Rhagidiidae
ACTAGTTCCCATAATAATTGGAGCCCCAGATATAGCATTCCCACGAATAAACAATATAAG
ATTTTGACTCTTGCCTCCATCACTATCTTTACTAATAATATCTGCCTTCACTAGAGCAGG
AGTAGGG---ACAGGGTGAACGGTATACCCCCCTTTATCCAGAAATATTGCCCATCCAGG
AGGAGCTGTAGACTTAGCCATCTTTTCACTACATTTAGCGGGAATTTCCTCAATTTTGGG
GGCAATCAACTTCATAACAACAATCATTAACATACGA---GCATCATCTATAACATTCGA
ACGAATCCCTCTATTTGTCTGATCTGTATTTATTACTGCTCTTTTATTATTATTATCTCT
ACCTGTATTAGCAGGAGCAATTACAATACTATTGACGGATCGAAACTTTAATACCTCTTT
CTTTGACCCAGCAGGAGGAGGAGATCCAATTTTATACCAACATTTATTT
>MYMCA358-11|Sarcoptiformes|Oppiidae
ACTTGTCCCAATAATAATTGGAGCTCAAGACATAGCCTTCCCCCGAATAAATAACATAAG
CTTTTGACTACTCCCTCCTTCCCTGTCATTACTATCTATCTCCGCTTTTGCTGGTGCTGG
GGCTGGA---ACCGGATGGACTGTTTACCCTCCTTTGTCAGGAAACTTATTTCATTCTGG
TATCTCGGTAGATCTAGCAATTTTCAGATTGCACTTGGCAGGTGCCTCCTCCATTTTAGG
AGCAATTAACTTTATCACTACAATCATAAACATGCGA---TCGGCTTCCATATCCTTAGA
TTCTATTCCTCTATTTGTATGATCTGTACTTATTACAGCAGTACTTCTACTATTGTCACT
TCCAGTTTTAGCTGGAGCTATTACAATGTTATTAACAGACCGTAATTTTAACACTTCCTT
TTTTGACCCTTCTGGTGGTGGAGACCCGATTTTATACCAGCATCTTTTT
>MYMCE875-12|Sarcoptiformes|Thyrisomidae
GCTAACCCCCATGTTAATTGGCGCCCAGGATATAGCATTCCCTCGCATAAACAACATAAG
TTTCTGATTATTACCCCCTTCATTAACATTCCTATCTCTCTCAGCTTTTGCAGGAAGAGG
AGTAGGA---ACTGGCTGAACGGTGTACCCCCCTTTAGCTGGGAACTTCTTTCATTCCGG
TATTTCAGTTGACTTGGCCATCTTCAGCTTACATTTAGCGGGGATTTCTTCTATCTTAGG
GGCCATTAATTTCATTACGACTATTTTCAATATACGT---ACTTCTTCAATGACATTAGA
TGCAATCCCATTATTTGTATGATCTGTGTTAATCACAGCAACTTTACTTTTACTATCTTT
ACCGGTATTAGCAGGTGCCATCACAATACTTTTAACAGATCGTAATTTTAATACCACCTT
CTTTGACCCGTCTGGAGGGGGGGATCCTATTCTTTATCAACACCTGTTT
>MYMCD159-11|Sarcoptiformes|Peloppiidae
ATTAGTACCAATGATAATTGGAGCACAAGATATGGCTTTTCCTCGGATAAACAACATGAG
ATTTTGGTTACTCCCCCCTTCTTTAACTTTACTGTCTGCTTCTGCTTTTGCTGGTACGGG
GGCTGGT---ACAGGTTGAACAGTTTACCCCCCCTTAGCTGCAAATATATTCCATTCTGG
AATTTCAGTAGATTTAGCCATTTTTAGATTACACCTAGCAGGAGCTTCTTCTATCTTAGG
GGCAATTAATTTTATTACTACTATCATAAATATACGG---TCTTCTTCTATAACATTGGA
CTCAATGCCTCTGTTTGTTTGATCTGTTTTGATTACAGCCGTATTACTATTATTGTCTTT
ACCAGTCTTAGCCGGAGCTATCACCATATTACTAACAGACCGTAACTTTAATACTTCTTT
CTTTGATCCCTCAGGAGGAGGAGACCCCATCTTATACCAACACTTATTC
>MYMCG059-12|Mesostigmata|Laelapidae
ATTAACTCCTATTTTAATCGCAACACCAGACATAGCTTTCCCCCGTCTTAATAATTTAAG
TTTTTGATTAATTATCCCCTCATTAATTTTACTAATTTTTTCTAGCTTCATCGAAAATGG
GGCTGGC---ACTGGTTGAACGGTTTACCCCCCTTTAGCTAATAATGTTAGACATAGAGG
AGCCTCGGTCGATTTAACAATCTTTAGTCTCCATATCGCTGGAATTTCATCTATTCTTAG
ATCTATCAATTTTATTACCACTATTATTAACATGCGC---CCTAAATCTTTAATTTTTGA
ACATTTGTCTTTATTCCTATGGTCTATTTTAATTACCACAATTCTCTTATTGCTATCCCT
GCCAGTTTTAGCTGGTGCCATCACCATATTACTATCAGATCGAAACTTTAATACATCTTT
TTTTGACCCAAGAGGGGGGGGTGACCCTGTTCTTTACCAACATCTGTTT
>MYMCF577-12|Trombidiformes|Tarsonemidae
ACTTATTCCTATAGTTTTATTAACTTGTGATATAGCTTTTCCACGAATAAATAATATAAG
ATTTTGAATATTAATTTCTTCCATGTTTTTATTATTTTTTTCTATAATATCTTCAAATGG
ATCAGGA---ACTGGTTGAACAATTTACCCCCCCTTATCTTCAGTCGAATATCATCCCGG
ATCTTCAATAGATTTGACTATTTTGTCACTTCATTTAGCTGGGATTTCATCAATTATAAG
ATCTTTAAATTTTTTATCATCAATTATAATTATGCGT---CAAAAATCTATCATAATTGA
AATTTGCTCCCTTTTTTCATGAAGTATTATAATTACTACTTTTTTACTTTTATTAGCTCT
TCCGGTATTAGCAGGAGCTATTACTATACTTTTAACTGATCGAAATTTTAATACCTCTTT
TTTTAACCCAAGAGGGGGAGGAGATCCAATTTTATTCCAACATTTATTT
>MYMCC127-11|Trombidiformes|Pygmephoridae
ACTAATCCCAATTATAATAATAACACCCGATATAGCATTTCCACGGATAAATAATATAAG
ATTTTGACTTTTACTATCCTCTATAACCCTTCTACTATTCTCAATAATAACTTCTCAAGG
AAGAGGA---ACAGGTTGAACAGTATACCCTCCCTTATCAAATCAAATTTCTCACTCGGG
AGTATCTGTAGACTTAACCATCTTATCCCTTCACTTAGCAGGAGCATCTTCAATCATAAG
ATCCCTAAATTTCATTGTTACTATCTTAAACATAAAA---CCAAAAAATATATTTTTAGA
ACATATCCCCCTCTTTGCCTGAAGTGTTCTCCTAACAACAATTTTACTTCTTCTAGCCTT
ACCCGTATTAGCAGGTGCTATTACTATACTTTTAACAGATCGAAACTTTAATACTTCATT
CTTTGACCCTAGAGGAGGAGGAGATCCTATTTTATATCAACATTTATTT
>MYMCE081-12|Mesostigmata|Phytoseiidae
ACTTGTGCCTATCATAATTAATTCTCCTGATATAGCTTTTCCTCGTATAAATAATATAAG
ATTTTGATTATTGCCTCCTTCTTTATTATTTTTAATTATTTCTTCTTATATTGAGACTGG
GGCAGGC---ACAGGGTGAACTGTTTATCCTCCTTTATCTTCAAAAGAATTTCATAGAGG
AGTTTCTGTTGATTATGTAATTTTTAGTTTACATTTAGCCGGTCTTTCTTCTATTATAGG
GGCTATTAATTTTATTAGCACTATTATTAATATACGT---CCTTTAAAAATAAATATACA
AAAAGTTCCTTTATTTGTATGATCTGTTTTTATTACAGCTATTTTATTACTTTTATCTTT
GCCTGTGTTAGCAGGCGCTATTACTATGCTACTTTCAGATCGAAATTTTAATACTAGATT
TTTTGATCCTAGAGGGGGAGGGGACCCTGTGCTTTATCAACATTTATTT
>SSWLE3966-13|Mesostigmata|Blattisociidae
ATTAGTACCTTTAATAATTAATGCACCAGACATAGCATTTCCTCGTTTAAACAATATAAG
ATTTTGATTACTACCCCCCTCTTTTACCTTTTTAGTTATATCTTCATTTATTGAATCTGG
AGCTGGC---ACAGGTTGAACTGTATACCCTCCACTATCAAATAGCATATTTCACAGAAG
AATCGCTGTAGATTTAGCTATTTTTAGTTTACACCTAGCAGGTATTTCATCTATTTTAGG
TGCTATTAACTTTATTTGTACAATTATAAACATACGA---CCAAAAACTATAACATTAGA
ACACACACCCTTATTTCCATGGTCTATTTTAATTACAACAGTTTTGTTACTATTATCTTT
ACCCGTACTTGCTGGTGCAATTACTATACTACTAACAGATCGAAACTTTAATACCTGTTT
TTTTGACCCAAGAGGAGGAGGAGACCCTGTTTTATACCAACACCTGTTT
>MYMCA102-11|Trombidiformes|Eylaidae
ATTGGTCCCTTTAATGATCGGGTCTCCAGATATAGCATTCCCTCGAATGAATAATATGAG
TTTTTGATTACTACCTCCTTCGCTTAGTTTGTTGTTATTATCATCATTAGTGGGAATAGG
TGCTGGC---ACAGGTTGAACTGTTTATCCTCCTCTTTCTATAAATATTGCTCATGGGGG
CATTTCTGTAGACTTGTCTATTTTCTCGTTGCATTTAGCAGGGATTTCTTCAATCTTGGG
AGCAGTTAATTTTATGGCTACTATCTTAAACATAAAG---AGAGTCTATATGAAGTTTGA
GCAGATTCCCTTGTTTGTGTGATCAGTCTTTATTACAGCTATTTTGTTATTACTGTCTTT
ACCCGTACTAGCTGGGGCCATCACTATATTGTTAACCGATCGAAATTTTAATACTTCTTT
TTTTGACCCGGCAGGAGGAGGGGACCCCATTTTATTTCAACATTTATTT
>MYMCE057-12|Sarcoptiformes|Trhypochthoniidae
GCTGGTTCCAATGATAATTGGAGCTCAAGACATAGCATTTCCTCGTATGAATAACATAAG
ATTCTGGTTACTACCACCCTCTCTCTCATTACTGGCCTCATCTGCCTTTGCAGGGATGGG
GGTGGGA---ACCGGGTGAACTGTGTACCCTCCTCTTGCAGGGAATTTATTCCACTCAGG
GATTTCAGTAGATTTAGCAATCTTTAGTCTCCATCTGGCAGGAGCATCTTCAATCCTGGG
AGCTATCAATTTCATTACAACTATTATGAATATACGT---TCTTCTTCTATAAGTCTGGA
TTCAATCCCATTGTTTGTTTGATCTGTGTTAATTACAGCTGTTCTTTTGCTTTTGTCTTT
GCCGGTCCTAGCGGGTGCTATCACTATACTATTAACAGATCGAAACTTCAACACGTCATT
TTTCGATCCGACTGGAGGGGGAGACCCAATTTTATACCAACACTTATTC
>MYMCA999-11|Mesostigmata|Arctacaridae
ATTAATTCCATTAATAATTTCTGCCCCAGATATAGCCTTTCCCCGTATAAATAATATGAG
TTTTTGATTATTACCCCCCTCTCTCCTTTTTTTATTAGGCTCATCTTTAGTTGAAGCTGG
GGCTGGA---ACAGGATGGACTGTGTACCCCCCTCTAGCAAGAAATCTCTCCCACAGCGG
CGGAGCTGTTGATCTAGCTATTTTTTCTCTTCATCTAGCCGGTGTATCTTCTATTCTTGG
ATCCATTAATTTTATTACAACTATTATAAATATGCGT---CCTAATAATATAATTTTAGA
ACGAACTCCACTTTTTGTATGATCAGTATTAATTACAACAATTTTATTACTTTTATCATT
ACCAGTACTTGCCGGAGCAATTACAATATTATTAACAGATCGTAATTTTAATACTTCATT
TTTTGACCCAAGAGGAGGGGGGGATCCAATTTTGTACCAACATCTCTTT
>CHACC206-10|Sarcoptiformes|Suctobelbidae
GCTTGTACCCATGATAATCGGAGCACAAGATATAGCCTTCCCCCGAATAAACAACATAAG
ATTCTGACTTCTTCCTCCATCTCTAACACTTCTTTCAGTTTCCTCACTCGCAGGAGTAGG
GGTAGGA---ACTGGCTGAACTGTTTACCCTCCATTGGCAGGAAACCTATTTCATTCGGG
GTTTGCAGTAGACTTAGCAATTTTTAGCCTTCACTTAGCAGGAATCTCTTCAATCTTAGG
AGCTATCAATTTCATTACAACAATTATGAATATACGC---TCTTCTTCTATTACCTTAGA
CTCTATCCCCTTATTTGTATGATCAGTTTTAATTACGGCTATCCTGTTACTTCTATCTTT
ACCAGTATTAGCTGGAGCTATCACAATACTCTTAACAGACCGAAATTTTAATACCACCTT
CTTTGACCCATCAGGAGGAGGAGACCCAATCCTATACCAGCATCTCTTT
>MYMCA079-11|Sarcoptiformes|Crotoniidae
GTTAGTCCCTCTAATAATTGGTGCGCAAGATATAGCCTTCCCACGAATGAATAACATAAG
GTTCTGGCTTCTTCCCCCTTCCCTGTGCCTTCTTTCTGCTTCAGCCTTTGCTGGTCTGGG
TGTAGGA---ACCGGATGGACAGTTTATCCACCACTGGCTGGAAATTTATTTCACTCTGG
ATTCTCCGTAGATTTAGCGATTTTCAGGCTTCATCTAGCAGGAGCTTCATCAATCTTAGG
TGCTATTAACTTTATCACTACCATCCTCAACATGCGG---TCCTCCACAATAAGACTAGA
CTCAATTCCATTATTTGTTTGGTCAGTTCTAATCACCGCAGTTCTCTTACTTCTAGCACT
TCCTGTACTAGCGGGGGCTATCACTATACTCTTAACGGATCGAAACTTTAACACTACATT
TTTCGACCCTGCCGGGGGAGGTGACCCAATCCTATACCAACACTTATTT
>MYMCB797-11|Sarcoptiformes|Suctobelbidae
GCTAGTACCTATAATAATTGGAGCTCAAGACATAGCATTCCCACGAATAAATAACATAAG
ATTTTGGCTACTACCTCCATCTTTAACCCTTTTATCTGTATCGGCTTTTGCAGGAGTAGG
AGCTGGA---ACCGGCTGAACTGTTTACCCTCCCTTAGCAGGAAATATATTCCATTCCGG
CTTTTCCGTAGATTTAGCAATTTTTAGATTGCACCTAGCGGGTGTCTCCTCTATTTTAGG
GGCTATCAACTTTATCACTACAATCATAAACATACGA---TCTTCCTCCATAAGCTTAGA
CTCTATCCCACTATTCGTATGATCAGTTTTAATTACTGCTATTTTATTATTATTATCCTT
ACCGGTTTTAGCAGGAGCCATCACCATATTATTAACCGATCGAAACTTTAACACCACATT
TTTTGATCCTTCCGGGGGAGGAGACCCAATCCTTTACCAACATCTATTT
>MYMCG637-12|Sarcoptiformes|Thyrisomidae
GTTAATTCCTCTAATGTTAGGTACCCAAGACATAGCTTTCCCTCGCATAAACAACATAAG
GTTTTGAATGCTCCCCCCTTCTTTAACTCTTTTATCCTTGTCTGCTTTTGCAGATAGAGG
GGCCGGA---ACAGGATGAACAGTTTATCCCCCTCTATCTAGAAATTTATTTCATTTTGG
TATTTCCGTAGATTTAGCAATTTTCAGTTTACATATGGCCGGTATTTCTTCTATTTTAGG
GGCTATTAATTTTATTACAACTATTCTTAATATAAAA---ACAGCTTCCACCACTTTAGA
CCGAATCCCCCTATTCGTATGATCTATTTTTATTACAGCTGTTCTTCTATTGCTTTCCTT
ACCTGTTTTAGCAGGCGGGATTACTATGCTACTAACAGATCGTAATTTTAACACTACCTT
TTTCGATCCTTCTGGGGGAGGTGACCCTATCCTTTACCAACACCTTTTT
>MYMCE896-12|Sarcoptiformes|Oppiidae
ACTGGTGCCAATGATAATTGGGGCTCAGGATATGGCTTTCCCTCGTATAAACAACATAAG
ATTCTGATTACTCCCCCCCTCACTTGCACTACTCTCAGTGTCAGCATTTGCTGGCGCGGG
GGCTGGA---ACGGGTTGGACCGTGTATCCCCCCTTAGCCAGAAACCTATTCCACTCCGG
AATTTCAGTAGACTTGGCTATCTTTAGATTGCACCTAGCAGGTGCCTCTTCTATCTTAGG
GGCTATCAATTTCATCACCACTATTATAAATATACGC---TCCTCTTCTATGTCACTAGA
CGCTATCCCCCTATTTGTATGGTCTGTTCTAATTACTGCCATTCTGCTACTACTATCTCT
ACCCGTGTTAGCCGGGGCTATCACGATACTGTTGACAGATCGAAATTTCAACACATCATT
TTTTGACCCATCGGGGGGTGGGGACCCTATTTTATATCAACACCTATTC
>CHACB899-10|Sarcoptiformes|Crotoniidae
ACTCGTCCCCATAATGATTGGGGCTCAGGATATAGCATTCCCTCGCATAAATAACATAAG
ATTTTGATTACTTCCCCCTTCTCTTACACTTCTTACATCCTCTGCCTTCGCTGGCATGGG
AGCAGGT---ACCGGTTGAACTGTATATCCGCCTTTAGCAGGAAGCATATTTCATTCTGG
AATTTCGGTAGACTTAGCAATTTTCAGGCTCCATCTAGCTGGTGCCTCTTCTATTCTAGG
AGCTATTAACTTCATCACCACTATTATAAATATGCGA---TCATCTGCTATAAGAATAGA
CGCCATTCCCTTATTTGTGTGGTCCGTTTTAATCACAGCAGTTCTTCTCCTTCTTTCATT
ACCAGTATTAGCAGGAGCTATCACAATGCTATTAACAGACCGAAATTTTAACACTTCATT
CTTTGACCCCACCGGTGGGGGGGATCCCATTCTTTACCAGCATTTATTT
>MSSCA3917-16|Sarcoptiformes|Suctobelbidae
ACTCGTCCCCATAATAATTGGAGCACAAGACATATCTTTCCCACGTATAAACAATATAAG
ATTCTGGCTGCTACCCCCCTCATTAACTCTTTTATCCGTATCTGCTTTTGCAGATACTGG
GGTTGGG---ACTGGTTGAACTGTATACCCTCCCCTCTCAAGTAGAATGTTCCATTCTGG
GTTTGCTGTTGATTTAGCTATCTTCAGCTTACATCTAGCTGGGGTTTCCTCTATTCTAGG
GGCCATTAATTTCATTACTACCATCATAAACATACGA---AGGGCTTCTACCACTTTAGA
TGCAATCCCTCTATTTGTCTGATCTGTTCTTATTACCGCCATTTTATTGCTGCTATCTTT
ACCAGTTCTTGCTGGAGCCATTACAATACTATTAACAGACCGTAACTTCAACACTTCTTT
CTTCGATCCTTCGGGGGGAGGGGACCCAATTT-----------------
>MYMCC547-11|Mesostigmata|Laelapidae
ACTAGTACCTTTGCTTATTTCAGCACCTGATATAGCATTTCCCCGAATAAATAACATAAG
TTTTTGACTCTTAATTCCATCTTTAATTTTTTTAATCAGCTCTTCTCTTGTTGAAAATGG
AGCAGGA---ACAGGTTGAACTGTTTACCCTCCACTTGCTAGAAATCTCTCTCACAGAGG
AGGAGCAGTAGACCTAGCAATTTTTAGCTTACATTTAGCAGGGGTATCTTCAATTTTAGG
ATCTATTAATTTTATTACAACAATTTTAAATATACGA---CCCTTCAATATAAAAATAGA
ACAAATACCCTTATTTGTATGAAGTATTTTTATTACTACAATTCTTCTCCTTCTGTCTTT
ACCTGTTCTTGCTGGTGCAATTACAATACTTTTAACTGACCGAAACTTTAATACCAGATT
TTTTGATCCAAGAGGAGGAGGGGATCCAATTCTTTACCAGCATTTATTT
>MYMCA195-11|Mesostigmata|Ascidae
GCTAGTTCCTTTAATAATCTCAGCCCCTGATATAGCCTTTCCTCGAATAAATAATATAAG
ATTCTGACTTCTTCCTCCTTCATTAACATTGTTAATATTTTCTAGTTTTCTTGATAGGGG
AGCAGGA---ACAGGATGAACTGTTTATCCCCCCTTATCAAGAAATATTGCCCATAGGGG
TGTTTCTGTTGATTTAGTTATTTTTAGCCTTCATTTGGCCGGAGCCTCATCTATTTTAGG
GGCGATTAATTTTATTTCTACTATTATTAACATACGA---CCTATAGCAATAAGATTTGA
AAAAATACCCCTATTTGTTTGATCTGTATTTATTACAGCAATTTTATTATTATTAAGCCT
TCCTGTTTTAGCTGGAGCTATCACCATATTATTAACAGATCGAAATTTTAATACAACTTT
TTTTGACCCTAGAGGGGGTGGAGACCCTGTTCTCTATCAACATTTATTT
>MYMCC151-11|Trombidiformes|Pygmephoridae
GCTAATTCCAATAATAATAATAACCCCTGATATAGCATTTCCACGAATAAACAACATAAG
ATTTTGATTACTTTTATCATCTTTAGTGCTCCTAATTTCATCTATATTATCTTCACAGGG
AAGAGGA---ACTGGTTGAACAGTTTACCCTCCATTATCAAATCAAATTTCTCATTCAGG
ATCTTCAGTAGATTTAACTATTTTATCTTTACATTTAGCTGGTGCCTCCTCAATTATAAG
ATCATTAAACTTTATTATTACTATTTTAAATATAAAA---CCAAAAACAATATATTTAGA
ACATATTCCTCTTTTTGCTTGAAGAGTTCTACTAACAACTATTTTATTACTATTAGCTTT
ACCTGTATTAGCTGGAGCTATCACAATACTTTTAACCGACCGAAACTTTAACACATCGTT
CTTTGATCCTAGAGGAGGTGGAGATCCAATTCTATACCAACATTTATTT
>MYMCF063-12|Mesostigmata|Ascidae
ATTAATCCCCTTAATAATTAGAGCCCCTGATATAGCCTTTCCACGAATAAATAATATAAG
ATTTTGACTTTTACCTCCTTCTTTAACTTTACTTCTTTTATCAAGAATAGTAGAAAGAGG
GGCGGGC---ACAGGTTGAACTGTTTACCCCCCTTTAGCTGGGAATATTGCGCATAGAGG
GAGGTCTGTGGATCTTGCTATTTTTAGTTTACATTTAGCAGGTATCTCTTCAATTTTAGG
AGCAATTAATTTTATTTCTACAATTTTAAATATACGA---GCAAAAAATATAAGTATAGA
ACAAATACCTTTATTTATTTGATCTGTTTTTATCACTGCAATTTTACTTTTACTTAGTTT
ACCAGTTCTTGCAGGAGCAATTACAATATTACTAACAGATCGAAATTTTAACACTACTTT
TTTTGATCCTAGAGGAGGAGGAGACCCTATTTTATATCAACATTTATTT
>MYMCG054-12|Mesostigmata|Ascidae
ACTAGTCCCTTTAATAATTAGAGCTCCTGATATAGCTTTTCCACGTATAAACAATATAAG
ATTTTGACTACTACCCCCTTCTTTAACTCTTCTTTTATTTTCAAGAATAGTAGAAAGTGG
GGCAGGA---ACCGGATGAACTGTTTACCCCCCTTTAGCAAGAAATATTGCCCATAGAGG
AAGATCTGTTGATCTAGCTATTTTTAGACTACATTTAGCCGGCATTTCTTCAATTTTAGG
CGCAATTAATTTTATTTCTACAATTTTAAATATACGC---GCAAAGTCTATAAACTTAGA
ACAAATACCATTATTTGTTTGATCTGTTTTTATTACCGCAATTTTACTTTTACTTAGTTT
ACCTGTTCTTGCTGGTGCAATCACAATATTATTAACAGACCGAAATTTTAACACTACTTT
TTTTGACCCAAGAGGAGGAGGAGACCCTATTTTATACCAACATTTATTT
>MYMCA997-11|Mesostigmata|Phytoseiidae
ACTAGTGCCTATTCTTATTAACTCCCCTGATATAGCTTTCCCACGAATAAACAACATAAG
ATTATGACTTTTATTTCCTTCTTTAACATTATTAATTACATCCTCTTATGTTGAAATAGG
ATCTGGA---ACAGGTTGAACCGTATACCCTCCTTTATCCACATATATCTTTCATAGAGG
GCCTTCAGTAGATATGACTATCTTTAGTCTTCATTTAGCAGGCATCTCTTCCATTATAGG
AGCTATTAATTTTATCACAACTATTATTAATATACGT---TCAAAAAAAATGTCTATAGA
ACAAATACCTTTATTCGTATGATCAATTTTAATTACTACAATCTTATTACTACTATCTTT
ACCCGTTTTAGCAGGAGCTATTACAATACTTCTAACAGACCGAAATTTTAATACAACTTT
TTTTGACCCTTCTGGAGGAGGAGACCCTGTACTTTATCAGCATTTATTT
>MYMCE322-12|Mesostigmata|Phytoseiidae
ACTAGTTCCTATTTTGATTAGTGCTCCTGATATGGCTTTTCCTCGAATAAATAATATAAG
TTTTTGACTTTTACCTCCTTCTTTAAGGTTTTTATTAGTTTCTTCGTATATTGAAACAGG
AGCTGGG---ACTGGTTGGACAGTTTATCCACCCTTGTCGGGCAGTTCTTATCATGGTAG
TGTTGCTGTTGATTTTGTAGTTTTTAGACTGCATTTAGCTGGAATTTCTTCTATTATAGG
AGCTATTAATTTTATTAGAACTATTGTTAATATACGA---CCAGGCAAGATAAAGATAGA
ACGAATGCCTTTATTTGTTTGGTCTGTTTTTATTACAGCTATTTTATTGTTGCTTTCTTT
ACCTGTTTTAGCTGGAGCAATTACGATGCTATTAACGGATCGAAATTTTAATACTTCTTT
TTTTGATCCTAGAGGAGGGGGTGATCCGGTTTTGTATCAGCATTTATTT
>CHACA203-08|Sarcoptiformes|Oppiidae
GCTTGTACCAATAATAATTGGAGCTCAAGACATGGCTTTTCCACGAATGAATAACATGAG
ATTTTGGCTTTTGCCTCCTTCACTATCCCTACTGTCAGTTTCTGCGTTTGCTGGTGCTGG
AGCAGGA---ACCGGTTGGACTGTCTACCCACCTTTGGCAGGGAACCTTTTCCATTCTGG
AATCTCGGTAGATTTAGCAATTTTTAGTTTACATTTAGCTGGTGCATCCTCAATTCTTGG
AGCCATCAACTTTATCACCACAATCATAAACATACGG---TCTGCTTCAATGTCTTTAGA
TTCCATTCCTTTATTTGTATGATCCGTACTTATTACAGCAGTTTTACTTCTTCTATCTCT
TCCAGTCTTAGCCGGAGCTATTACAATGTTATTAACAGACCGTAACTTTAACACGTCCTT
TTTTGATCCATCAGGAGGAGGAGACCCTATCTTGTATCAACACCTGTTC
>CHACA548-09|Mesostigmata|Ologamasidae
ATTAACTCCTATTATAATTATAGCTCCTGATATAGCTTTTCCACGAATAAACAATATAAG
ATTTTGATTATTACCCCCTTCTTTAACATTACTATTGTTTTCTTCATTAGTAGAGTCTGG
AGCAGGA---ACAGGGTGAACAGTATACCCCCCCTTAGCCTCAAATATTTCTCATAGAGG
TGGAGCTGTAGATTTAGCAATTTTTAGACTCCACTTAGCAGGAATTTCATCTATTCTAGG
TTCTATTAATTTTATCACAACTATTATAAATATACGA---CCTAAAAATATATCTATAGA
ACAATTACCTTTATTTGTTTGATCAGTATTAATTACAACTATTCTTCTTTTATTATCCTT
ACCTGTTTTAGCCGGAGCTATTACTATACTTTTAACAGATCGAAATTTTAACACCTCTTT
TTTTGATCCAAGAGGAGGAGGAGACCCTATTTTATATCAACATTTATTT
>MYMCE249-12|Sarcoptiformes|Oppiidae
ATTGGTCCCAATAATAATTGGCGCACAAGACATAGCATTCCCCCGTATAAATAATATAAG
ATTTTGGCTTCTTCCTCCGTCATTAACTCTTCTATCTGCTTCAGCTTTTGCAGGTGCAGG
GGCTGGA---ACCGGTTGAACCGTGTACCCTCCCTTGGCTGATGCTTTATTCCATACTAG
AATTTCAGTAGATTTAGCCATTTTTAGTTTACATTTAGCAGGAGCCTCCTCTATTCTAGG
AGCCATTAATTTTATCACTACTATCTTCAATATACGA---TCTTCGTCAATATCCCTAGA
CTCCATCCCATTATTTGTATGATCTGTACTAATTACAGCAGTCCTGCTTTTACTATCTTT
ACCTGTTTTAGCTGGGGCTATCACAATACTTTTAACGGATCGCAATTTTAACACATCATT
TTTTGATCCCTCAGGAGGAGGGGACCCCATCCTCTATCAACACCTATTT
>MYMCA1019-11|Sarcoptiformes|Scheloribatidae
GCTAGTGCCTATTATAGTTGGGGCTCAAGACATGGCCTTTCCACGAATAAACAATATAAG
ATTTTGACTACTACCACCTTCTCTATCGCTCTTATCCCTATCCGCATTTGCGTCCTCCGG
GGTAGGA---ACCGGATGAACTGTCTACCCACCATTAGCAAGAAATCTCTTCCATTCAGG
AATCAGAGTGGATCTGGCAATCTTCAGCTTACATTTAGCAGGAGTCTCCTCCATTTTAGG
AGCCATTAACTTTATCACAACTATTCTAAATATACGG---GCTTCTGCCATAACACTAGA
CAGAATGCCACTATTTGCATGATCTGTATTAATTACCGCAATCCTTCTACTCCTATCTCT
GCCCGTATTGGCAGGGGCTATTACTATACTGTTAACAGATCGAAACTTTAATACCTCATT
CTTTGACCCTTCTGGAGGAGGTGATCCTATTTTATACCAACACCTATTT
>MYMCG335-12|Sarcoptiformes|Tectocepheidae
ACTAGTCCCTATGATAATCGGGGCTCAAGATATAGCATTTCCTCGCATGAATAACATAAG
ATTCTGGTTGCTACCACCTTCTTTAATATTTTTATCGGTATCCTCCTTTGCTGGGGTAGG
AGTAGGT---ACCGGTTGAACGGTGTACCCTCCCCTTTCTAGAGGCATGTTTCATGCCGG
ATTTTCAGTAGATCTAGCTATTTTTAGACTGCATTTGGCTGGAGCCTCTTCCATTTTAGG
AGCTATTAATTTTATTACAACCATTCTAAATATACGA---TCTCTTTTTATTAGGTTAGA
CAGGATTCCTTTATTTGTATGGTCGGTGTTAATTACCGCTGTTCTTTTATTACTATCTTT
ACCAGTGCTAGCTGGAGCAATTACTATATTATTAACAGACCGAAACTTTAACACTTCCTT
TTTTGATCCTTCGGGGGGGGGGGANCCTATTTTATATCAACATTTGTTC
>MYMCA949-11|Sarcoptiformes|Brachychthoniidae
GCTTGTTCCTTTGATAATTGGAGCTCCTGACATAGCATTTCCTCGGATAAATAACATAAG
GTTTTGGTTGCTTCCTCCCTCTTTATCTTTATTAGCTATTTCTTCCTACTCTGGAACCGG
AGCCGGC---ACAGGATGAACTGTTTATCCTCCTCTTTCTGACTATGTCTATCATATGAA
TAATAGAGTTGACTTAGCTATCTTTAGCCTGCATCTTGCAGGGGCCTCTTCAATTTTAGG
AGCTATCAATTTTATCACTACTATCATTAACATACGA---GGTTTGAGCACTAACTTAGA
TAACGTACCTCTTTTTGTTTGGTCCGTTTTTATTACTGCTATTTTACTACTTCTTTCTCT
TCCTGTGTTAGCGGGTGCTATTACTATATTATTAACTGATCGTAATTTTAATACTACGTT
TTTTGATCCTTCTGGAGGAGGTGACCCTATTCTTTACCAACATTTGTTT
>CHACC066-10|Sarcoptiformes|Brachychthoniidae
ATTAGTCCCTCTGATAATTGGGGCTCCGGACATAGCTTTCCCTCGTATGAATAATATAAG
ATTTTGATTATTACCCCCCTCTTTGTCTTTATTGGCTATTTCTTCTTACTCTGGAACTGG
TGCTGGC---ACTGGATGAACTGTTTATCCTCCCTTATCTGATTACGTTTACCATATAAA
TAACAGAGTTGATTTAGCTATTTTCAGTTTACATCTTGCTGGTGCATCTTCTATTTTAGG
AGCCATTAATTTTATTACAACAATTATCAACATGCGA---GGTCTGTCTACTAATTTGGA
TAACGTTCCTTTGTTTGTTTGGTCTGTTTTTATTACTGCTATCCTTTTACTTCTTTCTTT
ACCTGTTTTAGCTGGTGCCATTACTATGCTTTTAACAGACCGAAACTTTAATACTACTTT
TTTTGATCCTTCAGGTGGTGGAGATCCAATTTTATACCAACATTTATTT
>CHACC093-10|Sarcoptiformes|Oribatulidae
GCTAGTACCTATAATAATTGGGGCTCAAGATATGGCATTTCCTCGTATGAATAATATGAG
ATTTTGATTGTTGCCCCCTTCTTTGACCCTTCTATCTGCTTCCGCTTTCGCTGGGGTAGG
GGCAGGT---ACTGGGTGAACTGTTTATCCTCCTCTTGCTAGTAATTTGTTTCATTCAGG
AATTTCTGTAGATTTAGCTATTTTTAGTCTGCATCTAGCTGGTGCTTCTTCTATTTTGGG
TGCTATTAATTTTATTACCACTATTTTAAATATGCGT---TCTTCTTCTATTACTTTGGA
CTCCATTCCTTTATTTGTGTGATCGGTACTTATTACTGCTGTTTTACTTCTGCTATCTCT
TCCTGTCTTAGCTGGAGCTATTACTATGCTTCTTACTGATCGTAATTTCAATACTTCCTT
TTTTGATCCATCAGGGGGTGGGGATCCTATTTTATACCAACATTTGTTT
>MYMCG102-12|Sarcoptiformes|Brachychthoniidae
GTTGGTGCCTTTAATAATTGGAGCGCCGGACATGGCTTTTCCTCGTATAAATAATATAAG
GTTTTGATTACTGCCCCCTTCTTTATCTCTTTTAGCTATTTCTTCTTATTCAGGGACTGG
AGCTGGA---ACTGGTTGAACGGTGTATCCTCCTCTGTCTGATTATGTGTATCATATAAA
TAATAGTGTCGATTTAGCTATCTTCAGCTTACATCTTGCTGGCGCTTCGTCTATTTTAGG
GGCTATTAATTTTATCACTACAATTATCAATATACGA---GGTCTCTCAACTAATTTAGA
TAACGTTCCTTTGTTTGTTTGGTCTGTATTTATTACTGCTATTCTCTTACTTCTTTCTTT
ACCTGTTTTAGCAGGTGCTATTACTATATTATTGACGGATCGTAATTTTAATACTACTTT
TTTTGATCCTTCTGGTGGTGGAGATCCAATTTTGTACCAACATTTATTT
>MYMCA285-11|Sarcoptiformes|Scheloribatidae
GCTCGTCCCAATCATAATCGGAGCACAAGATATGGCTTTTCCCCGAATGAACAACATGAG
ATTTTGACTTCTACCCCCTTCTTTAACTTTACTATCTCTTTCTGCTTTCGCTTCTGCAGG
GGTGGGG---ACAGGGTGAACTGTATACCCTCCCTTAGCGGGAAACATATTCCATTCAGG
AGTTTCAGTAGATCTCGCTATTTTTAGACTTCATTTGGCTGGAGCCTCTTCAATCCTAGG
GGCAATTAATTTCATTACTACCATTTTAAACATGCGA---TCTTCTTCTATAACTTTAGA
CATAGTCCCTTTATTTGTTTGATCTGTGCTAATTACTGCTGTTCTCCTTCTATTGTCTCT
TCCTGTTCTAGCAGGAGCTATCACAATACTCCTCACAGATCGAAATTTTAACACCTCTTT
TTTTGATCCTTCTGGAGGAGGGGATCCTATCCTATACCAACACTTGTTC
>MYMCB748-11|Sarcoptiformes|Damaeidae
GTTGGTACCAATAATAATTGGAGCTCAGGATATGGCATTTCCTCGTATGAACAATATAAG
ATTTTGAATGCTACCCCCTTCCTTGACTTTTTTAACAGCTTCTGCTTTCGCTGGGACTGG
AGCAGGA---ACTGGCTGAACTGTTTACCCCCCTCTTTCCGATATACTCTTTCACTCAGG
TGTTTCTGTTGACTTGGCAATTTTTAGTTTACACTTAGCGGGTATCTCTTCCATTTTAGG
TGCTATTAACTTTATTACTACTATCATAAACATACGT---ACCTCTTCTATATCTATGGA
TTCTATACCTTTATTTGTATGGTCTGTATTAATTACAGCAATTTTATTACTTCTTTCTCT
ACCCGTGTTAGCAGGAGCTATTACTATACTACTTACAGATCGAAATTTTAACACTTCTTT
TTTTGATCCGGCAGGAGGGGGGGATCCTATCCTTTACCAACATCTATTT
>MYMCE743-12|Trombidiformes|Eriophyidae
GCTCTTGCCGCTTATGTTGGGATGTCACGATATGCATTTTCCTCGAATGAATAATCTAAG
ATTTTGACTTCTACTCCCCGCTATAACTTTTCTTATTTTATCCTCTTTCTTAGCATCCGG
GGCAGGT---ACTGGGTGGACTGTTTACCCCCCTTTGTCGAGATTGTCTTTTCATAGGGA
CATGTCAGTTGATTTAGCTATTTTTTCTTTACATTTGGGTGGTATTTCATCCATTCTTAG
TTCGATCAATTTTATTACTACTATTTTCACTATACGA---TTTTCTGGTATAGTAGCAGA
GCGAATTCCCTTATTTGTGTGGTCTATATTAGTTACGTCTTTTTTATTACTTTTCTCTCT
TCCTGTTTTAGCTGGGGCTATCACCATACTATTAACGGATCGAAATTTAAACACTTCATT
CTTCGACCCACTTGGTGGGGGGGATCCTATTCTTTACCAGCATCTTTTC
>MYMCE807-12|Sarcoptiformes|Oppiidae
ACTAGTACCCATAATGATTGGGGCTCAGGATATAGCCTTCCCTCGAATAAATAACATGAG
TTTCTGATTACTACCTCCTTCTTTGACTTTACTTTCAGTATCTGCTTTTGCTGGTGCAGG
AGCTGGA---ACCGGATGAACGGTGTATCCTCCTTTAGCTGGGAATCTTTTCCATTCAGG
TATTTCAGTAGATCTTGCTATTTTTAGATTGCACTTAGCAGGGGCTTCCTCTATTTTAGG
AGCCATTAATTTTATTACCACTATCATAAATATACGT---TCTTCTTCTATATCACTAGA
TTCCATTCCTTTATTTGTATGATCAGTATTGATTACTGCAGTTTTACTTTTACTTTCATT
ACCTGTATTAGCAGGAGCCATCACTATGCTATTAACAGATCGTAATTTTAATACTACTTT
TTTTGATCCTTCTGGTGGAGGAGATCCTATTTTATATCAACATTTATTT
>CHACB561-10|Sarcoptiformes|Hermanniidae
GTTAGTCCCAATGATAATTGGGGCGCAAGATATAGCGTTTCCACGTATAAACAATATGAG
GTTTTGACTTTTGCCCCCCTCGTTATCTCTTCTTTCTTCTTCTGCATTTGCAGGAATAGG
AGCGGGA---ACTGGGTGAACTGTTTATCCTCCTTTAGCCACAAGTATATTTCATTCTGG
AATCTCTGTAGACCTAGCAATTTTTAGTTTACATCTAGCAGGGGCATCTTCCATTTTGGG
GGCAATTAACTTTATCACTACTATTATAAACATACGT---TCAAGATCAATATCTTTAGA
TTCTATCCCTCTATTTGTTTGATCTGTATTAATTACTGCCATTCTACTTTTGTTATCACT
CCCTGTTCTTGCAGGAGCTATCACAATATTATTAACCGATCGTAATTTTAACACTTCTTT
TTTTGATCCTACTGGAGGGGGAGACCCCATTCTTTATCAACACTTATTC
>CNGBM300-14|Mesostigmata|Digamasellidae
GATAATTCCAATAATATTATCTTCTCCTGATATAGCTTTTCCTCGTTTAAATAATATAAG
TTTTTGACTTTTACCCCCAAGGTTACTTTTATTATTAAGTAGAAGAATAGTAGAATTTGG
TGTAGGG---ACAGGATGAACTTTATATCCTCCTTTATCTAGTATAATTGCTCATAGCGG
AAGAGCTGTTGATTTATCAATTTTTAGGTTACATTTAGCAGGTATTTCAAGAATTTTAGG
TTCAATTAATTTTATTACTACTATTTTAAATGTTCGA---TTTAAGAGAATAACTTTAGA
ATATATATCTTTATTTATTTGATCTGTATTTTTAACAACGATTTTACTTTTATTAAGATT
ACCCGTATTAGCAGGAGCTATTACTATATTACTAAGAGATCGAAATTTTAATACCTCATT
TTTTGATCCTAGAGGTGGGGGAGACCCTGTTTTATACCAACATTTATTT
>CHACB373-10|Trombidiformes|Pygmephoridae
ATTAATTCCAATAATAATAATAACTCCAGATATAGCATTTCCACGAATAAATAACATAAG
ATTTTGATTACTTCTTTCTTCTCTATCACTCCTTATTTCTTCAATAATCTCTTCTCAAGG
AAGAGGA---ACAGGATGAACAATTTATCCACCACTATCAAACCAAATATCTCACTCCGG
TGTATCTGTAGATTTAACTATTTTATCATTACACCTAGCAGGTATCTCTTCAATTATAAG
ATCATTAAATTTTATTATTACTATCTTAAATATAAAA---CCTAAAACATTATTTTTAGA
GCATATACCACTCTTTGCTTGAAGAGTGTTAATTACAACAATTTTATTACTACTAGCATT
ACCAGTCCTAGCTGGTGCAATTACTATACTTTTAACAGATCGAAATTTTAACACTTCGTT
TTTCGACCCTTGTGGGGGGGGGGATCCAATTTTATATCAACACTTATTT
>MYMCE751-12|Trombidiformes|Pygmephoridae
GCTAGTTCCTTTAATAATAACTACAGTAGATATAGCTTTCCCACGAATAAATAACATAAG
ATTTTGACTAATCTTATCTTCTCTAACCCTACTAATCTCCTCTATATTTTCTGCTCAAGG
ATCAGGA---ACCGGATGAACAGTCTACCCTCCACTGTCAAACCAAACTTTTCACTCAGG
TTCATCCGTCGACTTAACTATTCTATCTCTACACTTAGCTGGAGTATCCTCTATTATAAG
CTCTCTAAACTTTATTATTACTATTATTAATATACGA---CCTAAATCTATATCTATAGA
ATTTATCCCTTTATTCGCTTGAAGAGTTTTAATTACTACTTTCTTACTTTTAATAGCTTT
ACCAGTACTAGCAGGAGCTATTACAATATTACTGACAGATCGAAACTTTAACACATCATT
TTTTGACCCCAGAGGAGGAGGAGACCCTATTCTATATCAACATTTATTT
>CNSLO235-13|Trombidiformes|Tetranychidae
GTTAATTCCTTTAATAATCAATTCGTCAGATCTTTGTTTTCCTCGATTAAATAATATAAG
CTTTTGATTGTTAATTCCTTCTTTAATTTTAATAATATCTTCTTCTATAAAGGGAGTATT
AAATGGG---GTAGGGTGAACAATATATCCTCCTTTAACTTCTATTCAATTTTTTATATC
TTCTTCTATTGAAATAATGATTTTTTCTTTACATATTGCTGGTTTATCTTCAATTGCTAG
TTCTATTAATTTTATTTCAACAATTTTATTAATAAAA---AACAAAAATTATCAAATTTC
AAATTTATCTTTATTTGTAATTTCTATTTTAATTACTACTTTATTATTACTTTTAGCTTT
ACCTGTTTTAGCAGGAGCTATTACTATAATTATTATAGATCGTAATTTTA----------
-------------------------------------------------
>MYMCE037-12|Mesostigmata|Ascidae
ATTAGTTCCTTTAATAATTAGAGCTCCTGATATGGCTTTTCCTCGAATAAATAATATAAG
ATTTTGGTTATTACCCCCTTCTTTAACTTTTTTATTAATTTCAAGAATAGTAGAAAATGG
AGTAGGT---ACTGGTTGAACTGTTTATCCTCCTTTAGCAAGAAATATCGCTCATAGGGG
TTCATCAGTTGATTTAGCTATTTTTAGTCTACATTTAGCAGGTATTTCTTCTATTTTAGG
GGCTATTAATTTTATTTCTACTATTTTAAATATACGT---GCAAAAAATATAAGAATAGA
ACAAATATCTTTATTTGTTTGGTCTGTTTTTATTACAGCAATTTTACTTTTACTTAGTTT
ACCTGTTTTAGCAGGAGCTATCACTATATTATTAACTGATCGAAATTTTAACACTACTTT
TTTTGACCCTAGAGGAGGAGGGGACCCTGTTTTATATCAACATTTATTT
>CHACC119-10|Mesostigmata|Ascidae
GTTAGTCCCTTTAATAATTAGAGCCCCGGATATAGCTTTCCCACGAATAAATAATATAAG
ATTTTGACTCTTGCCCCCTTCTCTTACTTTATTAATATTTTCAAGAATAGTAGATAGAGG
GGCAGGG---ACTGGTTGAACAGTGTACCCCCCTTTATCCAGAAATATTTCCCACAGCGG
AAGCTCTGTTGATTTAGCTATTTTTAGCCTCCATTTAGCTGGTATTTCTTCTATTTTAGG
GGCTATCAATTTTATTTCTACTATTTTAAATATACGA---GCAAAAAATATATCTTTAGA
ACAAATACCTTTATTTGTCTGATCAGTTTTCATTACTGCAATTCTTTTGCTTTTAAGCTT
ACCTGTTTTAGCAGGAGCTATCACTATATTACTTACTGACCGTAACTTTAATACAACTTT
TTTTGACCCTAGAGGAGGGGGGGACCCTGTTCTTTACCAACATTTATTT
>CHACB533-10|Mesostigmata|Ascidae
ATTAATTCCTTTAATAATTTCAGCTCCAGATATAGCTTTTCCTCGAATAAACAATATAAG
ATTTTGACTTTTACCCCCTTCTTTAATAATGTTATTATTTTCTAGTTTTATTGATAGAGG
GGCTGGG---ACCGGATGAACAGTATACCCTCCTTTAGCGAGGAATATTGCTCATAGAGG
TGTCTCTGTAGATTTAGTAATTTTTAGACTCCATTTAGCAGGAGCTTCTTCTATTTTAGG
GGCTATTAATTTTATTTCTACGGTTATAAATATACGA---CCTAGAGCTATAAGGTTTGA
AAAAATACCTCTTTTTGTTTGATCTGTGTTTATTACGGCTATTTTACTTTTATTAAGCCT
TCCGGTTTTAGCAGGGGCTATTACAATATTACTAACAGATCGAAATTTTAATACTACTTT
TTTTGACCCGAGCGGGGGAGGGGACCCTGTCTTATACCAACATCTGTTT
>MYMCA466-11|Trombidiformes|Bdellidae
ACTAATCCCATTAATAGTGGGAGCCCCCGACATAGCTTTTCCTCGTATAAATAACATAAG
ATTTTGATTACTTCCTCCCTCATTAACCTTATTAATTCTATCCTCATTCTCCGAAAGCGG
AGCGGGT---ACAGGTTGAACAGTGTACCCTCCATTATCAGCAAACATAAGACATTCGGG
AATAGCTGTAGATTTAACCATCTTCTCACTCCATTTAGCTGGTGTGTCTTCTATCTTAGG
TGCCATTAACTTTATAACAACTATTATAAATATACGA---GCCCCTTTTATTATATTCGA
ACGTGTACCCCTTTTCGTATGATCTGTATTTATTACTGTATTATTACTTCTATTATCTCT
TCCCGTATTAGCAGGTGCTATCACAATACTATTAACAGATCGAAATTTTAATACCTCATT
CTTTGACCCAGCCGGAGGAGGAGACCCAATCTTATATCAACATCTATTT
>CHACA1136-10|Trombidiformes|Trombidiidae
ACTAGTCCCTATACTTATTAGAGCTCCAGATATAGCATTCCCACGACTAAATAACATAAG
ATTCTGACTTTTAATTCCATCTATTTCATTACTTAGTATATCTTTATTCTCTTCAACAGG
GGCAGGA---ACTGGTTGAACAGTATACCCACCTCTTTCAAGAAATATATCGCATTCAGG
GAGAGCTGTTGATCTAACTATTTTTTCACTTCATTTAGCAGGAATTTCTTCTATTCTAGG
AGCAATTAATTTTATGGCAACAGTAATTAACATAACT---CCAGACTCAATAACATGAGA
AAGAGTTCCCCTATTTGTATGATCAATTTTTATTACAGCAGTTCTTCTACTTTTATCTCT
ACCAGTGCTTGCAGGAGCTATTACAATACTATTAACAGATCGAAATGTAAATACATCTTT
CTTCGATCCCTCTGGAGGAGGAGACCCAATTTTATACCAACATCTATTC
>CHACB315-10|Trombidiformes|Stigmaeidae
ATTAACTCCAATTTTGATTTCATCTGTAGATATAGCTTTTCCTCGTTTAAATAATATAAG
ATTTTGAATTTTACCTCCATCATTAATATTTATAATTTTAAGATGTTTCTCTAGAATTAT
AGTAGGA---ACTGGATGGACAATATATCCACCTTTATCTAATATAATTTTTCATAATAA
TTTATCTGTTGATATAACTATTTTTTCTCTTCATATGGCAGGTTTTTCTTCAATTTTTAG
ATCTATTAATTTTATTATTACTATTTTAATAATACGA---CCTAAAAAAATAATTGAATC
TAAAATTTCTTTATTTTTATGATCAATTTTAATTACAGCCATTTTATTAATTTTAGCTTT
ACCTGTATTAGCTGGAGCTATCACCATACTTTTATTTGATCGAAATTTTAATACTTCTTT
TTTTGATCCTGCAGGAGGAGGGGATCCAATTTTGTTCCAACATTTATTT
>CHACB077-10|Mesostigmata|Zerconidae
ATTAGTCCCATTAATAGTTATATCCCCTGATATAGCATTTCCTCGAATAAATAATATAAG
ATTTTGACTTCTTCCTCCTTCACTATTATTACTTCTAAGCTCCTCAATAATTGAATCAGG
AGCAGGT---ACAGGTTGAACCGTATATCCTCCTTTATCTCATAATATTTCACATAGAGG
AATAAGAGTAGATTTAGCCATTTTTTCTTTACATTTAGCAGGGGCATCTTCAATTTTAGG
AGCTATTAATTTTATTGTAACAATTTTAAATATACGT---CCTAAAATATTATCTTTAGA
AAAACTTCCTTTATTTATTTGATCAATTTTAATTACAACAATTTTATTATTACTAGCTCT
TCCTGTTTTAGCAGGAGCTATTACAATACTTTTAACAGATCGTAATTTTAATACTTCTTT
TTTTGACCCTAATGGAGGAGGAGACCCTATTTTATACCAACATTTATTT
>CHACB768-10|Trombidiformes|Stigmaeidae
ATTAACACCTATTTTTATTTCTTCTGTAGATATAGCATTTCCACGTTTAAATAATATAAG
ATTTTGAATATTACCACCTTCTTTAAGATTAATGTTGTTGAGATGTTTTTCTTCTATTAT
AGTAGGA---ACGGGGTGAACTATATACCCCCCTCTATCAAACATGAATTTTCATAATAA
TTTATCTGTAGATATAACAATTTTTTCTCTTCATATTGCTGGTTTTTCTTCTATTTTTAG
TTCAATTAATTTTATTATTACGATTTTAATAATACGA---CCTATAAAAATAATTGAATC
AAAAATTTCTTTATTTTTATGATCTATTTTAATTACTGCGATTTTATTAATTTTAGCATT
ACCCGTACTAGCTGGTGCAATTACTATATTATTATTTGATCGTAATTTTAATACTTCTTT
TTTTGATCCTGCTGGAGGTGGAGATCCTATTTTATTTCAACATTTATTT
>CHACA188-08|Sarcoptiformes|Eremaeidae
ATTGGTTCCTATAATAATTGGAGCACAAGACATGTCCTTCCCCCGGATAAATAATATAAG
CTTTTGGCTGTTACCTCCTTCTCTTTCGCTTCTCTCCGCTTCTGCTTTTGCAGGAATGGG
AGCTGGA---ACTGGATGAACAGTATATCCTCCCTTAGCTGGTAATCTATTCCATTCTGG
ATTTTCAGTTGACCTAGCAATTTTTAGTTTACATCTAGCAGGAGCTTCCTCTATTCTAGG
GGCTATTAATTTTATCACCACCATTATGAATATACGT---TCATCATCTATAACATTAGA
TTCTATCCCACTATTTGTTTGATCTGTTTTAATTACAGCAGTGCTATTATTATTATCTTT
ACCAGTATTAGCAGGAGCAATTACAATGTTATTAACAGATCGTAATTTCAATACTTCATT
CTTTGACCCCGCTGGAGGGGGAGATCCTATCTTGTACCAGCATTTATTC
>MYMCC214-11|Sarcoptiformes|Crotoniidae
ATTAGTCCCTCTTATAATCGGGGCACAAGATATAGCTTTCCCACGAATAAACAACATAAG
GTTTTGGCTTCTACCACCATCCCTTTGTCTTCTATCAGCATCCGCCTTCGCGGGAATAGG
GGCAGGA---ACAGGATGAACCGTGTATCCACCCCTAGCAGGCAATCTCTTTCACTCAGG
TTTCTCAGTGGACTTAGCCATTTTTAGACTCCATTTAGCCGGTGCGTCCTCCATTCTGGG
GGCCATCAATTTCATCACCACCATCCTAAATATACGA---TCTTCCACCATGAGACTAGA
CTCAATTCCCCTATTCGTGTGGTCGGTTCTCATCACTGCCGTTCTTCTCCTATTAGCCCT
TCCAGTGCTAGCTGGGGCCATCACTATGTTATTAACGGACCGAAACTTTAATACTACGTT
TTTCGATCCTGCGGGAGGGGGGGATCCAATCCTATACCAACATCTATTT
>CHACB754-10|Sarcoptiformes|Ceratozetidae
GCTAGTTCCTATAATAATTGGAGCTCAAGACATGGCTTTCCCGCGAATAAATAACATAAG
ATTTTGGCTACTACCCCCTTCTTTAGCATTACTCTCTTCTTCAGCTTTTGCTGGGATAGG
GGCAGGA---ACGGGGTGAACAGTCTATCCTCCTTTAGCAGGAAATCTTTTTCATTCAGG
ATTTGCTGTAGACTTAGCTATCTTTAGATTGCATCTAGCGGGCGCTTCTTCCATTTTAGG
AGCTATCAATTTTATCACAACAATCTTAAACATACGT---TCTTCTTCACTAACGTTAGA
TTCTATCCCTTTGTTTGTATGGTCTGTACTAATCACAGCTGTGCTATTGTTGCTGTCTCT
ACCTGTGTTAGCAGGTGCTATCACTATGCTTTTAACCGATCGTAATTTTAATACCTCATT
TTTTGATCCTTCAGGAGGAGGAGATCCTATCCTGTACCAACATTTATTT
>MYMCC459-11|Sarcoptiformes|Tegoribatidae
GTTAGTTCCAATAATGATTGGAGCACAGGATATAGCGTTCCCACGTATAAACAACATAAG
ATTTTGGTTACTACCTCCTTCCCTAGCCTTATTAGCTTCTTCAGCTTTTGCTGGAATAGG
AGCTGGC---ACAGGGTGAACTGTGTATCCTCCTTTAGCAGGAAATATTTTCCATTCAGG
ATTTTCTGTGGATTTAGCAATTTTCAGGCTCCATTTAGCAGGGGCTTCTTCTATTTTAGG
AGCAATTAATTTCATTACAACAATCCTTAACATGCGA---TCTTCTTCTATAACATTGGA
TTCAATTCCGTTATTTGTATGATCTGTCTTGATTACCGCAGTTCTCCTACTGCTGTCTCT
TCCAGTTTTGGCTGGGGCTATCACAATACTTTTAACGGACCGAAACTTCAATACATCATT
TTTCGATCCATCTGGAGGTGGGGATCCAATTCTATACCAACATCTATTC
>MYMCD072-11|Mesostigmata|Parasitidae
GCTAGTCCCTTTAATAGTATCTGCCCCTGATATAGCATTCCCTCGTATAAACAATATAAG
TTTTTGATTATTACCCCCATCTCTCCTACTTTTACTTAGATCCTCTATAGTAGAATCTGG
AGCTGGG---ACAGGATGAACTGTATACCCCCCCTTAGCAGGAAATATTTCACACAGTGG
AGGAGCTGTAGACTTAGCTATTTTTTCTCTTCATTTAGCAGGAATTTCTTCAATTTTAGG
CTCAATTAATTTTATCACAACTATCATAAATATACGA---CCTAAGGAAATAAGTATAGA
ACGAATGCCCTTATTTGTATGGTCTGTGTTTATCACAACAATCTTACTTCTCTTATCACT
ACCTGTGTTGGCAGGAGCGATCACTATATTACTTACAGATCGTAATTTTAATACCTCCTT
TTTTGACCCTAGCGGGGGAGGGGACCCTATTTTATACCAACATTTATTT
>CHACB411-10|Mesostigmata|Zerconidae
ACTTATTCCTTTAATAGTAATAACTCCAGATATAGCTTTTCCTCGCTTAAACAACATAAG
ATTTTGACTATTACCCCCCTCTTTAGTTTTTTTATTAAGTTCTTCATTAATTGAATCTGG
AGCTGGA---ACCGGATGAACTGTCTACCCACCTCTTTCTAATAATATTTCTCATAGGGG
CATAAGTGTAGACTTAACTATTTTTTCTTTACACTTAGCCGGAATCTCTTCAATTTTAGG
AGCCATTAATTTTATTGTAACAATTTTAAATATACGA---CCTCCACACATATCTATAGA
AAAATTACCATTATTTATCTGAGCAATTTTTATTACAACTATTTTACTTCTTTTAGCTTT
GCCTGTCTTAGCAGGAGCTATCACCATACTTTTAACCGATCGAAATTTTAATACTTCATT
TTTTGACCCTAACGGGGGAGGAGACCCTATTTTATATCAACATTTATTT
>CHACB020-10|Sarcoptiformes|Suctobelbidae
ACTTGTACCTATAATAATTGGAGCACAAGACATAGCTTTCCCACGGATAAATAACATAAG
ATTCTGATTACTCCCACCATCTTTAACTTTACTGTCAGTTTCTTCCTTAGCAGGAGTTGG
AGTTGGA---ACAGGATGAACTGTATACCCACCTTTAGCCGGAAATTTATTCCATTCTGG
GTTTGCTGTAGATTTGGCAATTTTTAGTCTTCACTTAGCTGGAATTTCCTCAATTTTAGG
TGCCATTAATTTTATTACAACCATCATAAATATACGT---TCTTCCTCTATTACATTAGA
TTCTATCCCACTATTTGTTTGATCAGTACTAATCACAGCTATTTTATTATTACTATCATT
ACCAGTTCTTGCCGGAGCAATCACAATATTATTAACAGACCGAAATTTTAATACTACTTT
CTTTGACCCTTCAGGAGGAGGGGACCCAATTTTATACCAACATCTATTT
>MYMCE243-12|Mesostigmata|Ologamasidae
ATTAACTCCTATTTTTATTATCTCCCCAGATATAGCTTTCCCTCGTATAAATAATATAAG
ATTTTGATTACTTCCACCATCACTAACTTTACTTTTATTTTCCTCATTAGTAGAATCCGG
AGCGGGA---ACAGGTTGAACAGTTTACCCTCCTCTAGCATCAAATATTTCTCATAGAGG
AAGAGCCGTAGATTTAGCTATTTTTAGCCTTCATCTTGCAGGTATCTCTTCTATTTTAGG
CTCTATTAATTTTATCACAACAATTATAAATATACGA---CCAAAAAATATATTTATAGA
ACAATTACCTTTATTTATTTGATCTGTATTAATCACAACTATTCTTCTTTTATTATCTTT
ACCAGTTTTAGCTGGTGCTATTACAATATTACTAACAGACCGAAATTTTAACACTTCCTT
TTTTGATCCTAGAGGAGGAGGAGACCCAATTTTATACCAACATCTATTC
>MYMCA860-11|Sarcoptiformes|Suctobelbidae
ACTTGTACCAATAATAATCGGAGCACAAGACATAGCCTTTCCACGTATAAATAATATAAG
ATTCTGATTGCTTCCTCCTTCTCTAACACTACTTTCAGTTTCTTCTTTAGCCGGTGTAGG
AGTTGGT---ACTGGATGAACAGTATACCCTCCTTTAGCAGGGAACTTATTCCATTCTGG
TTTTGCCGTAGACTTAGCAATTTTCAGTCTTCATTTAGCTGGGATTTCTTCAATTTTAGG
AGCAATTAATTTCATTACGACAATTATAAATATACGT---TCTTCTTCTATTACCTTGGA
TTCCATTCCATTATTTGTATGATCTGTCCTAATTACAGCTATTTTATTATTACTATCCCT
ACCGGTTTTAGCTGGAGCAATTACAATATTATTAACAGACCGAAATTTTAACACTACATT
TTTTGACCCATCTGGGGGAGGGGACCCAATTTTATACCAACATTTATTT
>MYMCF917-12|Sarcoptiformes|Suctobelbidae
ACTAGTACCAATAATAATCGGAGCACAAGATATGGCCTTTCCACGTATGAATAACATAAG
ATTTTGACTATTACCCCCTTCTTTAACATTACTTTCAGTTTCTTCTTTAGCCGGAGTAGG
AGTAGGT---ACCGGTTGAACTGTGTACCCTCCTTTAGCAGGAAATTTATTTCATTCTGG
ATTCGCCGTAGATCTAGCAATTTTCAGTCTCCACTTAGCTGGAATCTCTTCTATTTTAGG
AGCAATTAATTTTATTACAACAATTATAAACATACGT---TCTTCCTCTATTACCTTGGA
TTCCATCCCATTGTTTGTATGATCTGTTCTAATCACAGCTATCCTATTACTACTGTCTCT
ACCTGTTTTAGCTGGTGCAATCACAATATTATTAACGGACCGAAACTTCAACACTACCTT
TTTTGATCCGTCGGGGGGAGGGGATCCAATTTTATACCAACATTTATTT
>CHACB1203-10|Sarcoptiformes|Oppiidae
ACTAGTGCCTATAATGATTGGAGCTCAAGACATAGCTTTCCCTCGCATAAACAATATGAG
ATTTTGGCTTCTACCACCATCTCTTTCTTTACTCTCAATCTCAGCATTCGCTGGAGTGGG
GGTGGGG---ACAGGTTGAACGGTGTACCCTCCTTTAGCAGGAAACCTTTTCCATTCCGG
GATCTCAGTAGACTTGGCTATCTTTAGCTTACACCTAGCAGGTGCCTCTTCTATTTTAGG
AGCTATCAATTTCATTACTACTATCACAAACATGCGT---TCTTCCTCCATGTCACTAGA
CGCTATCCCCTTGTTTGTGTGATCTGTGCTAATCACGGCTATTCTTTTACTGCTATCCCT
GCCAGTACTGGCAGGGGCCATCACTATACTATTAACAGACCGTAACTTTAACACTTCATT
TTTTGACCCATCAGGTGGGGGAGACCCTATCCTGTACCAACATTTATTT
>MYMCA421-11|Sarcoptiformes|Brachychthoniidae
ACTTGTTCCTTTAATGATTGGAGCCCCTGACATGGCTTTTCCTCGTATGAACAATATGAG
TTTCTGATTGCTTCCTCCTTCTTTGTCTTTATTAGCTATTTCTTCTTATTCTGGAACTGG
TGCTGGT---ACAGGATGAACTGTTTATCCTCCTTTGTCTGATTATGTTTACCATATGAA
CAATAGAGTGGACTTAGCTATTTTCAGCTTGCATCTTGCTGGTGCTTCTTCTATTTTAGG
TGCTATTAACTTTATCACTACAATTATTAACATACGA---GGATTATCGACAAATTTAGA
TAATGTCCCTTTATTTGTATGATCTGTTTTTATTACTGCTATTCTTTTACTTCTTTCTTT
ACCAGTTTTAGCAGGTGCTATTACCATACTTTTAACGGATCGTAATTTTAATACTACTTT
TTTTGACCCTTCTGGAGGAGGAGATCCTATTTTATACCAGCATTTATTT
>MYMCA883-11|Sarcoptiformes|Brachychthoniidae
GTTGGTTCCTCTAATAATTGGGGCTCCTGACATGGCCTTCCCCCGCATAAATAATATAAG
ATTTTGGTTATTACCTCCTTCTTTAAGATTGTTGCTTCTCTCATCTTACTCAGGCACTGG
TGCCGGA---ACCGGGTGAACGGTATATCCCCCTTTATCTGATTTTTCCTATCACATGAA
CAATAGTGTCGATTTAGCAATCTTTAGTTTACATTTAGCCGGTGTCTCTTCTATTTTAGG
AGCAATCAACTTTATCACTACAATCGTAAATATACGA---GGTTTAAGGACTTCATTAGA
CAACATTCCTTTATTCGTTTGATCTGTCTTTATCACAGCTATTTTACTACTTTTATCCCT
CCCTGTTTTAGCAGGTGCCATTACTATGCTATTAACAGATCGTAACTTTAATACTTCATT
TTTTGATCCAAGTGGGGGAGGGGATCCTATTCTTTACCAACATCTTTTC
>MYMCG482-12|Sarcoptiformes|Quadroppiidae
ACTAGTCCCAATAATAATTGGAGCACAAGACATAGCCTTTCCTCGTATAAATAATATAAG
ATTTTGGCTTCTTCCTCCATCTTTAATCTTTCTTACCACCTCAGCTTTTTCAGGAGCTGG
GGCTGGA---ACAGGATGAACTGTCTACCCACCTTTAGCAAATAATATATTTCATTCTGG
AATTTCAGTAGACCTTGCTATTTTTAGTCTTCATCTGGCAGGGGCCTCCTCTATTTTAGG
GGCTATTAACTTTATTACTACTATTATAAACATACGT---TCTTCTTCTATAAGATTAGA
CACTATCCCTCTTTTCGTATGATCTGTCTTACTTACTGCTATTTTATTACTATTATCTTT
ACCAGTTTTAGCCGGAGCTATCACTATATTACTAACAGATCGTAATTTTAATACTTCCTT
CTTTGATCCTTCTGGAGGAGGGGATCCTATCTTATACCAACACTTATTT
>MYMCC715-11|Sarcoptiformes|Eniochthoniidae
GCTAGTACCACTAATGATCGGAGCACCAGATATAGCATTCCCACGAATAAATAATATAAG
CTTCTGGCTACTTCCACCGTCTCTGTCACTGCTGACTTTATCATCATTTACAGGCTACGG
CGTGGGC---ACCGGATGGACTGTGTATCCCCCACTTTCAGACAACATCTACCATGCTTC
CCCCAGAGTAGACTTAGGAATCTTTAGACTACATTTGGCAGGTGCATCCTCCATTCTAGG
AGCTATCAATTTCATCACAACTATCATTAACATACGA---TCTTCGAGGACAACAATGGA
CAACATACCACTATTCGTCTGATCCGTCCTGGTAACCGCAATCCTGTTGCTGCTGTCATT
ACCAGTGCTAGCGGGAGCTATCACAATACTCCTCACCGATCGGAACTTTAATACATCCTT
TTTCGACCCCTCGGGGGGGGGAGACCCTATTTTATACCAACATCTGTTT
>MYMCB598-11|Sarcoptiformes|Passalozetidae
ATTAGTGCCAATAATGATTGGAGCACAAGATATAGCTTTTCCTCGAATAAACAATATAAG
ATTTTGATTACTCCCTCCTTCTATTTCATTGTTAACTTTATCTATGTTTTCTGGAGTTGG
AGTAGGA---ACGGGATGAACAGTGTACCCACCTCTCGCAGGGGGGATATTTCATTCAGG
ATTCTCGGTAGATCTCGCCATCTTTAGATTACATCTAGCGGGTGTATCTTCGATCCTAGG
AGCTATTAACTTTATCACAACCATTATAAATATACGA---TCAGCCATGTTAATAATACA
CGCCATACCGTTATTTGTTTGATCTGTTTTATTCACAGCAATTTTATTATTACTATCCCT
TCCTGTCTTAGCAGGAGCTATCACAATATTATTAACTGATCGAAATTTTAACACTTCATT
TTTTGATCCTTCAGGAGGAGGGGATCCAATTCTTTATCAACATTTGTTT
>MYMCC808-11|Sarcoptiformes|Limnozetidae
ACTAGTTCCTATAATAATTGGAGCCCAAGATATGGCATTCCCTCGAATAAATAATATAAG
ATTCTGACTTCTTCCCCCTTCATTATTTCTTCTTTCTTCATCAGCCTTCGCTGGTGTAGG
AGCAGGA---ACAGGATGAACAGTTTACCCACCTTTAGCAGGGAACATATTCCACTCTGG
ATTTTCAGTAGACCTTGCTATTTTCAGATTGCATTTGGCTGGGGCCTCTTCGATCTTGGG
TGCCATTAACTTCATCACAACTATTTTAAACATGCGC---TCTTCCTCTATGTCTCTTGA
TTCTATCCCATTATTTGTATGATCCGTACTAATTACAGCAGTTTTACTTCTTTTATCTCT
ACCTGTTCTTGCGGGAGCTATTACCATATTATTAACAGACCGAAATTTTAATACATCTTT
TTTCGATCCCTCTGGAGGTGGTGATCCCATCTTATATCAACACCTTTTT
>MYMCC557-11|Trombidiformes|Rhagidiidae
ACTAGTGCCCATAATAATCGGAGCTCCTGACATAGCTTTCCCACGAATAAATAACATAAG
ATTCTGACTTCTTCCGCCCTCTCTAACCCTTCTACTGATATCCTCTTTCACTAGAGCTGG
TGTAGGG---ACAGGATGAACAGTGTACCCACCCCTATCAAGCAATATTGCCCACCCAGG
GGGAGCTGTAGACCTAGGGATTTTTTCCCTACACTTAGCGGGAATTTCTTCTATTCTAGG
GGCAATCAATTTCATAACAACAATCATTAACATACGA---AACCCAGCCATAACATTTGA
ACGCGTACCTTTATTTGTATGGTCAGTATTTATTACCGCTCTACTACTATTGCTATCTTT
GCCAGTCTTAGCAGGAGCAATTACAATACTGCTAACAGACCGAAATTTCAATACATCATT
TTTTGACCCAGCAGGTGGAGGAGACCCTATTTTATACCAACACTTATTT
>MYMCC069-11|Sarcoptiformes|Brachychthoniidae
ATTGGTACCTTTAATAATTGGGGCTCCTGACATGGCATTTCCTCGGATGAATAACATAAG
GTTCTGGTTATTACCACCATCTCTAACTTTACTTCTTCTTTCGTCTTTTTCAGGAACTGG
TGCTGGA---ACAGGTTGAACGGTTTATCCTCCTCTATCTGATTATAATTTTCATATAAA
CAGAAGAGTTGACTTAGCAATTTTCAGATTACATCTAGCAGGAGTTTCTTCTATCCTTGG
AGCCATTAATTTTATTACTACCATTATTAATATACGT---AGCCTTAATACTTCTTTAGA
TAACCTACCTTTATTTGTGTGATCAGTTTTTATTACCGCTATCTTATTGTTATTATCACT
TCCTGTATTAGCAGGAGCCATCACAATATTATTAACTGATCGAAACTTTAACACTTCTTT
CTTTGACCCAGAGGGAGGAGGGGATCCTATTTTATACCAACATTTATTT
>MYMCG328-12|Sarcoptiformes|Brachychthoniidae
ATTGGTGCCATTAATGATTGGTGCCCCGGACATGGCATTCCCACGTATAAATAACATAAG
GTTTTGGTTACTTCCTCCTTCTTTGTCTTTGCTTGCTCTTTCTTCTTATTCTGGCACTGG
GGCTGGG---ACCGGTTGAACCGTTTATCCCCCTTTATCTGATTACGTTTATCACATGAA
TAATAGAGTTGATTTAGCTATTTTTAGATTACATTTAGCTGGAGCGTCTTCAATTTTAGG
AGCTATCAATTTTATTACAACTATTATTAATATACGA---GGTCTGAGAACTAATTTAGA
CAATATTCCTTTGTTTGTTTGATCTGTCTTTATTACAGCTATTCTTTTACTTCTTTCTTT
ACCGGTTCTAGCAGGAGCTATTACTATACTTTTAACAGACCGAAACTTTAATACAACATT
CTTTGATCCTTCTGGTGGTGGCGACCCTATTTTGTACCAACATTTATTT
>MYMCE859-12|Sarcoptiformes|Brachychthoniidae
ACTAGTCCCTTTAATAATTGGTGCCCCGGACATAGCATTTCCTCGAATGAACAATATAAG
TTTCTGATTGCTCCCTCCTTCTCTCTCTTTATTAGCCTTGTCCTCTTATTCTGGTACTGG
GGCTGGA---ACTGGTTGAACAGTTTATCCTCCTTTGTCTGATTATGTTTATCACATAAA
CAATAGAGTTGATTTAGCTATTTTTAGATTACACTTAGCTGGGGCTTCTTCCATTTTGGG
AGCTATTAATTTTATTACAACTATTATTAATATACGT---GGTTTAAGAACTAATCTTGA
TAACGTTCCATTGTTTGTTTGATCTGTATTCATTACAGCTATTTTACTTCTTCTTTCTCT
TCCAGTCTTGGCTGGAGCGATTACCATACTGCTAACAGACCGTAATTTTAATACTACTTT
TTTTGATCCTTCTGGAGGAGGAGACCCTATTTTATACCAACATCTATTT
>MYMCE321-12|Sarcoptiformes|Tectocepheidae
ACTAGTACCTATAATAATTGGAGCTCAAGATATGGCATTTCCTCGTATGAATAATATGAG
ATTTTGGCTTCTGCCCCCTTCTTTGACTCTTTTACTAAGTTCTTCCTTTAGGGGAATAGG
TGTGGGA---ACTGGTTGAACTGTTTATCCTCCTTTAGCTGGAAATTTATTTCATTCTGG
GATTTCTGTGGATTTGGCTATTTTCAGTTTACACCTTGCTGGGGCTTCCTCTATTCTAGG
TGCCATTAATTTTATTACCACTGTAGTTAATATACGT---TCTTCTTGTGTGAGATTGGA
CAGAATTCCTCTTTTCGTTTGATCTGTACTCATTACAGCCGTGCTTTTACTCTTATCGTT
GCCCGTTCTTGCTGGGGCCATCACTATGTTATTGACCGATCGTAATTTTAATACATCCTT
TTTTGACCCCTCTGGGGGAGGAGACCCCATTTTATACCAACACCTTTTC
>MSSCA3919-16|Sarcoptiformes|Suctobelbidae
GCTTGTACCAATAATAATCGGGGCCCAAGACATAGCTTTCCCCCGTATAAATAATATAAG
ATTTTGGTTGCTACCCCCTTCTTTAACACTACTTTCGGTATCTTCCTTAGCTGGGGTTGG
AGTAGGC---ACAGGTTGAACTGTGTACCCTCCCTTAGCAGGAAATTTATTCCACTCTGG
ATTTGCTGTAGATTTAGCCATTTTCAGTCTTCATTTAGCTGGAATTTCTTCAATTCTAGG
AGCCATCAATTTCATTACAACAATTATAAATATACGA---TCTTCCTCTATTACTCTAGA
TTCTATTCCATTATTTGTCTGATCTGTTTTAATTACGGCCATCCTATTGCTACTATCACT
ACCAGTATTAGCAGGTGCAATCACAATGCTATTAACAGACCGAAATTTTAATACTACCTT
CTTTGACCCATCAGGAGGTGGTGATCCCATTT-----------------
>CNFDM564-14|Mesostigmata|Microgyniidae
ATTAGTTCCTTTAATAATTAGAGCCCCTGATATAGCTTTTCCACGTATAAATAATATAAG
ATTTTGACTTTTACCCCCCTCTTTATTATTACTTTTAACTTCTTCTATAGTAGAATCAGG
AGCAGGA---ACTGGATGAACAGTTTATCCCCCTTTAGCATCAAATATTTCCCATAGAGG
AGCAAGTGTTGACCTAGCAATTTTTTCTTTACACCTAGCAGGTGTTTCTTCAATTTTAGG
ATCTATTAATTTTATTACAACAATTATAAATATACGT---CCACTTAGTATATCCTTAGA
ACGAACTCCTCTTTTTGTTTGATCAGTTCTTTTAACCACCATTCTTTTATTATTATCTCT
ACCTGTACTTGCTGGAGCAATCACTATATTACTTACAGACCGAAATTTTAATACTTCATT
CTTTGATCCAGCTGGTGGAGGAGACCCTATCCTCTACCAACACTTATTT
>SSWEE146-13|Mesostigmata|Trachytidae
ACTTATTCCTTTAATACTAGGAGCACCAGACATAGCTTTTCCACGTATAAATAATATAAG
ATTTTGATTACTACCCCCCTCTTTAATTCTTTTAATATCTTCCTCTTTAGTTGAAGCCGG
AGCAGGA---ACAGGATGAACAGTATATCCTCCTTTAGCTTCAAATATTTCTCATAGAGG
CGCAAGTGTAGATCTTGCTATTTTTTCTCTTCATTTAGCAGGAGTATCATCCATTTTAGG
CTCAATTAATTTTATTACTACAATTGTCAACATACGA---TCAACAGAAATAAAGTTAGA
ACGAATCCCCCTATTCGTTTGGTCCGTTCTTCTTACAACAATTTTACTACTGTTATCACT
TCCAGTTTTAGCTGGTGCAATTACTATACTTTTAACAGACCGAAATTTTAATACTTCTTT
TTTCGATCCTTCAGGAGGTGGAGATCCTATCTTATACCAACATTTATTT
>OPPHO2243-17|Trombidiformes|Erythraeidae
ATTAGTACCATTAATATTAGGAGCTCCTGACATAGCATTCCCCCGAATAAACAACATAAG
ATTTTGACTTTTACCTCCTTCATTAATATTATTACTAATAGCTTCTTTTGCTTCCATAGG
GGTGGGA---ACAGGTTGAACTGTTTACCCGCCTCTTTCAGACCTGTGAGGGCACAGATC
ATTCTCAATTGAAATAACTATTTTTTCTCTTCATTTAGCAGGGGTGTCTTCTATTTTAGG
AGCAATCAACTTTTTAGCCACAATTAAAAATATAAAA---AATAAATTCCTTTCAATAGA
TAAAATCCCATTATTCGTATGAGCAGTTATAGCAACAGCAGTTCTATTATTGCTATCTCT
TCCTGTCTTAGCAGGAGCCATCACTATACTCTTATTTGACCGCAATTTTAATACTTCATT
TTTTGATCCATCGGGGGGGGGAGACCCAATTCTATACCAACACTTATTT
>SWPIN858-15|Mesostigmata|Uropodidae
ATTAATCCCTCTAATACTAGGGGCACCAGACATAGCTTTCCCACGAATAAATAATATAAG
TTTTTGACTTCTTCCTCCTTCTCTTAGTCTATTATTAATTTCATCCCTAGTAGAATCCGG
GGCTGGT---ACCGGATGAACAGTTTACCCACCACTTGCAAGTAATATATCCCATATAGG
TGCAAGTGTTGACCTGGCTATTTTTTCACTTCATCTTGCTGGTGTCTCTTCAATTTTAGG
TTCTATCAACTTTATTACAACAGTTATTAATATACGC---TCAAGATATATAACTCTAGA
GCGTGTACCCTTATTTGTATGATCTGTTATACTAACTACTATTCTTTTACTTCTATCTCT
TCCTGTATTAGCTGGAGCAATCACAATATTACTAACAGACCGTAATTTTAATACTTCATT
TTTTGATCCTAGAGGAGGTGGTGACCCAATCTTATACCAACATCTATTT
>SSGLC4180-15|Mesostigmata|Microgyniidae
ATTAATCCCCTTGATAATTGGGGCCCCAGATATAGCTTTCCCTCGCATAAACAACATAAG
TTTCTGACTTTTACCTCCTTCTTTAATTTTACTGTTAACATCTTCTTTAATCGAATCTGG
TGCTGGT---ACAGGTTGGACTGTTTACCCACCTTTAGCCTCCAATATTTCTCACAGAGG
TGCTAGAGTCGATTTAGCAATTTTTTCCCTCCATTTAGCCGGAGTATCTTCAATTCTAGG
TTCTATCAATTTTATTACTACAATCATAAATATACGC---CCACCAGAAATATCATTAGA
ACGAACACCACTATTTGTTTGATCAGTACTTTTAACTACAATCCTTCTTCTTTTATCATT
ACCTGTACTCGCAGGTGCAATTACCATACTTTTAACAGACCGAAATTTTAACACATCATT
CTTTGACCCTGCAGGAGGTGGAGACCCTATTCTATACCAACATTTATTT
>OPPHO3486-17|Trombidiformes|Erythraeidae
GCTAGTACCACTAATATTAGGAGCTCCCGATATAGCATTTCCCCGAATGAACAACATAAG
ATTTTGACTATTACCCCCATCATTAATACTATTATTAATAGCTTCTTTCGCCTCTATAGG
AGTAGGA---ACAGGTTGAACTGTCTATCCTCCTCTTTCAGACTTATGAGGGCATAGATC
ATTTTCAATTGAAATAACTATCTTTTCTCTTCATTTAGCAGGAGTATCCTCCATTCTAGG
AGCAATTAACTTTTTAGCTACAATTAAAAACATAAAA---AATAAATTCCTTTCCATAGA
TAAAATTTCACTATTCGTATGAGCAGTAATAGCAACAGCAGTCTTATTATTACTTTCCCT
TCCTGTTTTAGCTGGAGCTATTACTATACTTCTATTTGACCGTAACTTCAATACATCCTT
CTTCGATCCTTCCGGAGGAGGAGATCCAATCTTATATCAACATTTATTT
>MYMCB629-11|Trombidiformes|Microtrombidiidae
AATTGTCCCTTTGATAGTTGGGATTCCTGATATAGCTTTCCCGCGCCTAAATAATATAAG
TTTATGGCTTCTTTTTCCATCTTTAGTTTTTATAGTGCTATCAATATTTTCTTCAAATGG
AACTGGA---ACTGGATGAACTGTTTATCCTCCTTTGTCTAGAAATATATCACATATGGG
TGTTTCTGTTGACTTTTCAATTTTTTCTTTGCATTTAGCAGGGTTATCCTCTATTCTTGG
GTCGGTAAATTTTTTAGTTTCTATTTTTAATTCAATT---CACAGTTTTCAAAATTGATT
TAGCATTCCGATATTTATTTGGTCTATCGCTTTTACAGCAATTCTTTTAATTCTTTCTCT
CCCGGTATTAGCGGGAGCAATTACTATGCTCTTAAGAGATCGTAACTTTAATACTTCATT
TTTTGACCCATCTGGGGGGGGGGACCCAATTTTGTACCAACATCTTTTT
>MYMCF666-12|Sarcoptiformes|Eremaeidae
ACTTGTACCAATAATAATTGGAGCACAAGACATAGCCTTTCCTCGTATAAATAATATAAG
TTTCTGGTTGCTTCCTCCTTCTTTATCTTTGTTATCCGCTTCAGCATTTGCTGGAATAGG
GGCAGGA---ACTGGTTGAACTGTTTATCCTCCTTTAGCAGGAAATTTATTTCATTCTGG
ATTTTCCGTTGATTTAGCTATTTTTAGACTTCATTTAGCAGGTGCTTCTTCTATTTTAGG
AGCTATCAATTTCATTACCACTATTATAAATATACGG---TCTTCATCTATAACGTTAGA
TTCAATTCCTCTGTTTGTTTGATCAGTACTAATTACAGCTGTGCTACTACTTCTTTCCTT
ACCTGTATTAGCTGGAGCTATCACTATACTACTAACAGACCGAAATTTTAATACTTCCTT
TTTTGACCCTGCCGGAGGGGGAGACCCAATTCTGTACCAACATTTATTC
>MYMCA921-11|Sarcoptiformes|Brachychthoniidae
ATTAGTACCTTTAATGATCGGAGCTCCAGACATAGCTTTTCCTCGTATAAATAATATAAG
ATTTTGGCTACTTCCTCCTTCTTTATCTCTACTTGCTGTTTCTTCTTACTCTGGTACAGG
AGCAGGT---ACAGGTTGAACTGTTTACCCTCCTCTATCTGATTATGTTTATCATATGAA
TAACAGAGTTGATATTGCTATTTTTAGTTTACATCTTGCTGGTGCTTCTTCTATTTTAGG
AGCAATTAATTTTATTACAACAATTATCAACATACGA---GGTCTTTCTACTAATTTAGA
TAATGTTCCTTTGTTTGTTTGGTCTGTATTTATTACTGCTATTTTATTACTTCTTTCTTT
ACCTGTTTTAGCTGGTGCTATTACTATGCTTTTAACAGACCGAAATTTTAATACCACATT
TTTTGATCCTTCCGGAGGAGGAGACCCTATTCTTTATCAACACTTATTT
>MYMCG649-12|Trombidiformes|Scutacaridae
ATTAATTCCTATAATAATAACTACACCAGATATAGCTTTTCCCCGAATAAATAATATAAG
ATTTTGACTTTTACTATCCTCATTAGCATTATTAATTTCATCTATGCTATCTTCACAAGG
TAGAGGA---ACAGGTTGAACAGTATATCCCCCCTTGTCAAATCAAATCTCCCACTCAGG
TTCATCAGTAGATTTAACTATTTTATCTCTTCATTTAGCTGGAGCATCTTCCATTATAAG
CTCTTTAAATTTCATTATTACAATTGTAAATATAAAA---CCTAATACTATAGGACTAGA
ACATGTTCCATTATTTGCATGAAGAGTTTTAATTACAACTATTTTGCTATTATTAGCTCT
TCCAGTGCTTGCTGGAGCTATTACCATATTATTAACAGATCGAAATTTCAATACATCATT
TTTTGATCCAAGAGGTGGGGGAGATCCTATCTTATATCAACACTTATTT
>MYMCG540-12|Mesostigmata|Ascidae
ACTAGTTCCTTTAATAATTTCTGCCCCCGATATAGCCTTTCCTCGAATAAATAATATAAG
TTTCTGACTTCTACCCCCGTCCTTATCTTTATTGCTGTGCTCTATATTTACAGATAGAGG
CGCTGGT---ACAGGATGAACTGTCTATCCCCCTTTATCTATAAATATAGCCCACAGAGG
AGTTTCTGTGGATCTAGTAATTTTTAGGCTGCATTTAGCGGGAATTTCTTCTATTCTTGG
AGCTATCAATTTCATCTCCACTATTTTTAATATACGT---AGAAAAAATATAAAACTTGA
ACAAATACCTCTATTTGTTTGATCCGTGCTTATTACGGCTTTTTTACTTCTTTTAAGGCT
GCCTGTATTAGCTGGAGCAATCACTATACTTCTAACCGATCGAAATTTTAACACCTCATT
TTTTGACCCTAATGGGGGAGGAGACCCTGTACTATACCAACACCTATTT
>CNPPH1081-12|Trombidiformes|Microtrombidiidae
ATTAATTCCTCTTATGGTTAAAGCTCCAGATATAGCCTTTCCTCGACTGAATAATATAAG
TCTTTGGCTTTTAATTCCTTCTTTGATGTTTTTATCCCTATCTATATTTTCATCAAATGG
AACTGGA---ACTGGTTGGACAGTCTATCCTCCTTTAGCAAGAAATATAGCGCATACGGG
GGCTTCTGTAGATATGTCTATTTTTTCTCTTCACTTGGCTGGGATTTCCTCAATCCTTGG
TTCTATTAATTTTTTAGCTACTGTTTTTAACTCAAGA---GACGGCTCACAAAGATGATT
TAGAATCCCTATATTCATTTGAGGCGTTGTTTTTACTGCAATTCTATTGGTTCTTTCTTT
ACCTGTTTTAGCTGGTGCTATTACTATACTTTTAACTGATCGCAATTTTAACACTTCTTT
TTTTGACCCCTCAGGGGGAGGAGATCCGATTTTATATCAACATCTTTTT
>MYMCA1028-11|Trombidiformes|Stigmaeidae
ATTAACTCCTATTTTAATTTCTTCTATTGACATAGCTTTTCCTCGTATAAATAATATGAG
ATTTTGAATTCTTCCTCCTTCTTTGATATTTATATTATTAAGATGTTTTTCTAATGTAAT
AACAGGA---ACTGGATGGACTATATACCCTCCTTTATCAAATATAAATTTTCATAATAG
ATTATCAGTTGATATGACAATTTTTTCTTTGCATATAGCTGGTTTTTCTTCTATTTTTAG
ATCTATTAATTTCATTATTACAATTTTATTAATACGG---CCAAAAAAAATAAATGAATC
TAAAATTTCCCTATTTCTATGATCTATTATGATTACTGCTACTTTATTAATTTTAGCTTT
ACCAGTACTAGCTGGGGCCATTACTATACTATTATTCGATCGTAATTTTAATACTTCTTT
TTTTGGTCCCGCAGGTGGAGGAGATCCAATTTTATTTCAACATTTATTT
>MYMCG516-12|Sarcoptiformes|Oppiidae
ATTAGTTCCAATAATAATTGGGGCTCAGGATATGGCTTTTCCTCGAATAAATAACATGAG
ATTTTGGCTTTTACCCCCTTCTTTAGCTCTTCTTTCAATTTCTGCTTTTGCAGGAGCAGG
AGCCGGA---ACTGGATGAACAGTTTATCCTCCTTTAGCTGGTAGCTTATTTCATTCTGG
TATTTCAGTAGATTTGGCAATTTTTAGGTTACACTTAGCAGGAGCTTCCTCTATTTTAGG
TGCTATTAATTTCATTACTACCATTATAAATATGCGT---TCATCATCTATGACTCTTGA
TTCTATCCCGTTATTTGTATGGTCTGTTTTAATTACAGCTGTATTATTATTATTATCTTT
ACCAGTTTTAGCTGGAGCTATTACGATGTTATTAACAGACCGTAATTTTAATACTACATT
TTTTGATCCTTCCGGAGGAGGAGATCCAATTTTATATCAACATTTATTT
>MYMCA533-11|Sarcoptiformes|Brachychthoniidae
ACTGGTGCCTTTAATAATTGGAGCACCAGACATAGCATTCCCGCGTATAAACAACATGAG
ATTTTGACTTCTTCCTCCTTCTTTGTCTTTATTAGCTCTTTCTTCTTACTCTGGTACAGG
AGCTGGT---ACAGGGTGGACTGTTTATCCACCTTTATCAGACTATGTCTATCACATAAA
CAATAGGGTTGATCTGGCTATTTTTAGATTACACTTGGCAGGGGCCTCTTCTATTTTGGG
TGCTATCAATTTTATTACAACTATTATTAACATACGA---GGTTTAAGTACTAATTTAGA
TAACATTCCACTCTTTGTTTGATCCGTTTTTATTACTGCCATTCTTCTTTTACTTTCTTT
ACCCGTCTTAGCAGGTGCCATTACTATGCTGCTTACAGATCGAAACTTCAATACTACTTT
TTTTGATCCTTCAGGAGGTGGCGATCCTATTTTATACCAACATTTATTT
>MYMCA898-11|Mesostigmata|Digamasellidae
GTTGGTACCTCTTATAATTGGAGCTCCTGATATAGCATTTCCTCGTATAAATAATATAAG
ATTTTGGCTTCTTCCTCCTAGTTTGATTTTTTTATTTATAAGAAGAATAGTTGAAGGGGG
AGTAGGA---ACTGGATGAACAGTTTACCCACCTTTAGCAGGAAATATAAGTCATTCTGG
TGCAGCAGTTGATTTAGCTATTTTTAGTCTTCATTTAGCAGGTGTATCAAGAATTTTAGG
CTCTATTAATTTTATTACTACAATTTTTAATATACGG---AATAAAGCTATAAGACTAGA
ACGAGTACCTTTATTTGTTTGATCTGTGTTGATTACTACTGTTTTGTTACTATTAAGACT
CCCGGTTTTAGCAGGAGCTATTACTATACTTCTTTTAGATCGAAATTTTAACACTTCCTT
TTTTGATCCAAGAGGGGGTGGGGACCCTGTTTTATACCAACATTTATTT
>MYMCB235-11|Sarcoptiformes|Brachychthoniidae
GCTTGTACCTCTAATGATCGGAGCTCCTGACATAGCTTTCCCACGTATAAATAATATAAG
TTTTTGGCTGCTCCCTCCCTCTTTGCTGTTGCTATTACTTTCTTCTTTTGCTGGAACAGG
AGCCGGT---ACCGGATGAACGGTATACCCTCCGTTATCTAGCATTAGCTTTCACATAAA
CGCTAGGGTAGATTTTGCTATCTTTAGATTACATTTAGCTGGGGCCTCTTCTATTTTGGG
AGCCACCAATTTTATTACTACCATTTTAAATATACGA---AGTCTTACTTCTTCCCTAGA
CAATTTGCCTTTGTTTGTGTGATCTGTTCTTATCACAGCAATCTTGTTATTGCTATCTCT
ACCAGTGCTGGCGGGAGCGATTACGATACTGTTAACGGATCGTAACTTTAATACTTCTTT
CTTTGATCCCAGTGGGGGGGGGGACCCTATTCTGTACCAACACTTATTT
>MYMCC646-11|Trombidiformes|Tarsonemidae
ATTAATTCCTATAATTTTATTAAATTGTGATATAGCTTTCCCTCGTATAAATAACATAAG
TTTTTGGTTATTAATCTCTTCAATAATTTTAATATTTATATCTATAATATCATCAAAGGG
ATCTGGG---ACTGGATGGACTATTTATCCTCCTTTGTCTTCTCTTGAATATCATTATGG
TAGGTCTATAGATTTAACTATTTTATCTTTACATTTAGCTGGAGCTTCTTCAATTATAAG
TTCTTTAAATTTTTTATCTTCTATTCTAATAATACGA---CAAAAGTCAATAAAGATAGA
AATAATATCATTATTTTCTTGAAGTATTTTAATTACTACTTTTTTATTATTATTAGCTTT
ACCAGTTTTAGCTGGTGCTATTACAATATTATTAACTGATCGTAATTTTAATACTTCTTT
TTTCAACCCCTCTGGGGGAGGAGATCCTATTTTATTTCAACATTTATTT
>MYMCF456-12|Trombidiformes|Tarsonemidae
ATTAATTCCTTTAACTTTACTTTCTTGTGATATGGCCTTTCCACGAATAAATAATATAAG
ATTTTGATTATTAATTGTTTCAATAAATTTTCTTTTAATATCAATAATAAGATCAAGTGG
ATCTGGA---ACAGGTTGAACAATTTATCCTCCTCTATCTTCAATTGAGTTTCATTATGG
AATTTCTGTAGATTTAACAATTTTATCTTTGCACATAGCAGGTATTTCTTCTATTATAAG
TTCATTAAATTTTTTATCTTCAGTTCTCATTATGCGA---CAAAAATCAATTTTAGTTGA
ATTTTGTTCTTTATTTACCTGAAGAATTTTAATTACTACTTTTCTTTTATTACTTGCTTT
ACCTGTTTTAGCAGGAGGAATTACAATACTTCTTACTGATCGAAATTTTAATACATCTTT
TTTTAATCCAAATGGAGGAGGGGATCCTATTTTATTTCAGCATTTATTT
>MYMCF624-12|Sarcoptiformes|Alycidae
ATTATTACCGATTATAATTGGGGCTCCTGATATAGCTTTTCCTCGAATAAATAATATAAG
ATTTTGATTATTACCTCCTTCTTTTATTTTGTTGTTGAGTTCATCTTATAAAGGTTTAGG
AGTTGGA---ACAGGTTGAACTGTTTATCCTCCATTATCTTCTAATTTATCTCACCTAGG
ATCAGGAGTAGATTTAGCTATTTTTTCTTTGCACATAGCTGGAGTATCTTCTATTTTAGG
TGCAATTAATTTTATTTCTACTTTTTTTAATATGCGT---TTAATAATATTAACATTTGA
GAAAATTTCTTTATTTGTTTGGTCTGTTTTAATTACTGTTATTTTGCTTTTGCTTTCTTT
ACCTGTTTTAGCTGGAGCTATCACTATACTTTTGACTGATCGTAATATTAGAACTTCGTT
TTTTGATCCTTTAGGAGGTGGTGATCCTATTCTATATCAACATTTATTT
>MYMCA1438-11|Trombidiformes|Pygmephoridae
ACTTATTCCATTAATAATAATAACCCCAGATATAGCTTTCCCCCGTATAAATAACATAAG
ATTTTGATTATTACTATCTTCATTAGCTCTTTTATTATCATCAATAATAACATCTCAGGG
GAGAGGG---ACCGGGTGAACAGTATACCCCCCATTGTCAAACCAAATATCTCATTCGGG
AATATCAGTAGACTTGACAATCTTATCCCTTCATTTAGCTGGAGTTTCGTCAATTATAAG
CTCATTAAATTTTATTATCACAATTATAAACATAAAA---CCAAAAACAATACTCCTAGA
ACATGTTCCATTATTTGCTTGAAGAGTTCTTCTGACAACAATTCTTTTACTTTTAGCTTT
ACCCGTATTGGCAGGCGCTATTACCATACTTTTAACAGACCGAAATTTCAACACTTCCTT
CTTCGACCCAAGTGGGGGTGGGGACCCTATTTTATACCAACATTTATTT
>MYMCG145-12|Trombidiformes|Pygmephoridae
ATTAATCCCTCTTATAATAATGACTCCTGATATAGCTTTCCCCCGAATAAATAATATAAG
ATTTTGACTACTATTATCTTCCTTAATTTTACTATTATCATCTATAGTAGCTTCCCAAGG
GAGAGGG---ACAGGGTGAACAGTATATCCACCTCTTTCCAACCAAATCTCCCACTATGG
AGTTTCGGTTGACCTAACTATCTTATCTCTCCACTTAGCAGGAGCCTCATCTATTATAAG
TTCTCTAAATTTTATTATCACAATTTTAAATATAAAA---CCAAGAACAATACTTTTAGA
GCACATTCCCCTATTTGCTTGAAGAGTTCTTCTGACTACAATTCTTTTATTATTAGCACT
TCCAGTCTTAGCTGGAGCTATTACTATATTATTAACCGATCGAAATTTTAACACATCATT
TTTTGATCCGAGTGGGGGGGGAGATCCAATTTTATATCAACATTTATTT
>MYMCF485-12|Mesostigmata|Phytoseiidae
AATAGTTCCTATTTTAATTAATGCTCCTGATATGGCTTTTCCTCGAATGAATAATATAAG
ATTTTGATTATTACCTCCTTCTTTAATTTTTTTATTATTATCTTCTTATATTGAAACAGG
GGCAGGA---ACAGGTTGAACTGTTTATCCCCCTTTATCCACAAGAGCTTATCATAGAAG
AAGAGCTGTTGATTTTGTTATTTTTAGCTTACATTTAGCTGGAATTTCTTCTGTAATAGG
GGCTATTAATTTTATTAGAACTATTTTAAATATACGA---CCAAAAAGGATAAAAATAGA
ACAAGTTCCTTTATTTGTGTGATCTGTGTTAGTTACAGCTGTTTTATTATTACTGTCTTT
GCCTGTTTTAGCAGGAGCTATTACGATACTATTAACAGATCGTAATTTTAATACAACGTT
TTTTGATCCTAGAGGAGGGGGGGACCCTGTTTTATATCAGCATTTGTTT
>MYMCE534-12|Trombidiformes|Microtrombidiidae
ATTAATTCCATTAATAGTAAAAGTTCCAGATATAGCTTTCCCTCGTCTAAACAACATAAG
ATTATGACTCTTATTTCCCTCTTTAACATTAATAATTCTATCCATATTTTCTTCTAATGG
AACAGGA---ACAGGATGAACAGTTTATCCGCCTTTGTCCAATAATATAGCCCATATGGG
TTCTTCTGTAGATTTATCTATTTTTTCACTTCATTTAGCTGGAATTTCTTCTATTTTAGG
TTCTATTAATTTTCTAGCCACTGTGTTTAACTCCACT---GATAGGTTCCAAAACTGATT
TAGAATTCCTATGTTTATCTGATCTGTTATTTTTACTGCTATTCTTCTAGTGTTATCGCT
ACCAGTTTTAGCTGGTGCTATTACTATACTTTTGACAGACCGAAATTTTAATACATCATT
CTTTGATCCTTCAGGGGGAGGAGATCCAATTTTATACCAGCATTTGTTT
>MYMCB450-11|Trombidiformes|Hydryphantidae
ACTAGTTCCATTAATACTAAGCGCACCAGATATAGCCTTTCCTCGTATAAACAACATAAG
ATTTTGATTACTTCCTCCTTCTTTAATTCTTCTTTTAACTAGATCTTTTACTTCAATAGG
AGCAGGA---ACAGGATGAACTGTTTATCCACCATTATCTGGGAATTTAGCTCATAACGG
ACCATCTGTAGACTTAACAATCTTTTCTCTTCATCTAGCCGGAATCTCTTCCATTTTAGG
GGCTATTAATTTTATAGCTACAATTATTAATATAAAA---CCAAATTCAATAAAATTAGA
ACAAATTCCTCTATTTATTTGATCAATTTTTATTACAACAATTTTATTACTTCTTTCATT
ACCTGTATTAGCAGGAGCAATTACTATACTTTTAACAGATCGAAATTTTAATACATCATT
CTTTGACCCAGCTGGAGGAGGAGATCCAATCTTATACCAACATCTTTTT
>CHACA157-08|Sarcoptiformes|Ceratozetidae
GTTGGTTCCAATAATAATTGGCGCTCAAGATATAGCTTTCCCTCGCATAAATAATATAAG
ATTTTGGCTACTGCCTCCCTCCTTAGCACTTCTTTCTAGCTCTTCTTTTGCTGGAATGGG
AGTAGGT---ACGGGCTGAACAGTTTATCCCCCCCTAGCCGGAAATCTTTTTCACTCAGG
GTTTTCTGTAGATTTAGCTATTTTTAGATTACACTTAGCCGGAGCTTCTTCAATTTTAGG
TGCAATTAACTTTATCACTACAATTATGAATATACGA---ACTTCTTCTATAACCTTGGA
CTCTATCCCACTATTTGTTTGATCTGTATTAATTACAGCAGTTTTACTTCTTTTATCTCT
ACCGGTTCTAGCTGGAGCCATTACCATACTTCTCACAGATCGAAATTTTAACACTTCTTT
TTTCGATCCTTCCGGAGGTGGGGATCCAATTTTATATCAACACCTGTTT
>CHACB417-10|Sarcoptiformes|Phenopelopidae
ACTTGTTCCTATAATAATTGGAGCTCAAGATATAGCCTTCCCACGAATAAATAACATGAG
GTTTTGACTTTTGCCTCCTTCTCTAGCCCTTCTCTCTTCTTCTGCCTTTGCTGGCATGGG
AGCTGGT---ACCGGTTGAACGGTCTATCCTCCCTTATCAGGAAACTTGTTTCATTCGGG
TTTCTCAGTAGATTTAGCTATTTTTAGACTACATTTAGCGGGGGCTTCTTCTATTTTAGG
AGCCATCAACTTTATCACAACCATTTTAAACATACGA---TCTTCTTCTATAACATTAGA
TTCAATCCCACTGTTTGTATGATCAGTCTTAATTACAGCAGTCCTATTATTACTTTCCTT
ACCAGTACTTGCTGGGGCAATTACTATACTTCTTACAGATCGTAATTTCAATACATCTTT
TTTCGACCCATCCGGAGGGGGGGACCCTATTTTATATCAACATCTATTC
>MYTMC030-09|Sarcoptiformes|Crotoniidae
ACTGGTTCCTATGATAATTGGAGCCCAAGACATGGCTTTCCCCCGCATAAATAATATAAG
GTTCTGACTACTCCCACCATCTTTAACCTTGCTTTCAGCCTCAGCCTTTGCAGGAATGGG
GGCAGGA---ACTGGATGAACGGTTTACCCCCCTTTGGCGGGAAACATGTTTCACTCTGG
AATTTCAGTAGATCTGGCCATTTTTAGTTTACATTTAGCAGGTGCTTCTTCCATCCTTGG
GGCCATTAACTTCATCACTACAATTATAAACATACGG---TCTTCCGCCATGAGAATAGA
CGCTATTCCTTTATTCGTGTGGTCTGTTCTAATCACGGCAGTCCTTCTACTACTCTCCCT
ACCCGTATTAGCAGGAGCAATTACAATGTTATTAACAGACCGAAATTTCAACACTTCGTT
TTTCGATCCAACAGGAGGAGGAGATCCCATCCTCTACCAGCATTTATTC
>MYMCA859-11|Sarcoptiformes|Oppiidae
ACTTGTTCCAATGATGATTGGGGCTCAAGACATGGCTTTCCCCCGAATAAATAACATAAG
ATTTTGATTATTACCACCTTCTTTATCTTTGCTATCCATTTCTGCTTTTGCGGGGGCAGG
GGCTGGG---ACTGGTTGAACAGTGTATCCACCACTAGCAGGAAACTTATTCCATTCTGG
AATCTCAGTGGATTTGGCAATCTTCAGTCTCCATCTCGCCGGTGCATCTTCCATTTTAGG
GGCAATTAACTTCATCACTACAATTATAAATATACGA---TCCGCCTCTATATCCTTAGA
TTCTATCCCACTATTTGTTTGATCTGTTCTAATTACAGCAGTATTACTACTTCTATCCCT
CCCAGTATTAGCAGGAGCCATCACCATATTGCTAACAGACCGTAATTTTAATACATCCTT
CTTTGACCCTTCTGGAGGAGGAGACCCAATCTTGTACCAACATTTGTTT
>CHACB622-10|Sarcoptiformes|Oppiidae
ATTAGTTCCTATAATGATTGGGGCTCAAGATATGGCCTTCCCTCGAATAAACAATATAAG
ATTTTGATTACTTCCCCCATCCCTTTCATTGCTATCTATTTCTGCTTTCGCAGGTGCAGG
GGCTGGA---ACTGGTTGAACTGTGTACCCTCCCCTAGCAGGAAACCTGTTTCATTCTGG
AATTTCAGTAGACTTGGCAATTTTCAGACTTCATTTGGCTGGGGCATCCTCCATCCTAGG
AGCAATTAATTTTATCACTACAATTATAAACATACGG---TCGGCTTCTATATCGCTAGA
TTCCATTCCTTTGTTCGTTTGATCCGTTCTAATCACAGCTGTACTCTTACTACTATCATT
GCCAGTATTAGCCGGGGCTATCACAATGTTATTAACAGACCGGAATTTTAACACATCCTT
CTTTGATCCTTCTGGTGGAGGAGACCCCATCTTATACCAACATTTATTC
>MYMCG502-12|Sarcoptiformes|Trhypochthoniidae
GCTTGTGCCAATAATAATCGGTGCTCAAGATATAGCATTCCCTCGAATAAATAATATAAG
GTTTTGACTTTTGCCCCCTTCATTGACACTTCTATCAGCTTCGGCTTTTGCAGGAATGGG
AGCTGGA---ACAGGATGAACTGTATACCCACCTTTGGCTGGAAATCTTTTCCATTCTGG
AATTTCGGTAGATTTGGCAATTTTTAGATTACATTTAGCCGGTGCGTCTTCCATTTTAGG
AGCAATCAATTTTATCACCACAATTATAAATATACGC---TCCTCTTCCATAAGACTTGA
TTCCATCCCTCTTTTTGTATGATCCGTTTTAATTACAGCAGTTTTATTACTATTAGCCCT
TCCAGTGTTGGCTGGAGCCATCACTATACTTTTAACAGATCGTAATTTTAACACATCATT
TTTTGATCCTACTGGTGGAGGAGACCCAATTTTATATCAACACTTATTT
>CHACB678-10|Sarcoptiformes|Oppiidae
ACTAGTGCCCATAATAATTGGAGCACAAGACATAGCATTCCCTCGTATGAATAACATAAG
ATTTTGGCTATTACCTCCTTCTCTTTCACTTCTTTCAATTTCAGCCTTTGCTGGTGCTGG
TGCTGGA---ACTGGTTGAACAGTGTATCCTCCTCTAGCAGGAAATTTATTTCATTCTGG
AATTTCAGTGGATCTTGCTATTTTTAGCTTACACTTAGCAGGTGCTTCTTCTATTTTAGG
AGCTATTAATTTTATTACAACTATTATAAACATGCGT---TCTTCTTCTATATCACTAGA
TTCTATCCCTTTATTTGTATGGTCTGTACTAATTACTGCTATTTTACTCCTTTTATCTTT
ACCTGTTTTGGCCGGTGCCATTACTATGCTATTAACAGATCGAAATTTTAATACTTCATT
TTTTGATCCTTCTGGAGGAGGAGACCCTATCTTATACCAACACTTATTT
>MYMCE211-12|Sarcoptiformes|Tectocepheidae
ATTAGTTCCTATGATGATTGGGGCTCAAGATATGGCATTCCCTCGTATGAATAACATAAG
ATTTTGGTTGCTTCCTCCCTCTTTAATATTTTTAGCTGTCTCTTCTTTCGCGGGAGTAGG
GGTAGGA---ACTGGGTGAACGGTGTACCCTCCTCTTTCCAGTGGATTATTTCATTCTGG
ATTTTCAGTAGATTTAGCTATTTTTAGATTACACTTAGCTGGTGCTTCTTCTATTTTAGG
GGCAATTAATTTTATTACAACCATTTTGAACATACGC---TCTCTTTTTATTAGATTAGA
TAGCATTCCTTTATTTGTATGATCGGTGTTAATTACTGCTGTTCTTTTATTACTGTCCTT
GCCAGTACTAGCCGGAGCTATCACAATATTGCTGACAGATCGAAACTTTAATACCTCTTT
CTTTGACCCCTCCGGAGGTGGGGATCCTATTTTATATCAACATTTATTT
>MYMCA833-11|Sarcoptiformes|Brachychthoniidae
ACTTGTTCCTTTAATAATCGGTGCTCCTGACATAGCTTTCCCTCGAATAAATAATATAAG
ATTTTGGTTGCTACCTCCTTCATTAACTTTACTTCTTCTTTCTTCTTATTCTGGAAGAGG
AGCTGGA---ACAGGATGAACTGTGTACCCTCCTTTATCAGATTATTTATTTCATATGAA
TAATAGAGTTGACATAGCTATTTTTAGCCTTCATCTAGCTGGTGCTTCTTCTATTTTAGG
TGCCATTAATTTTATTACTACTGTAATTAATATACGA---GGTTTATCTACTTCTTTAGA
TAACATCCCATTATTTGTGTGATCTGTTTTTATTACTGCTATTCTTCTTTTACTCTCATT
GCCAGTATTAGCAGGGGCTATTACTATGCTACTGACAGACCGAAATTTTAATACTACTTT
TTTTGATCCTGCTGGAGGAGGAGATCCTATTTTGTATCAACATTTATTT
>MYMCG294-12|Sarcoptiformes|Alycidae
GTTAGTTCCTTTAATAATTGGAGCCCCTGATATGGCTTTTCCTCGAATGAATAACATAAG
GTTTTGGTTACTTCCTCCCTCAATAACATTATTACTAAGTTCTTCTTTTATCAGAATAGG
AGCAGGG---ACAGGTTGAACTGTGTACCCTCCTTTGTCATCTAATTTATCTCATTTAGG
TTCTTCTGTAGATTGAGCTATTTTTTCGTTACATTTAGCTGGGGCTTCTTCAATTTTGGG
TTCAATTAACTTTATTTCAACTATTATAAATATACGA---ATAGTTGGTATAAGTTTTGA
AACTGTTCCTTTATTTGTTTGATCTGTTTTGTTTACTACTATTTTGTTGCTTTTGTCTTT
ACCTGTCTTAGCTGGGGCTATTACTATATTGTTGAGGGATCGAAATTTTAATACTTCTTT
TTTTGATCCTGTTGGAGGTGGTGACCCTATTCTCTACCAACATTTGTTT
>MYMCE906-12|Sarcoptiformes|Tectocepheidae
ATTAGTCCCTATAATAATTGGAGCTCAAGATATGGCATTCCCTCGTATAAACAACATAAG
ATTTTGATTATTACCGCCTTCTTTAATATTTTTAGCTATTTCTTCTTTTGCTGGGGTTGG
GGTAGGG---ACTGGTTGGACAGTGTACCCCCCTCTTTCTAGGGGGATATTTCACTCTGG
ATTCTCAGTAGATCTAGCTATTTTTAGGTTACACTTGGCTGGAGCGTCTTCCATTCTAGG
AGCGATTAATTTTATTACAACTATTTTGAATATACGA---TCTCTTTTTATTAGACTGGA
CAGAATTCCTTTATTTGTATGATCTGTGTTAATTACTGCTGTTCTCCTATTATTATCCTT
ACCAGTTTTGGCTGGAGCAATTACAATATTGTTAACAGACCGAAACTTTAACACCTCTTT
CTTTGATCCTTCGGGGGGGGGGGAC------------------------
>MYMCB060-11|Sarcoptiformes|Oppiidae
ATTAGTCCCTATGATAATTGGAGCTCAAGATATGGCATTCCCTCGTATAAATAACATAAG
CTTCTGATTACTACCCCCTTCTCTTTCTCTGTTGTCTATCTCTGCTTTCGCAGGTGCGGG
AGCTGGA---ACTGGATGGACTGTGTACCCTCCTTTAGCAGGAAATTTATTTCATTCTGG
CATTTCTGTAGATTTGGCTATTTTTAGGTTACATCTCGCAGGTGCCTCTTCTATTTTAGG
AGCTATTAATTTTATTACTACTATTATAAATATGCGT---TCTTCTTCTATATCATTAGA
TTCAATTCCTTTATTTGTATGATCTGTCTTAATTACGGCTGTCTTACTTCTTTTATCTTT
GCCTGTGTTAGCAGGGGCTATCACTATGTTATTAACAGATCGTAATTTTAATACTTCATT
CTTTGATCCATCCGGAGGAGGGGACCCAATCCTATACCAACACCTTTTT
>CNPPD2638-12|Mesostigmata|Urodinychidae
ATTAGTCCCCATCATGTTAGGAAGACCCGACATAGCTTTCCCACGAATAAATAATATAAG
ATTTTGGTTATTGCCCCCATCATTAACCTTATTAAGAATATCCTCAATAGTAGAAGCTGG
AGCAGGA---ACAGGTTGAACTGTTTACCCCCCATTAGCAAGAAATATCTCCCACATAGG
AGCAAGAGTAGACCTTGCAATTTTTTCTCTACACTTAGCTGGAATTTCTTCAATTTTAAG
ATCTGTTAATTTTATCACAACAATTATTAATATACGT---TCAAATGAATTAACACTTGA
ACGAACACCTTTATTCGTTTGATCAGTTCTTTTAACAACAATCTTACTTCTATTATCTCT
CCCAGTTTTAGCCGGAGCTATTACTATATTATTAACTGATCGAAATTTTAATACTTCATT
TTTTGACCCAACTGGAGGAGGGGATCCTATTTTATACCAACATTTATTT
>CNROC084-13|Trombidiformes|Unionicolidae
ACTAATTCCCCTAATAGTAAGAGCACCAGACATAGCATTCCCTCGAATAAATAACATAAG
ATTCTGACTTCTTCCTCCAGCTTTAATCCTTTTATGCACAGGGTCAATAACAAATATAGG
AGCCGGA---ACAGGATGAACAGTATATCCACCCCTATCCGGTAATATCGCACATGGCGG
TATTTCAGTAGATTTATCAATCTTCTCTTTACATTTAGCAGGAATTTCTTCGATTTTAGG
AGCAATTAATTTTATAGCTACTATTATTAATATAAAG---CCTAAATATATAAAAATAGA
ACAAATACCACTCTTCGTTTGATCAATTTTTATTACAGTTATTTTACTGCTTTTATCTCT
ACCCGTCCTAGCAGGGGCAATCACAATACTCCTAACTGATCGAAACTTTAATACATCCTT
TTTCGACCCAGCTGGTGGGGGGGACCCTATCTTATATCAACATCTTTTT
>MYMCF232-12|Trombidiformes|Pygmephoridae
ACTAATTCCATTAATAATAACAACAGTAGACATAGCTTTCCCCCGTATAAATAATATAAG
CTTTTGATTACTTTTATCTTCTTTAACTCTTCTAATTTCTTCTATATTTTCAGGACAAGG
AGCTGGT---ACAGGATGAACAGTTTATCCTCCTTTATCAAATCAAACTTTTCACTCAGG
TCCTTCTGTAGATATAACAATTTTATCACTTCATTTAGCTGGAGTATCATCAATTATAAG
CTCTTTAAATTTTATTATTACAATCTTAAATATACGA---CCTAAAACTATATCTTTAGA
GTTCATTCCTTTATTTGCTTGAAGAGTATTAATTACGACTTTCCTTTTACTAATAGCATT
ACCAGTACTAGCTGGAGCAATCACAATGCTTCTGACCGATCGTAATTTTAATACATCATT
TTTTGATCCTAGAGGTGGAGGTGATCCTATTTTATACCAACACTTGTTT
>MYMCF251-12|Trombidiformes|Pygmephoridae
ATTAATTCCTCTTATAATAACAACACCAGACATAGCTTTTCCACGAATAAACAATATAAG
ATTTTGATTATTACTCTCATCTTTAACTTTACTAATTTCTTCCATACTTAGAGCTCAAGG
AAGAGGG---ACCGGCTGAACAGTATATCCTCCATTATCTAATCAAATTTCTCATTCTGG
AGCTTCTGTGGACTTAACAATTCTATCTCTACATTTAGCCGGAGCATCTTCAATTATAAG
ATCTTTAAATTTTATTATTACAATTTTAAATATACGA---CCTAAAACCATATGATTAGA
ACATGTCCCTCTATTTGCATGAAGAGTATTAATTACTACATTTTTATTATTATTGGCACT
ACCAGTATTGGCTGGAGCAATTACAATACTACTAACAGACCGAAACTTTAATACATCGTT
TTTCGACCCTAGAGGAGGGGGTGATCCAATCCTTTACCAACATTTATTC
>MYMCE006-12|Mesostigmata|Phytoseiidae
ACTAGTTCCAATTATGATTCATTCACCGGATATAGCTTTTCCTCGGATAAACAATATGAG
ATTTTGATTGTTACCCCCTTCTTTAGTGTTTTTATTGATTTCTTCTTATATTGATACAGG
TGTGGGT---ACAGGGTGAACAGTATACCCTCCTCTATCTACGAGAGTTTTTCATAGAGG
GGCGGCTGTTGATTATGCTATTTTTAGGCTTCATTTAGCAGGAGTTTCTTCTATTATAGG
GGCTATTAATTTTATTAGAACCATTATTAATATGCGG---CCTATAGTAATGTTTATAGA
AAAAATACCCTTATTTGTTTGATCGGTTTATATTACAGCTATTTTGTTGTTATTATCTTT
ACCTGTGTTAGCCGGGGCTTTGACCATGCTTTTGACGGATCGTAATTTTAATACCACTTT
TTTTGACCCCAGGGGGGGAGGAGATCCTGTTTTATACCAGCACTTGTTT
>MYMCF043-12|Mesostigmata|Laelapidae
ATTAATTCCTCTTCATATTATTACTCCTGATATAGCTTTCCCACGATTAAATAATTTAAG
ATTCTGATTAATTATTCCTTCTATAATTCTTTTAATCAACTCTAGTCTTATTGAAAACGG
GTCTGGG---ACTGGATGAACAGTTTACCCCCCTTTATCTCATAATATAAGCCATAGAGG
ACCTTCTGTAGATCTTACAATTTTTAGTCTTCATATTGCTGGCATTTCCTCCATTCTTAG
ATCTATTAATTTCATTACTACTATTATAAATATACAT---CCTAATTCTATTTCTTCTGA
ACAAAATTCTTTATTTGTATGATCTATTTTAATTACAACAATTCTTCTTTTACTTTCCCT
TCCTGTATTAGCAGGGGCTATTACTATACTTTTATCTGATCGTAACTTTAATACTTCATT
TTTTGACCCCAGAGGAGGGGGAGACCCCGTATTATATCAACATTTATTT
>CHACB128-10|Trombidiformes|Tetranychidae
ATTAATTCCTTTAATAGTTAATACTATAGATATAGCATTCCCACGACTAAATAATATAAG
TTTTTGATTACTTATTCCTTCTTTAATAATAATAATTAGTTCTTCTATTAAAAGTACTTT
AAATGGA---GTTGGTTGAACAATGTATCCTCCTTTAACATTAATTAATTATAATTATAA
TAGTTCTATTGAAATAATAATTTTTTCTTTGCATATTGCTGGTATTTCTTCAATTATGAG
TTCAATTAATTTTATTTCTACTATTATATATATAAAA---AACAAAATTTTTACTATAAA
TTCTATTACTTTATTTTCAATATCAATTTTAATTACAACTATTTTATTAATTTTAGCTTT
ACCTGTATTAGCAGGAGCTATCACTATAATTTTAACAGATCGAAATTTTAATACATCTTT
CTTTGACCCATCAGGGGGAGGAGACCCTATTCTATTTCAACATTTATTT
>MYMCA964-11|Trombidiformes|Tetranychidae
ATTAATTCCAATAATAGTTAATACTATTGATATATGTTTTCCTCGTTTAAATAATATAAG
TTTTTGACTTTTAGTACCTTCTTTATTTTTGATAATAAGAGCTTCTATTAAAAATATTCT
GAATGGA---GTTGGATGAACTATATATCCTCCTTTAACTTTAATTAGTTACAGATATAA
TTCTTCTGTTGAGTTAATAATTTTTTCTCTACATATTGCGGGTATTTCTTCTATCATAAG
TTCTATTAATTTTATCTCTACAATTACTACTATAAAA---AATAAAAATTTAAATTTAAA
TTCTATATCTTTATTTTCAGTATCTATTCTTATTACTACTATATTATTAATTTTAGCTTT
ACCTGTGTTAGCAGGAGCAATTACAATATTATTAACAGATCGTAATTTTAATACTTCTTT
TTTTGATCCTGCAGGAGGAGGAGACCCAATTTTATACCAACATTTATTT
>MYMCA745-11|Trombidiformes|Bdellidae
ATTAATCCCCCTGATAATTGGATCCCCTGATATAGCATTTCCACGAATAAATAATATAAG
ATTTTGACTTCTTCCTCCCTCTCTATCCCTACTTCTAATATCCTCAATATCCAATAGAGG
TGCTGGG---ACAGGATGAACGGTTTATCCTCCACTATCTAGAGGCCTTTCTCACCCAGG
AGCATCTGTCGATTTAACCATTTTCTCACTTCATTTAGCAGGAGCTTCTTCCATCCTAGG
AGCCATCAACTTTATATCAACAATTATTAATATACGA---AACCCTAACATATCCTTCGA
ACGAATTCCGCTATTTGTATGATCTGTATTTATTACCGTTCTATTACTTCTACTATCTCT
TCCTGTACTAGCAGGAGCCATTACAATACTCTTAACAGATCGAAACTTCAACACCTCTTT
TTTTGACCCAATAGGAGGAGGAGACCCAATTTTATATCAACACCTATTT
>MYMCF441-12|Mesostigmata|Ascidae
ATTAGTTCCTTTAATAATTAGAGCTCCAGATATAGCTTTTCCTCGTATAAATAATATAAG
ATTTTGATTATTACCCCCTTCTTTAACCTTATTATTGTTTTCAAGAATAGTTGATAGAGG
GGCAGGT---ACAGGATGAACTGTCTACCCTCCTTTATCTGGGAATTTATCCCATAGAGG
GAGGTCTGTAGACTTAGCTATTTTTAGCCTCCATTTAGCAGGAATTTCCTCGATTTTAGG
AGCTATTAATTTTATTTCCACAATTTTAAATATACGA---GCAAAAACAATAAGATTAGA
ACAAATACCTTTATTTGTTTGATCTGTTTTTATTACAGCTATTTTATTATTATTAAGATT
ACCAGTTTTAGCTGGGGCTATTACTATATTACTTACAGACCGAAATTTTAATACTACATT
TTTTGACCCAAGAGGAGGAGGCGATCCAATTTTATACCAACATTTATTT
>MYMCA1026-11|Mesostigmata|Ascidae
ACTCATTCCTTTAATAATTTCCGCTCCAGATATAGCATTTCCCCGAATGAACAATATAAG
TTTTTGACTTCTACCCCCTTCTTTAACTCTACTACTATGCTCTAGTTTTGTAGACAGAGG
TGTAGGA---ACAGGTTGAACTGTTTACCCACCTCTTGCTAGAAATATAGCCCACAGAGG
ACCCTCTGTTGATCTGGCTATTTTTAGATTACATTTAGCTGGTGTGTCTTCTATTTTAGG
GGCTATTAATTTTATCTCAACTATTTTAAATATACGA---AGAAAAAATATAAAATTAGA
ACAACTACCTTTATTTATTTGATCTGTATTCATCACAGCAATTCTACTATTACTTAGTCT
ACCCGTGCTAGCAGGAGCTATCACTATACTGTTAACCGATCGTAATTTTAACACCTCTTT
TTTTGATCCTAGCGGAGGAGGAGACCCTGTTTTATACCAACATCTTTTT
>CHACA138-08|Sarcoptiformes|Ameronothridae
ATTAATTCCCATAATAATTGGAGCACAAGACATGGCATTTCCTCGGATAAATAATATAAG
ATTTTGGCTTCTTCCTCCCTCCCTGTTGCTGCTCTCGACTTCCGCTTTTGCGGGGGTGGG
GGCGGGC---ACAGGTTGAACTGTGTACCCCCCACTTTCTGGCAGTTTATTCCATTCTGG
ATTTTCTGTGGATTTAGCAATTTTCAGGTTACACTTGGCAGGAGCTTCCTCTATTTTGGG
GGCAATTAATTTTATCACTACTATTATAAACATGCGA---TCTGCTACGATATCTTTAGA
CTCTATCCCTCTTTTCGTATGATCTGTATTAATCACTGCTGTTCTTCTGTTACTTTCTTT
GCCAGTCTTAGCTGGGGCTATCACTATACTTCTGACAGACCGTAATTTTAGTACCTCTTT
TTTTGATCCTTCGGGCGGGGGAGACCCAATTTTGTATCAGCATCTATTT
>MYMCE238-12|Sarcoptiformes|Punctoribatidae
ATTAGTACCTATGATAATTGGAGCTCAAGATATGGCTTTTCCACGAATGAATAACATAAG
ATTTTGGCTACTTCCTCCTTCCTTGGCAATTCTTTCCTCCTCAGCGTTTGCTGGAATGGG
AGCAGGA---ACTGGCTGAACCGTATACCCTCCATTATCTGGTAATCTTTTTCATTCGGG
CTTTTCCGTAGATTTGGCTATTTTTAGCTTGCACTTGGCTGGGGCTTCTTCTATTTTAGG
AGCAATTAATTTTATTACTACAATTCTTAACATGCGA---TCTTCCTCTATGACTTTAGA
TTCTATTCCCTTATTTGTATGATCTGTATTAATTACAGCCGTTCTTTTACTCTTATCTTT
ACCAGTATTAGCTGGAGCAATCACAATACTTTTGACAGACCGAAATTTTAATACATCATT
CTTTGATCCTTCTGGAGGAGGGGACCCAATTCTATATCAACATCTTTTT
>MYMCC799-11|Sarcoptiformes|Ceratozetidae
GCTAGTACCGATAATAATTGGAGCTCAAGATATAGCCTTCCCTCGAATAAATAATATAAG
ATTTTGGCTTCTGCCCCCTTCTTTGACATTACTTTCTGCGTCAGCCTTTGCTGGGATAGG
CGCTGGG---ACAGGCTGAACTGTGTACCCCCCCCTGTCGAGAAGAATGTTCCATTCTGG
ATTCTCAGTGGACCTCGCTATTTTTAGACTTCACTTAGCAGGCGCCTCCTCTATTTTGGG
GGCTATCAACTTTATCACAACAATTATAAATATACGA---TCTTCTTCTGTAACCCTTGA
CTCAATTCCTTTATTTGTATGGTCTGTCTTAATTACTGCGGTTTTGTTACTGCTATCTCT
TCCAGTACTGGCGGGGGCCATCACAATACTTTTAACAGACCGAAATTTTAACACAACATT
TTTTGACCCATCTGGTGGGGGGGACCCAATCCTATACCAACACCTATTC
>CHACB354-10|Sarcoptiformes|Ceratozetidae
ACTGGTTCCCATAATGATTGGAGCCCAAGATATGGCGTTCCCACGAATAAACAACATAAG
ATTTTGGCTTCTCCCACCTTCCCTAGCTTTACTTTCTTCTTCAGCTTTTGCTGGAATAGG
AGCTGGG---ACTGGTTGAACGGTATACCCTCCTTTGTCAGGAAACCTTTTCCATTCAGG
ATTTTCTGTAGATTTAGCCATCTTTAGCCTGCATCTAGCAGGGGCTTCCTCTATCTTAGG
GGCTATCAACTTCATTACAACTATTTTAAACATGCGA---TCTTCTTCTATAACACTGGA
TTCCATCCCGTTATTTGTATGATCCGTGTTAATTACAGCTGTGCTGTTACTTTTATCTTT
ACCTGTGCTAGCGGGTGCTATCACTATACTTCTAACAGATCGCAACTTTAACACATCTTT
TTTTGACCCTTCTGGAGGGGGGGACCCTATTTTGTATCAACACCTATTT
>MYMCE227-12|Sarcoptiformes|Brachychthoniidae
ATTAGTGCCTTTAATGATTGGGGCCCCGGACATGGCTTTTCCTCGTATGAATAACATGAG
ATTCTGGTTATTGCCTCCTTCTTTATCTCTTTTAGCTATTTCTTCTTACTCAGGTACCGG
AGCCGGT---ACCGGTTGAACAGTTTATCCTCCCCTATCTGATTACGTTTATCACATAAA
TAATAGGGTTGATTTAGCTATTTTTAGATTACATCTCGCTGGAGCTTCGTCTATTCTGGG
GGCTATCAATTTTATTACTACAATCATCAACATGCGA---GGCCTATCTACTAATTTAGA
TAATGTTCCTTTATTTGTTTGGTCTGTTTTTATTACAGCTATTCTTTTACTTCTTTCTTT
ACCTGTGTTAGCAGGTGCTATTACTATACTATTGACGGATCGAAACTTTAACACTACTTT
TTTTGACCCCTCTGGTGGGGGAGACCCAATTTTATACCAACATTTATTT
>CHACB1051-10|Sarcoptiformes|Brachychthoniidae
ATTGGTTCCTCTCATGATTGGGGCTCCAGACATAGCTTTTCCTCGCATGAATAACATGAG
GTTTTGATTGTTACCTCCTTCATTAAGTTTATTACTTCTCTCTTCTTACTCAGGAACTGG
GGCTGGT---ACTGGATGGACTGTTTATCCCCCCCTTTCTGATTACACTTTCCATATAAA
TAACAGAGTTGATCTTGCTATTTTTAGACTTCATTTAGCAGGAGTTTCTTCTATTTTAGG
CGCTATCAATTTTATTACTACAATTGTGAATATACGA---GGTCTAAGAACTTCCTTAGA
TAACATTCCTTTATTTGTTTGATCTGTATTTATCACAGCTATTTTGTTATTACTATCGTT
ACCTGTCTTAGCTGGCGCCATTACAATGCTATTAACAGATCGTAATTTTAATACGACATT
CTTCGACCCTAGCGGAGGGGGAGATCCTATTTTGTATCAACATCTCTTT
>MYMCF848-12|Sarcoptiformes|Brachychthoniidae
GTTGGTACCTTTAATAATTGGAGCACCAGACATAGCATTTCCTCGAATGAATAATATAAG
TTTTTGGTTATTACCTCCTTCATTAACTTTGTTACTTCTTTCATCTTTTGCTGGAACTGG
TGCAGGA---ACAGGATGAACAGTTTATCCTCCTCTTTCTGATTTTAATTTTCACATAAA
TAGTAGTGTTGACTTGGCTATTTTTAGTTTGCATTTAGCTGGAGTATCTTCCATCTTAGG
GGCTATCAATTTCATTACTACTATTATTAATATACGC---AGTCTTAATACTTCTTTAGA
TAATCTTCCTCTTTTTGTTTGATCTGTCTTTATTACAGCAATTTTGCTATTGCTGTCTTT
ACCTGTTTTAGCGGGAGCCATTACTATATTATTAACGGACCGGAACTTTAATACTTCATT
TTTCGATCCAAGAGGAGGAGGAGATCCCATTCTATATCAACATTTATTT
>MYMCA382-11|Sarcoptiformes|Brachychthoniidae
ACTTGTACCATTAATAATTGGAGCACCGGACATAGCTTTCCCTCGCATGAATAACATAAG
ATTTTGATTGCTACCTCCTTCTTTACTGTTGCTATTACTATCTTCTTTTGCTGGCACAGG
GGCAGGC---ACAGGATGAACAGTATACCCGCCTTTATCTAGCATTAACTTTCATATAAA
CGCTAGCGTAGATTTTGCTATTTTTAGATTACACTTAGCTGGAGCCTCTTCTATTCTAGG
GGCCACTAACTTTATTACTACTATTTTAAACATGCGA---AGTCTTACTTCTTCTTTAGA
TAATCTACCTTTGTTTGTATGATCTGTTTTCATCACGGCAATTCTATTGCTACTCTCCTT
GCCAGTATTGGCAGGAGCGATTACAATACTATTAACAGATCGCAACTTC-----------
-------------------------------------------------
>MYMCE201-12|Sarcoptiformes|Eremaeidae
GCTTGTCCCAATGATAATCGGGGCACAAGACATAGCTTTTCCACGAATAAATAATATAAG
ATTTTGGCTGTTACCTCCTTCATTGTCTCTTCTATCCGCTTCTGCCTTCGCTGGGATAGG
AGCCGGA---ACTGGGTGAACAGTCTACCCACCCCTCTCTGGGAATCTCTTCCATTCCGG
TATCTCAGTAGATTTAGCTATTTTTAGGTTGCATCTAGCTGGAGCCTCCTCTATCTTAGG
AGCTATCAATTTTATCACCACTATCATAAATATACGT---TCATCATCAATAACCTTAGA
CTCCATCCCCTTATTTGTTTGATCTGTATTAATCACAGCAATTCTTTTGCTGCTATCCCT
CCCTGTACTCGCAGGAGCCATCACCATACTACTAACAGACCGAAACTTTAACACTTCTTT
TTTTGACCCCTCAGGAGGAGGAGATCCAATCCTGTACCAACACTTATTT
>MYMCB929-11|Sarcoptiformes|Crotoniidae
ACTAGTCCCTATAATAATTGGAGCCCAGGACATAGCCTTTCCACGTATAAATAACATAAG
GTTCTGATTACTTCCCCCATCTCTAACCCTTCTTTCGGCCTCTGCTTTTGCAGGAATAGG
AGCTGGG---ACCTGATGAACCGTTTACCCCCCTCTTGCGGGAAAAATGTTTCACTCTGG
AATCTCGGTAGATCTAGCATATTTTAGACTCCATCTAGCCGGAGCTTCTTCCATTCTGGG
GGCTATTAACTTCATTACCACCATCATGAACATACGT---TCTTCCGCTTTGAGAATGGA
TTCTATTCCATTATTTGTATGATCTGTCTTAATTACCGCAGTTCTTCTTCTGCTGTCACT
GCCCGTGTTAGCAGGAGCAATTACCATGCTATTAATGGACCGAAACTTTAACACCTCGTT
TTTCGACCCTACTGGAGGTGGAGACCCTATTCTCTACCAACACTTGTTC
>MYMCA199-11|Mesostigmata|Zerconidae
ATTAGTACCTTTAATATTAATAGCCCCTGATATAGCTTTTCCTCGTATAAATAATATAAG
ATTTTGACTTTTACCTCCCTCTTTAATTCTTTTATTAACTTCTTCAATAATTGAGTCAGG
ATCTGGA---ACTGGTTGAACCGTATATCCTCCATTATCTATAAATATATCTCATAGTAG
AATATCTGTTGATTTAACAATTTTTTCTCTTCATTTAGCAGGTATTTCTTCTATTTTAGG
AGCTATTAATTTTATTGTTACAATTTTAACTATAAAA---AATAAGTATGTAAAAATAGA
AAAAATTTCTTTATTTTTATGAAGTATTCTTATTACTACAATTTTATTATTATTAGCTCT
CCCTGTTTTAGCAGGAGCTATCACAATATTACTAACTGATCGAAATTTTAATACTTCTTT
TTTTGATCCTAGAGGTGGAGGAGACCCTATTTTATACCAACATTTATTT
>CNPAL771-13|Mesostigmata|Dinychidae
ATTAATTCCTTTAATAATTGGTGCACCTGATATGGCTTTTCCACGAATAAACAATATAAG
TTTTTGACTATTACCACCATCATTAATTTTACTTATTTCTTCTTCTTTAGTTGAATCTGG
AGCTGGT---ACCGGATGAACAGTCTACCCCCCTTTAGCTTCTAACATTTCTCATAGAGG
AGGTAGTGTAGACTTAGCTATTTTTTCATTACATCTAGCAGGTTTATCCTCAATTTTAGG
CTCTATTAACTTTATTACTACTATTTTTAATATACGC---TCTTTAAATATAACTTTAGA
CCAAATACCCTTATTTGTATGATCTATCTTACTTACTACTATTTTACTACTTTTGTCATT
ACCAGTATTAGCAGGCGCTATTACTATACTTCTTACAGATCGAAATTTTAATACCTCTTT
TTTTGACCCTGCTGGAGGCGGAGATCCTATCTTATACCAACACTTATTT
>CNPAC545-13|Mesostigmata|Dinychidae
ATTAGTACCCCTAATAATTGGAGCTCCTGATATAGCTTTTCCACGAATAAACAACATAAG
CTTTTGATTATTACCACCATCTTTATTACTACTAATTTCTTCATCTTTAGTAGAATCTGG
AGCAGGA---ACAGGTTGAACAGTATACCCCCCTTTAGCCTCAAATATTTCTCATAATGG
AGGAAGTGTTGATTTAGCCATTTTTTCACTCCATTTAGCCGGATTATCTTCAATCTTAGG
TTCCATTAATTTTATTACTACTATTATAAACATACGA---TCTTTAAGTATAACCTTAGA
TCAAATACCTTTATTTGTTTGATCTATCTTATTAACAACTATTTTATTGTTATTATCCTT
ACCTGTACTTGCAGGTGCCATCACAATACTATTAACAGACCGCAATTTTAATACTTCTTT
CTTTGACCCTGCAGGAGGAGGAGATCCCATTTTATACCAACATTTATTT
>CNKOM745-14|Mesostigmata|Dinychidae
ATTAGTTCCTTTAATAATTGGAGCTCCAGACATAGCTTTCCCACGAATAAATAATATAAG
ATTTTGACTTCTTCCTCCTTCCCTACTTCTTTTAATTTCATCATCTATAGTAGAATCAGG
AGCAGGA---ACAGGTTGAACNGTATATCCTCCTTTAGCTTCAAATATATCTCATAACGG
AGGAAGTGTAGATCTAGCTATTTTCTCTCTCCATTTAGCAGGNTTATCCTCTATTCTNGG
ATCTATCAATTTTATTACAACAATTTGTAATATACGA---TCNTATAGAATATNTATAGA
TCAAATACCCTTATTTGTATGATCAATTTTATTAACTACTATTTTATTATTATTATCATT
ACCAGTTTTAGCTGGCGCTATCACTATACTATTAACAGATCGAAATTTCAATACTTCTTT
-------------------------------------------------
>CNGLE039-13|Mesostigmata|Microgyniidae
GTTAATTCCCCTGATAATCAGAGCCCCTGATATAGCTTTTCCACGAATAAATAATATAAG
ATTTTGGCTATTACCACCATCTTTAATTTTATTATTAACTTCATCTTTAGTAGAATCAGG
TGCTGGG---ACAGGATGAACTGTTTATCCTCCTTTAGCCTCTAATATTTCCCATAGAGG
ATCTAGAGTAGATCTAGCTATTTTTTCTTTACACCTAGCTGGGGTTTCATCAATTTTAGG
ATCAATCAATTTTATCACCACTATCATAAATATACGA---CCTTTAGAAATATCTTTAGA
ACGAACACCTTTATTTGTTTGGTCAGTTTTATTAACTACTATTTTGTTACTTTTATCCTT
ACCAGTTTTAGCAGGAGCTATCACCATACTTTTAACTGACCGAAATTTTAATACATCTTT
CTTTGACCCGGCGGGAGGAGGAGACCCTATTTTATATCAACATTTATTT
>OPPHA1539-17|Mesostigmata|Dinychidae
ATTAGTACCTTTAATAATTGGAGCCCCAGATATAGCTTTTCCACGAATAAATAATATAAG
ATTTTGATTACTCCCTCCTTCTTTATTACTTTTAATCTCCTCTTCATTAGTAGAAAGAGG
AGCTGGA---ACTGGATGAACAGTATATCCTCCTCTAGCAGCAAATATTTCACATAGTGG
AAGAAGTGTTGATTTAGCAATTTTTTCTCTTCATCTAGCAGGTTTATCTTCAATTCTAGG
TTCAATTAACTTTATTACTACTATTATAAATATACGA---TCTTCAAGAATAACTTTAGA
TCAAATACCTTTATTTGTTTGATCAATTTTATTAACAACTATTTTATTATTATTATCACT
ACCTGTACTTGCAGGAGCTATTACAATACTTTTAACAGATCGAAATTTTAATACATCATT
CTTTGATCCTGCAGGAGGAGGAGATCCAATCTTATATCAACATTTATTT
>SMTPL6444-15|Mesostigmata|Polyaspididae
ATTAGTTCCTTTAATATTAGGTGCTCCAGATATAGCATTTCCACGAATAAATAATATAAG
ATTTTGGTTATTACCCCCATCCCTAACATTATTATTAATATCATCATTAGTAGAATCAGG
AGCTGGA---ACAGGTTGAACTGTCTATCCTCCATTAGCATCAAATATATCTCATAGTGG
AGCTAGTGTTGACTTAGCTATTTTTTCTCTTCATCTTGCTGGGGTATCATCTATTTTAGG
ATCTATTAATTTTATTACAACTATTATAAATATACGA---TCTCATGATATAACACTAGA
ACGTATACCCTTATTTGTATGATCAGTACTTTTAACTACTATTTTACTTTTGTTATCACT
ACCAGTTTTAGCTGGAGCTATCACAATACTTTTAACAGATCGTAATTTTAATACTACATT
TTTTGACCCTGCTGGGGGGGGAGACCCTATCCTCTATCAACATTTATTT
>RBCMA093-15|Mesostigmata|Dithinozerconidae
ATTAATTCCCTTAATACTAGGTGCCCCAGATATAGCATTTCCTCGAATAAATAATATAAG
ATTTTGATTATTACCACCTTCTCTAATATTATTAATAACATCTTCTCTAGTCGAATCCGG
AGCTGGA---ACAGGATGAACTGTTTATCCTCCACTAGCATCAAATATTTCTCATAGAGG
AGCCAGTGTAGATTTAGCTATTTTTTCTCTACATCTAGCAGGTATTTCCTCTATTTTAGG
ATCAATTAATTTCATTACAACCATTTTAAATATACGC---TCATATGAAATAACTCTAGA
ACGCATCCCACTTTTTATTTGATCTGTTTTTTTAACAACAATTCTTCTTCTTCTTTCTCT
TCCTGTACTAGCCGGAGCCATTACAATACTCCTTACGGATCGAAA---------------
-------------------------------------------------
>PGURB381-16|Mesostigmata|Rhodacaridae
ACTAGTTCCTTTAATATTAGGAGCTCCTGATATAGCATTCCCTCGAATGAATAATATAAG
TTTCTGACTTCTCCCTCCTTCTTTATCCTTATTAATAGCATCTTCTTTAGTAGAATCAGG
AGCAGGT---ACTGGATGAACAGTCTACCCTCCCNTAGCAGCCAATATTTCTCATAGAGG
AGCTAGAGTAGACCTTGCTATCTTTTCTCTTCATTTAGCAGGGGTTTCTTCTATTCTAGG
ATCTATTAACTTCATCACAACAATCATAAATATACGC---TCCTATGATATAACCCTTGA
ACGAATACCTTTATTTGTATGATCCGTATTCCTCACCACTATTCTTTTACTTTTATTCCT
GCCAGTCCTAGCCGGAGCTATCACTATATTATTAACAGACCGAAACTTTAACNCAACTTT
T------------------------------------------------
>CHACB067-10|Mesostigmata|Microgyniidae
ATTAGTACCTTTAATAATTAATGCTCCTGATATAGCTTTCCCACGTATAAATAATATAAG
ATTTTGACTTTTACCACCCTCATTATTATTATTATTAACTTCTTCTATAGTAGAATCGGG
TGCCGGA---ACTGGATGAACAGTTTATCCTCCTTTAGCTTCAAATATCTCACATAGTGG
AGCAAGAGTAGATTTAGCAATTTTTTCTTTACACTTAGCTGGTGTTTCTTCAATCTTAGG
TTCAATTAATTTTATTACAACAATTATAAATATACGA---CCTTTAGAAATATCTTTAGA
ACGAACTCCTCTTTTTGTTTGATCAGTACTTTTAACAACTATCCTTTTATTATTATCATT
ACCTGTACTAGCTGGAGCTATTACTATATTATTAACAGATCGAAATTTTAATACTTCATT
TTTTGACCCTGCTGGAGGTGGAGACCCTATTCTTTATCAACATTTATTT
>WMAW061-17|Sarcoptiformes|Oribatulidae
ATTGGTACCCATAATAATTGGAGCTCAGGATATGGCGTTTCCACGAATAAACAATATGAG
ATTCTGACTCCTACCACCTTCTTTAACATTACTTTCTGCTTCTGCTTTTGCCGGGGTTGG
GGCTGGT---ACGGGGTGAACCGTGTATCCCCCCCTTTCTGGAAATTTATTCCATTCGGG
AATTTCAGTGGACTTAGCTATTTTTAGACTGCATCTTGCAGGGGCTTCCTCTATTCTGGG
AGCGATCAATTTTATTACAACAATTCTAAATATACGA---TCTTCATCATTATCTCTAGA
TTCCATCCCACTCTTCGTATGATCCGTATTAATCACCGCCGTGTTACTGCTTTTATCTTT
ACCAGTACTGGCAGGAGCTATCACAATACTTTTAACAGATCGAAACTTCAATACCTCATT
CTTTGATCCTTCGGGGGGCGGAGATCCAATTTTGTATCAACACTTATTC
>RRBPE002-15|Mesostigmata|Parasitidae
GCTTGTTCCATTAATAGTATCAGCCCCTGATATAGCATTCCCTCGTATAAATAACATAAG
TTTTTGACTTTTACCCCCCTCTTTACTACTACTATTAAGCTCATCTATAGTAGAGTCTGG
TGCTGGG---ACCGGCTGAACAGTTTACCCCCCATTAGCAGGAAACATATCTCACAGTGG
GGGAGCTGTCGATTTAGCTATTTTTTCACTTCACCTAGCTGGGATTTCTTCTATTTTAGG
GTCTATCAATTTTATTACAACTATTATAAACATACGC---CCAAAAGAAATAACTATGGA
GCGAATGCCCTTATTTGTGTGATCTGTTTTTATTACAACTATTTTGTTACTACTTTCGCT
ACCTGTTTTAGCAGGAGCTATTACGATACTTCTTACCGACCGTAATTTTAATACATCATT
TTTTGACCCTAGAGGGGGAGGAGATCCAATTTTATATCAACATTTATTC
>RRBPE003-15|Mesostigmata|Pachylaelapidae
ATTAGTCCCAATTATAATTTCCGCTCCTGATATAGCATTCCCTCGAATAAATAATATAAG
TTTTTGACTTTTACCCCCATCTATTTTACTCCTTTTAAGTTCATCTATTATTGAAAGAGG
AGCTGGA---ACTGGGTGAACAGTTTACCCCCCATTAGCTAGTAACATTTCTCACAGTGG
AGGGGCTGTTGACATGGCTATTTTTAGTCTCCATTTAGCGGGTATCTCCTCCATCTTGGG
ATCAATTAACTTCATTACTACTATTATAAATATACGC---CCAAAATCTATAACACTCGA
ACAAATACCATTATTTGTTTGATCAGTATTAATTACAACTATCCTACTTCTACTATCATT
ACCAGTCCTAGCGGGGGCTATCACTATATTACTAACTGATCGTAACTTTAATACAACCTT
CTTTGACCCAAGAGGAGGTGGAGACCCGATTCTTTATCAACATTTATTC
>SSJAA1989-13|Trombidiformes|Rhagidiidae
ACTAGTGCCAATAATAATTGGAGCACCAGACATAGCTTTTCCACGAATAAATAACATAAG
CTTTTGACTTCTCCCTCCTTCATTATCTTTACTTTTAATATCTGCTTTCACCAGAGCTGG
AGTGGGA---ACAGGTTGAACAGTTTATCCACCATTATCTAGCAACATTGCTCATCCCGG
AGGAGCAGTAGATTTAGGAATCTTCTCTCTACATCTAGCAGGAATTTCTTCAATCCTAGG
AGCAATTAATTTCATAACTACAATTATTAACATACGA---TCCCCTGCTATATCTTTTGA
GCGAATTCCATTATTTGTCTGATCAGTATTTATTACAGCTTTATTACTCTTACTTTCTCT
ACCTGTACTAGCAGGAGCCATTACAATACTATTAACAGATCGAAATTTTAACACATCTTT
CTTTGACCCTGCAGGAGGAGGAGACCCTATTTTATATCAACATTTATTT
>SSWLF3563-13|Trombidiformes|Caeculidae
ATTAATTCCTCTCATAATTGGAGCTCCCGATATAGCATTCCCTCGAATAAATAACATAAG
ATTTTGACTTTTACCACCTTCCCTTTCACTTCTCTTATTATCGTCTTTCACTTCATCCGG
AGCGGGC---ACAGGCTGAACAGTTTATCCCCCCCTATCACATAACGCTTCCCATGCAGG
GGGAGCAGTTGACTTCGCTATTTTTTCCTTACACTTGGCTGGAGCATCCTCCATTCTAGG
CTCTATCAATTTTATAACAACAGTTATTAATATACGA---GCTGTAAATATAACCTTTGA
ACGAATCCCCCTATTCGTATGATCAGCATTTATCACCACCATCTTACTCTTATTATCCTT
GCCAGTTTTGGCAGGAGCTATTACCATGCTTCTAACTGATCGAAACTTTAACACCACATT
CTTTGATCCTGCAGGGGGAGGAGATCCAATTCTTTACCAACATCTCTTT
>WMAW100-17|Mesostigmata|Blattisociidae
GCTTATCCCTTTGATAATCAATGCCCCTGATATAGCTTTTCCTCGTATAAATAACATAAG
TTATTGACTTTTACCTCCTTCTTTAATTCTACTTTTAACATCTTCTATAGTAGAAATAGG
AGTTGGC---ACAGGTTGAACAGTTTACCCTCCTCTGTCAAACTCTACATTTCACAGAGG
TGTTTCTGTAGACTTAGCTATTTTTAGCTTACATCTCGCCGGCATCTCAAGAATCATAGG
TTCAATTAATTTTATTTCAACTATTCTAAACATACGA---CCAAAAAAAATAAAACTTGA
ACAACTTCCTTTAATAGTATGATCTATATTTATTACAACAATTCTTTTACTTTTATCTTT
ACCTGTTTTAGCTGGTGCTATTACTATACTACTTTTTGATCGAAATTTTAATACTTGTTT
TTTTGACCCTTGTGGAGGAGGAGATCCTATTTTATATCAACACTTATTT
>RRBFC068-15|Mesostigmata|Parasitidae
ATTAACCCCCTTAATACTATCTGCTCCTGACATAGCTTTCCCTCGTATAAATAATATAAG
ATTCTGACTTCTGCCACCCTCTTTAATTTTACTAATAAGGTCATCTATAGTAGAAGCCGG
AGCCGGT---ACGGGATGAACTGTGTATCCCCCTCTAGCAAGAAACGTGTCTCATAGAGG
TGGCGCAGTAGATTTAGCTATTTTTTCTTTGCACCTAGCTGGAATTTCCTCTATTCTTGG
ATCAATTAATTTTATTACAACAATTATAAACATACGC---CCTAAAGAAATATCAATAGA
GCGAATACCATTATTTGTATGATCAGTTCTTATTACTACTATTTTACTTCTTTTATCCCT
TCCGGTCTTAGCAGGGGCAATCACCATACTTCTTACAGACCGTAATTTTAACACAACATT
TTTTGACCCCAGTGGGGGAGGAGACCCAATTCTTTACCAACACTTATTT
>GENSM389-15|Mesostigmata|Laelapidae
GCTAACCCCATTAATAATTTCAACAACCGATATAGCTTTTCCACGTATAAATAATATAAG
TTTTTGACTTTTAATCCCTGCAATTTTCTTTTTACTTTCCTCCTCTTTTATTGAAAGAGG
TGCAGGA---ACTGGTTGAACCGTTTACCCCCCTCTCTCTAATAATATTTCCCATAGCGG
CTCTGCCGTAGATTTATGTATTTTCAGTTTACACCTTGCTGGTGTCTCATCAATTTTAGG
ATCAATTAATTTTATCACAACAATTTTAAATATACGA---GCTCCTTCTTTTTCTTTAGA
AAAAACCCCTCTTCTTATTTGATCTATTTTAATTACAACAATTCTTCTTTTACTTTCTCT
TCCTGTTTTAGCAGGGGCTATTACTATACTTCTAACAGATCGTAATTTAAATACTTCATT
TTTTGATCCTAGAGGAGGTGGGGATCCAGTTCTTTATCAACATCTTTTT
>GENSM792-17|Mesostigmata|Uropodidae
ATTAGTTCCATTAATACTAGGGGCTCCCGATATAGCCTTTCCACGAATAAATAATATGAG
ATTTTGATTGTTGCCCCCATCATTATCTTTATTATTGATATCCTCTATAGTAGAGTCTGG
TGCTGGA---ACAGGATGAACTGTGTACCCCCCATTAGCCAATAATATTGCTCATAGAGG
GTCTAGAGTTGATTTGGCAATTTTTTCTTTACATCTAGCAGGTGTTTCATCTATTCTAGG
GTCTATTAATTTTATTACTACAATTATAAATATACGA---TCATATAATATAACCTTAGA
ACGAACACCCCTTTTTGTTTGATCTGTTCTATTAACTACAATTCTTCTACTACTTTCTTT
GCCTGTATTAGCAGGGGCTATCACAATATTACTAACAGATCGAAACTTTAATACTAGATT
CTTTGACCCTGCCGGAG--------------------------------
>MYMCG557-12|Sarcoptiformes|Brachychthoniidae
GTTAGTTCCTTTAATAATCGGAGCTCCAGACATGGCATTCCCACGAATGAATAATATAAG
ATTTTGGTTGCTCCCTCCCTCCCTTTCTCTTTTGGCTCTTTCTTCTTATTCTGGGACAGG
GGCTGGT---ACAGGATGGACTGTGTACCCTCCGTTGTCAGATTACGTTTATCATATGAA
TAATAGTGTTGACTTAGCTATCTTTAGCTTACATTTAGCAGGGGCTTCATCAATTTTAGG
GGCTATTAACTTTATCACTACTATTATTAATATACGA---GGGTTGAGAACAAATTTAGA
CAACATTCCTTTGTTTGTATGGTCTGTTTTTATTACTGCTATTCTTTTATTATTATCTTT
ACCGGTGTTAGCAGGAGCTATTACTATGCTTTTAACAGATCGTAACTTTAATACTACATT
TTTTGATCCTTCAGGTGGTGGGGATCCTATTTTGTACCAACATTTATTT
>CHACB1142-10|Mesostigmata|Digamasellidae
GTTAGTTCCATTAATAATTAGAGCTCCTGATATAGCTTTTCCTCGAATAAATAATATAAG
ATTTTGATTATTACCCCCTAGTTTATTATTTCTTATTTTTAGAAGAGTAGTAGAAGGAGG
GGTTGGA---ACAGGTTGAACTGTTTACCCCCCCTTAGCAAGAAATATTAGTCATTCAGG
ATTTGCTGTTGACTTAGCTATTTTTAGTCTTCATTTAGCAGGAATCTCTAGAATTTTAGG
TTCAATTAATTTTATCACAACTATCATAAATATACGC---CCTCGTTCTATGAGGTTAGA
ACGAACGCCTTTATTCGTGTGATCTGTTTTTATTACAACTATTTTGTTATTGTTAAGTTT
ACCAGTCTTAGCAGGAGCAATTACAATACTTTTATTAGATCGAAATTTCAATACTTCTTT
TTTTGATCCTAGGGGAGGGGGTGATCCTATTCTTTACCAACACTTGTTT
>MYMCE666-12|Mesostigmata|Trematuridae
ACTAGTCCCATTAATACTTGGGGCCCCTGATATGGCCTTTCCTCGGATAAACAACATAAG
ATTCTGACTTCTCCCTCCTTCTCTGACCCTTTTACTAATATCATCAATAGTAGAATCAGG
GGCCGGA---ACGGGCTGAACAGTATATCCCCCACTAGCTGCCAATATTTCACATAGAGG
AGCTAGTGTTGACCTAGCTATTTTTTCCCTACATCTAGCCGGGGTTTCCTCCATTTTAGG
CTCCATCAATTTTATTACCACTATTATAAACATACGA---TCACACGAGATAACCATGGA
ACGAGTGCCCTTATTTGTTTGGTCCGTTTTACTAACAACTATTCTCCTTCTTTTATCCCT
TCCTGTATTGGCAGGAGCAATCACCATACTCTTAACTGACCGTAATTTTAACACCGCATT
TTTCGACCCTGCTGGTGGAGGAGACCCAATTCTTTATCAACATCTATTT
>MYMCG096-12|Mesostigmata|Veigaiidae
ACTAGTCCCCCTAATAATTGGGGCCCCAGATATAGCTTTCCCTCGTCTCAATAATATAAG
ATTTTGACTTCTTCCACCCTCCCTAACTCTTTTATTAAGGGCCTCTATAGTAGAATCAGG
CGCAGGA---ACAGGATGAACAGTCTATCCTCCTTTAGCTGCCAATATTTCTCACAGAGG
AGGAGCCGTTGATTTAGCTATTTTTTCTCTCCACTTAGCTGGGGCTTCTAGAATTCTAGG
CTCAATTAATTTTATTACAACAATTATAAATATACGA---CCCAAAGAAATAAGAATAGA
GCGAATACCTTTATTTGTATGATCTGTATTTACAACTACAATTCTTCTACTTCTTTCACT
TCCTGTTTTAGCCGGAGCAATCACAATATTACTAACTGATCGAAATTTCAATACTAGATT
CTTCGATCCTAGAGGCGGGGGAGATCCCATTTTATACCAACACCTATTT
>NGNAS1324-14|Sarcoptiformes|Oribatulidae
ATTAGTACCAATAATAATTGGGGCTCAAGATATAGCGTTTCCACGAATAAACAACATAAG
ATTCTGACTCCTCCCACCTTCTTTAACATTACTTTCCGCTTCTGCTTTTGCTGGGGTCGG
GGCTGGT---ACTGGATGAACCGTGTATCCCCCCCTTTCTGGTAATTTATTCCATTCGGG
AATTTCAGTGGATTTAGCTATTTTTAGATTACACCTTGCAGGAGCTTCCTCTATTCTAGG
GGCAATCAATTTTATCACAACAATTTTAAACATGCGA---TCTTCATCTCTATCTCTAGA
TTCTATTCCGTTATTTGTATGGTCTGTATTAATCACTGCTGTTCTACTGCTTTTATCTTT
ACCGGTATTAGCAGGCGCTATCACGATACTTTTAACAGACCGAAATTTCAACACGTCATT
CTTTGATCCTTCGGGGGGTGGTGATCCAATTTTATACCAACACCTATTC
>MYMCG582-12|Trombidiformes|Tarsocheylidae
ACTAATCCCCCTAATGATTATAACACCTGATATAGCTTTCCCTCGTATAAATAACCTAAG
CTTCTGGTTACTTCTATCCTCTGTAACCCTCCTAATTTTATCAATAGTGGTAGGAAAAGG
AGCAGGG---ACAGGATGAACTGTATATCCGCCTCTCTCCGGTATCCCAGGGCACTTTGA
TCCCTCAGTGGACCTATCTATTTTATCTCTCCACTTAGCAGGGATATCTTCCATTCTAAG
CTCACTAAATTTCATCATCACTATTATTAACATACGA---CCAAAAACAATATCCATAGA
CATAGTCCCGCTATTCGCATGAAGAATCCTAATTACTACATTTCTTCTAGTACTTGCTTT
GCCTGTATTGGCAGGAGCTATCACAATACTCCTAACTGATCGAAACTTTAACACATCATT
CTTCGACCCAATAGGGGGAGGAGATCCTATTCTATTCCAACACTTATTT
>MYMCA984-11|Trombidiformes|Rhagidiidae
ACTTGTCCCTATAATAATTGGAGCCCCTGACATAGCATTTCCACGAATAAATAATATAAG
CTTTTGGCTACTACCTCCCTCCCTTTCCCTTCTACTTATATCAGCTTTTACAAGAGCAGG
GGTAGGA---ACAGGGTGAACAGTTTATCCTCCCTTATCCAGAAATATAGCACACCCTGG
AGGAGCAGTAGATTTAGGAATTTTTTCTTTACATTTAGCTGGAATCTCTTCAATTTTAGG
AGCTATTAATTTTATAACTACTATTATTAATATACGC---TCCCCAGCTATATCTTTTGA
ACGAATTCCCCTATTCGTGTGATCTGTATTTATTACTGCCCTTTTGTTACTGCTGTCTTT
ACCCGTATTAGCAGGAGCAATCACAATGCTTTTAACAGACCGAAATTTTAACACATCTTT
TTTTGATCCCGCTGGAGGTGGAGACCCAATTTTATATCAACACCTATTT
>MYMCG503-12|Sarcoptiformes|Malaconothridae
ACTGGTACCCCTCATAATTGGAGCACAAGATATGGCATTCCCACGAATAAATAACATAAG
ATTTTGACTCCTCCCCCCTTCACTTACCTTACTGTCTTCCTCAGCATTTGCAGGAATAGG
GGCAGGA---ACGGGATGAACTGTATATCCTCCTTTAGCTGGTAACTTATTCCATTCTGG
CATTTCTGTAGACCTAGCTATCTTCAGATTACACTTAGCTGGGGCTTCTTCAATTCTAGG
AGCAATCAATTTCATTACTACCATCATAAACATACGA---TCCTCTTCAATAAACTTAGA
CTCTATCCCTTTGTTTGTATGGTCTGTCTTAATCACAGCAGTTCTTTTACTCTTATCACT
ACCAGTACTAGCAGGAGCAATCACCATACTACTGACTGATCGAAACTTCAATACATCATT
TTTCGACCCCACTGGAGGTGGAGATCCAATCTTATATCAACACTTATTT
>MYMCF647-12|Sarcoptiformes|Brachychthoniidae
ATTGGTGCCATTGATAATTGGTGCACCAGATATAGCTTTTCCTCGTATGAATAACATAAG
ATTTTGGTTACTTCCTCCTTCCTTAACTTTATTACTTTTATCTTCCTATGCCGGAAGAGG
GGCGGGA---ACAGGTTGAACTGTGTATCCTCCTCTATCAGACTATTTATTTCATATAAA
CAATAGAGTGGACATAGCTATTTTTAGTCTGCATTTGGCTGGTGCCTCTTCTATCTTAGG
TGCTATTAATTTTATTACTACTGTAATTAATATGCGA---GGGTTATCTACCTCTTTAGA
TAATATCCCTCTGTTTGTTTGATCTGTTTTTATTACTGCTATTCTTCTTCTTCTTTCTTT
GCCAGTCTTAGCTGGGGCCATTACTATACTGTTGACAGATCGAAACTTTAACACAACCTT
TTTTGATCCTGCTGGAGGGGGAGACCCTATTTTGTACCAACATTTATTT
>MYMCE160-12|Mesostigmata|Laelapidae
ATTAATCCCACTTTATCTTTCTGCCCCTGATATATCCTTCCCTCGATTAAATAATCTAAG
ATTTTGACTAATTATTCCCTCTATTATCTTATTAATTTTTTCAAGCTTTATTGAAAATGG
AGTAGGA---ACCGGATGAACTGTCTATCCCCCTTTATCTAATAATATTAGTCACAGAGG
AGCCGCAGTTGACTTAGCCATTTTTAGGCTTCATATCGCAGGAATTTCTTCTATCTTAAG
TTCAATTAATTTTATTTCTACAATTTTAAATATACGT---CCAAATTCTTTCCTACCAGA
ACAAAACCCTTTGTTTGTTTGAGCTATCCTAATTACAACTATTTTATTACTTCTTTCCCT
ACCTGTTTTAGCGGGGGCTATTACTATATTACTAAGAGACCGAAATTTTAACACTTCTTT
TTTTGACCCAAGAGGTGGGGGGGACCCAGTTCTATACCAACATCTTTTT
>MYMCG396-12|Trombidiformes|Pygmephoridae
ATTAATTCCTATAATAATAACTACTCCAGATATAGCTTTTCCACGAATAAACAATATAAG
ATTTTGACTTCTTCTCTCATCATTAATTTTATTATCTACATCTCTGATTGTCTCCCAAGG
GAGAGGA---ACCGGTTGAACAGTATATCCCCCATTATCTAATGTAATTTTTCATTCTGG
AAACTCTGTAGACCTGGCAATTTTTTCTTTACATCTAGCAGGTGCTTCCTCTATTATAAG
TTCTTTAAATTTTATTATTACAATTTTAAATATAAAA---CCCAAAACTATTTCTCTAGA
ATACATTCCATTATTTGCTTGAAGTGTACTTTTAACAACAATTCTTTTATTACTAGCCCT
GCCAGTTCTAGCGGGAGCTATTACTATACTTCTTACCGACCGAAATTTTAATACATCTTT
TTTTGACCCCAGTGGAGGAGGAGACCCTATTTTATACCAACATTTATTC
>CHACB270-10|Trombidiformes|Bdellidae
ATTAATTCCATTAATAATTGGATCACCAGACATAGCCTTTCCTCGAATAAATAATATAAG
ATTCTGACTTCTTCCTCCTTCATTATCTCTTCTTTTAATATCTTCATTTTCAGATAGAGG
CTCTGGA---ACTGGTTGAACCATTTATCCCCCTCTTTCAACCCACCAATACCATTCGGG
AGCATCTGTTGATTTAACCATCTTCTCACTTCATTTAGCCGGTGTATCTTCAATCTTAGG
AGCTATTAATTTTATTACCACAATCATTAACATACGA---ACATCCAAAATAACCTTTGA
ACGAATTCCATTATTTGTATGATCAGTTTTCATCACAGTAATTTTATTACTATTATCCTT
ACCAGTTCTAGCAGGAGCCATTACCATACTTCTCACAGACCGAAATTTTAACACTTCTTT
TTTTGATCCCATAGGTGGAGGAGATCCTATCCTATATCAACATCTATTT
>MYMCA110-11|Trombidiformes|Pionidae
ACTAGTTCCTCTTATATTAAGAGCTCCAGATATAGCTTTCCCACGAATAAATAATATAAG
CTTTTGACTACTTCCCCCCTCAATTATTCTTTTAACTACAAGCTCCTTAACTGCTATAGG
GGCAGGA---ACAGGATGGACAGTTTATCCTCCTTTATCAGGAAATTTAGCCCATAGAGG
CCCATCAGTTGATTTAACTATCTTTTCCCTCCATTTGGCTGGTGTGTCTTCTATTTTAGG
AGCTATCAACTTTATAGCCACAATTTTAAATATAAAA---CCGAAGCATATGAAATTAGA
ACAAATACCCTTATTTGTTTGATCAATTTTTATTACTACTATTCTTCTATTACTTTCCCT
CCCTGTTTTAGCCGGGGCAATCACAATACTTTTAACAGACCGAAACTTTAATACCTCATT
CTTTGACCCTGCTGGAGGAGGAGACCCTATCCTCTATCAACACTTATTC
>MYMCE174-12|Sarcoptiformes|Ceratozetidae
ACTAGTCCCCATAATAATTGGGGCCCAAGACATGGCTTTTCCGCGGATAAACAACATAAG
CTTCTGATTGCTTCCACCGTCTTTGATATTGCTTTCCTCTTCAGCTTTTGCTGGGATAGG
GGCTGGA---ACTGGATGAACTGTCTACCCTCCCCTGTCTGGGAGTATCTTTCACTCCGG
TTTTTCCGTAGATTTGGCCATTTTTAGACTTCATCTAGCCGGAGCTTCTTCTATCTTAGG
GGCTATTAATTTTATCACAACAATTCTAAACATACGA---TCTTCTTCAATAACGTTAGA
CTCCATCCCCCTTTTTGTATGATCAGTGCTAATCACAGCTGTGCTACTTCTTCTTTCTCT
TCCAGTACTAGCAGGAGCCATCACCATGCTTCTGACAGACCGAAACTTTAATACTTCATT
TTTTGATCCTTCTGGAGGGGGAGACCCCATCCTTTATCAACATCTTTTT
>MYMCC810-11|Sarcoptiformes|Tectocepheidae
GTTGGTTCCCATGATAATCGGAGCTCAAGATATAGCGTTCCCACGGATGAACAATATGAG
ATTTTGATTGTTGCCTCCTTCTTTAATGTTCCTGTCTATTTCTTCCTTTGCGGGGGTTGG
AGTGGGA---ACGGGATGAACAGTGTACCCCCCTCTTTCGAGGGGGATGTTTCACTCTGG
ATTTTCAGTAGACTTAGCCATTTTTAGATTACATCTAGCTGGTGCCTCTTCTATTTTAGG
AGCTATTAATTTCATTACAACTATTCTAAACATGCGA---TCTCTTTTTGTTAGATTAGA
CAGAATTCCTTTATTTGTGTGATCTGTATTAATTACTGCTGTGTTATTGTTATTATCTTT
ACCGGTACTAGCTGGGGCTATTACGATATTGTTAACTGACCGGAATTTTAATACTTCCTT
TTTCGACCCCTCGGGAGGAGGAGATCCTATTTTGTATCAACATTTATTT
>MYMCC752-11|Trombidiformes|Rhagidiidae
ACTAGTCCCAATAATAATTGGAGCACCTGACATAGCATTTCCACGAATAAACAATATAAG
ATTTTGATTATTACCCCCATCATTATCCTTACTTTTAATATCCGCATTTACTAGAGCAGG
AGTAGGA---ACTGGATGAACTGTATACCCACCCTTATCAAGAAACATCGCTCACCCAGG
AGGAGCAGTCGATTTAGGAATTTTCTCTTTACACTTAGCAGGAGTATCCTCAATTCTAGG
AGCAATTAATTTCATAACAACAATTATTAACATACGA---TCTCCTGCTATAACATTTGA
ACGGATTCCTTTATTCGTATGATCAGTATTTATTACAGCTCTACTCCTGCTCCTATCCCT
ACCAGTTCTAGCTGGAGCAATCACCATACTACTAACAGATCGAAATTTTAATACTTCCTT
CTTTGACCCTGCGGGGGGAGGAGATCCAATTTTATACCAACATTTATTC
>MYMCC353-11|Trombidiformes|Rhagidiidae
ACTAGTCCCAATAATAATTGGAGCACCTGATATAGCATTTCCACGAATAAATAATATAAG
ATTTTGATTACTACCCCCATCTTTATCCTTACTTCTATTATCAGCATTTACCAGAGCTGG
GGTTGGA---ACCGGATGAACTGTATACCCACCTTTATCTAGAAACATCGCCCATCCAGG
TGGAGCAGTAGACCTAGGAATCTTTTCTTTACATTTAGCAGGAGTATCTTCAATTTTAGG
AGCAATCAATTTTATAACAACAATCATCAACATACGA---TCCCCCGCTATAACATTTGA
ACGAATTCCCTTATTCGTGTGATCAGTATTCATTACAGCTTTACTATTACTCCTATCTTT
ACCAGTGCTAGCGGGAGCAATCACCATATTATTAACAGATCGAAATTTCAATACTTCTTT
CTTTGACCCAGCCGGAGGAGGAGACCCAATTTTATATCAACACTTATTC
>CNKJB734-14|Trombidiformes|Wettinidae
ATTAGTCCCACTAATGCTTAGCGCCCCAGACATGGCTTTCCCACGAATAAACAATATAAG
CTTCTGACTCCTGCCCCCATCTATTATTCTCCTATTAACAAGCTCTCTAACCTCTATGGG
GGCGGGG---ACAGGGTGAACAGTTTACCCTCCCCTATCTAGAAACCTGGCCCATGCAGG
CCCATCTGTCGATTTAACTATCTTCTCTCTTCACCTTGCAGGGGTGTCTTCAATCTTAGG
AGCTATCAATTTCATAGCAACTATTTTAAATATAAAG---CCCAAAAACATATTTTTAAA
TCAAATACCATTATTTGTGTGATCAATCTTCATCACAACAATCTTACTCCTCCTATCCCT
CCCAGTGCTCGCTGGAGCTATCACCATACTTTTAACAGACCGAAATTTTAACACTTCATT
CTTTGACCCAGCAGGAGGGGGAGATCCCATCTTATACCAACATCTGTTT
>ELPCG10063-17|Mesostigmata|Dinychidae
ACTTGTTCCTTTAATAATTGGAGCTCCCGATATAGCTTTTCCTCGAATAAATAATATAAG
ATTTTGATTATTGCCACCTTCATTATTACTTTTAATTTCTTCATCTATAGTAGAATCAGG
AGCTGGA---ACAGGTTGAACAGTATACCCGCCTCTTGCTTCAAATATTTCACATAATGG
AGGAAGTGTAGATCTAACAATTTTTTCTTTACATTTAGCTGGTTTATCCTCAATTATAGG
CTCTATTAATTTTATTACCACTATTATAAATATACGA---TCACAATCTATAACTTTAGA
TCAAATACCTTTATTTGTATGATCTATTTTATTAACTACAATCTTACTTTTATTATCTCT
ACCAGTTTTAGCTGGTGCTATTACTATACTATTAACCGACCGTAATTTTAATACATCTTT
TTTTGACCCAGCTGGAGGAGGAGACCCTATCTTATATCAACATTTATTT
>ELPCG8970-17|Sarcoptiformes|Phthiracaridae
ACTCATCCCTCTAATAATCGGCTCTCAAGACATAGCTTTTCCACGAATGAATAACATAAG
ATTTTGACTGCTCCCTCCCTCCTTAATTCTCCTAATTTCTTCATCATTCAGGGGTGCAGG
GGTAGGA---ACAGGCTGAACTATTTACCCACCTTTGTCTAGAATATTGTTCCACTCAAG
GTTTAATGTGGACCTGGCTATCTTTAGCTTGCATCTAGCAGGAGCGTCTTCAATTCTCGG
GGCAATCAACTTTATCTCAACTATCATCAACATAAAA---TCTAATTACATTAGATTTGA
GTGTATGCCTCTTTTCATTTGATCCGTATTCATCACAGCCATTCTCTTGTTGCTTTCACT
ACCAGTACTGGCTGGAGCTATTACTATATTATTGATAGACCGAAACTTTAACACCACCTT
CTTTGACCCCTCGGGAGGGGGTGACCCAATCTTGTTCCAACATCTGTTC
>SSBCA1564-15|Sarcoptiformes|Phthiracaridae
GCTCATCCCCCTAATGATCGGCTCACAAGACATAGCTTTCCCGCGAATAAATAATATAAG
ATTTTGGCTTCTTCCCCCTTCTCTACTTCTGTTAGTCTCCTCATCATTTAGGGGTGCGGG
AGTAGGG---ACAGGATGAACGATCTACCCGCCCCTGTCTAGAATATTGTTCCACTCAGG
GTTTAATGTAGACCTAGCTATCTTCAGTTTACACTTGGCGGGAGCGTCTTCAATCCTTGG
AGCAATTAACTTTATCTCAACTATCATGAACATAAAG---TCTAATTACGTTAGATTTGA
ATGCATGCCTCTTTTCATTTGGTCCGTATTTGTTACAGCCATTCTATTACTACTCTCACT
ACCAGTTCTAGCCGGAGCTATCACCATATTACTAATAGACCGAAACTTTAACACCACCTT
CTTTGACCCCTCCGGGGGGGGAGANCCAATTTTGTTCCAACACCTATTC
>SIOCA083-10|Trombidiformes|Erythraeidae
ATTAGTACCCCTAATGCTAGGAGCTCCCGACATAGCTTTTCCACGTATGAATAATATAAG
ATTCTGACTTCTTCCTCCCTCTATAATACTTCTTATAACAGCTTCATTCGCCTCTATGGG
AGTAGGG---ACCGGATGAACAGTATACCCCCCCCTTTCAGACTTATGAGGGCATAATTC
CTACTCCATTGAAATAACAATTTTCTCACTTCATCTAGCAGGGGTTTCATCCATTTTGGG
AGCTATTAATTTTTTAGCAACAATTAAAAATATAAAA---AATAAATTCCTTTCAATAGA
AAAAATCCCATTATTTGTTTGATCTGTAATAGCCACAGCTATCTTATTACTGCTATCATT
ACCAGTGCTAGCAGGTGCTATTACCATACTACTTTCAGACCGAAACTTTAATACATCATT
TTTTGACCCATCAGGAGGAGGAGACCCAATCCTTTATCAACACTTATTT
>CNRMC1528-12|Trombidiformes|Erythraeidae
ATTAGTACCACTAATATTAGGGGCTCCTGACATAGCCTTTCCACGAATAAATAATATAAG
ATTTTGACTTTTACCTCCCTCTTTAATACTTCTATTGACAGCTTCATTCTCTTCTATGGG
AGTAGGG---ACAGGCTGAACAGTATACCCCCCTCTCTCAGATCTGTGAGGACACAGCTC
CTATTCAATTGAAATAACCATCTTTTCGCTTCACCTAGCAGGAGTATCTTCTATTCTAGG
AGCCATCAACTTCTTAGCCACAATTAAAAATATAAAG---AATAAATTCTTATCAATAGA
GAAAATTCCTTTATTTGTATGATCTGTAATGGCCACCGCTGTTTTACTACTTTTATCTTT
ACCAGTATTAGCAGGAGCTATCACAATGCTTCTATCAGATCGAAACTTTAATACATCTTT
TTTTGATCCTTCGGGGGGGGGAGACCCAATCCTCTACCAACATCTATTT
>GENSM261-15|Trombidiformes|Erythraeidae
ACTAGTTCCCATAATATTAGGAGCTCCCGATATAGCTTTTCCACGAATAAATAATATAAG
ATTTTGACTTCTTCCTCCTTCTTTAATACTGTTACTCATAGCCTCATTCGCCTCGATAGG
AGTAGGA---ACAGGATGAACAGTATATCCCCCCTTGTCAGATTTATGAGGACATAGATC
ATTCTCAATCGAAATAACTATCTTCTCACTTCACTTAGCGGGAGTTTCCTCTATCCTAGG
AGCAATTAATTTTTTAGCCACAATTAAAAATATAAAA---AATAAATTTCTAAAAATAGA
AAAAATTCCTCTTTTTGTTTGAGCAGTGATAGCAACAGCAGTTCTACTACTACTATCACT
TCCAGTATTAGCTGGTGCTATTACTATATTATTATCAGATCGTAATTTTAACACATCATT
TTTCGACCCCTCAGGGGGAGGAGACCCAATCTTATATCAACATTTATTT
>PGURB028-16|Trombidiformes|Erythraeidae
ATTAGTCCCACTAATACTAGGGGCTCCCGATATGGCCTTCCCACGAATAAACAATATAAG
ATTCTGATTATTACCACCATCTCTACTTCTTTTACTTACAGCCTCATTTGCAACCATAGG
AGTAGGG---ACTGGATGAACAGTTTACCCCCCCCTGTCAGACCTATGGGGGCATAGCAC
ATACTCGATTGAACTAACAATCTTCTCTCTTCATCTAGCAGGATTATCCTCAATTTTAGG
AGCTATTAACTTCCTGGCAACAATTAAAAATATAAAG---AATAAATACCTCTCTATAAA
AGAAGTACCCCTATTTGTCTGATCTGTAATAACTACAGCAGTTTTACTGCTATTATCATT
ACCAGTACTT--------------------------------------------------
-------------------------------------------------
>MYMCB689-11|Trombidiformes|Hydryphantidae
ATTAGTTCCCTTAATAATTAGAGCTCCAGATATAGCATTTCCTCGAATAAATAATATAAG
CTTTTGATTATTACCGCCATCATTAATCCTTCTATTAACTAGTTCATTTACTTCATTAGG
GGCAGGA---ACAGGATGAACTGTATATCCACCCTTATCAGGAAATTTAGCTCACTCAGG
ACCATCAGTTGATTTAACAATTTTTTCTCTTCATTTAGCTGGAATCTCTTCAATTTTAGG
GGCTATTAATTTTATAGCAACAATTATTAATATAAAA---CCAAAACATATAAAAATAGA
ACAAATTCCATTATTTGTATGATCTATTTTTATTACAACAATTTTACTTCTTTTATCTTT
ACCAGTTTTAGCAGGGGCTATTACCATATTACTAACAGATCGAAATTTTAATACATCATT
TTTTGACCCTGCAGGAGGAGGAGATCCAATTTTATATCAACATCTATTT
>CHACB379-10|Sarcoptiformes|Tectocepheidae
ATTGGTTCCTATGATAATTGGAGCCCAAGATATGGCATTTCCCCGAATAAACAATATAAG
ATTCTGACTATTACCTCCTTCTTTAATATTCTTGTCTATTTCTTCTTTTGCAGGGGTAGG
AGTAGGA---ACTGGGTGAACAGTTTACCCTCCTCTCTCCAGAGGTATATTTCACTCTGG
GTTTTCGGTAGACCTAGCTATTTTTAGCTTGCATTTAGCAGGAGTTTCTTCTATTCTAGG
AGCCATTAATTTTATTACAACTATTATAAATATGCGG---TCTCTTTTCGTAAGATTGGA
CAGAATTCCCTTATTTGTATGATCAGTATTAATTACTGCTGTTCTACTGTTGTTATCTTT
ACCGGTACTAGCTGGGGCTATTACTATGTTATTAACAGACCGAAATTTTAATACTTCTTT
TTTTGATCCTTCGGGGGGGGG----------------------------
>MYMCG214-12|Trombidiformes|Rhagidiidae
ACTAGTCCCAATAATAATTAGAGCTCCAGACATAGCATTCCCACGAATAAATAATATAAG
CTTCTGATTACTCCCTCCATCCCTATCTTTACTTCTAATATCTGCATTTACTAGATCTGG
AATAGGA---ACAGGATGAACAGTCTACCCTCCACTATCAAATAGAATTGCCCATCCAGG
AGGAGCTGTAGATTTAGGAATCTTCTCCCTTCACCTAGCTGGAATCTCCTCAATCTTAGG
AGCAATTAATTTCATAACTACTATCTCAAACATACGA---CCATCTTTCATAACATTCGA
GCGAATTCCTTTATTCGTATGATCCGTTTTCATTACAGCCTTACTTCTACTACTATCTCT
TCCAGTTCTAGCAGGGGCAATTACAATATTACTTACAGATCGAAATTTTAACACATCATT
CTTTAACCCTGGAGGAGGAGGAGATCCAATTCTCTACCAACACCTATTT
>MYTMC023-09|Sarcoptiformes|Punctoribatidae
GCTGGTACCCGTAATGATCGGGGCCCAAGACATAGCCTTCCCCCGCATAAATAACATAAG
ATTCTGACTCCTACCTCCTTCTTTAGCTTTGCTCTCTTCATCAGCCTTCGCTGGGATAGG
GGCTGGA---ACGGGGTGAACAGTGTATCCTCCTCTGTCAGGAAGACTATTCCACTCAGG
ATTCTCTGTGGATCTTGCAATTTTTAGCTTACACCTGGCAGGTGCCTCCTCTATCTTAGG
GGCCATTAATTTTATTACTACGATTATTAACATGCGA---TCTTCTTCCATGACCTTAGA
CTCAATTCCATTATTTGTATGGTCAGTACTTATCACGGCTGTACTCCTTCTCCTATCCCT
ACCAGTACTCGCTGGTGCTATCACAATACTTCTCACGGACCGAAATTTTAATACATCGTT
TTTTGACCCTTCCGGAGGAGGAGACCCCATCCTCTATCAACACTTATTC
>HPPPO027-13|Mesostigmata|Oplitidae
ATTAATTCCATTAATATTATCCACACCAGATATAGCATTTCCTCGAATAAACAATATAAG
ATTTTGATTATTACCACCATCACTAATAATGTTAATATCCTCAACACTAACTGAATCAGG
ATCAGGA---ACAGGATGAACGCTATATCCCCCACTAACATACAACATTTACCATAGTGG
ACCTAGAGTAGACTTAACTATTTTTTCACTTCATGTAGCAGGTATTTCTTCAATCCTAGG
AGCTATTAATTTCATCACAACTATTGTAAATATACGA---TCAAAAGGTTTAAACCCAGA
ACGAATTACCCTGTTTTCATGATCAGTATTATTAACAACAATCTTACTATTACTGTCCTT
ACCTGTGCTAGCCGGCGCAATCACTATACTACTTACAGACCGAAACTTTAATACCTCATT
CTTTGACCCAGCCGGAGGAGGAGACCCAGTATTATACCAACACCTTTT-
>MYMCE113-12|Trombidiformes|Tarsonemidae
GTTAATTCCAATAATTTTATTGAGTTGCGATATAGCTTTTCCACGAATAAATAATATAAG
ATTTTGATTATTAATTTCTTCTATAATATTAATGTTTATATCAATAATATCTTCTAAAGG
ATCAGGA---ACTGGATGAACAATTTATCCACCTTTATCTTCTTTAGAATATCATTATGG
AAGATCAATAGATTTTACAATTTTATCTTTACATCTGGCAGGGATTTCATCAATTATAAG
ATCTTTAAATTTTTTATCCTCAATTTTAGTAATACGA---CAAAAATCTATGAATATAGA
AATAATATCATTATTTTCTTGAAGTATCATAATCACTACTTTATTATTACTTTTAGCATT
ACCAGTATTAGCGGGAGCTATTACAATATTATTAACAGATCGTAATTTTAATACTTCTTT
TTTTAATCCCTCTGGAGGAGGTGACCCAATTTTATTTCAACATTTATTT
>MYMCF072-12|Trombidiformes|Scutacaridae
GTTAATTCCCATAATAATAATAGTTCCAGATATAGCCTTTCCACGAATAAATAACATAAG
ATTATGACTATTAGTAGCATCTTTAATTTTAATTCTATCATCTATAATAACAGCTCAAGG
AAGAGGT---ACAGGATGGACAGTATATCCACCCCTTTCAAATCAAATTTCTCACTCAGG
ACTTTCAGTGGATTTAACAATTCTATCTTTACACTTGGCCGGGGCATCATCAATTATAAG
ATCCCTTAATTTTATCATTACAATTTTAAATATAAAA---CCAAATAACATAAACCTAGA
AAACACATCTCTATTTGCATGAAGAGTATTAATTACAACTTTACTCCTACTATTAGCTTT
GCCAGTTTTAGCAGGAGCAATTACAATATTATTAACTGATCGAAATTTTAACACATCATT
CTTTGACCCGAGTGGGGGGGGGGACCCAATTCTATATCAACATCTATTC
>MYMCE169-12|Trombidiformes|Pygmephoridae
ATTAATTCCCCTAATAATAATAACACCAGACATGGCCTTCCCTCGAATAAATAATATAAG
ATTTTGACTTCTATTATCCTCACTAGCTCTCTTATTATCTTCTATAATAGCATCCCAAGG
GAGAGGA---ACAGGTTGAACTGTTTACCCCCCTCTTTCTAACCAAATTTCCCACTCTGG
AATATCAGTAGATCTAACAATTTTATCTCTTCATTTAGCTGGAGCTTCTTCTATTATAAG
TTCATTAAATTTCATTATTACTATTATAAATATAAAA---CCAAAAACTATATTATTGGA
ACATGTTCCACTTTTTGCTTGAAGAGTTCTATTAACCACTATTCTACTTTTACTAGCTCT
ACCAGTTTTAGCCGGGGCAATTACTATATTATTAACTGACCGAAATTTTAACACCTCATT
TTTTGACCCTAGTGGAGGGGGAGATCCAATTTTATATCAACATTTATTT
>MYMCF360-12|Trombidiformes|Scutacaridae
ATTAATTCCAATAATAATGATAGTGCCAGACATAGCTTTTCCTCGAATAAATAACATAAG
ATTGTGACTGTTAATTTCATCTTTAATTTTAATTCTATCATCTATAATAACAGCTCAAGG
AAGAGGT---ACAGGATGAACGGTTTATCCCCCCCTTTCCAATCAAATTTCCCATTCAGG
ACTTTCAGTCGACTTAACAATTCTATCACTCCATCTAGCCGGAGCATCATCAATTATAAG
ATCATTAAATTTTATTATTACAATTTTAAACATAAAA---CCAAATTCATTAAATTTAGA
ATTTACCTCCCTATTTGCATGAAGAGTATTAATTACGACATTACTACTACTTTTGGCTCT
TCCAGTCTTAGCTGGAGCAATCACTATACTACTTACAGACCGAAACTTTAACACTTCGTT
CTTTGATCCAAGCGGAGGAGGAGATCCAATTTTATATCAACATCTTTTC
>CNGBM282-14|Trombidiformes|Pygmephoridae
ACTAATCCCTCTTATACTAACAACAGTAGACATAGCTTTCCCTCGAATAAATAATATAAG
ATTTTGATTAATTTTAGCTTCATTATCTTTATTAATTTCTTCTATATTATCTGCGCAAGG
TGCAGGA---ACTGGTTGAACAGTTTATCCTCCTTTATCTAATAATATCTCTCATTCCGG
AGCATCTGTAGATATAACAATTTTATCTCTTCATTTAGCTGGTGTATCTTCTATTATGAG
ATCTCTAAATTTTATTATTACAATTTTAAATATACGA---CCTAAAACTATATCATTAGA
ATTCATTCCATTATTCGCATGAAGAGTACTTATTACAACATTTCTATTATTAATAGCCTT
ACCAGTATTAGCAGGTGCTATTACCATACTACTAACTGATCGAAATTTTAATACTTCATT
TTTTGACCCTAGAGGAGGGGGAGACCCAATTTTATACCAACATTTATTT
>CNKJB764-14|Trombidiformes|Scutacaridae
ACTAATTCCTCTAATGATAATAACACCAGATATAGCATTCCCACGAATAAATAATATAAG
ATTTTGATTACTCTTATCGTCACTTACATTACTTTTAACGTCTATAGTATCCTCTCAAGG
AAGAGGC---ACAGGATGAACTGTATACCCTCCCCTATCAAATCAAAATTTCCATTCAAG
CTATTCAGTAGATTTCACAATTTTATCCCTGCATTTAGCTGGAGCTTCCTCTATTATAAG
ATCCTTAAATTTTATTATTACAATTTTGAATATGAAA---CCTTTAACTTTACCATTAGA
ATTTATTCCTCTATTCGCATGAAGTATTTTAATTACAACCATATTACTATTATTAGCATT
GCCAGTGTTAGCAGGAGCTATTACTATACTTCTAACAGACCGCAACTTTAACACATCTTT
CTTTGACCCTTGTGGTGGTGGAGATCCTATCTTATACCAACATCTATTT
>CNWLM225-13|Trombidiformes|Scutacaridae
ATTAATTCCAATAATAATAATAACTCCAGATATAGCTTTTCCCCGAATAAATAATATAAG
ATTTTGACTACTAATTTCATCATTAATTTTATTAATTTCATCGATAATCTCTTCTCAAGG
AAGAGGA---ACAGGATGAACAGTATATCCCCCGTTATCTAACCAAATCTCACATTCCGG
ATTGTCAGTAGATTTGACAATTCTATCTTTACATTTAGCTGGTGCTTCTTCAATTATAAG
ATCATTAAATTTTATTATTACTATTATTAATATAAAA---CCAATTTCCATGTACCTAGA
ACATATGTCTTTATTCGCGTGAAGTGTTTTTATTACTACAATACTACTTTTACTTGCACT
TCCAGTACTTGCGGGGGCTATCAC------------------------------------
-------------------------------------------------
>MYMCA895-11|Sarcoptiformes|Oppiidae
GCTCGTCCCAATGATAATTGGAGCTCAAGACATGGCTTTTCCGCGAATAAACAATATAAG
ATTCTGGCTATTACCCCCTTCCTTATCCTTACTATCAATTTCTGCATTCGCTGGAGCTGG
AGCAGGG---ACAGGTTGGACCGTTTATCCCCCTCTAGCAGGGAATCTATTTCATTCTGG
AATTTCGGTAGATCTAGCAATCTTCAGTTTACACTTGGCCGGAGCGTCTTCAATTCTAGG
AGCCATCAATTTTATCACTACAATTATAAACATACGA---TCAGCATCAATGTCTTTAGA
TTCCATTCCTTTATTTGTATGATCTGTACTTATTACAGCAGTTCTTCTTCTTTTATCCCT
CCCAGTGTTAGCCGGAGCCATCACAATGCTATTAACAGACCGAAATTTTAACACGTCTTT
TTTTGATCCTTCAGGAGGAGGAGATCCAATTTTGTACCAACACCTATTC
>MYMCA729-11|Sarcoptiformes|Haplozetidae
ATTAGTACCAATAATAATCGGAGCTCAAGATATAGCATTTCCTCGTATAAATAATATAAG
ATTCTGGCTATTACCACCCTCTTTAACATTACTTTCAGCCTCAGCCTTTGCTGGGATGGG
TGCAGGA---ACGGGATGAACAGTATACCCTCCGTTAGCAGGAAATTTATTTCACTCAGG
AATTTCAGTGGACTTGGCTATTTTCAGTTTACATCTAGCAGGAGCCTCTTCAATTTTAGG
AGCCATCAATTTCATCACTACTATTATAAATATACGA---TCATCTTCTATGTCATTAGA
TTCAATTCCTTTATTTGTATGATCCGTCCTTATTACCGCAGTACTGCTACTACTATCCTT
ACCAGTCTTAGCAGGGGCTATTACAATACTTTTAACAGATCGCAATTTCAACACTTCTTT
CTTTGACCCATCTGGAGGAGGGGACCCAATTCTATACCAACACCTATTT
>MYMCF199-12|Sarcoptiformes|Suctobelbidae
ACTAGTACCAATAATAATTGGAGCACAAGACATAGCTTTCCCCCGTATAAATAATATAAG
ATTTTGGCTATTACCACCTTCTTTAACATTACTTTCGATTTCTTCTTTAGCTGGAGTAGG
AGTAGGT---ACAGGTTGAACCGTATATCCTCCTTTAGCTGGAAACTTATTTCATTCCGG
ATTTGCTGTAGACTTAGCAATTTTTAGTTTACATCTAGCTGGAATTTCATCTATTTTAGG
AGCTATTAATTTTATTACAACAATTATAAATATACGT---TCTTCTTCTATTACTTTAGA
TTCCATCCCTTTATTTGTCTGATCAGTTTTAATTACAGCTATTCTATTACTGCTATCACT
ACCAGTACTTGCTGGAGCCATTACAATATTGTTAACAGACCGAAATTTTAATACTACTTT
TTTTGATCCATCTGGTGGAGGAGACCCAATTTTATACCAACATTTATTC
>MYMCE210-12|Sarcoptiformes|Oppiidae
GCTTGTACCAATAATGATTGGAGCTCAAGACATGGCTTTTCCACGTATAAATAACATAAG
ATTTTGACTGTTGCCCCCATCTTTATCATTACTGTCAATTTCTGCGTTCGCTGGTGCTGG
AGCCGGG---ACTGGTTGAACAGTGTACCCACCTCTAGCAGGAAACTTGTTTCATTCTGG
AATCTCGGTAGATCTAGCAATTTTCAGTTTACATTTGGCTGGTGCATCTTCAATTCTAGG
AGCTATTAACTTTATCACCACTATCATAAATATACGG---TCAGCTTCAATGTCTTTAGA
TTCCATTCCTTTATTTGTCTGATCTGTCCTTATTACGGCAGTCCTCCTTCTGCTATCACT
TCCAGTTCTGGCCGGAGCCATCACAATACTACTAACAGACCGTAACTTTAACACGTCTTT
CTTTGATCCATCAGGAGGTGGCGACCCAATTCTATACCAACACCTATTC
>MYMCE942-12|Trombidiformes|Tarsonemidae
ATTAATTCCAATAATTTTATTATCTTGTGATATAGCCTTCCCACGAATAAATAATATAAG
ATTTTGGTTGTTAATTTCTTCTTTAATTTTTCTTTTAACTTCAATAATATCATCTAAAGG
ATCTGGA---ACTGGATGAACTATTTATCCACCTCTTTCTTCTATCGAGTATCATTACGG
AATTTCTGTTGATTTAACAATTTTATCTCTTCATTTGGCTGGTATTTCTTCTATTATAAG
TTCTTTAAATTTTCTATCTTCAATTTTAATTATACGT---CAAAAATCTATTCTAGTAGA
ACTTTGTTCTTTGTTTTCATGAAGAATTCTAATTACAACTTTTCTTTTATTATTAGCTTT
ACCAGTTCTTGCAGGAGGTATTACAATATTATTAACTGATCGAAATTTTAATACTTCATT
TTTTAACCCAAATGGAGGAGGAGATCCTATTTTATTTCAACATTTATTT
>MYMCF294-12|Mesostigmata|Laelapidae
ACTAACTCCTATTATAATTTCTGCACCTGATATAGCTTTTCCACGAATAAATAACATAAG
ATTTTGACTTTTAATTCCATCTTTAACATTATTAATCTCTTCTTCTTTTATTGAAAGAGG
AGCAGGA---ACAGGCTGAACAGTATACCCCCCATTATCTAGAAATATATCCCACAGAGG
TGTATCAGTTGACTTATGTATTTTTAGTCTTCATTTAGCAGGTATTTCCTCAATTTTAGG
AGCTATTAATTTTATTTCAACTATTTTAAATATACGT---CCTAAAAATCTATCTCTTGA
AAAACTTCCTCTCTTTATTTGATCTGTATTTATCACAACTATTCTTCTTCTTTTATCCCT
TCCAGTTTTAGCAGGAGCAATTACTATACTTCTTACTGACCGAAACATTAATACTTCTTT
TTTTGATCCAAGAGGTGGAGGAGACCCTGTTTTATATCAACATTTATTT
>MYMCC115-11|Trombidiformes|Pygmephoridae
ATTAATTCCATTAATAATAACAACTCCAGATATGGCATTTCCACGAATAAATAATATAAG
ATTTTGACTACTACTATCTTCACTAACATTACTGATATCTTCGATACTAAGATCACAAGG
AAGAGGG---ACAGGGTGAACAGTTTATCCCCCACTCTCAAACCAAATCTCACACTCAGG
AGCATCAGTAGACCTGACTATTTTATCTCTTCATTTAGCCGGAGCATCGTCAATTATAAG
ATCGTTAAACTTTATCATTACAATTCTAAATATACGA---CCCAAAACTATATGATTAGA
GCATATCCCCCTATTCGCATGAAGTGTTCTAATCACCACGCTACTATTACTATTAGCATT
ACCAGTATTAGCTGGAGCAATTACTATGCTACTTACAGATCGAAACTTTAATACATCATT
CTTTGACCCTGCGGGGGGGGGAGACCCAATTCTATACCAACACTTATTT
>MYMCA868-11|Trombidiformes|Pygmephoridae
ACTAATCCCTATAATAATAATCACACCAGATATAGCTTTTCCACGAATAAATAACATAAG
ATTTTGATTGTTATTATCATCTTTGACACTACTTATCTCATCAATAATATGCTCACAGGG
AAGAGGT---ACCGGTTGAACATTATATCCGCCTCTATCAAACCAAATATCACACTCCGG
AGTATCAGTTGACTTAACCATCCTATCTCTGCATCTAGCAGGAGCTTCATCTATCATGAG
ATCATTAAATTTTATTATTACAATTATAAATATAAAA---CCAAAAACAATATCTTTAGA
ATTTATCCCACTATTTGCATGAAGAGTAATCCTAACCACTATTCTTCTTTTATTAGCACT
CCCAGTATTAGCGGGAGCTATTACAATGCTACTTACAGACCGAAATTTCAATACATCATT
TTTTGATCCTAGAGGTGGAGGGGACCCAATTTTATATCAACACTTATTT
>CHACA573-09|Trombidiformes|Bdellidae
ATTAATTCCACTAATAATCGGATCACCAGATATAGCTTTTCCTCGGATAAATAATATAAG
CTTCTGACTTCTACCCCCCTCTTTAACCCTTTTAATTCTATCCAGATTTTCAGATAATGG
AGCGGGA---ACAGGGTGAACTGTTTACCCTCCCCTATCAACTAATATATTCCATACTGG
CGCATCTGTTGATTTAACAATTTTCTCTCTTCATCTAGCAGGAGTTTCATCAATTCTAGG
GGCTATTAACTTCATTACTACTATTATCAATATACGA---AGTCCCTTAATATCTTTTGA
ACGTATTCCATTATTTGTATGATCAGTTTTTATCACTGTTATTCTCCTACTTCTATCCCT
ACCAGTATTAGCTGGAGCCATCACAATGTTATTAACAGACCGTAATTTCAATACTTCATT
CTTTGACCCAATCGGAGGAGGAGATCCAATCCTATACCAACACTTATTC
>CHACC192-10|Trombidiformes|Bdellidae
ATTAATTCCCTTAATAATTGGTTCGCCCGATATAGCATTTCCACGAATAAATAATATAAG
ATTTTGACTTCTTCCTCCCTCTCTATCTCTTCTTCTAATATCCTCTATGTCTAACAATGG
AGCAGGA---ACAGGATGAACAGTCTACCCCCCTCTGTCAACCAGACTTTCTCACTCTGG
AGTATCTGTTGATTTAACTATCTTTTCTCTCCACTTAGCAGGGATTTCCTCTATTCTAGG
AGCTATTAACTTTATATCAACCATCATCAATATACGA---AACCCCAACATATCTTTCGA
ACGAATCCCTCTGTTTGTATGATCCGTGTTCATCACGGTACTCCTCCTCCTATTGTCTCT
TCCTGTCCTTGCAGGAGCAATTACCATACTTCTAACAGATCGAAACTTCAATACCTCCTT
TTTTGACCCAATAGGAGGAGGGGACCCTATTTTATACCAACATTTATTT
>MYMCB157-11|Trombidiformes|Cheyletidae
ATTAATTCCAATAATAATAAACTCTCACGACATAGCCTTTCCACGTACAAATAATTTAAG
TTTTTGACTCCTTCCAACTGCAATAAATTTAATATTAATAGCTATAATTCAAACAAATAG
AACAGGA---ACAGGATGAACAATTTATCCCCCATTATCTAATTCACAATATCACTCATC
AAACGCAGTAGATTATTTAATTTTATCGCTCCACGTGGCAGGAATCTCATCAATTATTTC
TTCAATCAATTTTATTTCAACAATTATATTTTCCCGA---AATAAAAATCAAAATCAAGA
TCAAATATCACTATTTTCATGATCAATTTTGATTACTACAATTCTTTTACTTTTATCTCT
TCCAGTTTTAGCAAGAGCAATTACAATACTATTAATAGATCGAAATTTTAATACATCATT
TTTCTCCCCAACAGGAGGAGGAGACCCTATTTTATTCCAACATTTATTT
>MSSCA3894-16|Mesostigmata|Phytoseiidae
ATTAATCCCTCTTATAATTAACGCCCCTGATATAGCATTCCCTCGAATAAATAATATAAG
ATTTTGACTTCTTCCTCCTTCTCTTGTTTTCCTCTTAATATCATCATATATTGAAAGAGG
AGCCGGT---ACAGGATGAACAGTCTACCCTCCTTTATCGAGAATCATATTTCACAGAAG
AGCTTCTGTTGATTTAGCAATTTTTAGTCTACATTTAGCAGGAATTTCCTCTATTATAGG
CTCAATAAACTTTATTTGTACTATCATTAATATACGC---CCTTTAAAAGCAAAATTAGA
ACAGATACCCTTATTTGTTTGATCTATTTTCATTACCACAATTCTTCTTCTTCTCTCTCT
TCCTGTGTTAGCAGGAGCTATCACTATATTATTAACAGACCGAAACTTCAACACCTCATT
TTTTGACCCAAGAGGAGGAGGAGATCC----------------------
>MYMCE125-12|Trombidiformes|Hydryphantidae
ACTAGTACCCTTAATATTAAGAGCCCCAGATATAGCATTCCCTCGGATAAATAATATAAG
ATTTTGATTACTACCCCCCTCCTTAGCTTTACTTTTAACTAGTTCTTTTACTTCTTTGGG
AGCTGGA---ACCGGATGAACAGTTTACCCCCCTCTATCAAGAAATTTAGCTCATGCAGG
TCCCTCTGTAGATTTAACCATTTTTTCATTACATCTAGCAGGTATCTCCTCAATTCTTGG
AGCAATTAATTTTATAGCTACAATTATTAATATAAAA---CCAAAATCAATAAAAATTGA
ACAAATTCCTCTATTCGTCTGATCTATCTTTATCACAACCATTCTCCTTCTTCTTTCACT
CCCAGTTCTTGCTGGAGCAATTACTATACTACTAACAGATCGAAATTTTAATACATCATT
CTTTGATCCAGCTGGGGGAGGAGATCCAATTTTATATCAACATTTATTC
>MYMCC067-11|Sarcoptiformes|Nothridae
ACTGGTTCCATTAATAATTGGAGCCCAAGATATAGCTTTTCCACGTATAAATAATATAAG
ATTCTGGCTCTTACCACCATCTTTAACCTTTCTAACCGCCTCAGGATTCGCTGGGATAGG
AGCTGGA---ACAGGATGAACCGTGTATCCACCTCTAGCTGGAAACTTATTTCACTCCGG
AATCTCCGTAGATTTAGCAATTTTTAGTCTTCATTTAGCAGGTGCCTCATCCATTTTAGG
AGCAATCAACTTTATTACCACAATCATGAACATACGA---TCCTCAACAAGAAGACTGGA
TTCAATCCCTCTATTTGTATGGTCAGTACTAATTACTGCAGTTTTATTACTACTCTCGCT
ACCTGTTTTGGCAGGGGCCATCACAATACTACTGACTGATCGAAACTTCAACACATCTTT
CTTTGACCCAACAGGAGGAGGGGATCCTATTTTATACCAGCATCTATTT
>CHACA327-08|Trombidiformes|Rhagidiidae
ACTAGTACCAATAATAATTGGAGCTCCAGATATAGCATTTCCTCGAATAAACAACATAAG
ATTCTGATTACTACCACCTTCACTTTCTTTACTTCTAATATCATCATTTACAAGTGCTGG
GGTGGGA---ACTGGTTGAACCGTTTATCCCCCCCTATCAAGAAACATAGCTCATCCAGG
AGGAGCTGTAGATTTAGGAATTTTCTCTTTACACTTAGCAGGAATTTCATCAATTTTAGG
GGCTATTAATTTCATAACGACAATTATTAATATGCGA---TCTCCATCTATATCATTTGA
GCGAGTTCCATTATTCGTTTGATCTGTATTTATTACAGCATTACTACTATTATTATCCCT
CCCAGTTCTAGCAGGTGCCATCACAATACTGCTAACAGACCGAAATTTTAATACATCTTT
CTTTGATCCTGCTGGAGGAGGAGACCCAATTTTATATCAACATTTATTT
>CHACB602-10|Trombidiformes|Rhagidiidae
ACTAGTCCCAATAATAATTGGAGCCCCAGATATAGCATTCCCACGAATAAATAATATAAG
ATTTTGATTACTTCCACCCTCTTTATCCCTTCTCTTAATATCAGCATTTACCAGTGCAGG
AGTAGGA---ACAGGATGAACTGTTTATCCTCCATTATCAAGAAACATCGCTCATCCAGG
AGGAGCAGTTGATTTAGCAATCTTTTCACTCCACCTAGCAGGAATCTCATCAATCTTAGG
AGCAATTAATTTCATAACTACAATTATCAACATACGT---CCATCTTCTATGACCTTTGA
ACGAATCCCCTTATTTGTTTGATCTGTTTTTATTACAGCCTTACTATTATTACTATCTCT
ACCAGTTTTAGCAGGTGCAATTACTATACTACTAACAGACCGAAACTTTAATACATCATT
CTTTGACCCCGCAGGAGGAGGAGACCCAATTTTATATCAACATTTATTT
>CHACA373-08|Trombidiformes|Rhagidiidae
ATTAGTGCCTATAATAATTGGAGCCCCAGACATAGCATTCCCTCGCATAAACAATATAAG
TTTCTGATTACTTCCCCCGTCCCTCTCATTACTCTTAATATCATCCTTTACAAGAGCTGG
AGTAGGA---ACTGGATGAACTGTATACCCCCCTCTGTCAAGAAATATGGCACATCCTGG
TGGAGCTGTAGACTTAGGTATTTTCTCTCTACATCTAGCAGGAATTTCTTCAATTCTAGG
AGCTATTAATTTCATAACTACAATCATTAATATACGC---TCCCCATCAATATCTTTTGA
ACGAGTCCCATTATTTGTGTGATCCGTCTTTATTACAGCATTATTATTGCTATTATCTCT
TCCCGTCCTAGCAGGAGCCATTACCATACTATTAACAGATCGAAATTTCAATACATCTTT
CTTTGATCCAGCTGGTGGGGGGGAACCAATTTTATACCAACATTTATTT
>MYMCG087-12|Sarcoptiformes|Hypochthoniidae
ACTAGTTCCATTAATAATCGGAGCCCCGGACATAGCCTTTCCACGAATAAATAACATAAG
ATTTTGGCTACTTCCCCCATCTTTAACAATATTAACTATATCGTCTTTTACCTCAAATGG
AATAGGA---ACAGGATGAACAGTATATCCTCCGTTAGCTGACAGAGCATTTCACACAGC
AATAAGAGTAGACATAGGAATTTTTAGACTACATCTAGCAGGAGCCTCATCTATTTTAGG
GGCAGTAAACTTTATTACAACAATTTCAAATATACGA---ACTTCTGTATCTTCAATAGA
TAATACTCCCTTATTCGTATGATCTGTGCTAATTACTGCAATTTTATTACTTTTGTCACT
TCCAGTACTTGCAGGAGCAATCACAATATTATTAACAGACCGAAATTTTAACACATCATT
TTTTGATCCTGCCGGAGGAGGAGATCCAATTTTATACCAGCATTTATTT
>MYMCE245-12|Sarcoptiformes|Nothridae
GCTAGTTCCACTAATGATTGGAGCTCAAGACATGGCTTTCCCACGAATAAATAATATAAG
ATTCTGACTTCTACCCCCGTCCCTAACCTTTCTGACCGCATCAGGCTTCGCCGGGATGGG
GGCTGGA---ACAGGATGAACTGTATACCCCCCTCTGGCTGGAAACTTATTCCACTCCGG
AATCTCTGTAGATTTAGCGATTTTCAGCCTACACCTAGCAGGTGCTTCATCCATCTTGGG
GGCAATCAACTTTATCACTACAATCATGAATATGCGG---TCTTCAACAAGAAGGTTAGA
CTCAATTCCCCTATTTGTATGGTCAGTACTAATTACTGCAATCTTACTATTACTTTCTCT
ACCTGTTTTAGCAGGCGCTATTACTATACTTCTAACCGATCGTAACTTCAACACCTCTTT
TTTCGACCCTACAGGGGGTGGTGATCCTATCCTATACCAACACTTGTTT
>MYMCC661-11|Mesostigmata|Trachytidae
ATTAATTCCAATTATACTAAGAGCTCCAGACATAGCTTTTCCACGTATAAACAATATAAG
ATTCTGATTATTACCTCCTGCTTTATCCCTACTTTTAATATCTTCTATAGTAGAAACAGG
AGCTGGA---ACAGGATGAACTGTTTATCCACCTTTAGCTTCCATTAATTTTCACTCTGG
AGCTAGTGTAGATTTAGCAATTTTTTCCCTTCATCTAGCAGGAGTATCATCAATCTTAGG
AAGTATTAATTTTATTACAACAATTATTAATATACGT---CCCAATATAATAACATCAGA
ACGAATTCCTCTATTTGTATGATCTGTTTTATTAACCACAATTTTACTTCTTCTTTCTCT
TCCAGTTTTAGCAGGTGCTATTTCTATACTTCTAACAGACCGAAATTTCAACACTTCTTT
CTTTGACCCTACTGGTGGAGGAGACCCTATTTTATACCAACATTTATTC
>MYMCF134-12|Sarcoptiformes|Tectocepheidae
ATTGGTTCCTATGATAATTGGAGCTCAAGATATAGCATTTCCCCGCATAAATAATATGAG
ATTTTGGCTATTGCCTCCTTCTTTAATGTTTTTAGCCATATCCTCTTTTGCTGGGGTGGG
GGTAGGA---ACTGGTTGAACGGTTTATCCTCCCCTCTCTGGAGGAATATTTCATTCTGG
GTTTTCCGTGGATTTAGCTATCTTTAGATTACATTTAGCCGGAGCTTCTTCTATTCTTGG
GGCAATTAACTTCATTACAACCATTTTAAACATACGT---TCTCTTTTTATTAGACTAGA
TAGAATTCCTTTATTTGTGTGGTCCGTATTAATTACGGCTGTTCTTTTATTATTATCTCT
ACCAGTCCTAGCTGGAGCTATTACTATATTATTAACAGATCGAAACTTTAACACTTCTTT
TTTTGACCCTTCGGGGGGGGGGGACCCCATTTTATACCAGCATTTATTC
>MYMCA221-11|Trombidiformes|Rhagidiidae
ATTAGTACCCATAATAATCAATGCTCCCGACATAGCATTCCCACGAATAAATAATATAAG
ATTTTGATTATTACCCCCTTCCCTAACTCTTCTTTTGATATCCTCATTTACTAGAGCTGG
AGTAGGA---ACTGGATGAACAGTTTATCCTCCTCTTTCTAGAAATATCGCTCACCCAGG
TGGGGCAGTAGATTTAGGAATTTTCTCCTTACACTTAGCAGGTATTTCATCAATTCTAGG
AGCAATCAATTTCATAACTACAATTATTAATATACGT---CCATCATCAATAACATTTGA
ACGAATCCCCTTATTTGTTTGATCAGTTTTTATTACAGCCTTACTCCTTCTTTTATCGTT
ACCTGTTCTAGCAGGAGCCATCACAATATTACTAACAGATCGAAATTTTAACACATCATT
TTTCGATCCCGCTGGAGGAGGAGACCCCATTTTATACCAACACCTATTT
>MYMCA876-11|Trombidiformes|Rhagidiidae
ATTAGTTCCCATAATAATTGGAGCTCCAGATATAGCATTCCCGCGAATAAATAATATAAG
CTTTTGACTTCTGCCTCCTTCCCTATCCCTACTAATAATATCTGCTTTTACTAGAGCCGG
TGTAGGA---ACAGGATGAACTGTTTACCCTCCTTTATCCAGAAATATCGCCCATCCAGG
AGGGGCTGTAGACCTAGCTATCTTCTCCTTACATCTAGCAGGAATTTCCTCAATTTTAGG
TGCAATCAATTTCATAACTACAATTATTAACATACGA---GCACCATCAATAACATTTGA
ACGAATCCCCCTATTCGTATGATCAGTATTCATTACAGCTCTCTTATTACTATTGTCTTT
ACCCGTTTTAGCAGGAGCAATTACAATATTGCTGACAGATCGAAACTTTAACACATCTTT
CTTTGACCCAGCAGGAGGAGGAGATCCAATCTTATATCAACATCTGTTT
>MYMCE136-12|Trombidiformes|Rhagidiidae
ACTAGTCCCAATAATGATTGGAGCCCCTGACATAGCATTCCCTCGAATAAACAACATAAG
ATTTTGATTACTACCTCCATCTTTATCTTTATTACTAATATCCGCATTTACCAGAGCTGG
TGTGGGA---ACAGGATGAACTGTTTACCCACCTTTATCCAGAAACATCGCCCACCCAGG
AGGAGCAGTAGACTTAGGAATCTTTTCCCTTCATCTAGCAGGGGTATCATCAATTTTAGG
AGCAATCAATTTCATAACTACAATTATTAATATACGA---TCTCCAGCCATAACATTTGA
ACGAATTCCCTTATTTGTCTGATCAGTTTTCATTACGGCACTATTACTACTCTTGTCCCT
ACCAGTCCTAGCAGGAGCCATTACAATACTATTAACGGACCGAAATTTTAACACTTCTTT
CTTTGACCCTGCAGGAGGGGGAGACCCAATTTTATACCAACACTTATTC
>MYMCD026-11|Trombidiformes|Rhagidiidae
ACTAGTTCCAATAATAATTGGAGCACCTGATATAGCATTTCCCCGAATAAACAATATAAG
ATTCTGATTACTACCCCCATCCCTATCGTTATTACTTATATCCGCTTTCACCAGAGCTGG
TGTAGGA---ACAGGATGAACTGTTTACCCTCCTCTATCTAGAAACATTGCCCATCCAGG
GGGAGCAGTAGACTTAGGAATTTTCTCCCTACACTTAGCGGGAGTCTCATCAATTTTGGG
GGCAATCAATTTTATAACCACAATCATTAACATGCGA---TCACCAGCTATAACATTTGA
ACGAATTCCTTTATTCGTGTGATCAGTTTTCATTACCGCTCTATTACTTCTATTATCCTT
ACCAGTCCTAGCAGGAGCTATCACAATACTACTAACAGATCGAAACTTTAATACCTCCTT
TTTCGACCCGGCTGGTGGAGGAGACCCAATTTTATACCAACACTTATTT
>MYMCB508-11|Trombidiformes|Rhagidiidae
ACTAGTTCCTATAATAATTGGAGCCCCAGACATAGCATTTCCACGAATAAACAACATAAG
CTTCTGACTTCTACCTCCTTCCCTATCTTTACTAATAATATCTGCTTTTACTAGAGCAGG
AGTTGGA---ACAGGCTGAACAGTTTATCCACCCTTATCAAGAAATATCGCCCACCCAGG
AGGAGCAGTAGATTTAGCTATTTTCTCTCTTCATTTAGCAGGAATTTCTTCAATTCTAGG
AGCAATTAATTTTATAACAACAATTATCAACATACGA---GCTCCATCAATAACATTCGA
ACGAATCCCCCTATTCGTATGATCTGTATTTATTACAGCCCTTTTATTACTACTATCTTT
ACCCGTATTAGCAGGAGCTATCACAATACTATTGACAGATCGAAACTTTAATACATCTTT
CTTTGACCCAGCAGGAGGAGGAGACCCTATTCTATATCAACACTTATTT
>CNWLL401-13|Sarcoptiformes|Scheloribatidae
ATTAATTCCAATTATAATTGGAGCTCAAGACATAGCGTTCCCCCGTANGAACAATATAAG
ATTCTGGTTACTACCCCCCTCATTATCCCTGCTATCACTATCCGCATTTGCCTCCGCAGG
AGTAGGA---ACCGGCTGAACTGTGTACCCACCTCTAGCAGGAAATCTTTTTCACTCAGG
AATTTCCGTAGACTTAGCCATCTTCAGCCTGCACCTTGCAGGAGTCTCCTCCATCTTAGG
AGCAATCAATTTCATCACAACTATTCTAAACATACGA---TCTTCATCAATAACATTAGA
CACTGTCCCTCTCTTTGCTTGATCCGTACTAATCACAGCCGTACTTCTTTT---------
------------------------------------------------------------
-------------------------------------------------
>OPPKE1098-17|Trombidiformes|Bdellidae
GTTAATCCCTCTAATGATTGGATCACCTGATATAGCTTTTCCTCGTATAAATAATATAAG
ATTTTGACTGTTACCCCCTTCATTAACCCTTTTATTAATTTCCTCTTTCTCAAATAATGG
TGCTGGT---ACAGGTTGAACAGTCTACCCCCCTCTATCTTCTACACTATCCCACCCTGG
GATATCAGTGGATTTAACAATTTTTTCTTTACATTTGGCGGGTGTTTCCTCTATTTTAGG
GGCTATAAATTTTATGACTACCATTATTAATATACGT---AGACCTTTTATATTATTTGA
ACGAATCCCCCTGTTTGTCTGATCAGTATTCATCACAGTTTTTTTACTATTATTGTCTTT
GCCAGTTCTTGCAGGAGCTATTACCATGCTTTTAACTGATCGGAATTTTAATACTTCTTT
TTTTGATCCTATAGGCGGTGGTGACCCTATTTTATATCAACATTTATTC
>MITEP087-10|Mesostigmata|Polyaspididae
ATTAGTCCCTCTTATGTTGGGTGCTCCTGATATAGCTTTCCCACGAATAAATAACATAAG
ATTTTGATTATTACCTCCTTCATTAACTTTATTACTTTTATCTTCATTAGTTGAATCTGG
TGCAGGT---ACAGGTTGAACAGTATACCCTCCTCTTGCCTCAAATATTTCACATAGAGG
AGCTAGAGTAGATTTAGCTATTTTTTCTTTACACCTTGCTGGTGTTTCTTCTATTTTAGG
TTCAATTAATTTTATTACAACTATTATAAACATACGT---TCGTATGAAATAACCTTAGA
GCGTATACCTTTATTTGTTTGATCTGTGTTATTAACAACTATTTTACTTCTATTATCTCT
TCCAGTTTTAGCGGGTGCTATTACTATACTTTTAACAGATCGTAATTTTAATACTACTTT
CTTTGATCCCGCTGGGGGAGGAGACCCTATTTTATATCAACATTTATTT
>CNGRL458-13|Trombidiformes|Erythraeidae
ATTAGTACCCCTAATGCTAGGGGCTCCAGATATAGCTTTTCCACGTATAAATAACATAAG
ATTCTGACTTTTACCACCATCTTTAATACTTCTATTAACAGCTTCATTCTCCTCAATAGG
AGTAGGT---ACTGGATGAACAGTCTACCCCCCTCTTTCAGACTTATGGGGGCACAGCTC
ATATTCAATTGAAATAACCATCTTTTCACTTCACTTAGCGGGGGTGTCTTCTATTTTAGG
GGCTATTAATTTCTTAGCTACAATTAAAAATATAAAA---AACAAATTTTTATCGATAGA
GAAAATTCCTTTGTTTGTGTGATCAGTAATGGCCACAGCCGTTCTTATTCTTTTATCTTT
ACCTGTACTCGCTGGGGCTATCACTATACTCCTGTCTGACCGAAATTTCAACACATCTTT
TTTTGATCCCTCTGGGGGGGGAGACCCTATTCTTTACCAACACCTATTC
>MSSCA334-16|Mesostigmata|Laelapidae
ATTGACACCTTTAATAGTAACAACGACAGATATAGCCTTTCCACGAATAAATAATATAAG
ATTTTGACTTTTAGTTCCAGCTGTATTTTTTCTTATTACTTCTTCTTTTATTGAAAGAGG
AGCAGGA---ACAGGCTGAACAGTCTACCCCCCTCTTTTTAATAATATTTNTCATAGAAG
AAATGCTGTGGATATATGTATTTTTAGACTACATTTAGCAGGTATTTNTTCTATTTTANG
TTCTATTAATTTCATTGTAACTATTTTAAATATACGA---GTAAAAAATTTTACTTTAGA
AAAACTTCCTTTACTTTTATGATCCATTNTTCTTACTACAATTCTTTTATTACTTTCTTT
ACCAGTTTTAGCAGGAGCTATTACT-----------------------------------
-------------------------------------------------
>CNFDS669-14|Trombidiformes|Erythraeidae
ACTAGTACCAATCATAATTGGAGCTCCAGATATAGCATTTCCCCGCATAAACAATATAAG
ATTCTGACTTCTTCCTCCCTCTTTAATACTTTTAATTATAGCTTCTTTTATTAACATAGG
AGTTGGG---ACTGGATGAACTATATATCCCCCATTATCAAGCTTCTTGTCGCACAGTTA
CGCTTCAATTGAGCTATCGATTTTCTCCTTGCATCTCGCTGGAGCCGCCTCAATTTTAGG
AGCTATTAACTTTCTCACCACTTTCAAAAATATAAGC---AACAAAAATCTATGATGAGA
CATAATTCCTTTATTTGTATGAGCTGTTATGATTACAGTCATTTTATTATTACTATCACT
CCCAGTTTTAGCAGGAGCGATTACAATACTTCTCATGGATCGTAATTTCAACACCACCTT
TTTTGACCCTTCGGGGGGGGGAGACCC----------------------
>SWBLC359-15|Mesostigmata|Microgyniidae
ACTCATCCCTTTAATATTAGGAGCTCCTGACATAGCTTTTCCCCGAATAAACAATATAAG
TTTTTGACTTTTACCTCCATCCTTATTACTATTAATTTCATCTTCCCTAGTTGAATCAGG
AGCAGGG---ACAGGATGAACTGTGTACCCTCCGTTAGCAAGAAACATTTCTCACAGAGG
AGCCAGTGTTGATTTAGCAATTTTCTCCCTTCATTTAGCAGGAGTATCCTCAATTTTAGG
AAGAATTAATTTTATTACAACAATTTTAAACATACGA---TCTCAAGAAATAAGAATAGA
ACGAATTCCTCTTTTTGTATGATCAGTATTTTTAACAACCATCTTACTACTTCTTTCTCT
CCCAGTTCTTGCTGGGGCCATCACCATACTTCTAACAGACCGAAACTTTAATACCTCTTT
CTTTGATCCTGCAGGAGGAGGAGACCCAATTTTATACCAACATTTATTC
>SSBAB156-12|Trombidiformes|Erythraeidae
ATTAGTTCCTCTTATGTTAGGAGCTCCCGATATAGCTTTTCCACGTATAAATAATATAAG
CTTTTGACTATTACCTCCATCTTTAACACTACTTCTAACAGCTTCATTCGCTTCAATAGG
AGTTGGG---ACAGGGTGAACAGTATACCCTCCATTATCAGACTTATGAGGCCACAGATC
ATTCTCAATTGAAATAACAATTTTTTCACTCCACTTAGCAGGGGTATCATCCATTTTAGG
GGCCATTAACTTCCTAGCAACAATTAAAAATATAAAA---AATAAATTCCTATCAATAGA
AAAGATTCCTCTTTTCGTATGATCAGTAATAGCCACAGCAGTACTCCTTCTTCTCTCATT
GCCTGTATTAGCAGGAGCTATCACTATACTCTTATCAGATCGAAATTTTAATACATCCTT
TTTTGACCCTTCGGGGGGAGGAGACCCAATTTTATACCAACACTTATTT
>SSWLC3124-13|Trombidiformes|Bdellidae
ATTAATTCCTCTTATAATTGGTTCTCCAGATATAGCTTTTCCACGTATAAACAATATAAG
TTTTTGACTATTGCCCCCATCGTTGCTACTTTTATTAATCTCATCTTTTTCAAATAATGG
GGCAGGA---ACAGGTTGAACAGTATACCCCCCACTATCTACAAATCTATTTCATTCAGG
AGCTTCTGTAGATCTTACTATTTTCTCTCTACATTTGGCTGGGGTATCCTCAATCCTAGG
GGCTATCAATTTTATATCCACAATTATCAATATACGA---AATCCTAATATATCTTTTGA
ACGAATCCCTCTATTTGTATGATCAGTTTTTATTACTGTTTTATTACTCCTTCTATCATT
ACCAATTTTAGCAGGAGCTATCACCATACTTCTTACAGACCGAAATTTTAACACTTCCTT
TTTTGATCCGATGGGAGGTGGAGACCCAATTTTATATCAACATTTATTT
>SSBRA3430-14|Trombidiformes|Eupodidae
ACTAATTCCTTTAATAATTAGAATTCCTGATATAGCTTTCCCTCGTTTGAATAATATAAG
TTTTTGATTATTACCCCCCTCTTTAATAATACTATTATTATCTTCGTTTATTGAAAGAGG
AGCTGGA---ACTGGATGAACTATTTATCCTCCTTTGTCTAATTCTTTATTTCATAGAAG
AATAAGAGTTGATTTAACTATTTTTTCATTACATATAGCTGGAATTTCATCAATTTTAGG
AGCTATTAATTTTATTGTAACAATTACTAGAATACGA---TTAGACATAATGAATTTTGA
ACGATTACCTTTATTTGCTTGATCTGTTCTTATTACAGCTATTCTATTATTGTTATCCTT
ACCAGTTTTAGCAGGAGCTATTACTATACTATTAACAGATCGAAATTTTAATACATCATT
TTTTGATCCTGCTGGAGGAGGAGATCCAATTCTTTACCAACATTTATTC
>SSWLE1852-13|Trombidiformes|Erythraeidae
ATTAATTCCGATAATATTAGGGGCTCCAGACATAGCCTTCCCACGTATAAATAACATAAG
ATTCTGACTCCTCCCCCCTTCATTAATTCTTCTTTTATCAGCTTCAATAGCTTCAATAGG
GGTAGGA---ACTGGATGAACTATTTACCCTCCGCTATCAGACCTATGTGGCCATAGGTC
ATACTCAATTGAAATATCAATCTTTTCCCTACACTTAGCGGGGGTATCCTCCATTTTAGG
GGCAATTAATTTTTTAGCAACCATTAAAAATATAAAA---AATAAATCATTATCAATAGA
AAAAATACCCCTATTTGTATGATCCGTAATAGTAACCGCTATCCTCCTCCTTCTTTCCTT
ACCAGTTTTAGCAGGAGCCATTACTATGCTATTATCAGATCGAAATTTTAATACTTCATT
TTTCGACCCTTCTGGGGGGGGAGACCCAATTTTATATCAACACTTATTC
>ELPCH1112-17|Mesostigmata|Polyaspididae
ATTAGTACCATTAATATTATCAGCCCCTGATATAGCATTTCCACGAATAAATAATATAAG
ATTTTGACTTCTTCCCCCTTCTCTTTCTCTTCTTTTATCATCATCACTTGTTGAATCTGG
AGCAGGT---ACAGGATGAACAGTATATCCACCATTATCATCAAATATTTCTCATAGAGG
ATCTAGAGTAGATTTAGCTATTTTCTCTCTTCATTTGGCTGGAGTATCTTCCATTTTAGG
CTCAATTAATTTTATTACTACTATTATAAACATACGT---TCGTATGAAATAAGAATAGA
ACGAGTACCATTATTTGTTTGATCAGTTCTATTAACAACTATTTTATTATTATTGTCATT
ACCAGTACTAGCTGGAGCCATCACAATATTATTAACTGATCGAAATTTTAATACTTCATT
TTTTGACCCCGCTGGGGGGGGAGACCCTATTTTATATCAACATCTATTC
>SSBAE3005-13|Trombidiformes|Erythraeidae
ACTAGTGCCGCTAATGCTAGGAGCCCCAGACATAGCTTTCCCACGTATAAATAACATAAG
ATTTTGACTTCTACCTCCTTCTTTAATACTCCTTCTGACAGCCTCATTCGCTTCTATAGG
AGTAGGA---ACAGGATGAACAGTATACCCTCCACTTTCAGACTTATGAGGGCACAGCTC
TTTTTCAATTGAAATAACAATCTTCTCACTGCATTTAGCAGGAGTATCTTCCATCTTAGG
GGCCATTAACTTTCTAGCTACAATTAAAAACATAAAA---AATAAATTCCTATCGATAGA
GAAAATCCCCTTATTTGTCTGATCAGTTATGGCCACAGCCATCTTACTACTATTATCTTT
ACCCGTATTAGCAGGAGCTATTACTATACTCCTTTCTGACCGAAACTTCAACACATCTTT
TTTCGACCCCTC-------------------------------------
>CNGLF131-13|Mesostigmata|Microgyniidae
GCTTATTCCACTTATATTATCAGCTCCAGATATAGCCTTTCCCCGAATAAATAACATAAG
ATTTTGACTTTTACCCCCTTCTTTACTTTTATTAATAACTTCTTCCTTAGTCGAATTTGG
TGCAGGG---ACTGGATGAACTGTGTATCCTCCTCTAGCAGCAAATATTTCACATAGAGG
TGCCAGTGTAGATATAGCTATTTTTTCCCTACACCTTGCTGGTATTTCTTCAATTTTAGG
CTCCATTAATTTTATTACTACTATTCTAAACATACGT---CCAATAGAAATAACATTAGA
ACGAGTCCCCTTATTTGTTTGATCTGTTTTTCTCACCACAATTCTTTTACTACTATCTCT
CCCCGTTCTTGCTGGAGCCATTACTATACTCCTTACTGACCGTAACTTTAATACTTCATT
TTTTGACCCTGCTGGAGGGGGAGACCCAATTCTTTACCAACATTTATTC
>RRSSB205-17|Mesostigmata|Trachyuropodidae
ACTTATTCCATTAATATTAGGAGCTCCTGACATAGCTTTTCCACGAATAAACAATATAAG
ATTTTGACTTTTACCCCCATCATTAACTCTTCTTATATTTTCTTCTTTAATTGAAGCTGG
AGCAGGA---ACAGGATGAACCGTATATCCTCCTCTTTCATCCAATATTTCTCATAGAGG
AGCAAGTGTAGATTTAGCTATTTTTTCCCTTCACCTAGCTGGAATTTCCTCAATTCTTGG
TTCAATTAATTTCATCACTACCATTATAAATATACGT---TCAAATGAAATAAAATTAGA
GCGCATACCCCTATTCGTTTGATCAGTTTTATTAACTACTATTCTTCTTTTACTTTCTCT
ACCAGTCCTTGCTGGAGCCATTACTATACTTCTTACTGATCGTAATTTCAATACATCTTT
TTTTGACCCAAGAGGA---------------------------------
>BIOAC268-11|Mesostigmata|Urodinychidae
ACTAGTTCCATTAATACTTGGTGCTCCTGATATAGCTTTTCCTCGAATAAACAATATAAG
ATTTTGGTTATTACCTCCTTCATTAATATTATTAATAGCATCATCTTTAGTAGAATCTGG
AGCAGGT---ACTGGATGAACAGTATATCCTCCTCTTGCTTCAAATTTATCACATAGAGG
GGCAAGAGTCGACTTAGCTATTTTTTCCCTACATTTAGCAGGTGTATCTTCTATTTTAGG
ATCTATTAATTTTATTACTACAATTATAAATATACGT---TCATATGAAATAACTATAGA
ACGTCTTCCACTATTTGTGTGATCCGTTCTATTAACAACAATCTTATTATTATTATCTTT
ACCAGTATTAGCCGGTGCTATTACAATATTATTAACAGATCGAAATTTCAATACATCTTT
TTTTGATCCTGCAGGTGGTGGTGATCCAATTTTATATCAACATTTATTT
>MYMCE124-12|Trombidiformes|Microtrombidiidae
AATTATTCCTTTAATAGTGGGAATTCCTGACATGGCTTTCCCCCGCCTCAATAACATAAG
CCTTTGGCTTCTTGCTCCCTCTCTCGTTTTTATAGTGTTATCAATATTTTCATCCACTGG
AACTGGC---ACGGGATGAACAGTTTACCCTCCCCTATCTAGAAATGTGTCTCATATGGG
GATTTCAGTTGATTTCTCAATTTTTTCATTGCATTTGGCCGGAGTATCCTCTATTCTGGG
GTCAGTAAATTTTTTAGTGTCTATTTTTAATTCAATT---CATAGTTTTCAAAATTGATT
TAGAGTCCCTATATTTATTTGATCAGTCGCTTTCACAGCGATTCTTTTAATTCTTTCTCT
TCCAGTTTTAGCAGGAGCTATTACCATGCTTTTAAGAGATCGAAATTTTAACACATCGTT
TTTTGACCCTTCTGGTGGGGGGGACCCAATTTTGTATCAGCACCTTTTT
>CHACB1209-10|Sarcoptiformes|Brachychthoniidae
ATTAGTACCTCTGATGATTGGTGCTCCAGATATGGCTTTCCCTCGGATAAATAACATAAG
ATTCTGGTTGCTACCCCCTTCTTTAACTTTATTGATACTTTCTTCTTATTCTGGAAGAGG
TGCCGGG---ACCGGTTGAACTGTTTATCCTCCTCTATCTGATTATATGTTCCATATAAA
CAATAGAGTTGATATAGCCATTTTTAGCTTGCACTTAGCTGGTGCTTCTTCTATTTTAGG
TGCCATTAATTTTATCACTACTGTAATCAATATACGA---GGTTTGTCTACTTCGTTGGA
CAATATCCCTCTATTTGTTTGATCTGTTTTCATTACTGCTATTCTTCTTTTGCTTTCTTT
GCCTGTTTTGGCGGGGGCTATTACAATATTATTGACAGACCGAAACTTTAACACAACTTT
CTTTGATCCTGCTGGAGGAGGGGATCCTATTTTATATCAACATTTATTT
>MYMCG329-12|Sarcoptiformes|Brachychthoniidae
ACTTGTTCCCTTGATAATCGGAGCACCTGACATAGCCTTTCCTCGCATAAATAACATAAG
ATTTTGGTTGTTACCACCTTCTTTATCTTTACTTGCTATTTCTTCTTATTCCGGCACTGG
TGCCGGA---ACAGGATGGACTGTCTATCCACCTTTATCAGATTATGTTTATCATATAAA
CAACAGTGTTGACTTAGCTATTTTTAGTCTTCACTTAGCCGGAGCCTCTTCTATTTTAGG
TGCTATCAATTTTATTACGACAATTATTAACATACGT---GGCTTGTCTACTAACTTAGA
TAATGTCCCTTTGTTTGTTTGATCTGTTTTTATTACTGCTATTTTGTTACTTCTTTCTTT
ACCTGTTTTAGCAGGTGCTATCACTATACTTCTAACGGATCGAAATTTTAATACTACATT
TTTTGACCCATCGGGGGGGGGGGACCCAATTTTGTACCAACATTTATTT
>CHACB083-10|Trombidiformes|Scutacaridae
ATTAATCCCGATAATAATAATAACACCAGATATGGCTTTCCCCCGAATAAACAATATAAG
ATTTTGATTACTTTTATCTTCATTAATTCTATTAATATCTTCAATAATTTCATCTCAAGG
GAGAGGA---ACAGGTTGAACAGTCTATCCCCCATTATCAAATCAAATTTCCCATTCTGG
TTCCTCAGTAGATCTGACAATTCTATCTCTTCATTTAGCTGGAGCATCCTCAATTATAAG
ATCTTTAAACTTTATCATTACTATTATTAATATAAAA---CCTTTATCAATACTACTAGA
ACATGTACCCCTTTTTGCTTGAAGAGTGTTTATTACTACAGTTTTACTACTTCTAGCCCT
CCCAGTATTAGCGGGAGCTATCACTATATTACTAACAGACCGAAATTTCAATACATCATT
CTTTGACCCGAGTGGGGGGGGAGATCCCATTTTATACC-----------
>MYMCA1034-11|Trombidiformes|Pygmephoridae
ATTAATCCCCCTAATAATAACAACCCCAGATATAGCCTTCCCACGAATAAATAATATAAG
ATTCTGATTACTTTTATCTTCATTGACATTATTAATTTCATCAATATTAAGTTCTCAAGG
AAGAGGA---ACAGGGTGAACTGTGTACCCTCCCCTATCAAATCAAATTTCCCACTCCGG
ATCTTCTGTAGACTTAACTATTCTATCATTACACCTAGCTGGTGTATCTTCTATTATAAG
CTCCCTAAATTTTATTATTACAATTCTAAATATACGC---CCTAAAACAATATGATTAGA
ACATGTACCTCTATTTGCTTGAAGAGTATTAATCACCACGCTCCTTCTTCTGCTAGCCCT
TCCAGTGTTAGCCGGAGCTATTACTATATTATTAACTGACCGAAATTTTAATACATCATT
TTTCGACCCTAGAGGAGGGGGAGACCCAATTCTATACCAACACTTATTC
>MYMCE131-12|Trombidiformes|Rhagidiidae
ACTTGTTCCAATAATAATTGGAGCACCAGATATAGCCTTCCCACGAATAAATAACATAAG
CTTCTGACTACTTCCACCTTCACTATCTTTACTCCTAATGTCCGCCTTTACTAGTGCTGG
GGTAGGA---ACAGGTTGAACAGTTTACCCTCCACTTTCTAGAAACATTGCTCATCCTGG
AGGAGCAGTAGATTTGGGAATTTTTTCTCTTCATTTAGCAGGAATTTCTTCAATTTTAGG
AGCAATCAATTTTATAACCACAATTATTAATATACGA---TCTCCAGCTATATCCTTCGA
ACGAATTCCATTATTCGTTTGATCAGTATTCATTACAGCTCTATTGTTATTACTTTCTCT
ACCTGTATTAGCAGGAGCCATTACAATATTATTAACGGATCGAAATTTCAATACATCTTT
TTTTGACCCTGCTGGGGGAGGAGACCCTATTTTATATCAACACTTATTT
>CHACB266-10|Sarcoptiformes|Ceratozetidae
GCTTGTACCAATAATGATTGGGGCCCAAGACATAGCCTTTCCTCGTATGAATAACATAAG
ATTTTGACTTTTGCCACCTTCTTTAGCACTTCTATCTTCTTCAGCTTTTGCTGGGATAGG
GGCTGGC---ACAGGTTGGACAGTCTACCCTCCTTTAGCAAGAAACCTTTTCCATTCAGG
TTTCGCTGTAGATCTCGCCATCTTTAGACTCCATTTAGCAGGAGCATCCTCTATTTTAGG
TGCTATCAATTTTGTCACAACAATCTTAAACATACGC---TCTTCGTCTATGACGTTAGA
CTCGATTCCCTTATTTGTCTGATCAGTTTTGATTACAGCGGTTCTATTGCTTCTGTCCTT
ACCCGTTTTAGCTGGAGCTATCACAATACTTTTAACGGATCGAAACTTTAACACTTCATT
TTTTGACCCATCGGGGGGAGGAGATCCTATCCTTTATCAACATCTGTTT
>MYMCB170-11|Sarcoptiformes|Crotoniidae
ATTAGTTCCATTAATAATCGGAGCTCAAGACATGGCCTTCCCTCGAATAAACAACATAAG
ATTCTGACTCCTCCCCCCGTCACTATGTCTCCTCTCAGCGTCTGCCTTTGCCGGATTAGG
GGTAGGG---ACTGGCTGAACTGTCTACCCTCCCTTGGCTGGAAATCTTTTCCACTCAGG
ATTTTCCGTAGATCTTGCAATCTTTAGCCTTCATCTAGCAGGTGCCTCCTCCATTCTGGG
GGCTATCAATTTTATCACCACAATCTTAAATATACGG---TCATCCACAATAAGTTTAGA
CTCTATCCCACTATTCGTTTGATCAGTTTTAATCACCGCCGTTTTGTTACTACTAGCATT
ACCAGTATTAGCTGGAGCCATCACAATACTCCTAACAGACCGAAACTTCAATACAACATT
TTTTGATCCTGCCGGTGGGGGAGATCCCATCTTATACCAACATTTATTT
>MYMCA385-11|Trombidiformes|Rhagidiidae
ACTAGTACCAATGATAATTGGAGCTCCTGATATAGCATTTCCACGAATAAATAATATAAG
ATTCTGACTTCTACCCCCATCACTATCCTTACTATTAATATCTGCTTTTACAAGTGCGGG
AGTTGGG---ACAGGGTGAACTGTTTACCCCCCACTATCAAGAAATATTGCTCACCCCGG
AGGAGCAGTAGATTTAGGAATTTTCTCTCTTCATTTAGCAGGAATCTCCTCAATTTTAGG
AGCAATTAATTTCATAACCACCATCATTAACATACGA---TCCCCAGCCATAACATTTGA
GCGAATTCCTTTATTCGTTTGATCAGTATTCATTACTGCTTTACTCTTACTATTATCATT
ACCCGTGTTAGCAGGAGCGATTACCATACTCCTAACAGACCGAAATTTTAATACGTCATT
CTTTGACCCCGCTGGAGGAGGAGACCCTATTCTATACCAACACCTATTT
>MYMCA901-11|Mesostigmata|Zerconidae
ATTAATTCCTTTATTATTAAACGTACCTGACATAGCTTTTCCTCGTCTTAATAATTTAAG
ATTTTGACTTCTTCCTCCTTCATTATTATTATTAATAACATCATCTATAATTGAATCTGG
AACTGGA---ACAGGATGAACTGTTTACCCCCCTCTTTCAAATAATATATCACATAGAGG
AATAAGTGTAGACATGTCTATTTTTTCTTTACATTTAGCTGGTATTTCTTCAATTTTAAG
AGCAATTAATTTTATTGTAACAATTATTAATATAAAA---TCTTCTTTAATTTCTTTAGA
TAAATTTCCTTTATTTATTTGATCTATTTTAATTACAACTATTCTATTATTATTAGCTTT
ACCTGTATTAGCAGGTGCTATCACAATACTTTTAACAGATCGAAATTTTAATACTTCATT
TTTTGATCCTAATGGAGGAGGAGATCCCATTTTATATCAACATTTATTT
>MYMCF437-12|Trombidiformes|Bdellidae
ATTAATTCCTCTTATAATTGGATCACCCGATATAGCTTTCCCACGAATAAACAATATAAG
TTTTTGGCTTCTCCCTCCTTCTTTATCTTTACTCCTTATATCTTCAATGTCCAATAGAGG
AGCTGGA---ACAGGCTGAACTGTATACCCCCCCCTATCAACTAGTTTATCCCATCCTGG
AGCCTCTGTAGATTTAACAATTTTTTCCCTCCACTTAGCTGGGATTTCTTCAATTCTAGG
GGCAATCAATTTCATATCTACAATTATCAATATACGA---AATTCTAACATGTCTTTTGA
GCGAATTCCTTTATTCGTTTGATCTGTTTTTATCACAGTTCTATTATTATTACTATCCCT
TCCCGTATTGGCTGGAGCTATTACCATACTTCTAACAGATCGAAATTTCAACACATCATT
CTTCGACCCAATAGGAGGAGGAGATCCAATCCTCTATCAACATTTATTC
>MYMCE098-12|Trombidiformes|Johnstonianidae
GCTTATTCCTTTGATGTTAGGGGCCCCTGACATGGCTTTCCCTCGACTTAATAATATAAG
ATTTTGGTTGTTAGTGCCGTCTCTGTCTTTACTTTGTATAGGTATATTTTCTGGGGAAGG
CGCTGGC---ACTGGTTGAACAGTCTATCCTCCTTTATCTATGGTTAGATCTCATGGGGG
TATATCTGTTGATCTAACTATTTTTTCTTTACATTTAGCTGGGGTATCTTCTATTGTTGG
GGCAATAAATTTTATGGTTACTATTATTAGTTCATCT---AACCCTAATGTCAAGTGGGA
ACAGATTCCTTTATTTATTTGGGCTTTATTTATTACGGCAGTTTTATTATTATTATCTTT
GCCTGTGTTAGCAGGAGCTATTACTATGCTGCTTACTGACCGTAATCTTAACACTTCTTT
TTTTGACCCTATAGGTGGCGGCGATCCCATTTTATACCAGCATTTGTTT
>CHACC261-10|Trombidiformes|Stigmaeidae
ATTGACTCCTATTATAGTTTGTTCTGTTGATATAGCATTCCCTCGAATAAATAATATAAG
ATTTTGATTATTACCACCTTCATTAAATTTTTTATTAATTGGTTCTTTTAGAAATATAAT
AACTTCT---ACTGGTTGAACAATATATCCTCCTTTATCAAATATTAATTTTCATGATTC
AATTACTGTGGATATAACTATCTTTTCTTTACATATAGCTGGTTTTTCTTCTATTTTTAG
ATCAATTAATTTTATTGTTACTATTATAAATATACGT---CCTAAGAAAATAAGTGAATC
AAAGATTTCTCTATTTTTATGATCTATTTTGGTAACTACTATTTTATTAATTTTGGCTTT
ACCAGTTCTTGCTGGTGCTATTACTATACTTCTATTTGATCGAAATTTTAATACATCTTT
TTTTGATCCAGCAGGTGGTGGTGATCCAATTTTATTTCAACATTTGTTT
>MYMCA912-11|Sarcoptiformes|Haplozetidae
GCTAGTTCCTATAATAATTGGAGCTCAAGACATAGCTTTCCCACGAATAAATAACATGAG
ATTTTGGCTTCTCCCCCCATCTTTAACTCTCCTTTCGGCTTCTGCTTTTGCAGGAATGGG
AGTGGGA---ACTGGTTGAACAGTTTATCCCCCCTTAGCCGGAAATTTATTTCACTCTGG
GATTTCAGTAGATTTAGCAATTTTTAGTTTGCATCTAGCTGGGGCTTCTTCAATTTTAGG
AGCCATCAATTTTATTACTACAATTTTAAACATACGA---TCTTCTTCCTTGACTTTAGA
CTCCATCCCTCTATTTGTGTGATCAGTTTTAATTACTGCAGTACTATTGTTACTATCCCT
CCCTGTATTAGCAGGAGCTATCACAATACTACTTACAGATCGAAACTTTAACACTTCATT
TTTCGACCCTTCGGGGGGAGGGGATCCAATTTTATACCAACATTTATTT
>MYMCE107-12|Sarcoptiformes|Phenopelopidae
ATTAGTACCTATAATAATTGGTGCACAAGATATAGCATTTCCACGGATAAATAATATAAG
ATTTTGGCTTTTACCACCATCATTAGCACTTCTGTCATCTTCGGCATTTGCTGGTATAGG
AGCAGGC---ACAGGTTGAACAGTATATCCTCCCTTAGCAGGAAATTTATTTCATTCAGG
AATTTCTGTTGATTTGGCTATTTTTAGCCTTCATCTAGCGGGAGCCTCCTCAATTTTGGG
AGCAATTAACTTTATTACCACAATTTTAAACATGCGT---TCGTCTTCTATAACTTTAGA
CTCTATTCCATTATTTGTATGATCAGTACTAATTACAGCAGTGCTTTTGTTACTATCCTT
ACCTGTCTTAGCAGGTGCTATTACTATACTACTTACAGATCGTAATTTTAACACATCTTT
TTTTGATCCCTCAGGAGGAGGAGATCCTATTCTTTATCAACATTTATTT
>MYMCA946-11|Sarcoptiformes|Brachychthoniidae
ATTGGTACCTTTAATAATCGGTGCCCCAGACATAGCTTTTCCTCGAATGAACAATATGAG
ATTTTGGTTACTTCCTCCTTCTTTAACTTTACTACTTTTATCTTCTTATGCTGGAAGAGG
GGCAGGA---ACTGGTTGAACTGTTTATCCTCCTCTATCAGATTATTTATTTCATATAAA
CAATAGAGTGGATATAGCTATTTTCAGTTTACATTTGGCTGGTGCTTCTTCTATTTTAGG
TGCTATTAATTTTATTACTACTGTAATTAACATACGA---GGTTTATCTACTTCTTTAGA
CAATATTCCCTTATTCGTTTGGTCTGTTTTTATTACTGCTATTCTTCTTCTTCTTTCTTT
GCCAGTTCTAGCAGGAGCTATTACTATATTATTGACAGACCGAAACTTTAATACAACCTT
TTTTGATCCTGCTGGAGGAGGAGATCCTATTTTATATCAACATTTATTT
>MYMCF380-12|Sarcoptiformes|Brachychthoniidae
ATTGGTGCCATTAATAATCGGAGCTCCTGATATAGCATTCCCTCGAATAAATAACATAAG
TTTTTGGCTTCTTCCACCATCTTTAACACTTCTTCTTCTATCTTCTTTCTCTGGTACAGG
AGCTGGA---ACAGGTTGAACTGTTTATCCTCCTTTATCAGATTTTAATTATCATATAAA
CAGAAGTGTTGACTTAGCTATTTTTAGTCTTCATTTAGCAGGAGTGTCATCAATCTTAGG
AGCTATTAACTTTATTACTACTATTATTAACATACGA---AGTTTAAATACTTCTTTAGA
CAACTTACCGTTATTTGTTTGATCTGTTTTTATTACAGCAATTTTATTACTTTTATCTTT
GCCAGTGTTAGCTGGCGCTATTACTATACTTTTGACAGATCGAAACTTTAATACTTCATT
TTTTGATCCAAGTGGAGGAGGTGACCCCATTTTATATCAACATTTATTT
>MYMCG342-12|Sarcoptiformes|Oppiidae
GCTTGTTCCNNTAATGATTGGGGCTCAAGATATGGCCTTTCCCCGGATAAATAATATAAG
ATTTTGGCTGTTACCTCCTTCCTTATCATTATNGTCAATTTCTGCGTTTGCCGGTGCTGG
TGCTGGA---ACCGGTTGGACTGTGTATCCCCCTCTAGCGGGGAACTTGTTTCATTCTGG
AATTTCGGTAGATCTCGCAATTTTCAGACTACATTTGGCTGGTGCATCTTCAATCTTAGG
AGCTATTAATTTTATCACTACAATTATAAATATACGA---TCAGCCTCAATGTCTTTAGA
CTCTATCCCTTTATTTGTTTGATCTGTACTTATTACAGCAGTACTTCTTCTTCTGTCACT
TCCAGTGTTAGCAGGAGCTATCACAATGCTATTAACAGACCGTAATTTCAACACGTCCTT
TTTCGACCCTTCAGGGGGAGGAGACCCAATTTTGTACCAACATTTATTC
>MSSCA3491-16|Trombidiformes|Rhagidiidae
ACTAGTACCAATAATAATTGGTGCTCCAGACATGGCATTTCCACGAATAAATAACATAAG
ATTCTGATTATTACCACCATCCCTTATATTATTAGCATTATCCGCTTTCACTAGAACAGG
AGTAGGA---ACAGGATGGACAGTTTACCCACCTTTATCAAGAACATTGTCTCATCAGGG
AAGAGCAGTAGACCTAGGAATTTTTTCCTTACACCTAGCAGGAATCTCTTCCATCTTAGG
AGCCATTAACTTTATAACAACCATCATAAATATACGA---ATAAATAATATAACATTTGA
ACGAATCCCCTTATTTGTATGATCAGTATTTATTACAGCATTATTACTATTACTATCTCT
ACCTGTTTTAGCAGGAGCAATTACAATATTATTAACTGACCGTAACTTTAATACTTCTTT
TTTCGATCCAGCAGGAGGAGGAGACCCAATTT-----------------
>MYMCC376-11|Trombidiformes|Penthaleidae
ACTAGTTCCAATAATAATTAGAGCTCCAGATATAGCATTTCCACGAATAAATAATATAAG
ATTTTGACTTCTACCCCCTTCACTTCTATTTTTATTAATATCTGCTATTACAGAATACGG
AAGAGGA---ACAGGATGAACAGTATACCCCCCACTATCAAATCAACTATTCCATAGAGG
AACCTCAGTAGATTTAACTATTTTTTCACTTCACATAGCTGGAATCTCTTCAATTTTAGG
GGCTATTAATTTTATTACAACAATCTTAAATATACGA---CCATATATAATATCATTTGA
ACGAATCCCCTTATTTGTATGATCAGTGATAATCACAGCAATTCTTCTTCTTCTTTCATT
ACCAGTATTAGCAGGAGCAATTACAATACTACTAACAGATCGAAATTTTAATACTTCCTT
TTTTGATCCAGCTGGAGGAGGAGATCCTATTCTATATCAACATCTTTTT
>CHACB370-10|Trombidiformes|Scutacaridae
ATTAATCCCCATAATAATAATAACCCCAGATATAGCCTTCCCACGAATAAATAACATAAG
ATTCTGACTTCTTTTATCCTCCTTAATTCTTCTTATCTCTTCAATATTATCTTCCCAAGG
AAGAGGA---ACAGGTTGAACAATTTATCCACCTTTATCAAATCAAATCTCTCATTCAGG
TTTATCTGTAGATTTAACTATTCTATCCCTTCATTTAGCTGGAGCCTCATCCATCATAAG
ATCTCTAAATTTTATCATTACTATTATAAATATAAAA---CCAAACACTATATGATTGGA
ACATGTTCCATTATTTGCCTGAAGAGTTTTAATTACAACTGTCTTACTTTTATTAGCATT
GCCAGTTTTAGCAGGTGCAATTACTATACTTCTAACAGATCGAAATTTCAATACCTCATT
CTTTGACCCCGCTGGTGGTGGAGATCCAATTCTCTATCAACATTTATTT
>MYMCE044-12|Trombidiformes|Bdellidae
ATTAATTCCTCTAATAATTGGATCACCCGATATAGCATTTCCTCGAATAAATAATATAAG
ATTTTGACTTCTTCCTCCTTCCATATCTCTTCTATTAATATCTTCAATATCCAATAACGG
AGCTGGA---ACAGGCTGAACAGTTTACCCCCCCCTATCCAGTGGTCTATCTCATCCAGG
GGCATCTGTTGATTTAACCATCTTCTCGCTCCATTTAGCAGGAATTTCCTCCATCTTAGG
AGCCATTAATTTCATATCAACAATCATTAATATACGA---AATCCCAGCATGTCCTTCGA
ACGAATTCCTTTATTCGTATGATCTGTATTTATTACCGTTCTATTACTATTATTATCTCT
TCCTGTCCTAGCAGGAGCCATTACAATACTCCTAACAGATCGAAATTTCAACACCTCTTT
TTTCGATCCAGTGGGTGGAGGAGATCCAATTCTATATCAACATCTATTT
>MYMCF718-12|Mesostigmata|Veigaiidae
ACTTCTCCCACTAATATTGGGTGCCCCAGATATAGCATTCCCTCGCATAAATAATATAAG
ATTTTGACTTCTTCCTCCTTCATTAATTCTTTTATTAAGATCCTCTATAGTAGAATCAGG
CGCAGGA---ACAGGATGAACAGTCTATCCTCCTTTAGCTGCCAATATTTCTCACAGAGG
AGGAGCCGTTGATTTAGCTATTTTTTCTCTCCACTTAGCTGGGGCTTCTAGAATTCTAGG
CTCAATTAATTTTATTACAACAATTATAAATATACGA---CCCAAAGAAATAAGAATAGA
GCGAATACCTTTATTTGTATGATCTGTATTTACAACTACAATTCTTCTACTTCTTTCACT
TCCTGTTTTAGCCGGAGCAATCACAATATTACTAACTGATCGAAATTTCAATACTAGATT
CTTCGATCCTAGAGGCGGGGGAGATCCCATTTTATACCAACACCTATTT
>CHACB534-10|Sarcoptiformes|Tectocepheidae
GTTAGTTCCTATAATAATTGGAGCTCAAGATATAGCTTTTCCCCGAATAAATAACATGAG
ATTTTGATTGTTACCTCCTTCTTTAATGTTTCTGTCTATCTCTTCCTTTGCAGGGGTTGG
GGTAGGA---ACCGGATGAACCGTGTATCCCCCTCTCTCGAGGGGGATATTTCATTCTGG
GTTTTCGGTAGACTTAGCTATTTTTAGATTGCATCTAGCGGGAGTTTCTTCCATCTTAGG
AGCCATTAATTTTATTACAACTATCCTAAATATGCGT---TCTCTTTTTGTTAGACTAGA
TAGAATTCCCTTATTCGTATGATCTGTACTAATCACTGCTGTTTTACTGTTATTGTCTTT
GCCGGTACTAGCTGGAGCTATCACTATACTGTTAACAGATCGTAATTTCAATACTTCTTT
TTTCGATCCTTCGGGGGGGGGGGATCATATTTTATATCAACATTTATTT
>MYMCE074-12|Sarcoptiformes|Brachychthoniidae
ACTTGTACCATTGATAATTGGTGCTCCAGACATGGCTTTCCCTCGTATAAATAACATAAG
ATTCTGGCTATTGCCCCCATCTCTATCGTTGTTAGCAATTTCTTCTTATTCCGGTACCGG
TGCAGGG---ACTGGGTGGACTGTGTACCCTCCCTTATCGGACTATGTCTATCATATAAA
CAATAGTGTTGACTTGGCGATCTTTAGCTTACACTTAGCAGGTGCTTCTTCTATTTTAGG
TGCTATTAATTTTATTACAACTATTATTAACATGCGT---GGTCTTTCTACTAATTTAGA
TAATGTCCCTTTATTTGTTTGATCTGTATTTATTACTGCTATTCTTTTACTTCTTTCGTT
ACCGGTGTTAGCAGGTGCTATTACTATGCTGTTAACGGATCGTAATTTTAATACTACTTT
TTTTGACCCATCTGGAGGTGGAGATCCTATTCTTTATCAACATTTGTTT
>MYMCF590-12|Sarcoptiformes|Tectocepheidae
ATTGGTTCCTATGATAATTGGAGCTCAGGATATGGCATTCCCTCGAATAAATAACATAAG
GTTTTGATTACTACCACCATCCTTAATGTTTTTATCCATTTCTTCTTTTGCTGGAGTAGG
GGTGGGC---ACAGGTTGGACAGTTTATCCTCCCCTTTCTAGGGGAATATTTCACGCTGG
GTTTTCAGTGGATTTAGCTATTTTCAGACTACATTTAGCTGGGGCCTCTTCTATTTTGGG
AGCAATTAACTTCATTACAACCATCTTAAACATACGA---TCTCTTTTTATCAGATTAGA
CAGAATTCCTTTATTTGTATGGTCTGTTTTAATTACTGCGGTTCTTTTATTACTTTCTTT
ACCAGTACTAGCTGGAGCTATTACTATACTACTAACAGACCGAAATTTTAATACTTCCTT
TTTCGATCCTTCGGGGGGGGGGGACCCTATCTTATACCAGCATTTATTT
>MYMCA884-11|Sarcoptiformes|Brachychthoniidae
ACTGGTCCCTTTAATGATTGGGGCTCCAGACATGGCTTTCCCTCGTATAAATAACATAAG
ATTTTGGTTATTACCTCCTTCATTAACTTTACTTCTCTTGTCTTCTTATTCTGGAAGAGG
AGCTGGA---ACTGGCTGAACCGTCTATCCCCCACTGTCAGATTACATATTTCACATAAA
CAATAGAGTAGACATAGCTATTTTTAGGTTACATTTAGCTGGTGCCTCTTCTATTCTAGG
CGCCATTAATTTTATTACTACTATTATTAACATGCGA---GGTCTATCAACTTCTTTAGA
TAACATTCCACTATTTGTTTGGTCTGTTTTTATTACTGCTATTCTCCTTTTACTATCTTT
ACCGGTACTGGCAGGAGCTATCACTATGCTACTAACAGACCGAAACTTTAACACAACTTT
TTTTGACCCTGCTGGAGGGGGAGACCCCATTTTATACCAACATTTATTT
>MYMCG089-12|Trombidiformes|Rhagidiidae
ACTAGTTCCAATAATAATTGGAGCACCCGATATAGCATTCCCACGAATAAATAACATAAG
ATTTTGATTACTACCTCCATCTTTATCATTACTTCTAATATCAGCATTCACTAGAGCTGG
AGTAGGG---ACTGGATGAACTGTATATCCACCCTTATCAAGAAATATTGCCCACCCAGG
GGGAGCAGTAGACTTAGGAATTTTTTCCCTTCACTTAGCAGGAGTATCATCAATCTTAGG
AGCAATTAATTTTATAACGACAATCATTAACATACGA---TCTCCCGCCATAACCTTCGA
ACGAATCCCCTTATTCGTATGATCAGTATTCATTACAGCTTTACTACTACTACTATCGCT
ACCAGTACTAGCTGGAGCAATTACCATACTCCTAACAGATCGAAATTTCAATACTTCTTT
CTTTGACCCAGCTGGAGGAGGAGATCCAATTTTATACCAACACCTATTC
>MYMCF522-12|Sarcoptiformes|Tectocepheidae
ATTGGTTCCTATAATGATTGGAGCTCAAGATATGGCGTTTCCGCGGATAAACAACATGAG
GTTTTGATTGTTACCTCCTTCTTTAATATTTCTCTCTATTTCTTCCTTTGTGGGGATGGG
GGTGGGA---ACCGGATGAACAGTGTACCCCCCTCTTTCGAGGGGGATATTTCATTCGGG
GTTTTCGGTAGACTTAGCTATCTTCAGATTGCATTTAGCGGGGGTTTCTTCTATTTTAGG
AGCCATCAATTTCATTACAACTATTTTAAACATACGA---TCTCTTTTCGTTAGATTAGA
CAGAATTCCTTTATTTGTGTGATCTGTATTAATCACTGCTGTACTATTGTTGCTATCTTT
ACCGGTGCTAGCTGGGGCTATTACGATATTGTTAACAGACCGGAATTTTAATACTTCCTT
TTTCGACCCTTCGGGAGGAGGAGATCCTATTTTATACCAGCATTTATTC
>MSSCA2553-16|Sarcoptiformes|Liacaridae
GCTAGTTCCTTTGATAATTGGGGCTCAGGATATAGCTTTTCCACGAATAAATAACATAAG
ATTTTGATTACTTCCTCCTTCCCTAACTTTACTATCCGTCTCAGCTTTTGCTGGTGTCGG
TGCAGGC---ACTGGATGGACGGTGTATCCTCCTTTAGCAAGGAATTTATTTCATTCAGG
AATCTCCGTAGATTTAGCCATTTTCAGGCTTCATTTAGCAGGCGCTTCTTCAATTTTAGG
TGCAATTAATTTTATCACAACCATTGTTAATATGCGG---ATACCTTTTATAAACATAGA
TTCAATTCCATTATTCGTTTGATCAGTATTAATTACTGCAATTTTACTTTTATTATCATT
ACCTGTACTAGCAGGCGCTATCACTATACTTTTAACGGATCGAAATTTTAATACTTCATT
TTTTGATCCTGCGGGGGGAGGAGATCCTATTT-----------------
>MSSCA731-16|Sarcoptiformes|Punctoribatidae
GCTGGTACCTATAATAATCGGAGCGCAAGACATGGCATTCCCTCGAATGAATAATATAAG
ATTTTGACTACTTCCGCCATCGCTAGCCCTTCTGGCTTCTTCTGCATTTGCCGGGATAGG
AGCCGGG---ACAGGGTGAACGGTGTACCCCCCATTAGCGGGTAACTTATTTCACTCCGG
ATTTTCTGTAGATCTTGCAATTTTCAGGCTTCACTTAGCTGGAGCTTCCTCAATTCTTGG
AGCTATTAACTTCATCACTACAATTCTTAATATACGT---TCTTCTTCTATAACACTAGA
CTCAATCCCACTATTTGTCTGGTCTGTTCTAATCACAGCAATTTTACTTTTGCTGTCATT
ACCGGTTCTTGCAGGCGCGATTACCATACTTCTTACCGACCGAAATTTTAATACCTCATT
TTTTGACCCTTCAGGAGGGGGCGACCCGATTT-----------------
>CNGME602-14|Sarcoptiformes|Scheloribatidae
ACTAATCCCAATCATAATTGGGGCTCAAGATATAGCGTTTCCTCGCATAAATAACATAAG
ATTTTGGTTACTTCCCCCTTCTCTAACCCTTCTATCTTTATCTGCATTTGCTTCTGCAGG
AGTGGGA---ACTGGTTGAACTGTCTACCCCCCTCTTGCTGGTAACCTTTTTCATTCAGG
AATTTCGGTCGATCTCGCTATTTTTAGTCTTCATCTAGCCGGGGCTTCTTCTATTCTGGG
GGCAATTAATTTTATTACGACCATTCTAAACATACGG---TCTTCTTCTATAACTTTGGA
TACGGTCCCGCTATTCGCGTGATCAGTTTTGATTACTGCAGTATTACTTCTCCTTTCTTT
ACCGGTTCTAGCAGGAGCCATTACAATGTTATTAACAGAT--------------------
-------------------------------------------------
>SSJAE3151-13|Mesostigmata|Melicharidae
ATTAGTTCCTTTAATGTTATCTGCTCCAGATATGGCTTTTCCTCGAATAAACAATATAAG
ATTTTGATTATTACCTCCTTCTTTAATATTTTTGTTATTTTCTTCAATAGTGGAATCTGG
AGTAGGG---ACTGGTTGAACTGTTTATCCTCCTTTATCAAGGATTATATTTCATAGGGG
GGCTGCTGTTGATTTATCTATTTTTTCTTTACATTTAGCAGGTATTTCTTCAATTTTAGG
TTCAATTAATTTTATTTGTACAATTTTAAATATGCGT---GTTAATAGAATGAGGTTAGA
ACAGATTCCTTTGTTTGTTTGATCAGTTTTTATTACTACTATTTTATTATTATTGAGTTT
ACCTGTTTTAGCTGGTGCTATTACTATATTATTAACAGATCGTAATTTTAATACTAGATT
TTTTGATCCGAGAGGGGGAGGGGATCCTGTTTTATACCAGCATTTATTT
>MSSCA573-16|Sarcoptiformes|Nanorchestidae
GCTTGTCCCTTTAATGGTGGGTAGCCCTGACATGGCTTTTCCTCGTATGAATAATATAAG
CTTCCGGCTTTTGCCCCCTTCCTTGTTTTTAATAATTTTATCCTCTTTTTTCTCTGTTGG
CTCTGGA---ACAGGTTGAACTGTTTATCCTCCTTTATCTTCTCTTGTAGGTCATCCTGG
TGTCTCCGTTGATTTGAGTATTTTTTCCTTGCATTTGGCCGGTATCTCTTCTATCCTTGG
CGCAATTAACTTTATTACTACTGTATTTAATATGCGA---ATAGGGGGTGTCAGAATGGA
TATTGTATCCCTTTTTTCTTGATCTGTTCTTGTGACTGCTTTTCTTCTTTTGTTTTCTTT
GCCCGTTTTGGCTGGGGGTATTACTATGTTATTGTTGGATCGTAACTTTAATACTAGTTT
TTTTGAC------------------------------------------
>SSJAE3123-13|Trombidiformes|Pionidae
ATTAGTTCCTTTAATACTAAGAGCACCCGACATAGCTTTCCCACGGATAAATAATATGAG
CTTTTGACTTTTACCTCCTTCTATTATTCTTCTAACAACAAGCTCTTTAACTGCAATAGG
AGCAGGA---ACAGGATGAACAGTTTACCCACCACTTTCAGGGAATTTAGCTCATAGTGG
TCCATCCGTGGATTTAACCATCTTCTCTCTTCACCTAGCCGGTGTATCTTCAATCTTAGG
GGCTATTAATTTTATGGCTACAATTTTAAATATAAAA---CCAAAGCATATAAAATTAGA
ACAAATACCTCTTTTTGTATGATCAATCTTTATTACAACTATTCTTCTACTTCTCTCTCT
CCCAGTTTTAGCAGGAGCAATCACTATACTTTTAACCGACCGAAACTTTAACACCTCATT
CTTTGACCCTGCTGGAGGGGGAGACCCTATTCTTTACCAACATTTATTC
>MSSCA2218-16|Mesostigmata|Parasitidae
GTTGGTGCCCTTAATAGTTTCAGCCCCTGACATGGCGTTCCCCCGAATAAATAATATAAG
TTTCTGGCTACTTCCACCTTCTCTTCTACTATTATTAAGCTCTTCTTTAGTTGAGTCCGG
TGCCGGA---ACAGGCTGAACAGTTTATCCCCCCTTAGCAAGCAACATTTCCCATAGAGG
AGCAGCAGTAGACCTCGCTATTTTCTCCCTCCATTTAGCCGGAGTCTCATCTATTCTAGG
CTCTATTAATTTTATTACTACAATCATAAATATACGG---CCCAAAGAAATATCAATAGA
ACGCATGCCCCTATTCGTCTGATCAGTGTTTATTACAACAATTCTTCTCTTACTCTCTCT
GCCGGTTTTAGCAGGGGCCATCACCATACTACTTACCG----------------------
-------------------------------------------------
>MSSCA2803-16|Trombidiformes|Erythraeidae
ATTAGTACCAATTATAATTGGCGCTCCAGATATGGCCTTTCCCCGCTTAAACAATATAAG
ATTTTGACTTCTTCCGCCCTCTTTAATACTTTTAATTATAGCCTCATTTATTAACATAGG
AGTCGGA---ACTGGTTGAACTATATACCCCCCGCTATCAAGCTTTTTGGCCCACAGATA
TGCTTCAATTGAGTTATCCATCTTTTCTTTGCACCTTGCAGGGGCTGCCTCAATTTTGGG
GGCAATCAATTTTCTCACTACTTTTAAAAACATAAGC---AACAAAAACTTATGTTGAGA
CATAATCCCCTTATTTGTATGGGCTACTATTATTACAGTTATTCTTCTATTATTATCCCT
TCCCGTATTAGCAGGTGCGATCACCATACTACTTACAGATCGAAATTTTAACACTACCTT
TTTTGACCCTTCTGGGGGAGGAGACCCTATCATAT--------------
>CNGME625-14|Mesostigmata|Digamasellidae
ATTAGTTCCTTTAATAATTTCAAGACCAGATATAGTTTTTCCTCGATTAAATAATATAAG
ATTTTGGTTGTTAGTTCCTAGATTATTTTTACTTTTATCTAGTTCTTTAGTAGAGAATGG
AGTTGGA---ACTGGGTGAACAGTTTATCCTCCTTTAGCCAGAAATTTAAGTCATAGTGG
TTCAGCTGTAGATATGGCTATTTTTAGATTACATCTAGCAGGGATTTCTTCAATTTTAGG
ATCTATTAATTTTATTACTACTATCTTAAATATACGC---CCTAAATCTATAGGATTGGA
ATGTTTGCCTTTATTTGTGTGATCTGTATTTATTACTACTATTCTTCTTTTATTAAGATT
ACCTGTTTTAGCTGGAGCCATTACTATACT------------------------------
-------------------------------------------------
>MSSCA427-16|Mesostigmata|Laelapidae
ATTAACACCCTTAATAATTTCTGCCCCAGATATAGCATTTCCCCGAATAAATAATATAAG
TTTTTGATTATTAGTTCCCTCTCTATTTTTTTTAATTTTTTCATCTTTTATCGAAATAGG
GGCAGGT---ACAGGGTGGACTGTTTACCCCCCCCTTTCAAGTAATATTTCCCATAGTGG
GTCAGCTGTGGATTTATGCATTTTTAGCTTACATTTAGCAGGAATATCTTCTATTTTAGG
TTCTATTAATTTTATAACCACAATCTTAAATATACGA---CCTAAAAAAACATTACTTGA
GCATCTTCCTCTTTTTATCTGATCTGTTTTTATTACTACTCTTCTACTTCTTCTATCCCT
ACCTGTTTTGGCAGGTGCCATCACTATACTTTTAACTGACCGAAATTTAAATACTACATT
TTTTGACCCAAGAGGAG--------------------------------
>MSSCA3731-16|Trombidiformes|Pygmephoridae
ACTTATTCCCATAATAATAATAACCCCAGATATGGCTTTTCCCCGAATAAATAATATAAG
ATTTTGACTTCTTCTATCTTCCCTAGTTCTCTTGATCTCATCTATACTAGCATCTCAAGG
AAGAGGA---ACCGGATGAACTGTATATCCACCCCTTTCAGGAAATATATCTCATTCAGG
AGTTTCAGTCGATCTGACAATTCTATCTTTACACTTAGCAGGAGTATCTTCTATTATAAG
ATCATTAAATTTTATTATTACTATTGTTAACATGAAA---CCTAAAACTATACACTTAGA
ACACGTCCCACTATTCGCTTGAAGAGTATTAATTACTACAATTCTTTTATTATTAGCCCT
ACCTGTCCTGGCTGGAGCTATTACCATACTACTAACAGACCGAAATTTTAATACATCTTT
TTTCGACCCCAGCGGAGGAGGAGACCCTATTT-----------------
>MSSCA2761-16|Mesostigmata|Phytoseiidae
ATTGATTCCAATTATAATTAACGCTCCTGATATAGCGTTTCCTCGTATAAATAATATAAG
TTTATGAATTTTACCTTTTTCTTTAATTTTACTAATTTTTTCTTCTTTAATTGAAACAGG
GGCAGGA---ACAGGATGAACTGTGTACCCTCCCCTTTCTTCTAAGGGGTTTCATGGTAG
AATCTCTGTGGATTTAACTATTTTTAGACTTCATTTAGCAGGAGCTTCTTCGATTATGGG
AGCAATTAATTTTATTAGAACAATTATTAATATGCGA---CCAAAGGAGTTAAAATTAGA
ACAAATACCTCTTTTTGTTTGATCTATTTTTATTACTACGATTCTTTTACTATTATCTTT
ACCTGTTTTAGCAGGGGCTATCACTATACTTTTAACAGATCGAAATTTTAATACAACTTT
TTTTGACCCTAGAGGAGGGGGGGACCCTGTTCT----------------
>SSJAE4341-13|Sarcoptiformes|Tegoribatidae
ATTAGTTCCTATAATGATTGGAGCTCAAGATATGGCGTTTCCTCGTATAAACAACATAAG
ATTTTGACTCTTACCTCCCTCTTTAGCCCTGTTGTCTTCTTCAGCATTTGCTGGGATAGG
GGCTGGA---ACAGGATGGACAGTCTATCCTCCTTTAGCCGGAAATCTTTTTCATTCAGG
ATTTTCTGTGGATTTGGCAATTTTTAGTCTTCATCTAGCGGGAGCCTCTTCTATTTTAGG
AGCAATTAACTTTATTACAACAATTTTAAATATGCGT---TCTTCTTCTGTAACCTTGGA
TTCAATCCCTCTATTTGTTTGATCTGTACTGATTACAGCAGTTCTGTTACTATTGTCTCT
GCCAGTGTTAGCTGGGGCTATTACCATACTCTTAACAGACCGAAACTTTAATACCTCCTT
TTTTGATCCATCTGGAGGAGGAGACCCAATCTTGTATCAACATCTTTTC
>MSSCA589-16|Sarcoptiformes|Cymbaeremaeidae
ATTGGTACCAATAATAATTGGAGCACAAGATATAGCGTTTCCACGGATGAATAACATAAG
ATTTTGATTACTCCCCCCTTCCCTTTTACTTTTATCTTCTTCCGCTTTTGCTGGAATAGG
AGCAGGA---ACAGGATGAACAGTTTACCCTCCTCTAGCTAGAAATTTATTTCATTCTGG
AATTTCTGTTGATTTAGCTATTTTTAGCTTACATTTAGCTGGTGCTTCTTCAATTTTAGG
AGCAATTAATTTTATCACAACTATTATGAATATACGC---TCTTCCACTATAACCCTAGA
CTCAATTCCATTATTTGTATGATCCGTTTTAATTACAGCTATTCTTCTTTTACTATCTCT
TCCAGTTTTAGCCGGA--------------------------------------------
-------------------------------------------------
>MSSCA3751-16|Sarcoptiformes|Scheloribatidae
ACTAGTGCCAATGATGATTGGGGCTCAGGACATGGCTTTCCCTCGAATGAACAATATAAG
ATTTTGACTCCTGCCTCCTTCTCTTACCTTACTATCCTTATCTGCTTTCTCTGGAGCTGG
GGCAGGT---ACGGGTTGAACCGTGTACCCCCCTCTTGCTGGCAATCTTTTCCATTCTGG
AACTTCTGTTGATTTAGCTATTTTTAGCCTACATCTTGCTGGGGCTTCCTCTATCTTGGG
AGCCATTAATTTTATCACAACAATTTTAAATATGCGA---GTTTCTTCTATGAATTTAGA
TACCGTTCCTTTATTTGCATGATCTGTTTTAATTACAGCCGTGTTACTCTTACTGTCTCT
TCCTGTTTTAGCTGGGGCTATTACTATACTTTTAACCGATCGAAATTTTAATACATCTTT
TTTTGAACCTGCCGGGGGTGGGGACCCT---------------------
>MSSCA783-16|Sarcoptiformes|Gymnodamaeidae
ATTGATTCCAATAATAATTGGAGCACAAGATATGGCTTTTCCTCGAATAAATAATATAAG
TTTTTGATTGTTACCCCCCTCATTAACTTTATTGTCAGCATCTGCTTTTGCTGGAATAGG
GGCTGGA---ACGGGATGAACCGTTTACCCACCTTTAGCTGGAAATTTATTTCATTCCGG
AATTTCTGTTGATTTAGCAATTTTTAGATTACATTTAGCTGGGGCCTCCTCTATTTTAGG
AGCCATTAATTTCATTACAACTATTATAAATATACGT---TCCTCTACTATGTCATTAGA
TTCAATCCCCTTGTTTGTATGGTCTGTTTTAATTACAGCAGTTTTACTTCTTTTATCACT
TCCCGTGTTAGCAGGAGCTATCACAATACTATTGACGGATCGGAACTTTAATACCTCTTT
CTTCGATCCGACTGGGGGAGGGGACCCTATTT-----------------
>MSSCA745-16|Sarcoptiformes|Punctoribatidae
GTTAGTTCCAATAATAATTGGAGCACAAGACATAGCCTTCCCGCGAATAAATAACATAAG
TTTCTGATTATTGCCTCCCTCCCTAGCCCTTCTTTCTTCTTCCGCTTTTGCTGGAATAGG
CGCTGGG---ACCGGTTGAACGGTGTATCCTCCGTTAGCTGGAAACCTTTTTCATTCAGG
GTTTTCTGTAGATTTAGCCATTTTCAGTTTACACTTAGCAGGTGCCTCTTCAATCCTAGG
CGCTATTAATTTCATTACCACTATTATAAACATACGG---TCTTCCTCAATAACGTTAGA
TTCTATCCCATTATTTGTATGATCCGTTCTTATTACAGCTGTTCTTTTACTTCTTTCTCT
TCCTGTCTTAGCTGGGGCTATTACTATGTTATTGACAGACCGTAATTTTAATACAACGTT
TTTTGATCCATCTGGCGGTGGGGACCCTAT-------------------
>MSSCA3711-16|Trombidiformes|Erythraeidae
GCTCGTACCAATTATAATTGGTGCCCCAGACATGGCCTTCCCGCGAATGAATAATATAAG
ATTTTGATTGCTCCCTCCTTCCTTATCATTACTAGTACTAGCTTCATTTTCAACTATGGG
AGTGGGC---ACGGGATGGACTATATACCCACCTCTTTCTAGGTTTATAGCGCATAGATA
TGCCTCTATTGAGTTGTCAATTTTTTCTTTACATCTGGCAGGAGCTAGTTCAATCTTGGG
TGCGATCAACTTTTTAACTACCTTCAAAAACATAAGC---AATAAAAATCTTTGATGAGA
CATGATCCCGCTTTTTGTATGAGCAGTCATAATCACCGTAATCTTATTATTGATCTCTCT
GCCAGTACTAGCAGGGGCTATCACTATGTTGTTAATAGACCGAAACTTTAATACCACATT
TTTTGATCCTTGCGGAGGGGGAGACCCAATTA-----------------
>SSJAE3131-13|Trombidiformes|Pionidae
ATTAGTCCCCCTTATGCTAAGAGCACCAGATATAGCTTTTCCTCGAATAAATAATATAAG
CTTCTGATTACTCCCCCCTTCAATTATCCTACTAATCACTAGTTCACTAACCGCAATAGG
AGCAGGA---ACTGGATGGACAGTTTATCCACCTCTATCTAGTAATTTAGCTCATAGAGG
GCCATCAGTTGACCTAACAATTTTCTCTCTTCATTTAGCTGGTGTGTCTTCAATTTTAGG
AGCTATTAATTTTATAGCCACAATTCTTAATATAAAA---CCAAAGCATATAAAGCTTGA
ACAAATACCTTTATTTGTATGATCAATTTTTATTACAACAATTCTGTTACTTTTATCTTT
ACCAGTTTTAGCTGGAGCCATCACAATACTATTAACTGACCGAAACTTTAACACCTCCTT
TTTTGACCCTGCCGGGGGAGGAGACCCAATTCTTTACCAACATTTATTT
>SSPAA5633-13|Trombidiformes|Unionicolidae
ATTGGTCCCCCTAATAATTAGAGCCCCAGACATAGCTTTCCCCCGAATGAACAATATAAG
ATTCTGACTTTTACCCCCTGCCCTAATCCTCTTATGCACCGGCTCTATAACAAACATAGG
GGCAGGG---ACAGGATGAACAGTCTACCCACCCCTATCTGGAAACATCGCCCACGGAGG
AATCTCAGTAGACCTCTCAATCTTTTCCTTACACCTGGCAGGTATCTCATCGATTTTAGG
TGCTATTAACTTTATAGCAACCATTTTAAATATAAAA---CCAAAATTTATAAAAATAGA
ACAAATACCCTTATTTGTTTGGTCCATTTTTATCACAGTAATCCTTCTTCTCCTCTCTTT
ACCTGTCCTAGCAGGGGCCATCACTATGCTACTTAC------------------------
-------------------------------------------------
>MSSCA4491-16|Sarcoptiformes|Nothridae
ACTGGTCCCTTTAATAATCGGAGCACAAGACATAGCTTTTCCACGTATAAATAATATGAG
ATTTTGACTCCTTCCTCCTTCTCTAACCTTCTTAACAGCATCTGGGTTTGCTGGGATGGG
AGCAGGA---ACAGGGTGAACTGTCTATCCACCATTAGCGGGGAACTTATTTCATTCAGG
AATTTCCGTAGATCTAGCAATCTTCAGCTTACACCTAGCAGGAGCTTCTTCCATTTTGGG
AGCAATTAACTTTATTACTACAATTATAAACATACGT---TCTTCAACTAGTAGTCTAGA
CTCAATTCCCCTATTCGTATGGTCAGTGCTAATCACCGCAGTGTTATTGTTACTATCTTT
ACCCGTGCTAGCAGGAGCAATTACAATATTACTAACAGACCGGAACTTCAACACCTCATT
CTTCGATCCGACAGGAGGGGGAGATCCTATTT-----------------
>MSSCA2743-16|Trombidiformes|Tydeidae
ACTAGTTCCAATTATACTAGGAGCTCCAGATATAGCCTTCCCACGAATGAACAATATAAG
ATTTTGACTACTTCCCCCATCACTATCTTTACTTATTATATCCTCTCTAACAGACGTCGG
TGCAGGA---ACAGGTTGAACTGTATACCCACCTTTATCTACACAAATGTTTCATATAGG
AACTTCTGTGGATCTAACAATTTTCTCACTACACCTTGCAGGAATTTCCTCTATTTTAGG
GGCAATTAACTTTATTACGACAATCTTAAACCTTCGT---ATAAAAAGAATGAGATTTGA
AAAAATCCCTCTCTTCGTCTGGTCAGTTTTAATTACAGCAATTCTTTTGCTACTGTCACT
ACCAGTCCTTGCAGGAGCTATTACAATATTATTAACAGACCGAAATTTTAACACTTCTTT
CTTTGATCCCGCGGGAGGGGGGGATCCTATCT-----------------
>MSSCA3726-16|Trombidiformes|Tydeidae
ATTAGTTCCACTAATGCTAGGAGCTCCAGACATAGCATTCCCACGTATAAATAATATAAG
ATTTTGACTGCTACCCCCTTCCCTTTCTCTACTATTATTTTCATCATTCACAGATATAGC
AGCAGGT---ACTGGCTGAACTGTTTACCCACCTCTATCAAATCAAACATTTCACGGAGG
CTCATCAATCGATTTAACTATTTTTTCTTTGCATCTAGCTGGAGCTTCATCTATTTTAGG
GGCCATCAATTTTATTACTACTATCATAAATATACGA---CCTTACATAATTTCATTTGA
ACGACTATCCTTGTTCACTTGATCAGTACTTGTAACAGCAATCCTATTACTACTTTCACT
TCCAGTGCTTGCTGGAGCCATCACTATACTATTAACAGATCGAAACTTTAATACTTCTTT
CTTCGACCCAATTGGGGGGGGTGATCCAATTT-----------------
>MSSCA3339-16|Trombidiformes|Eupodidae
ACTAATCCCAATTATATTAAGAGCTCCAGATATGGCATTCCCCCGAATAAATAATATGAG
ATTTTGATTACTACCCCCATCTTTATCACTTCTTATTATATCTTCAATTACAGAAAATGG
AACTGGG---ACAGGGTGAACAGTATATCCCCCTTTATCAAATCAATTATTTCATAGAGG
GTCATCAGTAGACTTAACAATTTTTTCACTTCACATAGCAGGAATTTCCTCAATTCTAGG
GGCAATTAACTTTATTACAACTATTTTAAATATACGT---CCCAAAAATATAAATTTTGA
ACGAATTCCCCTTTTTGTATGATCAATTATAATTACTGCTATTTTACTTCTACTATCCTT
ACCAGTACTAGCAGGAGCTATTACAATACTCTTAACAGATCGAAATTTCAATACATCATT
TTTTGATCCAGCTGGAGGAGGAGATCCAATTT-----------------
>MSSCA3753-16|Sarcoptiformes|Oppiidae
GCTTGTTCCTATGATAATTGGAGCCCAGGATATAGCTTTTCCACGAATAAATAACATAAG
GTTTTGATTGCTACCTCCTTCCCTATCCTTACTATCTATTTCCGCTTTTGCTGGAGCAGG
TGCTGGA---ACTGGCTGAACAGTATACCCTCCACTAGCAGGGAATCTGTTCCACTCCGG
AATTTCAGTAGACCTAGCAATTTTCAGATTGCATCTCGCCGGAGCTTCTTCCATTTTAGG
AGCTATTAACTTTATTACCACAATTATGAATATACGA---TCTGCTTCTATATCCTTGGA
TTCTATCCCTTTATTCGTCTGATCTGTACTTATTACAGCAGTTTTACTTTTACTGTCTCT
TCCAGTTTTGGCAGGAGCTATCACTATACTACTAACAGATCGTAATTTCAATACTTCTTT
CTTCGACCCTTCTGG----------------------------------
>MSSCA119-16|Sarcoptiformes|Crotoniidae
ACTTGTCCCTTTAATAATTGGAGCCCAAGATATGGCCTTCCCGCGTATAAACAACATAAG
ATTTTGATTACTCCCGCCATCTCTAACCCTTTTGTCAGCTTCTGCTTTTGCAGGAATAGG
AGNTGGG---ACTGGATGAACCGTTTACCCCCCTCTCGCGGGAAGAATGTTTCATTCTGG
TATTTCAGTAGATCTTGCAATCTTTAGGCTTCATCTAGCTGGTGCTTCTTCTATTCTAGG
AGCCATTAATTTCATTACTACTATTATAAACATACGT---TCTTCTGCTATAAGTATGGA
CGCTATCCCGCTATTCGTGTGGTCTGTCTTGGTCACCGCAGTTCTTTTGCTTCTTTCTTT
ACCCGTACTGGCTGGGGCTATTACCATACTTCTAACAGACCGAAACTTTAACACTTCATT
TTTTGATCCT---------------------------------------
>MSSCA727-16|Sarcoptiformes|Punctoribatidae
ACTGGTTCCTATAATAATTGGTGCACAAGACATAGCATTTCCTCGAATAAACAACATAAG
GTTTTGATTGCTTCCTCCTTCTTTAGCTTTACTTTCATCATCAGCTTTTGCTGGAATAGG
GGCTGGA---ACTGGATGGACTGTGTATCCCCCTTTAGCTAGGAACCTATTCCATTCGGG
AATTTCTGTGGATCTCGCTATTTTTAGTCTTCACTTGGCTGGGGCCTCTTCAATTTTGGG
GGCCATCAATTTCATCACCACTATTCTTAATATACGG---TCCTCTTCTATGACTTTAGA
CTCAATTCCTTTGTTCGTTTGATCAGTGCTTATCACAGCAGTGCTGCTATTACTGTCTTT
ACCAGTTCTTGCTGGAGCAATCACCATACTCCTAACAGACCGCAATTTCAACACTACGTT
CTTTGATCCATCGGGAGGAGGGGATCCCAT-------------------
>MSSCA195-16|Sarcoptiformes|Gymnodamaeidae
ATTAGTACCTATAATAATCGGTGCTCAAGATATGGCATTCCCACGAATAAATAACATAAG
ATTTTGACTCCTACCTCCCTCTCTAACTCTTCTTTCTGCTTCAGCTTTTGCAGGGATAGG
TGCAGGA---ACGGGGTGAACAGTCTACCCTCCTCTGGCGGGTAACCTCTTCCATTCCGG
AATCTCAGTAGACCTAGCAATTTTTAGATTACATTTAGCCGGTGCCTCTTCTATTTTAGG
AGCCATTAATTTTATTACAACTATCATAAACATACGA---TCTGCTACTATATCTTTAGA
TTCGATTCCGTTGTTTGTGTGATCTGTTTTGATTACTGCCGTTCTTTTACTTTTATCTCT
ACCAGTTCTAGCAGGAGCAATCACAATATTGTTAACAGACCGCAATTTCAACACTTCTTT
TTTTGACCCTACAGGAGGAGGGGACCCTATTT-----------------
>MSSCA2123-16|Sarcoptiformes|Peloppiidae
ACTTGTACCTATAATGATTGGGGCTCAAGATATGGCCTTTCCTCGAATAAACAATATAAG
ATTTTGATTGCTACCACCCTCTTTAACTCTTCTTTCAGCGTCTGCCTTTGCCGGTACTGG
GGCCGGA---ACTGGTTGGACTGTTTATCCGCCCTTATCAGGAAATATATTCCATTCTGG
TATTTCAGTAGATTTAGCTATCTTTAGGCTACACTTAGCTGGAGCTTCCTCAATTTTAGG
AGCAATTAATTTTATTACTACTATCATAAATATACGT---TCTTCGTCTATAACTTTAGA
TTCAATGCCATTATTTGTATGGTCTGTTTTGATTACAGCAGTATTGCTTTTGTTATCTTT
GCCGGTTTTAGCAGGGGCGATTACCATACTTCTCACAGATCGTAATTTTAACACGTCATT
TTTTGACCCTTCTGGAGGAGGAGATCCT---------------------
>MSSCA133-16|Sarcoptiformes|Brachychthoniidae
GTTGGTTCCTTTAATGATTGGAGCTCCAGACATAGCTTTTCCTCGTATAAACAATATAAG
ATTTTGGCTACTCCCACCCTCTTTGTCTCTTTTAGCTATTTCTTCTTATTCGGGCACGGG
AGCGGGT---ACTGGATGAACTGTTTACCCCCCTTTATCGGATTATGTTTATCATATGAA
CAATAGTGTTGATTTGGCTATTTTTAGATTGCATCTTGCTGGAGCTTCTTCTATTTTAGG
AGCTATCAATTTTATTACTACAATTATTAACATGCGA---GGTCTATCTACTAATTTAGA
TAATGTTCCTTTATTTGTTTGATCAGTTTTCATTACTGCTATTCTTTTACTTCTTTCTTT
GCCGGTATTAGCTGGTGCTATTACTATATTGTTAACAGACCGAAATTTTAATACTACCTT
CTTTGATCCTTCAGGAGGAGGAGATCCTATTT-----------------
>MSSCA2226-16|Sarcoptiformes|Ceratozetidae
ATTAGTGCCTATAATAATTGGGGCACAAGACATGGCTTTCCCCCGAATAAATAACATAAG
ATTTTGGCTACTGCCCCCTTCGCTAGCTTTACTTTCTTCGTCAGCTTTTGCAGGAATAGG
AGCTGGG---ACCGGATGAACAGTTTACCCCCCCTTAGCAGGAAATTTATTTCATTCAGG
GTTTGCTGTGGACTTGGCTATTTTTAGACTTCATTTAGCAGGAGCCTCTTCGATCTTAGG
AGCTATCAATTTTATTACAACAATTTTAAATATACGT---TCTTCGTCTATAACGTTAGA
CTCAATCCCTTTGTTCGTGTGATCGGTGCTGATTACAGCTGTTCTATTGCTGCTATCCTT
ACCAGTGTTGGCTGGTGCTATTACAATGCTCTTAACAGATCGAAACTTCAATACTTCTTT
TTTTGATCCTTCTGGAGGAGGAGACCCCAT-------------------
>MSSCA3371-16|Sarcoptiformes|Suctobelbidae
GTTAGTACCAATAATGATTGGCGCTCAAGACATAGCTTTTCCACGGATAAACAACATAAG
ATTCTGGTTGCTACCCCCCTCTCTCACATTACTTTCTTTATCTGCATTCTCTGGGGTGGG
TGTAGGA---ACAGGATGAACTGTGTACCCCCCTCTCTCAGGAAACCTATTTCACTCAGG
ATTTTCAGTAGATCTAGCCATTTTCAGATTGCACCTAGCGGGTGTCTCTTCTATCTTAGG
AGCAATTAATTTTATTACAACTATTATAAACATACGC---TCTAGTTCCATAAATTTAGA
CTCAATCCCATTATTTGTGTGATCAGTACTTATCACAGCAATTTTACTTCTACTTTCTCT
ACCCGTATTAGCAGGAGCTATCACAATACTATTAACAGATCGAAACTTCAACACAACCTT
TTTTGACCCTTCAGGAGGGGGAGACCCAATCC-----------------
>MSSCA2251-16|Trombidiformes|Pygmephoridae
ACTAATTCCAATTATAATAACAACAGCAGATATAGCCTTTCCTCGAATAAACAATATAAG
ATTTTGATTAATTTTATCTTCACTAACTCTTTTAATCCTTTCTATGCTATCGTCCCAAGG
GGCCGGA---ACAGGATGAACAGTATATCCTCCTTTATCAACACAAACGTTTCATTCAGG
ATCATCAGTAGATCTAGCTATTTTATCTCTACATTTAGCCGGTGCATCATCAATTATAAG
ATCTTTAAACTTTATTATTACTATCTTAAATATGCGA---CCAAAATCTATACTTCTAGA
ATTTATTCCATTATTCGCCTGAAGTGTTCTAATTACTACTTTCCTTTTATTAATAGCTTT
ACCAGTACTAGCAGGAGCCATTACTATATTATTAACAGATCGAAATTTTAATACCTCTTT
TTTTGATCCTAGTGGTGGAGGTGACCCAATTT-----------------
>MSSCA3337-16|Trombidiformes|Pygmephoridae
ACTAATCCCACTTATGATAACAACCCCAGACATAGCTTTTCCCCGAATAAACAATATGAG
ATTCTGACTACTCCTCTCATCACTCACACTTCTACTCTCCTCTATATTAAGTGCACAAGG
TAGAGGA---ACAGGGTGAACAGTTTACCCCCCGCTGTCAAATCAAATCTCCCATTCTGG
GGCGTCAGTGGATCTGGCCATCCTATCGCTCCACTTAGCAGGTGCTTCCTCGATCATAAG
CTCTCTGAATTTTATTATCACAATTCTAAACATGCGC---CCAAAAACAATATGGCTGGA
GCATGTGCCCCTGTTCGCCTGAAGAGTGTTAATCACAACTTTTTTGTTACTTTTAGCCCT
GCCTGTCCTAGCCGGGGCAATCACTATGCTGCTAACAGACCGAAACTTTAATACATCTTT
TTTCGACCCTAGCGGGGGGGGAGATCCAATCCTTA--------------
>MSSCA545-16|Trombidiformes|Tetranychidae
ATTAATTCCTATAATAATAAATAGTATAGATATGTGTTTTCCACGTTTAAATAATATGAG
ATTTTGATTATTAATTCCATCTTTGATTCTTATATTAAATTCTTCTATAAATAAAATTCT
TAATGGA---GTAGGTTGAACTATATATCCTCCTTTAACTAGTTTTATATATAACTCAGG
AGCTTCTATAGAAATAATGATTTTTTCTTTACATATTGCAGGAGTTTCGTCTATTATAAG
TTCTATTAATTTTATTACAACTATTGTTAACATAAAA---AATAAAAATTTTGATAATAA
TAGAATTAGTTTATTTTCTATCTCAATTTTAATTACAACTATTTTATTAATTTTAGCTTT
ACCTGTTTTAGCTGGTGCTATTACTATAATTATTACAGATCGAAATTTTAATACTTCTTT
TTTTGATCCATCAGGAGGAGGAGACCCAAT-------------------
>MSSCA3289-16|Trombidiformes|Triophytydeidae
ATTAGTCCCTATAATAATTGGAGCTCCAGATATAGCTTTCCCTCGAATAAATAATATAAG
ATTCTGACTTCTTCCCCCCTCTTTAATATTTTTAATTATATCTTCTTTTACAGATAGAGG
AAGTGGG---ACAGGGTGAACAGTATACCCTCCCCTTTCAAGACAAGTTTTTCATAGCGG
ACAATCCGTTGATTTAACTATCTTTTCTCTTCATTTAGCAGGTATCTCTTCTATTTTAGG
GGCTATTAATTTTATTACTACTATTATTAATATACGC---TCTCCTTCTTCTTCATTTGA
ACGAATTCCTTTATTTGTTTGAAGCGTACTAATCACTGCAGTATTATTACTACTATCTCT
TCCAGTTTTAGCAGGGGCTATTACCATACTTCTTACTGACCGTAATTTTAATACTTCTTT
TTTTGATCCAGCTGGAGGAGGGGATCCAATTCT----------------
>SSJAE3146-13|Trombidiformes|Pionidae
ATTAGTCCCTCTAATGCTTAGAGCCCCAGACATAGCCTTCCCTCGAATGAATAATATAAG
ATTTTGACTACTCCCGCCCTCTCTAATCCTTCTTACCTTAAGATCTTTAGTAGCAATAGG
AGCAGGC---ACAGGTTGAACAGTATACCCCCCTTTATCTGGTAATTTAGCCCATAGAGG
ACCCTCTGTAGACCTTACTATTTTCTCCTTACATCTAGCTGGAGTGTCCTCCATTTTAGG
GGCTATTAATTTTATAGCAACAATCATTAATATAAAA---CCTAAACACATAAAAATAGA
ACAAATACCCTTATTTGTCTGATCAATCTTCATCACAACTATCCTTCTTCTTTTATCTTT
ACCCGTGCTAGCCGGTGCCATCACCATACTTTTAACCGACCGCAATTTTAACACTTCATT
TTTTGACCCAGCGGGGGGAGGGGACCCAATTCTTTACCAACACTTATTT
>MSSCA130-16|Sarcoptiformes|Oppiidae
ACTGGTTCCTATAATAATTGGAGCACAAGACATGGCCTTCCCTCGTATGAATAACATAAG
ATTCTGACTACTACCTCCTTCTTTATCTTTATTATCTATTTCAGCTTTTGCTGGGATAGG
AGCAGGA---ACGGGATGGACGGTTTACCCACCTTTAGCAAGAAATTTATTTCATTCGGG
AATCTCTGTGGACCTCGCAATTTTTAGATTGCATTTAGCTGGAGCTTCTTCTATTCTAGG
AGCTATCAATTTTATTACTACTATTATAAACATGCGT---TCTTCCTCTATAACACTAGA
TTCGATCCCATTATTTGTGTGATCTGTCTTAATTACCGCCGTGTTGCTATTACTATCGCT
ACCTGTGCTAGCGGGTGCCATTACCATACTATTAACAGACCGTAACTTTAATACCTCTTT
TTTTGACCCCTCAGGGG--------------------------------
>MSSCA3741-16|Sarcoptiformes|Punctoribatidae
ATTAGTTCCAATAATAATTGGAGCTCAGGATATAGCTTTTCCACGAATAAACAACATAAG
ATTTTGACTTCTTCCCCCTTCTTTAGCTCTTCTTTCTTCTTCTGCCTTTGCTGGCATAGG
AGCTGGA---ACTGGTTGAACCGTGTATCCTCCTTTAGCAGGAAACCTTTTTCATTCAGG
AATTTCTGTTGACCTAGCAATTTTTAGTTTACATTTAGCTGGGGCTTCTTCAATCTTAGG
GGCAATTAACTTTATCACTACAATTTTAAACATGCGT---TCTTCATCAATGACTTTGGA
TTCAATTCCTTTATTTGTATGGTCAGTTCTAATTACAGCAGTGCTTTTACTTTTATCTCT
TCCCGTACTAGCTGGAGCAATCACCATACTTTTAACAGACCGAAATTTTAATACATCATT
TTTTGATCCTTCTGGGGGAGGGGATCC----------------------
>MSSCA714-16|Trombidiformes|Tydeidae
AATAGTTCCTATTATACTGGGGATTCCAGATATAGCATTCCCCCGCATAAACAACATAAG
ATTCTGATTATTACCACCATCTCTATCAATATTATTAATATCTTCTATAACAAACAGAGG
AGCAGGT---ACAGGTTGAACAGTTTATCCCCCGCTATCTAACCTAATATACCACTCAAA
TAGTTCTGTAGACTTAACTATTTTCTCCCTTCATATAGCAGGTATTTCTTCTATTCTAGG
GGCTATTAACTTTATTACCACAATCACAAAAATAAAA---CCAAAATCAATAGGATTTGA
GCAAATTCCATTATTCTTATGGTCTATCCTAATTACAACAACCCTACTTCTATTATCTTT
ACCAGTATTAGCAGGAGCTATCACAATATTATTAACAGATCGAAACTTTAACACTTCATT
CTTCGACCCAGCTGGGGGAGGAGACCCAGTGT-----------------
>MSSCA2729-16|Trombidiformes|Microtrombidiidae
GCTAACCCCAATGCTGATCAGAGCACCGGACATGGCCTTCCCCCGCTTAAACAACATGAG
ATTCTGATTGCTAATCCCATCTCTATCCCTTCTATCCATATCTCTGTTCACATCAACGGG
GGTAGGC---ACAGGATGAACAGTATACCCCCCCCTATCAAGCAACATCGCCCACGCAGG
GTCAGCTGTAGACCTAGCCATCTTCTCCCTCCACCTAGCAGGGATCTCCTCTATTTTGGG
GGCCATCAACTTCTTAGCCACAATCACCAATATGCCT---CTTAAATCAAACAAATGAGA
AGCCCTCCCGCTATTCGTATGGTCAATTCTAATCACAGCAATCCTACTACTCCTATCGCT
GCCAGTCCTAGCCGGGGCAATCACTATGCTGCTAACAGACCGCAACTTCAACACATCCTT
CTTCGACCCCTCTGGGGGGGGAGACCCCAT-------------------
>MSSCA2758-16|Mesostigmata|Melicharidae
ATTAATTCCTTTAATAATTTCAGCCCCAGATATGGCTTTTCCTCGAATAAATAATATAAG
ATTTTGATTATTACCCCCTTCTTTAATATTTTTATTAATATCTTCAATATTAGAGTCTGG
AGTTGGG---ACAGGTTGAACTCTTTATCCTCCTCTTTCAAGATTTTTATTTCATAGAGG
AAGGGCTGTTGATATATCTATTTTTTCTTTACATTTAGCGGGTATTTCTTCTATTTTAGG
TTCAATTAATTTTATTTGTACAATTATTAATATACGT---CCTAAAAGTCTTTTAATAGA
GCAAGTTTCTTTATTTGTTTGATCTGTTTTTATTACTACGATTTTATTATTATTAAGATT
ACCTGTTTTAGCTGGTGCTATTACAATACTTCTTACAGATCGAAATTTTAATACAAGGTT
TTTTGATCCAAGGGGGGGAGGAGATCCTGTTT-----------------
>MSSCA518-16|Mesostigmata|Laelapidae
GCTAATTCCTTTATTTATTTCAGCTCCTGATATAGCTTTTCCCCGGCTTAATAACCTAAG
ATTTTGATTAATTATCCCAGCACTCACACTGTTAATCAGATCCAACTTCATAGAAAACGG
TAGAGGG---ACTGGTTGAACCGTTTACCCTCCTTTAGCAAGTAATATCAGTCATAGAGG
AGCCTCAGTAGATCTTACTATCTTCAGTCTACATATTGCAGGAATTTCTTCCATCCTCAG
CTCTATTAACTTTATTACAACAATTATTAATATACGA---CCTAATGCATTAACATTTGA
ACAAATTTCTCTTTTTGTATGATCGATCTTTATTACAACTATTCTTTTACTATTATCACT
ACCAGTACTCGCTGGTGCAATTACTATACTTCTCTCAGACCGAAATTTTAATACTTCTTT
TTTTGACCCTAGAGGA---------------------------------
>MSSCA3287-16|Trombidiformes|Triophytydeidae
ATTAGTACCCATAATAATTGGAGCACCTGATATAGCTTTTCCTCGTATAAATAATATAAG
ATTTTGATTACTACCCCCATCTTTAATATTTTTATTAATATCTTCTTTTACAGATAGAGG
TATAGGA---ACAGGATGGACAGTGTATCCTCCTCTTTCTAATCAAGTTTTTCACAGAGG
ACAATCAGTTGACTTAACTATTTTTTCTCTTCACTTAGCGGGTATTTCTTCTATTTTAGG
AGCAATTAATTTTATTACTACTATTATTAATATGCGT---TCACCATCTTCTTCTTTTGA
ACGTATTCCGCTATTTGTGTGAAGTGTGTTAATTACCGCAATTTTATTACTTTTATCTTT
ACCGGTATTAGCTGGAGCTATTACTATACTTCTTACAGATCGTAACTTTAATACATCTTT
TTTTGACCCAGCAGGAGGAGGAGACCCTATTT-----------------
>SSJAE3144-13|Trombidiformes|Microtrombidiidae
GCTAATTCCTTTAATGGTTAAAGTACCGGATATAGCTTTCCCTCGTTTAAACAATATAAG
ATTGTGACTTTTTCTTCCTTCTTTGATGCTAATAATTTTGTCTATATTTTCTTCTAATGG
AACAGGA---ACAGGATGAACAGTTTATCCTCCTTTAGCCAATAATTTGGCTCATATGGG
CTCTTCTGTTGATTTATCTATTTTTTCTCTTCATTTGGCCGGAATTTCTTCCATTTTAGG
ATCCATCAACTTTCTTGCTACTGTTTTCAATTCTACT---AATAGCTATCAAAATTGATT
TAGAGTTCCTATATTTATTTGATCTGTTATTTTCACTGCTGTTCTTTTAGTCTTATCTTT
ACCAGTTTTAGCAGGGGCTATTACCATGCTACTAACAGACCGAAACTTTAATACATCATT
TTTCGACCCTTCAGGGGGAGGAGATCCAATCTTGTACCAGCACCTATTT
>MSSCA4425-16|Mesostigmata|Laelapidae
ACTTGTTCCTATCATAATTGCAGCTCCCGATATAGCTTTCCCTCGTTTAAATAATATAAG
ATTCTGACTTTTAATTCCTTCATTAATATTTTTATCTTTTTCTTCTTTTCTTGAATCAGG
AGTTGGC---ACAGGATGAACAGTTTACCCGCCTTTATCTAGAAATATTTCTCATAGAGG
TGGGGCTGTTGATCTAGCTATCTTTAGCCTTCATTTAGCCGGCATTTCTTCAATTTTAAG
ATCCATTAATTTTATTTCAACAATCTTAAATATACGA---TGTCCTTTAATTAACTTAGA
AGCCATACCCTTATTTGTTTGATCAACTTTAATTACTACTATTCTTTTGCTTCTTTCTCT
ACCTGTTTTAGCAGGAGCTATTACTATACTATTAACTGACCGTAATTTTAATACTACCTT
TTTTGATCCTAGAGGGGGAGGAGACCCAATTT-----------------
>CNROB785-13|Mesostigmata|Urodinychidae
GTTAATTCCTTTAATATTAGGTGCTCCAGATATAGCTTTTCCTCGTATAAATAATATAAG
TTTTTGACTTCTGCCACCTTCTCTTTTTTTGTTAACAAGATCATCATTAGTTGAATCAGG
AGCAGGT---ACTGGATGAACAGTATATCCACCTTTAGCAAGAAATATATCTCATAGAGG
TGCTAGAGTTGATATAGCTATTTTTTCTCTTCACTTAGCAGGTGTCTCATCAATTTTAAG
TTCAATTAATTTTATTACAACTATTATTAATATACGA---TCATATGATATATTATTAGA
ACGAATTCCTCTATTTGTTTGGTCAGTCCTTTTAACAACAATTTTACTTCTTTTATCTTT
ACCTGTTTTAGCAGGTGCTATTACTATACTTTTAACTGACCGAAATTTTAATACATCATT
TTTTGATCCAACAGGTGGTGGAGATCCCATTTTATATCAACATCTATTC
>MSSCA2571-16|Sarcoptiformes|Oribatellidae
ATTGGTTCCCATAATAATCGGGGCCCAAGACATAGCCTTTCCTCGAATAAATAATATAAG
ATTTTGACTTTTACCCCCCTCTCTTGCACTTCTATCCTCCTCAGCTTTCGCTGGGATAGG
AGCTGGC---ACAGGTTGAACTGTGTATCCACCACTAGCAAGAAATCTATTCCATTCAGG
ATTTTCTGTAGATCTAGCAATTTTTAGGCTTCATTTAGCAGGAGCTTCTTCAATTCTAGG
AGCTATTAATTTTATCACAACAATTTTAAATATACGA---TCATCATCAATATCTTTAGA
CTCAATCCCTCTATTTGTGTGATCCGTTTTAATTACCGCAGTTCTACTCTTGCTATCCCT
TCCGGTTTTAGCAGGGGCTATCACTATGCTTTTGACAGACCGAAATTTTAACACATCTT-
-------------------------------------------------
>MSSCA200-16|Sarcoptiformes|Tectocepheidae
ACTCGTTCCTATAATGATCGGAGCTCAAGATATGGCATTCCCGCGTATAAATAACATGAG
ATTTTGGCTTCTCCCTCCTTCTTTAGTTCTTTTATTGAGCTCTTCCTTTGGGGGCATGGG
AGTTGGA---ACAGGTTGGACTGTTTATCCACCTCTAGCTGGAAATCTATTTCATTCTGG
TATTTCTGTGGATTTGGCTATTTTCAGTTTGCATCTTGCTGGAGCATCTTCTATTCTTGG
TGCTATCAATTTTATTACTACTGTGATTAACATGCGT---TCTTCCTGTATTAGACTGGA
CAGTATTCCTCTTTTTGTTTGATCTGTATTGATCACAGCTGTGTTGTTACTTTTATCTTT
GCCTGTTCTTGCTGGGGCAATTACTATGTTGTTAACTGATCGTAATTTTAATACGTCCTT
TTTTGATCCCTCCGGAGGAGGCGACCCCATTTT----------------
>MSSCA196-16|Sarcoptiformes|Peloppiidae
ACTGGTGCCTATAATAATTGGGGCCCAAGACATGGCCTTCCCCCGGATAAACAACATAAG
ATTTTGACTACTCCCCCCCTCTTTAACCTTACTGTCAGCCTCTGCTTTCGCGGGCACGGG
GGCAGGC---ACCGGATGGACCGTGTACCCACCGCTAGCAGGAAACCTCTTCCACTCCGG
AATTTCAGTAGATCTCGCTATCTTTAGCTTACACTTAGCTGGAGCCTCATCAATTTTAGG
AGCCATCAATTTCATTACAACTATTATGAACATACGG---CCTTCTTCGATAGCCTTAGA
CTCAATCCCGCTATTTGTGTGATCGGTATTAATCACTGCAGTGCTACTTCTTCTTTCCCT
ACCGGTCCTAGCGGGAGCCATCACGATACTGCTTACAGACCGAAACTTTAACACGACCTT
CTTCGACCCCTCCGGTGGTGGAGACCCAAT-------------------
>MSSCA2523-16|Sarcoptiformes|Malaconothridae
ACTAGTACCCCTAATAATTGGAGCTCAGGATATAGCTTTCCCACGAATAAATAACATGAG
GTTCTGGCTTCTTCCACCCTCTCTAACTCTCCTATCTTCCTCCGCATTTGCTGGAATAGG
GGCTGGA---ACCGGTTGAACAGTATACCCACCCTTAGCCGGAAACCTCTTCCATTCTGG
CATTTCAGTGGATTTAGCTATTTTCAGATTGCATTTAGCTGGTGCTTCTTCTATCCTAGG
TGCCATCAATTTCATTACTACCATTATAAATATACGT---TCGTCCTCAATAAATCTAGA
TTCGATCCCTTTATTTGTATGATCCGTCCTTATCACAGCAGTGTTGCTGCTACTATCCCT
ACCGGTCCTAGCAGGAGCCATCACAATGCTTCTGACTGATCGAAACTTCAACACCTCCTT
CTTTGACCCAACTGGAGGGGGCGATCCTATTT-----------------
>MSSCA181-16|Sarcoptiformes|Crotoniidae
ACTAGTTCCTATAATAATTGGAGCCCAGGATATAGCCTTCCCTCGTATAAATAACATAAG
ATTTTGATTGCTCCCTCCCTCCCTAACACTTCTTACATCATCTGCTTTTGCTGGTATAGG
AGCGGGA---ACCGGATGAACAGTGTATCCACCTCTAGCTGGGAGCATATTCCACTCTGG
TATTTCAGTAGATCTAGCAATCTTTAGACTTCATTTAGCAGGAGCTTCCTCTATTTTAGG
CGCCATTAACTTCATTACTACTATTATAAACATACGG---TCTTCCGCCATGAGAATAGA
TGCCATTCCTTTATTTGTGTGGTCTGTCTTGATCACAGCAGTACTTCTCCTACTATCTTT
ACCAGTATTAGCAGGAGCTATCACTATATTATTAACAGATCGAAACTTTAACACCTCATT
TTTTGACCCTACGGGAGGTGGGGATCCCAT-------------------
>MSSCA755-16|Trombidiformes|Eupodidae
ACTTGTTCCAATAATAATTGGGGCTCCTGATATAGCATTCCCTCGAATAAATAATATAAG
ATTTTGATTACTCCCTCCTTCTATTAGTATATTAATTTTATCTTCTTTTAGAGAAACTGG
AGCAGGA---ACAGGATGAACTGTTTACCCTCCTCTTTCAAATTACATGTTTCATAGAGG
AAGTTCTGTAGATTTTACTATTTTTTCTTTACACATAGCAGGAATTTCATCAATTTTAGG
AGCTATTAATTTTATTTCTACAATTATAAATATACGT---TCTGCTTATATGACTTTTGA
ACGAATACCTTTATTTGTTTGATCAGTATTTATTACAGCAATTTTATTACTTTTATCCCT
TCCTGTATTAGCTGGAGCTATTACAATGTTATTAACAGATCGAAATTTTAATACTTCTTT
TTTTGATCCTGCAGGAGGAGGAGATCCTATTT-----------------
>MSSCA767-16|Sarcoptiformes|Eremaeidae
ACTAGTTCCCATAATGATTGGGGCGCAAGATATAGCCTTCCCTCGCATAAACAACATAAG
ATTCTGACTACTACCCCCCTCCCTTTCTTTACTTTCTGCTTCTGCCTTTGCTGGAAGGGG
GGCAGGA---ACAGGGTGAACCGTGTATCCCCCGCTAGCAGGTAACATGTTCCATTCTGG
AATTTCTGTAGATCTAGCTATCTTTAGCTTGCATCTAGCAGGGGCTTCCTCTATTCTAGG
TGCCATTAATTTTATTACTACTATTATAAATATACGA---TCCTCTTCGATAACGTTAGA
TTCTATTCCGTTGTTTGTGTGGTCTGTACTAATCACAGCCGTGTTGCTGTTACTTTCTCT
ACCGGTACTAGCTGGTGCTATCACAATATTGCTAACAGATCGAAATTTTAATACTTCTTT
TTTTGACCCTTCCGGAGGAGGGGACCCAAT-------------------
>MSSCA3324-16|Trombidiformes|Tarsonemidae
GTTAATTCCATTAATTTTATTAAGTTGTGATATAGCTTTCCCTCGAATAAATAATATAAG
TTTTTGATTGATTTTTTCCTCTATAATTTTAATATTCTTATCCATAATATCTTCAAAAGG
ATCAGGA---ACAGGATGAACTATTTATCCTCCTCTTTCTTCTGTAGAGTTTCATTATGG
TTCTTCTATAGATATTACTATTTTATCTTTACATTTAGCAGGTGCTTCTTCTATTATAGG
ATCATTAAATTTTTTATCTTCTATTTTAATTATACGT---CAAAAATCTATTAAAATTGA
ACTATTAAATTTATTTTCTTGAAGAATTTTAATTACTACTTTTTTACTATTATTAGCATT
ACCAGTTTTAGCTGGTGCTATTACTATATTATTAACTGATCGAAATTTTAACACTTCTTT
TTTTAATCCTGCTGGAGGAGGGGACCCAATTT-----------------
>MSSCA2206-16|Trombidiformes|Pygmephoridae
ATTAATTCCCCTAATAATAACCACTCCTGACATAGCCTTTCCACGTATAAACAATATAAG
ATTCTGACTCCTACTCTCTTCTCTCACGCTACTCCTGTCTTCTATATTGAGAGCTCAAGG
TAGCGGG---ACAGGTTGAACTGTTTACCCCCCACTATCAAATCAAATCTCTCACTCTGG
AGCATCAGTTGACTTAGCAATTCTATCCCTTCATCTGGCGGGGGCGTCTTCAATTATAAG
CTCCCTTAATTTCATTATCACAATCTTAAACATGCGA---CCAAAAACACTTTGATTAGA
ACACGTACCCCTATTCGCATGAAGAGTTTTAATTACCACATTTCTCCTCCTCTTAGCCCT
ACCAGTATTGGCAGGAGCTATTACAATACTGCTAACAGATCGAAACTTTAACACATCATT
CTTTGACC-----------------------------------------
>MSSCA3714-16|Trombidiformes|Tydeidae
GTTAGTACCTCTAATGATTACTGCACCAGATATGGCCTTCCCACGAATAAATAACATAAG
ATTTTGATTATTACCCCCTTCTTTGTCATTATTAATTCTTTCATCATTTTCTGATTCAGG
TGCCGGA---ACAGGATGAACTGTATACCCTCCATTATCAAATCAAATATTCCATAGAAC
ACCTGCTATCGATATGACCATTTTTTCTCTTCATCTTGCTGGAGCTTCCTCAATTTTAGG
TGCAATTAATTTTATTACAACCATTTTAAATATGCGA---CCTATAAATATAAAATTTGA
AACTGTCCCATTATTCGTATGATCTGTATTTATCACTGCCATTCTACTTTTACTTTCTCT
TCCTGTCTTAGCTGGAGCCATTACTATATTATTAACTGATCGAAACTTAAATACAAGATT
CTTCGACCCCATGGGAGGAGGAGACCCAATGCT----------------
>MSSCA2495-16|Sarcoptiformes|Nanorchestidae
ACTTATTCCTCTAATGGTTGGTAGCCCTGATATAGCTTTTCCTCGTATGAATAACATGAG
ATTTTGACTTTTACCTCCATCTCTTCTTCTTATAGTTCTTTCTTCTTTCTTTTCTGCAGG
TTCTGGT---ACGGGTTGAACTGTTTACCCTCCTTTGTCTTCTTATCTCGGTCATCCGGG
GGTTTCTGTTGACCTTAGCATTTTTTCCCTTCATTTGGCTGGTATTTCTTCTATCTTGGG
GGCTATCAACTTTATTACTACTATTTTCAATATACGA---ATGTCTGGGATTAGTATAGA
GGGTTTACCTTTGTTTTCCTGATCTGTTCTTGTTACTGCTTTTTTGTTACTTTTATCTCT
GCCCGTTTTGGCTGGGGGTATCACTATGCTTCTTCTTGATCGTAACTTTAATACTAGCTT
CTTTGACCCTTCTGGTGGCGGAGACCCT---------------------
>MSSCA721-16|Mesostigmata|Ologamasidae
ACTAACCCCTCTTATAATTATATCCCCTGATATAGCCTTTCCCCGAATAAATAATATAAG
ATTTTGACTTTTACCCCCTTCTTTAATTCTTCTCTTATTATCTTCTATAGTAGAATCAGG
GGTGGGT---ACTGGATGAACTGTCTATCCCCCCCTGGCAGCCAACATCTCCCATAGTGG
TAGAGCTGTGGATATAGCTATTTTTAGTCTCCATTTAGCAGGAATTTCTTCCATTTTAGG
TTCTATTAATTTTATTACAACAATTATAAATATACGA---CCCAAATATATGTCTATAGA
ACAAGTCCCCCTATTCGTATGATCTGTTTTAATTACTACTATTTTATTGCTTTTATCCCT
TCCAGTATTAGCCGGAGCTATTACAATACTTTTAACGGATCGAAATTTTAATACCTCCTT
TTTTGATCCCGCAGGAGGAGGAGACCCTATTT-----------------
>MSSCA3345-16|Mesostigmata|Zerconidae
ACTTACTCCACTAATAATATCCTCCCCAGATATAGCATTTCCTCGTTTAAATAATATAAG
ATTTTGACTCCTCCCTCCTTCTCTTATATTATTACTAAGTTCTTCTATAATCGAAACAGG
AACTGGG---ACAGGTTGAACTGTATATCCCCCTCTTTCTAATAATATATCACATAGAAG
AATATCTGTAGATTTAACTATTTTTTCTTTACATTTAGCTGGAGTGTCTTCTATTTTAAG
ATCTATTAATTTTATTGTAACAATTTTAAACATACGA---TCTTTAATAATAAATCTTGA
AAAATTTCCTTTATTTATCTGAAGAGTCTTAATCACAACTATTTTACTTTTATTAGCTCT
CCCAGTCCTAGCTGGAGCAATTACAATATTATTAACAGATCGCAACTTTAACACTTCTTT
TTTTGACCCTAGAGGAGGAGGAGATCCTATTT-----------------
>MSSCA3359-16|Sarcoptiformes|Tenuialidae
GTTAGTACCCATAATAATTGGGGCTCAAGATATAGCCTTCCCTCGTATAAATAATATAAG
ATTTTGGTTACTTCCCCCATCTTTAACACTACTATCCGCCTCAGCCTTTGCGGGAATAGG
AGCCGGA---ACAGGATGAACGGTGTACCCTCCTTTAGCAGGAAATCTATTTCATTCAGG
TATCTCTGTAGATTTAGCAATTTTCAGATTACATCTAGCAGGAGCCTCCTCAATTTTAGG
AGCTATTAATTTCATCACCACAATTTTAAACATACGG---TCTTCTTCCATAACCTTAGA
CTCAATTCCCTTATTTGTATGGTCTGTGTTAATTACTGCAGTTTTACTATTATTGTCTTT
ACCTGTTTTAGCAGGAGCGATTACTATATTACTAACAGATCGAAATTTTAACACATCCTT
TTTTGATCCTTCTGGTGGGGGGGATCCTATC------------------
>MSSCA171-16|Trombidiformes|Tarsonemidae
ACTAATTCCTATAATTTTAATTTCTTGTGATATAGCATTTCCTCGAATAAATAATGCTAG
ATTTTGATTACTTACTATTTCTATTTTAATATTATTTTTCTCTATATGTTCATCTAAGGG
ATCTGGA---ACTGGATGAACAATCTACCCACCCCTTTCATCTACTGAATATCACTATGG
TCCTGCAATAGATTTAACTATTTTTTCTTTACATTTAGCAGGAGTCTCATCTCTTATAAG
ATCCTTAAATTTTTTATCTTCTATTTTAATTATACGA---CAAAAATCTATTTTTATAGA
ACTATGTTCTTTATTTTCATGAAGTATTTTAATTACAACATTTCTTCTTTTATTAGCTTT
ACCAGTTTTAGCAGGAGCTATTACGATATTATTAACTGATCGGAATTTTAATACATCATT
TTTTAATCCAAATGGA---------------------------------
>MSSCA710-16|Trombidiformes|Tarsonemidae
ATTAATTCCTATAATTTTAATTTCTTGTGATATAGCTTTCCCTCGAATAAATAATATAAG
ATTTTGAATACTAATTTCTTCTATTTCTTTATTAATTATATCAATATTATCTTCAACAGG
TTCAGGT---ACTGGATGGACTATTTATCCACCTCTATCTTCAGTTGAATATCATTCTGG
TTCATCTGTAGATTTAACAATTTTATCTCTTCATTTAGCTGGAATTTCTTCAATTATAAG
ATCATTAAATTTTTTAGCTTCTATTATAATTATACGA---CAAAAATCTATTTTAATTGA
AATATGTTCTTTATTTTCATGAAGAATTATAATTACAACTTTTTTACTTTTACTAGCTCT
ACCAGTATTAGCTGGAGCAATTACTATATTATTAACAGATCGAAATTTTAATACTTCCTT
TTTTAATCCAAATGGAGGAGGAGATCCAATTT-----------------
>MSSCA747-16|Trombidiformes|Penthaleidae
ACTAGTCCCTATAATAATTATAGCTCCAGATATAGCATTCCCTCGTATAAATAATATAAG
TTTTTGACTTCTTCCTCCATCACTAATACTTTTAATTATATCAGCATTTACCGACTCAGG
AAGAGGA---ACTGGATGAACAGTATACCCACCATTATCAAATCAATTATTTCATAATGG
AAGCTCTGTCGATCTAACAATTTTCTCTTTACATATAGCAGGAATTTCTTCCATTTTAGG
AGCAATTAACTTTATTACAACCATTTTAAATATACGA---CCCAATATAATAAATTTTGA
GCGAATCCCTTTATTTGTCTGATCTGTAATAATTACCGCAATCTTACTATTACTATCTTT
ACCAGTATTAGCTGGAGCAATTACTATATTACTAACAGATCGAAACTTTAATACATCATT
TTTTGACCCTGCAGGAGGGGGTGACCCTATTT-----------------
>MSSCA699-16|Trombidiformes|Eupodidae
ATTAGTTCCAATAATAATTGGAGCTCCAGATATAGCTTTTCCACGTATAAATAATATAAG
ATTTTGATTATTACCTCCTTCATTGTTAATATTGATTTTATCATCTTTTTCTGAAAGTGG
TGCTGGA---ACAGGATGAACAGTTTATCCTCCCTTATCAAATTATTTATTTCATGGTGG
AATATCTGTTGATTTAACTATTTTTTCTTTACATTTAGCTGGAATATCTTCAATTTTAGG
AGCTATTAATTTTATTACTACTATTTTGAATATACGT---TCTAGTTATATAACTTTTGA
ACGTCTTCCTTTATTTGTTTGATCTGTTTTAATTACTGCTGTATTATTATTATTGTCTTT
ACCAGTTCTAGCTGGAGCTATCACTATATTATTAACTGATCGAAATTTTAATACTTCTTT
TTTTGATCCTGCTGGAGGAGGAGATCCTATTT-----------------
>CNROE167-13|Mesostigmata|Phytoseiidae
ACTAGTCCCAATTATATTAAATGCCCCAGACATAGCATTCCCTCGAATAAATAATATAAG
ATTTTGGCTTTTACCTCCTTCCTTAATTTTTTTAATATTTTCATCCTATGTTGAAGTAGG
AGCTGGA---ACAGGATGAACAGTCTACCCTCCTCTTGCTAGAAAATTATTTCATAGAAG
AAGAGCTGTAGATTTGGCTATTTTTAGATTACACTTAGCCGGGTTATCTTCTATTATAGG
AGCCATTAATTTTATCAGAACAATTTTAAATATACGA---CCTATAATGATAAGATTAGA
ACAAATAAGATTATTTGTTTGAGCTACTTTTATTACAGCAATTCTCTTATTATTATCTCT
CCCCGTATTAGCGGGGGCAATTACGATATTATTAACAGATCGTAATTTTAATACTTCTTT
TTTTGACCCTTCGGGGGGAGGGGACCCCGTACTTTATCAACACCTATTC
>MSSCA1496-16|Mesostigmata|Laelapidae
GTTAATCCCTATATTTATTTCAGCTCCTGATATATCTTTTCCTCGATTAAATAATCTAAG
ATTTTGGCTTATCCTCCCAGCATTAACTTTATTAATTCTATCTAATTTTATTGAAAATGG
AAGAGGG---ACAGGATGAACAGTTTACCCTCCTCTAGCAAGAAATATTAGGCACAGAGG
TGCTGCGGTAGATTTAACAATTTTCAGCTTACATATTGCTGGTATTTCTTCAATTCTTAG
TTCAATTAACTTTATCACTACAATTATTAATATACGA---CCTAAATCAATATCATTTGA
ACAAATATCTCTTTTTGTGTGATCTATTTTTATTACAACAATTCTATTACTCCTTTCTTT
ACCTGTTCTTGCAGGAGCTATTACTATATTATTATCTGATCGAAATTTTAATACCTCTTT
TTTTGACCCTAGAGGGG--------------------------------
>MSSCA131-16|Sarcoptiformes|Quadroppiidae
ACTAGTTCCAATAATAATTGGAGCACAGGATATAGCCTTTCCTCGTATAAATAACATAAG
ATTTTGACTTCTTCCCCCTTCTTTAATCTTTCTTACCACTTCAGCTTTTTCTGGAGCTGG
TGTTGGC---ACAGGATGAACTGTGTATCCTCCATTAGCAAACAATATATTTCATTCTGG
AATTTCAGTAGATCTAGCCATCTTCAGCCTTCATTTAGCAGGAGCTTCCTCTATTCTAGG
AGCCATCAACTTTATCACTACTATCATAAACATACGT---TCTTCATCTATAAGACTAGA
CACTATCCCTCTTTTTGTATGATCTGTATTGCTAACTGCTATCTTATTACTTTTATCTTT
ACCAGTTCTAGCTGGAGCTATCACTATATTGCTAACCGATCGAAACTTTA----------
-------------------------------------------------
>MSSCA194-16|Sarcoptiformes|Damaeidae
GCTGGTTCCTCTAATGATTGGGGCACAAGACATGGCATTCCCACGAATAAATAACATAAG
ATTTTGACTACTACCACCATCTCTAACCCTTCTAATTCTGTCTGCCTTTGCGGGAGTGGG
GGCTGGA---ACCGGTTGAACCGTTTACCCTCCTCTTTCAGACTCTCTATTTCATTNTAA
CATTTCAGTAGATTTGGCCATTTTTAGATTACACTTAGCTGGCGCTTCTTCCATCCTAGG
GGCTATTAATTTTATTACTACCATTTTAAACATACGT---TCCTCCTCTATATCAATGGA
CGCCATACCATTATTTGTATGATCCGTACTGATTACGGCCGTTCTTTTACTCCTCTCCCT
ACCAGTACTAGCAGGAGCTATCACCATATTATTGACCGATCGGAACTTCAAT--------
-------------------------------------------------
>MSSCA407-16|Sarcoptiformes|Oribatulidae
ATTGGTACCAATGATAATTGGAGCTCAAGATATAGCTTTCCCTCGTATAAACAACATAAG
GTTCTGACTGTTACCCCCTTCTCTAACCCTTCTCTCTGCGTCTGCCTTTGCGGGGGTTGG
AGCGGGT---ACAGGGTGGACAGTGTACCCCCCTCTCGCTAGAAACTTATTCCATTCTGG
AATTTCTGTGGATCTAGCTATTTTTAGATTGCATTTGGCAGGAGCTTCTTCCATTTTAGG
GGCCATTAATTTCATTACTACTATTTTAAATATACGT---TCTTCTTCTATCACTTTGGA
TTCTATCCCTTTATTTGTTTGGTCTGTTCTTATTACTGCCGTGTTGCTTTTGTTATCTCT
TCCAGTCCTGGCAGGGGCAATTACTATACTTCTCACAGATCGAAATTTTAATACTTCTTT
TTTTGATCCTTCTGGGGGAGGAGACCCTATT------------------
>MSSCA136-16|Sarcoptiformes|Brachychthoniidae
ATTAGTTCCTCTAATGATTGGAGCTCCTGATATAGCTTTTCCTCGGATAAATAATATAAG
CTTTTGATTATTACCACCATCTTTATCATTATTGCTTTTATCTTCTTTTGCTGGGACTGG
TGCTGGG---ACTGGTTGAACTGTCTACCCACCACTCTCAGACTTCAATTTCCACATAAA
CAGCAGTGTGGATCTAGCTATTTTCAGTTTACATTTAGCTGGAGTTTCTTCAATCTTGGG
TGCTATTAACTTTATTACTACAATTATTAATATGCGT---AGTTTAAATACTTCTCTAGA
CAATCTTCCTTTATTCGTCTGATCTGTCTTTATTACTGCTATTTTACTCCTTCTGTCTTT
ACCTGTTTTGGCAGGTGCTATTACAATGCTTTTAACTGATCGTAACTTTAATACTTCTTT
TTTTGATCCAAGCGGAGG-------------------------------
>MSSCA150-16|Mesostigmata|Zerconidae
ACTTATCCCAATGATAACCGCGTCTCCTGATATAGCCTTCCCTCGTATAAATAATATAAG
ATTTTGACTCCTTCCTCCTTCTTTAATTTTATTATTAAGATCCTCAATAATTGAAACAGG
AACGGGG---ACAGGATGAACTATTTATCCCCCCCTTTCTAATAACATGTCTCATAGAAG
AATATCTGTAGACTTAACTATTTTTTCTCTTCACTTAGCTGGAGTCTCTTCTATTTTAAG
TTCCATTAATTTTATTGTAACAATTTTAAATATACGA---AACTTAAATTTAAACCTTGA
AAAATTTCCTTTATTTACTTGAAGAGTACTTATCACAACTATTTTATTGCTCTTAGCGCT
ACCAGTTTTAGCAGG---------------------------------------------
-------------------------------------------------
>MSSCA3348-16|Mesostigmata|Parasitidae
ATTAATCCCTTTGTTAATCTCTGCCCCAGATATAGCATTTCCTCGTATAAATAATATAAG
ATTTTGACTACTTCCTCCTTCCCTTTTACTCCTATTAAGTTCTTCTTTAGTAGAGTCTGG
TGCAGGT---ACAGGATGAACTGTTTACCCTCCTCTTGCAAGAAATATCTCTCATAGTGG
AGGAGCTGTAGATATAGCAATTTTTTCATTACACCTAGCCGGTGTATCTTCTATTTTAGG
ATCAGTAAATTTTATCACAACACTTATAAATATACGA---CCTAAAGAAATAAGAATAGA
ACGCTTACCTCTCTTTACATGATCTGTTTTCATTACTACTATTTTATTACTTTTATCTCT
TCCAGTATTAGCTGGAGCTATTACAATACTTCTTACAGATCGTAATTTCAATACAAGTTT
TTTTGACCCTAGAGGAGGCGGAGATCCTATTT-----------------
>SSPAA5576-13|Trombidiformes|Unionicolidae
GCTAGTCCCTCTAATGATTAGAGCACCAGACATGGCCTTCCCTCGAATAAACAACATAAG
TTTTTGGTTGTTGCCCCCAGCCCTAATCTTACTATGCACCGGATCTATAACCAACATAGG
GGCAGGG---ACTGGCTGAACAGTTTACCCCCCTCTCTCAGGGAATATCGCCCATGGGGG
GGCCTCAGTAGACCTCTCAATTTTTTCACTTCACTTAGCGGGTATTTCATCTATCTTAGG
GGCTATTAATTTCATAGCAACTATTTTAAACATAAAA---CCAAAATTTATAAAAATGGA
ACAAATACCTTTATTTGTTTGGTCTATCTTCATCACTGTTATTTTATTACTCCTATCTTT
ACCAGTGCTAGCAGGAGCGATCACCATG--------------------------------
-------------------------------------------------
>MSSCA546-16|Trombidiformes|Tetranychidae
ATTAATTCCAATAATAATTAATACTACAGACTTATGTTTTCCACGAATTAATAATATGAG
ATTTTGGCTTTTAATTCCTTCTTTAATATTAATAATTAGTTCATCAATAAAAGGAGTAAT
AAACGGA---GTGGGATGAACTATATACCCTCCCTTAACTTCAATTCAATATTTTATATC
TTCTTCTATTGAAATAATAATCTTTTCTTTACACATTGCAGGGGTATCTTCAATCGCTAG
ATCAATTAACTTTATTTCAACTATTTTACTTATAAAA---AATAAAAATTATTTTATAAG
AAATTTAACATTATTCACTTTATCTATCTTAATCACTACATTTTTATTATTACTAGCTTT
ACCAGTTCTAGCAGGTGCTATCACAATAATTTTAATGGACCGAAATTTTAATACATCATT
TTTTGATCCTAGAGGAGG-------------------------------
>MSSCA2779-16|Trombidiformes|Pygmephoridae
ACTAATTCCACTAATAATAACCACTGTAGATATAGCCTTTCCGCGAATAAATAATATAAG
ATTTTGACTTTTACTATCTTCACTTAGCCTTCTTATCTCTTCTATAGTCTCTTCACAAGG
TGCTGGA---ACAGGCTGAACAGTATACCCACCACTTTCAAACCAAATTTCACACTCAGG
ATCCTCAGTAGATATAGCTATTCTATCTCTTCATCTAGCTGGAGTATCGTCTATCATAAG
ATCTCTTAACTTTATTATCACAATCTTAAATATACGA---CCAAAAACAATAGGACTAGA
ATTTATTCCACTCTTTGCCTGAAGAGTACTAATCACAACATTCCTATTATTAATAGCTCT
ACCGGTGCTGGCAGGAGCTATTACTATACTACTAACAGATCGAAATTTTAATACATCTTT
TTTTGATCCAAGAGGTGGTGGAGACCCAATTT-----------------
>MSSCA165-16|Trombidiformes|Tydeidae
ATTAATTCCAATAATAGTTGGAGCCCCAGACATAGCATTTCCTCGAATAAATAATATAAG
ATTTTGATTATTACCACCATCTCTTTCTTTATTACTTATATCTTCTTTTACAGATGCAGG
AGCAGGA---ACTGGTTGAACAGTATATCCCCCACTCTCTAATCAATTATTCCATGGAGG
GGTTTCTATTGATTTAGCTATTTTTTCCTTACATCTAGCTGGAGCTTCTTCTATTTTAGG
AGCCATTAATTTTATCACCACAATTTTAAATATACGT---TCACCTGTAATATTATTTGA
ACGAATCCCTTTATTTACATGATCAGTTTTTATCACAGCAATTCTTCTACTCTTATCTCT
CCCTGTTTTAGCTGGAGCCATTACTATATTATTAACTGATCGAAATTTTA----------
-------------------------------------------------
>MSSCA2532-16|Trombidiformes|Bdellidae
ATTAATTCCTCTAATAATTGGAGCTCCTGACATAGCCTTTCCCCGAATAAATAATATAAG
ATTTTGACTACTTCCTCCTTCTCTATCTCTTCTTACTTTATCCTCTTTCTCTAACTCAGG
AGCTGGA---ACTGGATGAACAGTTTACCCCCCCTTATCTTCTGGAATTGGTCATATAGG
GGCTTCTGTTGATTTAACTATTTTCTCTCTTCATTTAGCTGGAATTTCTTCAATTCTAGG
GGCTATTAATTTTATAACAACTATTTTAAATATGCGA---ACTGACAGATTAAAATTTGA
ACAAATTCCCTTATTCGTATGATCAATTTTTATTACAGTTCTCCTTCTTCTTTTATCCCT
TCCAGTTTTAGCAGGAGCTATTACTATATTATTAACTGATCGAAACTTTAATACTTCTTT
CTTTGACCCTATAGGAGGAGGAGATCCAATTTT----------------
>MSSCA156-16|Mesostigmata|Melicharidae
ATTAATTCCTTTAATGTTATCAGCTCCTGATATAGCTTTTCCTCGAATAAATAATATAAG
ATTTTGGTTATTACCACCTTCATTAATTTTGTTATTATTTTCTTCTTTAGTAGAATCAGG
TGTAGGT---ACTGGTTGAACTATTTATCCTCCTTTGTCTAGAAATTTATTTCATAGAGG
AAGAGCAGTTGATTTATCAATTTTTTCTTTGCATTTAGCAGGAATTTCTTCAATTTTAGG
TTCAATTAATTTTATTAGAACTATTTTGAATATACGT---TTAAATAGAATAAGTTTAGA
ACGAATTCCTTTATTTGTTTGATCTGTATTTATTACTACAATTTTATTATTATTAAGATT
ACCTGTTTTAGCAGGAGCTATTACTATATTATTAACAGATCGAAATTTTAATACAAGATT
TTTTG--------------------------------------------
>MSSCA2742-16|Trombidiformes|Ereynetidae
ACTAGTACCAATAATAATCAGAGCTCCAGATATAGCCTTCCCACGTATAAACAATATAAG
ATTTTGGTTATTACCTCCTTCAATTTCATTATTATTAATGTCCTCTTTTACAGACATAGG
ATCTGGT---ACAGGATGAACTGTGTATCCCCCTTTATCTAATCAACTATATCACGGAGG
GATATCAGTAGATTTAGCTATTTTTTCTCTTCACTTAGCAGGAGCTTCATCAATTTTAGG
TGCTATTAATTTTATTACTACTATTTTAAATATGCGG---CCTAAAATAATAACCTTTGA
ACGAATTCCCTTATTTGTATGATCTATTTTTATTACTGCTATTTTATTATTATTATCCTT
ACCAGTATTAGCAGGAGCTATTACTATATTATTAACAGATCGAAACTTTAATACTTCTTT
TTTTGATCCTGCTGGAGGAGGAGACCCTATCT-----------------
>MSSCA748-16|Trombidiformes|Tydeidae
ACTCATTCCAATCATAATTGGAGCCCCAGATATAGCTTTTCCACGAATAAACAATATAAG
ATTTTGACTATTACCCCCATCCCTCTTAATACTAATTTCATCTTCCTTCACAGCCACAGG
AGCAGGC---AGAGGATGGACAGTATACCCCCCCTTATCAAACATACAATTCCATCAAAA
CAGATCAATTGATATAACAATTTTCTCTTTACACTTAGCAGGAATTTCATCAATTCTAGG
GGCTATCAACATCATAACAACCATCTTAAACATACGA---GCAAAAAACATAAAATTAGA
ACAAATTCCATTATTCGTTTGATCCGTCTTCATTACTACACTATTACTATTACTAGCTTT
ACCTGTATTAGCTGGAGCTATTACAATACTATTAACAGACCGAAACTTTAATACATC---
-------------------------------------------------
>SSPAA5642-13|Trombidiformes|Oxidae
ATTAGTACCCTTGATAATTAGAGCCCCAGATATAGCCTTCCCTCGAATAAATAATATAAG
ATTCTGATTGCTACCTCCTTCTTTAATTCTTCTTTTATCAAGATCTTTTGCATCTATAGG
AGCTGGA---ACAGGATGAACAGTATATCCACCCTTATCAAGAAATATTGCTCACTCTGG
ACCATCCGTAGATCTAACAATTTTTTCTCTTCATTTAGCAGGAGTCTCATCTATTCTAGG
AGCTATTAACTTTATAGCAACAATTTTAAATATAAAA---CCAAAACATATAAAAATAGA
ACAAGTCCCATTGTTTGTATGATCAATTTTCATTACTACAATTTTACTACTTCTGTCCCT
TCCTGTTTTAGCTGGAGCTATTACTATA--------------------------------
-------------------------------------------------
>SSPAA5638-13|Trombidiformes|Limnesiidae
ATTAGTGCCATTAATACTAAGTTCTCCAGACATAGCATTCCCACGGATAAACAACATAAG
ATTTTGACTTCTCCCCCCTTCTCTCACTTTATTACTTTCTAGATCTCTCATATCTATAAG
AGCTGGA---ACAGGATGAACCGTTTACCCACCATTGTCTAGAAATTTAGCTCATAGAGG
GCCAGCAGTTGATTTAACAATTTTTTCACTTCATTTAGCAGGGGTATCTTCAATTTTGGG
GGCAATTAACTTCTTAGCAACTATTTGTAATATAAAG---CCAAAGAATATATTAACAGA
TCAAATTCCCCTATTCGTTTGATCAATTCTTGTCACAGCTATCTTACTATTATTATCTCT
CCCAGTTTTAGCAGGTGCTATTACCATACTCTTAACAGATCGAA----------------
-------------------------------------------------
>CNROE166-13|Mesostigmata|Digamasellidae
ATTAACTCCTCTTATATTAAATAGACCAGATATAGTATTTCCTCGTATAAATAATATAAG
ATTTTGATTATTACCTCCTAGTTTAATTTTATTACTTTCTAGATCTTTAACAGATATTGG
GGCAGGA---ACTGGATGAACAGTTTATCCTCCTTTAGCTAATAATATTAATCATAGAAG
AGCTGCAGTAGATTTAGCAATTTTTAGACTTCATATTGCAGGAATTTCTAGAATTTTAGG
TTCAATTAATTTTATTACTACAATTATAAATATACGA---CCAAAAAATATAACTTTTGA
ACGTATTCCATTATTTGTATGATCTGTTTTTATTACAACAATTTTACTTTTATTAAGTTT
ACCAGTTTTAGCTGGAGCTATTACTATATTATTATTTGATCGAAATTTTAATACTTCATT
TTTTGACCCAAGTGGAGGAGGAGACCCTATTTTATACCAACATTTATTT
>MSSCA2257-16|Trombidiformes|Rhagidiidae
ACTAGTTCCAATAATAATTGGAGCCCCTGATATAGCATTCCCACGAATAAACAATATAAG
ATTCTGATTACTCCCTCCATCTTTATCACTTCTTTTAATGTCAGCTTTTACAAGAGCTGG
AGTTGGA---ACTGGATGAACTGTATACCCCCCATTATCAAGTAACATTGCCCATCCAGG
GGGAGCAGTAGACTTAGGAATCTTCTCTCTGCACTTAGCAGGAGTATCATCAATCTTAGG
AGCAATTAATTTCATAACAACAATTATTAACATACGA---TCCCCAGCTATATCCTTTGA
ACGAATCCCATTATTTGTGTGATCAGTTTTTATTACAGCACTACTTCTTCTTCTATCACT
ACCAGTACTAGCTGGAGCAATCACAATATTACTAACAGATCGAAACTTCAATACATCTTT
TTTTGACCCAGCAGGGGGAGGAGATCCAATTT-----------------
>MSSCA733-16|Sarcoptiformes|Damaeidae
ATTAGTTCCACTAATAATTGGAGCACAGGACATGGCCTTCCCTCGTATAAATAATATAAG
ATTTTGGCTTTTACCTCCATCCTTGACTCTTTTAATTCTATCAGCTTTTGCTGGGGTGGG
GGCCGGA---ACTGGGTGAACGGTATACCCCCCTCTGTCGGATTCTATGTTTCATTCAAA
TATTTCAGTAGATCTGGCCATCTTCAGATTGCATCTAGCTGGAGCATCTTCCATTTTAGG
AGCCATCAATTTCATTACTACAATTTTAAACATGCGA---TCTTCCTCTATGACCATGGA
CTCCATGCCCCTATTTGTATGGTCTGTACTCATTACCGCCATTTTACTACTACTTTCTCT
ACCTGTTTTAGCTGGAGCTATCACCATATTACTCACAGATCGAAATTTTAATACCACTTT
TTTTGATCCATCCGGAGGAGGTGATCCTATTT-----------------
>MSSCA2529-16|Trombidiformes|Rhagidiidae
ATTAGTTCCCATAATAATTGGAGCTCCAGATATAGCATTCCCACGAATAAATAATATAAG
ATTTTGACTTCTGCCCCCCTCATTATCTTTATTAATAATGTCCGCTTTTACTAGAGCAGG
AGTAGGA---ACAGGATGAACAGTATATCCTCCTCTATCCAGAAACATCGCTCACCCAGG
AGGAGCTGTAGACTTAGCCATTTTCTCATTACATTTGGCAGGAATTTCCTCAATTTTAGG
AGCAATCAATTTTATAACAACAATTATCAATATGCGA---GCTTCATCTATAACATTTGA
ACGAATCCCTCTATTCGTTTGATCTGTATTTATTACAGCACTTTTATTATTATTATCCTT
ACCAGTATTAGCAGGAGCAATCACAATATTATTAACAGATCGAAATTTTAACACATCTTT
CTTTGATCCAGCAGGAGGAGGAGACCCAA--------------------
>MSSCA520-16|Mesostigmata|Zerconidae
ACTAATTCCTTTAATGATAATAACACCTGATATAGCTTTTCCTCGAATAAATAATATAAG
ATTTTGACTTCTTCCTCCATCCTTAATTTTATTATTAAGAGCAACTATAGTAGAATCTGG
GGCTGGA---ACTGGTTGAACTGTCTACCCTCCTCTTTCTAGAAATATTTCTCATAGAGG
AATATCTGTAGATTTAACAATTTTTTCTTTACACTTAGCTGGTGTCTCTTCTATTTTAGG
CGCTATTAATTTTATTGTAACAATTTTAAATATACGA---AATAATGCTTTAAAAATAAA
TAATATATCTTTATTTGTTTGAAGAATTTTTATTACAACTATTTTACTTTTATTAGCTTT
ACCTGTTTTAGCAGGAGCAATCACAATACTTTTAACTGATCGAAATTTTAACACTTCTTT
TTTTGACC-----------------------------------------
>MSSCA742-16|Sarcoptiformes|Suctobelbidae
ATTAGTACCAATAATAATTGGAGCCCAAGACATAGCTTTCCCACGGATAAATAACATAAG
ATTCTGGTTACTACCCCCTTCATTAGCCCTTCTTTCTATCTCTTCCTTAGCAGGAGTAGG
CGTGGGA---ACAGGATGAACGGTCTACCCTCCTTTAGCTGGAAACCTGTTTCATTCCGG
ATTCGCAGTTGACTTAGCTATTTTTAGTCTCCATCTAGCGGGTATCTCTTCAATTCTAGG
TGCTATTAATTTTATCACAACAATTATAAACATACGT---TCTTCTTCTATTACCCTAGA
TTCCATTCCACTATTTGTATGGTCTGTTTTAATTACAGCTATTCTATTGCTATTATCATT
ACCTGTTTTAGCTGGAGCTATCACAATACTACTAACAGACCGAAATTTTAATACAACCTT
TTTTGATCCATCAGGAGGAGGAGACCCAAT-------------------
>MSSCA521-16|Mesostigmata|Zerconidae
ATTAGTACCCCTAATATTAATCACCCCTGACATAGCTTTTCCTCGTTTAAATAATATAAG
ATTTTGACTGTTGCCTCCTTCTTTAATTTTTTTACTGAGATCCTCACTAATTGAATCTGG
GGTCGGT---ACAGGATGAACTGTATACCCCCCTCTTTCTAATAATATTTCACATAGAGG
AATAAGTGTAGATATGGCTATTTTTGCTCTACACTTAGCTGGAATTTCTTCAATTTTAAG
AGCTATCAACTTCATTGTAACAATTTTAAATATACGA---CCTTTACATATAACAATAGA
AAAAATACCTTTATTTATTTGAGCAATTTTTATTACTACTATTTTACTCCTTTTAGCTCT
ACCTGTTTTAGCCGGCGCAATCACCATACTTTTGACTGACCGAAATTTTAATACTTCATT
TTTTGACC-----------------------------------------
>MSSCA4024-16|Sarcoptiformes|Alycidae
GTTAGTGCCCTTAATGCTAGGAGCTCCTGATATAGCATTCCCCCGAATAAATAATATGAG
ATTTTGAATATTACCTCCTTCTTTTTCTTTTTTAATTTTTTCTTCTTTTTTTGGCAGTGG
AGTAGGG---ACGGGTTGAACTGTGTACCCTCCTTTGTCTAGAAATTTATCCCACTTAGG
GAGCTCTGTTGATATAGCTATTTTTTCTTTACATATGGCAGGAGCCTCTTCTATTCTAGG
AGCTATTAATTTTATTACCACAGTTATAAATATACGT---TCTTTGCCTATAAGATATGA
GTTGATGCCTTTATTTGTATGATCTGTTTTTTTTACTGCGATCCTATTGTTATTATCACT
ACCTGTGTTGGCTGGAGCCATTACTATATTATTGAGTGACCGAAATTTTAATACTTCTTT
TTTTGATCCCGCCGGGGGAGGGGATCCTATTT-----------------
>CHACA583-09|Mesostigmata|Laelapidae
GCTTACCCCAATTCTAATCTCTACACCAGATATAGCTTTCCCCCGTCTTAATAATATAAG
GTTTTGACTAATCATCCCTTCATTAATTTTACTAATTTTTTCCAGATTCGTCGAGAACGG
GGCAGGT---ACTGGTTGAACAGTTTACCCTCCTTTAGCAAATAATGTTAGACACAGGGG
GGCCTCTGTTGATTTAACAATTTTTAGCCTTCACATTGCTGGTATCTCTTCTATTCTCAG
ATCTATTAATTTTATTACTACTATTATTAATATGCGT---CCTAAATCTTTAATTTTTGA
ACACTTGTCATTATTCCTATGATCTATTTTAATTACAACAATTCTTTTATTACTATCCTT
ACCGGTTTTAGCTGGTGCTATTACCATACTACTATCAGACCGTAATTTCAACACATCTTT
TTTTGA-------------------------------------------
>MYMCA316-11|Mesostigmata|Phytoseiidae
ACTAGTACCTTTGATAATTATATCTCCTGATATAGCTTTTCCTCGAATAAATAACATAAG
TTTTTGACTCCTTCCTCCTTCTTTAATATTATTACTACTATCTTCCTACTCAGATATAGG
AACTGGA---ACCGGATGAACAGTCTATCCCCCTCTCTCAAATAACACATTTCATAATAG
AGTCTCAGTCGACCTAACTATTTTCAGTTTACATATAGCCGGTATTTCTTCAATTATAGG
AGCTATCAACTTTATTTGTACAATTATTAATATACGC---CCCATAAAAATAAAAATTGA
ACAAATACCTTTATTTGTTTGATCTATTCTAATTACAACAATCTTATTACTTCTTTCACT
GCCCGTCCTTGCGGGGGCAATTACAATACTCTTAACAGATCGTAACTTTAATACTTGTTT
CTTTGATCCTTGTGGAGGAGGAGATCCTATCCTATATCAACATTTATTT
>MYMCA306-11|Trombidiformes|Stigmaeidae
ACTTACCCCTATCTTAATTTCTTCAATTGATATAGCTTTCCCACGTATGAATAACATAAG
TTTTTGAATTTTACCCCTTTCCCTATCTTTTTTAATTTTAAGCTCATTTTCTGATATAGC
TTCGGGA---ACAGGTTGAACTATATATCCCCCATTATCTAATAGACAATTTCATAGATC
TTTAACAGTAGATTTAACAATCTTTTCACTTCATCTAGCAGGATTTTCTTCAATTTTTAG
ATCAATTAATTTTATTGTCACAATCTTAAATATACGA---CCTATTAAAATAACAGAATC
TAAAATTTCGTTATTTTTATGATCAATTATAGTAACAACTATTTTATTAATTTTAGCATT
ACCAGTTCTAGCTGGGGCTATTACTATACTTTTATTTGATCGAAATTTTAATACATCATT
TTTTGATCCAGCTGGAGGGGGGGACCCAGTCCTATTTCAACATTTATTT
>MYMCE311-12|Mesostigmata|Melicharidae
ACTAGTTCCTTTAATATTATCTGCGCCTGATATGGCATTTCCTCGAATAAATAATATGAG
GTTTTGATTATTACCTCCTTCTTTATTAATGTTATTATTTTCTTCAATAGTTGAATCTGG
TGTAGGA---ACTGGTTGAACAATTTATCCCCCTTTGTCAAGAAGCCTATTCCATAGAGG
TAGCGCTGTGGATTTATCAATTTTTTCTTTACATTTAGCGGGGATTTCCTCTATTTTAGG
TTCTATTAATTTTATTTGCACTATTTTAAACATACGC---TCTAAAAATCTTTATTTAGA
GCGTATGCCCTTATTCGTCTGATCTGTATTAATTACAACAATTTTGTTGCTTTTGAGTCT
TCCTGTTTTAGCAGGAGCTATTACTATATTATTGACAGATCGTAACTTTAATACTAGATT
TTTTGACCCTAGAGGGGGGGGAGACCCTGTTTTATATCAACATTTGTTT
>OPPDG2682-17|Trombidiformes|Microtrombidiidae
AATTATCCCTTTAATAGTTAAAATCCCTGATATAGCTTTTCCACGTTTAAATAATATAAG
TTTATGACTTCTTATTCCCTCTTTGTCTTTTATAATTTTATCAATATTTTCGTCTAATGG
ATCAGGT---ACAGGGTGGACAGTTTACCCCCCACTATCCGGTAATATGGCACATAGAGG
AGTGTCTGTGGATTTTTCAATTTTTTCTCTGCATTTAGCTGGAGTTTCTTCTATTTTAGG
GTCTATCAACTTTCTTGTTTCAGTATTCAATTGTTTA---AATTTTTCTCAAAAGTGATT
TACTATTCCAATATTTATTTGGTCTGTTATTTTTACAGCGACTCTTTTAGTACTTTCCCT
GCCGGTTTTGGCAGGAGCTATCACTATGCTGCTAACAGATCGAAATTTTAATACATCTTT
TTTTGACCCCTCTGGGGGGGGTGATCCTATTCTATACCAACATTTATTT
>GENWM033-15|Trombidiformes|Hydrachnidae
ATTAGTCCCAATAATAATTAAAGCACCTGATATGGCATTCCCTCGAATAAATAACATAAG
ATTTTGACTTCTTCCCCCTTCCTTAACTCTTTTAGTTTCAGGGCCCCTATTTTCAATGGG
AGCTGGA---ACAGGGTGAACAGTTTACCCCCCTCTTTCAGGGAACATTGCCCACAGAGG
CCCATCCGTAGATTTATCCATTTTTTCCCTCCACATTGCTGGTATTTCTTCTATTTTAGG
GGCCATTAACTTTATAACTACAATCCTCAACATGAAA---CCATCATATTTAAAATATGA
GCAAATCTCTTTGTTTGTTTGATCCATTTTTATCACTGTTACTTTACTTTTATTATCTTT
GCCAATTTTAGCAGGAGCTTTGACAATATTATTAACAGATCGAAACTTTAATACATCCTT
TTTTGACCCAGCTGGGGGGGGAGACCCAATTTTATACCAACATTTATTT
>SWLNP394-15|Sarcoptiformes|Scheloribatidae
GTTGGTCCCAATCATGATTGGAGCACAAGACATGGCCTTCCCTCGAATGAATAACATAAG
TTTCTGACTTCTACCCCCCTCTCTTTCATTCCTTTCTCTATCTTCTTTTATAGGAACTGG
AGTGGGG---ACTGGATGAACGGTGTACCCACCCCTAGCAAGAAGCCTATTCCATTCTAC
TACTGCGGTAGACTTAGCTATCTTTAGTCTTCATTTGGCAGGAATCTCTTCCATTTTAGG
AGCTATTAATTTCATCGTGACCATTTTAAATATGCGA---ACTACTGCAATAAATTTAGA
CACAATACCTTTATTCGCATGGTCTGTCTTAATTACTGCTGTACTACTACTTCTTTCTCT
TCCTGTATTAGCCGGTGCTTTAACAATACTTTTAACAGACCGTAATTTTAACACCTCTTT
TTTTGATCCTTCTGGAGGAGGGGACCCTATTTTATACCAACATTTATTT
>SWPIN683-15|Sarcoptiformes|Euphthiracaridae
ATTGGTTCCTCTGATGATTGGCGCCCAGGATATGGCCTTCCCTCGTATAAACAACATGAG
GTTCTGACTCTTACCTCCCTCCATTTTTCTTTTAATAACTTCTTCTTTGTCAGGGGTAGG
CGCTGGA---ACAGGATGGACTGTGTACCCACCTTTGGCCTCCGTTAACTTTCATTCACA
CAGAGCGGTGGACATAACTATTTTCAGCCTACACTTAGCCGGTGTTTCGTCGATTCTAGG
TGCCATCAATTTCATCAGTACAATTGCGAACATGCGA---ACCCCTCGTATATCTTTGGA
TAGGACACCGCTGTTTGTTTGATCAGTACTAATTACAGCAATCCTGCTGCTTTTATCTCT
CCCAGTCTTAGCAGGCGCGATTACGATACTTCTGACAGATCGAAACTTTAATACATCCTT
TTTCGACCCAACAGGGGGGGGCGACCCCATCCTTTACCAGCACTTATTT
>CNTNB1630-14|Mesostigmata|Ascidae
GCTAGTTCCTTTAATAATCAGAGCCCCCGACATAGCCTTCCCACGAATAAATAATATAAG
ATTTTGACTCCTCCCCCCTTCTTTAACTTTATTAATATTATCAAGTATAGTCGAAAGAGG
CGCAGGG---ACAGGTTGAACAGTGTACCCTCCTCTAGCAAGAAATATTGCGCACAGAGG
CAGTTCTGTTGATTTAGCAATTTTTAGACTGCATTTAGCAGGGGTTTCTTCAATTTTAGG
GGCTATTAATTTTATTTCCACTATTTTAAATATACGA---GCAAAAAATATAAAAATAGA
ACAAATGTCTTTATTTGTGTGGTCTGTATTTATCACAGCTATTCTTTTATTATTAAGGCT
GCCTGTTTTAGCAGGAGCGATCACTATGCTATTAACAGATCGAAACTTTAACACAACTTT
TTTTGATCCTAGAGGGGGAGGAGACCCTGTTCTCTATCAACATTTATTT
>MBIOE1799-13|Trombidiformes|Aturidae
ATTAGTGCCAATGATACTAGGAATTCCAGATATAGCTTTCCCACGTATAAACAACATAAG
ATTTTGGCTACTCCCCCCAGCTTTAATACTTTTATTACTAAGCTCTATAACTTCAATAGG
AGCAGGA---ACTGGCTGAACGGTTTACCCTCCTTTATCCAACAATATAGCACATGCTGG
AGCCTCGGTAGATTTAACCATTTTTTCTCTACATCTTGCGGGAATTTCCTCTATTTTAGG
GGCAATTAATTTTTTAGTAACAACCATAAACATAAAA---CCAAAATTCATATCATTAGA
GCAAACTCCTTTATTTGTGACTTCAGTTATTATTACAGCAATTTTACTTCTTCTTTCATT
ACCAGTATTAGCAGGAAGTATTACAATACTTCTAACAGATCGAAATTTCAACACATCTTT
TTTTGATCCAGCAGGAGGAGGGGATTTAATTCTATACCAACATTTATTT
>MYMCA783-11|Trombidiformes|Eupodidae
ACTAGTACCAATTATAATTGGAGCTCCAGATATAGCATTCCCACGAATAAATAACATAAG
ATTCTGATTATTACCCCCAGCTTTAATACTTCTAATTATATCATCATTATCAAACAGAGG
AGCTGGA---ACAGGATGAACAGTATACCCCCCTCTCTCAAATCAAATATTCCATAGAGG
ATCTTCTGTTGATTTAACAATTTTTGCTCTTCACATAGCTGGAATCTCATCTATTCTGGG
AGCAATCAACTTTATCACAACTATTATAAATATACGA---AGAAAAATAATAAATTTTGA
ACGAATGCCATTATTTGTTTGATCAGTTTTAATTACAGCTATTTTACTATTACTATCACT
ACCAGTATTAGCAGGAGCCATTACAATACTTTTAACAGACCGAAATTTTAATACTTCATT
TTTTGACCCTGCGGGAGGAGGAGACCCAATTTTATATCAACATTTATTT
>MYMCE119-12|Trombidiformes|Tydeidae
ACTAGTGCCCATTATACTAGGAGCCCCTGATATAGCATTTCCACGAATAAATAACGTAAG
ATTCTGACTCCTGCCACCATCATTATCTTTGCTAGTGATATCCTCTCTGACAGACGTGGG
GGTTGGA---ACAGGATGAACAGTTTACCCCCCCTTATCTACCCAATTATTCCATAGAGG
GGTAGCAGTAGACCTAGCCATCTTCTCTTTACACTTAGCAGGTGTATCCTCTATCTTAGG
AGCTATTAACTTTATTACAACCACTCTAAATTTGCGA---CTAAAAACAATAAGATTTGA
AAAAATCCCACTATTTGTTTGGTCAGTACTCATCACAGCCGCGCTGCTACTACTATCCCT
TCCTGTGCTGGCTGGAGCTATCACAATACTATTGACCGATCGAAATTTTAATACATCATT
TTTTGACCCCGCGGGGGGAGGGGACCCAATCCTATATCAACACTTATTT
>MYMCA1010-11|Trombidiformes|Tydeidae
ACTAGTTCCAATCATACTGGGAGCCCCTGATATAGCATTCCCTCGAATAAATAACATAAG
CTTTTGGTTACTGCCACCTTCTTTATCACTTTTAATCGCATCTTCGTTAACAGATGTGGG
GGCTGGG---ACAGGGTGAACTGTTTACCCCCCCCTATCTACACAGATATTCCATGGGGG
AGTGTCAGTAGACCTAACAATTTTCTCTCTCCACCTGGCCGGAATCTCATCAATTCTAGG
TGCAATTAACTTTATTACGACCATCCTTAATCTACGA---CTAAAGACTATAAGATTTGA
AAAAATTCCATTATTTGTATGGTCTGTTCTAATCACAGCAGTTCTACTTCTACTATCATT
GCCAGTTCTAGCAGGGGCAATTACAATGCTATTAACAGACCGAAATTTTAACACATCATT
TTTTGATCCTGCGGGGGGAGGAGACCCCATCTTATATCAACATTTGTTT
>CNNHE2467-14|Trombidiformes|Johnstonianidae
GTTGGTACCATTGATAATTGGGGCTCCAGATATAGCATTCCCCCGGATAAACAACATAAG
ATTTTGACTGCTGCCTCCTTCTCTATCACTTTTAACACTCTCGTCATTTGTAGCTATAGG
AGCTGGG---ACAGGATGAACAGTTTACCCCCCTCTGTCAAATAATATGTCCCACGCAGG
GCCCTCTGTAGATTTAGCTATCTTCTCCCTCCATCTAGCAGGTATCTCTTCAATTTTGGG
ATCCATTAACTTTATAGTTACAATTATAAATCTAAAA---ATCAACCATCTAAAGTTTGA
ACAAATTCCATTATTCGTATGATCAATTTTCATCACCACCATTCTTTTGCTCCTATCATT
ACCCGTGCTTGCAGGAGCGATCACCATACTACTCACAGATCGAAACTTTAACACATCATT
CTTCGACCCTGCTGGTGGGGGGGACCCAATCTTATACCAACATCTCTTT
>OPPUM1836-17|Trombidiformes|Eriophyidae
ACTTATTCCTATAATACTAGGTTGCCATGATATACATTTCCCCCGAATAAATAATCTAAG
GTTTTGGATATTACTTCCTGCTATAATGTTTCTGATTTTATCCTCCTACCTTTCTTTGGG
ATGCGGA---ACAGGGTGGACGGTGTATCCTCCTCTTTCTAGAATTTACTTTCACAATGA
TATTTCCGTTGACTTACCTATTTTCTCTTTCCATCTTGGTGGTGTCTCTTCTATTCTTAG
TTCAATCAATTTCATTACCACTATCTTTGTTATGCGT---TTCTCAGGTCTTTTAATAGA
ACGTCTCCCTTTATTTATTTGGTCCATGTTAGTTACTTCCTTTTTGCTTCTTCTATCACT
TCCTGTTTTAGCAGGAGCCATTACCATGCTCTTAACAGATCGGAATCTTAACACCTCATT
CTTCGATCCTTTAGGAGGAGGGGACCCTATTCTTTATCAGCATTTATTT
>AMOR548-10|Sarcoptiformes|Trhypochthoniidae
GTTAGTACCGATAATGATTGGTGCTCAAGACATGGCATTCCCTCGAATAAATAACATAAG
ATTTTGACTTTTACCCCCTTCTTTGACACTTTTATCAGCCTCAGCTTTTGCAGGGATGGG
AGCCGGA---ACAGGATGAACGGTATACCCACCCTTGGCTGGAAATCTTTTCCATTCTAG
AATTTCAGTAGATTTGGCAATTTTCAGATTACATTTAGCCGGTGCCTCTTCCATCTTAGG
GGCAATTAATTTTATTACTACAATTATAAACATACGT---TCTTCTTCTATGAGACTTGA
TTCTATCCCTCTCTTTGTTTGATCCGTTCTAATTACAGCAGTTTTACTACTCTTAGCCCT
CCCAGTCCTGGCAGGAGCTATCACTATACTACTAACGGATCGTAACTTTAATACTTCGTT
TTTTGACCCTACTGGAGGAGGCGACCCAATTTTATACCAACACCTATTT
>CNSLS182-13|Trombidiformes|Pionidae
ACTCGTTCCCTTAATAATCAGAGCACCCGACATAGCTTTCCCACGGATAAATAATATAAG
ATTTTGACTATTACCCCCATCGATTATTCTCCTTATTACTGGATCTTTGACATCTATGGG
AGCTGGA---ACAGGGTGAACAGTCTACCCTCCTTTGGCAGGGAACTTAGCCCACGCCGG
ACCCTCAGTAGACTTAACAATTTTCTCTCTTCATTTAGCCGGAGTTAGATCAATTTTAGG
TGCTATTAACTTTATAGCAACGATTTTAAATATAAAA---CCTAAACATATAAAGCTTGA
ACAAATACCTTTGTTTGTATGATCTATCTTTATCACTACTATTCTTTTACTCTTATCCTT
ACCGGTATTAGCTGGAGCTATCACTATACTTTTAACTGACCGAAATTTTAACACTTCTTT
CTTTGACCCAGCAGGAGGGGGAGACCCAATTCTTTACCAACATCTATTT
>OPPDC1644-17|Sarcoptiformes|Scheloribatidae
ACTAATCCCTCTCATAGTAGGGGCACAAGATATGGCTTTTCCACGAATAAACAATATAAG
ATTTTGACTTTTGCCCCCCTCTCTAACTCTTCTATCGATGTCAGCCTTTGCAGGCTCTGG
AGCCGGT---GCCGGTTGAACCGTTTACCCCCCTTTAGCTAGGAATCTTTTCCACTCAGG
AATTTCGGTCGACTTAGCAATTTTCAGTCTTCATCTAGCTGGTGCCTCCTCCATTCTAGG
AGCAATTAACTTTATCTCTACAATTACGAACATACGC---TCATCTTTCATAAACCTAGA
CATGATCCCTCTATTCGCGTGATCTGTTTTAATCACGGCAGTGCTTCTACTTCTATCCCT
CCCTGTTTTAGCGGGGNCTATTACGATACTTCTCACAGACCGAAATTTTAACACCTCATT
CTTCGAGCCCTCAGGAGGGGGGGATCCCATTCTTTACCAGCATTTATTT
>CNKTG1744-15|Mesostigmata|Ascidae
ACTTGTTCCTTTAATAATCTCCGCCCCTGATATAGCCTTCCCTCGAATAAATAATATAAG
CTTCTGGCTTCTCCCCCCTTCTTTAACATTATTACTGTGCTCAAGTCTTGTAGACTCAGG
TGCGGGC---ACAGGCTGAACAGTTTACCCCCCTCTTGCAAGAAACCTTGCACACAGAGG
GGTAGCCGTAGATTTAGCTATTTTTAGCCTACATTTAGCAGGAGTGTCTTCTATTTTAGG
CGCAATTAATTTTATTTCAACTATTTTAAATATACGT---CCAAAAAGTATAAGCCTTGA
ACGGATGCCTTTATTCGTTTGATCTGTTTTTATTACAGCCATTTTACTTTTATTAAGTCT
GCCGGTACTAGCAGGAGCTATTACAATACTACTAACAGATCGTAATTTTAATACCACCTT
TTTTGATCCGAGGGGGGGAGGGGATCCTGTGCTCTATCAACATCTTTTT
>MSSCA2711-16|Sarcoptiformes|Chaetodactylidae
ATTGGTTCCCTTAATAATTGGCGCCTTGGATATGGCCTACCCCCGCCTGAATAATATAAG
GTTTTGATTGCTTCCTCCTTCTCTCTCTTTGTTGTTAATATCTGCTGTTGTGGGCAGGGG
GGTAGGA---ACAGGTTGAACTGTTTATCCCCCTTTGTCAAATGGTGTCTTTCATTCTGG
TCCTGCTGTAGATTTTGGCATCCTTAGATTGCATATTGCGGGTGTTTCTTCTATTTTGGG
GGCTATTAATTTTATTGTCACCATTATTAATATGAAA---ACAGCTGGGATGAGGTGGGT
TAATGTTCCTTTGTTTGTATGGTCTGTTTTTATTACTGCTTTCTTGTTGGCTTTTTCTTT
ACCGGTGTTAGCTGCAGCCTTAACCATGTTGTTGACGGATCGTAATTTTAATACTACCTT
TTTTGACCCCGTGGGTGGGGGGGATCCTATTT-----------------
>SSGLC1418-15|Sarcoptiformes|Licnodamaeidae
GCTAGTACCTATGATGATTGGAGCACAAGACATGGCATTCCCACGAATAAACAATATAAG
ATTCTGACTTTTACCCCCCTCTTTAACTCTTCTTTCAACGTCAGCTTTTACTGGAATGGG
GGCTGGA---ACCGGTTGAACAGTGTATCCTCCTTTAGCAAGAAATATATTTCACTCCGG
ATTTTCTGTGGACCTCGCAATCTTCAGGTTACACTTAGCGGGGGCCTCCTCTATTTTAGG
GGCAATTAATTTTATCACAACAATTATAAATATACGA---ACAGCAACTATAACACTAGA
TTCCATTCCACTCTTCGTTTGATCTGTGTTGATCACAGCAATTCTGTTACTTTTGTCTTT
ACCAGTCCTAGCCGGAGCCATCACAATACTACTAACAGATCGAAATTTCAACACCTCCTT
CTTTGATCCCACTGGAGGGGGAGACCCAATCTTATACCAACATTTATTT
>SSPRA1365-15|Sarcoptiformes|Phenopelopidae
ACTAGTACCTCTGATAATTGGGGCCCAAGACATAGCTTTCCCCCGAATAAATAACATAAG
ATTTTGGTTATTACCCCCTTCCTTAACCTTATTAATAACATCCTCTGTCTGAGGAATAGG
GGCTGGG---ACCGGTTGAACCGTCTATCCCCCCTTATCAAGCCCTGTCTTCCATTCAGG
CCCCTCAGTAGACTTAGCTATCTTCAGACTACACATAGCAGGTTTATCCTCTATTCTGGG
AGCTGTAAATTTCATTACTACCATTATCAATATACGA---ACACCAGCATTAACAATAGA
TGCCCTTCCCCTATTTGTATGATCCATCCTAATCACAGCTATGCTTCTTTTACTATCTCT
TCCTGTTTTAGCAGGAGCCATCACAATACTTCTTACAGATCGTAATTTTAATACATCATT
TTTTGACCCCTCTGGAGGAGGGGATCCCCTCCTCTACCAACATCTTTTC
>MSSCA3183-16|Trombidiformes|Raphignathidae
GTTAATGCCTTTAATAATAAGTTCGCAAGATATAGCTTTTCCTCGCCTTAATAATATTAG
TTTTTGACTTTTAGTTCCTTCGATAAATTTGTTAATTTTTTCTTCTCTAATAAAAGGAAG
AGTTGGA---ACAGGTTGGACTATTTACCCTCCTTTATCTTCTTCCTTATTTCATTCAAG
AACATCTATAGATTTCTTAATTTTTTCTCTTCATATTGCAGGGGTTTCCTCCATTCTTTC
CTCAATTAATTTTATGGTCACTTTTTTAGTTATAAAA---AGTTTTAACATTTCATTAGA
TCAAATATCTTTATTTTCTTGAAGAATTTTTATTACTACTATTCTTCTTCTTTTATCATT
ACCTGTCTTAGCAGGAGCAATCACAATACTTTTAATAGACCGAAATTTCAGAAGATCTTT
CTTCGACCCTTCTGGAGGGGGAGACCCAGTTT-----------------
>KOWMC050-09|Trombidiformes|Pionidae
ACTAGTTCCATTAATACTAGGAGCCCCAGATATAGCCTTTCCACGAATAAACAATATAAG
ATTCTGACTACTCCCTCCCTCAATTATTCTTCTAATCACAAGCTCTTTAACCGCAATAGG
AGCGGGA---ACAGGATGAACAGTTTATCCTCCCCTCTCAGGAAATTTAGCCCACAGAGG
TCCTTCTGTGGACTTAACCATCTTTTCTCTACACTTAGCTGGAGTCTCCTCAATCCTAGG
CGCTATCAACTTTATGGCTACAATTCTAAATATAAAA---CCAAAACATATAAAATTAGA
ACAAATGCCCCTGTTTGTTTGATCAATTTTTATTACCACTATCCTTCTACTCCTTTCTCT
TCCTGTACTAGCCGGAGCAATTACAATATTACTAACAGATCGAAATTTTAACACCTCATT
CTTTGACCCTGCAGGAGGCGGGGATCCTATCCTCTATCAACATCTATTT
>SSJAE9449-13|Trombidiformes|Stigmaeidae
ATTAACCCCCATTTTAATTTCTTCTATTGATATAGCTTTTCCACGAATAAATAATATAAG
ATTTTGAATTCTTCCATTTTCACTATCATTTTTAATTTTAAGTTCTTTTTCTGAAATAGC
TGCTGGA---ACTGGATGGACTATTTATCCACCTTTATCAAACAATCAATATCATGATTC
TTTTACAGTAGATTTAACAATTTTTTCTCTTCATTTAGCTGGATTTTCTTCTATTTTTAG
CTCAATTAATTTTATTGTTACAATTTTAAATATACGA---CCTACAAAAATAACAGAATC
TAAAATTTCATTATTTTTATGATCAATTATAGTAACAACTATTTTATTAATCTTAGCGTT
ACCAGTTTTAGCTGGTGCTATCACTATACTGTTATTTGATCGAAATTTTAATACCTCTTT
TTTTGACCCTGCTGGGGGAGGAGATCCAGTTCTATTTCAACATTTATTT
>SWLNP329-15|Trombidiformes|Tydeidae
ACTTACACCAATTATACTAGGGGCTCCAGATATAGCATTCCCCCGCATGAATAACATAAG
ATTTTGAATACTCCCCCCATCTTTATCTATACTGTTAATATCATCAACTATAGATAAGGG
TGCTGGA---ACTGGGTGGACAGTCTATCCCCCCCTATCAAGAAAAGGATTTCACAGAAG
ACTAGCAGTAGACCTAACTATTTTCTCTCTTCATATGGCTGGGATCAGATCTATCTTAGG
AGCAATCAACTTTATCGTTACAATTCTAAACCTACGA---CCCACAAGAATAAAAATTGA
ACAAATACCCCTATTCTTATGGTCGATCTTAATTACCACAGTCCTACTACTTTTATCTCT
TCCAGTATTAGCAGGAGCTATTACCATACTATTAACAGACCGAAACTTCAACACGTCTTT
TTTTGACCCGAGAGGGGGGGGAGACCCAATTTTATATCAACACCTTTTC
>ABMI733-17|Sarcoptiformes|Zetomimidae
ATTGGTTCCTATAATAATTGGAGCTCAAGACATAGCATTTCCACGTATAAATAACATAAG
ATTTTGACTTTTACCACCTTCTTTGGCCCTTCTTTCGTCTTCTGCATTTGCTGGAATGGG
AGCTGGG---ACAGGTTGAACAGTGTATCCTCCCTTAGCAGGAAATTTGTTTCATTCTGG
GTTTTCTGTTGACTTAGCTATTTTTAGGCTACACTTAGCTGGGGCTTCTTCAATTTTAGG
AGCTATTAATTTTATCACCACTATTATAAATATACGG---TCATCTTCTATATCTTTAGA
TTCAATTCCTTTATTTGTTTGATCCGTGTTAATTACAGCTGTTTTATTATTACTTTCTTT
GCCTGTATTAGCTGGTGCTATCACAATACTTTTAACAGACCGTAATTTTAACACATCTTT
TTTTGATCCTTCAGGGGGAGGGGATCCTATCCTTTATCAACATTTATTT
>SSWLD8140-13|Sarcoptiformes|Crotoniidae
ACTCGTTCCCATAATAATTGGTGCTCAAGACATGGCCTTCCCACGTATAAATAACATAAG
ATTCTGGTTACTTCCCCCATCTTTAACTCTACTGTCAGCCTCTGCTTTTGCAGGAATGGG
AGCTGGC---ACCGGATGAACCGTCTATCCCCCTCTCGCGGGAAGGATATTTCATTCAGG
AATTTCAGTAGATCTAGCAATCTTTAGACTTCATCTGGCTGGTGCTTCCTCCATCCTAGG
AGCTATCAATTTCATTACTACTATTATAAATATGCGT---TCTTCTGCAATAAGTATGGA
TGCCATTCCATTATTTGTATGGTCTGTCTTGGTTACTGCAGTTCTTTTATTGCTTTCATT
ACCTGTGCTTGCTGGAGCCATTACTATACTTCTAACCGATCGAAATTTCAATACATCGTT
TTTTGACCCAACAGGGGGCGGGGATCCTATTCTTTACCAACACTTATTT
>SSDWA8157-15|Sarcoptiformes|Ceratozetidae
ACTGGTGCCAATAATGATTGGTGCTCAAGACATAGCCTTTCCACGAATAAACAATATAAG
ATTTTGGCTCCTCCCTCCTTCGTTAGCCTTGCTTTCCTCCTCAGCTTTCGCTGGGATAGG
GGCAGGG---ACAGGTTGGACAGTATATCCGCCATTGTCAGGTAATTTATTTCACTCTGG
GTTCTCAGTAGATTTAGCTATTTTTAGGCTACACTTAGCAGGTGCTTCGTCTATTTTAGG
AGCCATCAATTTTATTACTACTATCTTAAATATACGA---TCCTCTTCTATAACTTTAGA
CTCTATCCCCTTATTCGTTTGGTCCGTTCTAATTACAGCAGTGTTATTGTTGCTTTCTCT
TCCCGTGCTAGCTGGAGCCATCACTATACTATTGACGGATCGAAACTTTAACACCTCATT
TTTTGATCCTTCTGGAGGAGGGGATCCAATCCTGTACCAGCATTTGTTT
>RRSSB060-17|Mesostigmata|Laelapidae
ACTCACACCTATATTTATTAATACTATAGATATGGCCTTTCCACGACTTAATAATCTAAG
TTTTTGACTTCTCATTCCTTCTATCACATTTTTAATTTTTTCTTCATTTATTGAAAGTGG
TGTGGGT---ACAGGATGAACTGTCTACCCACCCCTTTCAAGCAATTTAAGTCATAGTGG
TAGTTCTGTAGACTTAGCAATTTTTAGTCTTCACCTAGCAGGTATTTCCTCTATTCTTAG
TTCAATTAATTTTATATCAACTATTATAAACATACGC---CCAAATAAATTATTTATTGA
ACATATACCACTTTTTATTTGATCAATCTTTATTACTACTATTCTTCTTCTTCTTAGACT
TCCAGTTTTAGCAGGTGCTATTACTATACTATTAACAGATCGTAACTTTAATACTTCTTT
TTTTGACCCTAATGGGGGAGGTGATCCAATT------------------
>ABMI784-17|Sarcoptiformes|Crotoniidae
GCTTGTTCCTTTAATAATTGGAGCTCAAGACATGGCTTTCCCACGCATAAATAATATAAG
ATTTTGGCTGCTTCCTCCCTCTTTAACTCTTTTATCAGCTTCTGCTTTTGCGGGCATGGG
TGCTGGA---ACTGGATGAACCGTATATCCTCCCCTTGCCGGAAGAATGTTTCACTCCGG
AATTTCAGTAGATCTTGCAATCTTTAGTCTTCACCTAGCCGGTGCTTCTTCTATTCTAGG
GGCCATTAATTTCATTACTACTATCATAAATATACGC---TCTTCTGCCATGAGTATAGA
TGCTATTCCATTGTTCGTTTGATCTGTCTTAGTTACTGCAGTACTCTTACTGCTCTCTCT
ACCCGTGCTAGCCGGAGCTATCACGATACTTTTAACAGACCGTAATTTTAACACATCATT
TTTTGATCCGACAGGCGGTGGAGATCCTATTCTTTATCAACATTTGTTC
>CNFDL074-14|Mesostigmata|Phytoseiidae
ACTAGTCCCGTTAATAATTAATGCCCCCGACATAGCATTCCCCCGAATAAATAATATAAG
TTTCTGGCTTCTTCCTCCTTCTTTCCTTTTTTTACTAGTCTCCTCTTATATCGAAAGAGG
GGTGGGC---ACGGGTTGAACAGTTTATCCTCCTTTATCCAGTAAAATCTTTCATAGAGG
TGCGTCTGTTGACCTAGCTATTTTCAGTCTTCATTTAGCAGGAGTGTCTTCCATTATAGG
CTCCATCAATTTTATTTCCACTATTCTTAACATACGA---CCCTTAAAGACTAAACTAGA
ACAAATACCCCTTTTTGTGTGATCTATTTTTATTACAACTATTCTTCTTTTATTATCTCT
TCCTGTGTTGGCAGGAGCTATTACCATATTACTAACAGATCGCAACTTTAATACCTGTTT
TTTTGACCCTAGAGGAGGA------------------------------
>SSGIB2629-15|Mesostigmata|Phytoseiidae
ACTTATTCCTATTATGATTACTTCCCCTGATATAGCTTTTCCCCGTATAAATAATATAAG
ATTTTGACTACTCCCTTTTTCTCTTCTTTTACTAATTACATCTTCCTACATTGAATCTGG
AGCGGGA---ACAGGTTGAACCGTCTACCCTCCCTTATCCAATAACTTATTTCATAGAAG
AATAGCAGTAGACCTAGCCATTTTTAGTCTTCATATTGCAGGTATATCCTCGATTATAGG
AGCAATTAATTTTATCTGCACAATTATAAATATACGC---CCCTATAAAATTAAGATAGA
GCAACTAACTTTATTCTCTTGGTCTATCTTAATTACAGCCATTCTCTTACTCTTATCCCT
ACCTGTAC----------------------------------------------------
-------------------------------------------------
>MSSCB632-17|Trombidiformes|Eutrombidiidae
ACTAATCCCAATAATAATTGGAGCCCCAGACATAGCCTTTCCACGACTAAATAATATAAG
ATTCTGGCTACTAATTCCCTCCCTCTCACTTCTGATAATATCTATATTCTCATCGATAGG
GGCAGGG---ACAGGATGAACAGTATACCCACCCCTTTCAAGAAACATTTCTCACGCAGG
ACCAGCAGTAGATCTAACAATCTTTTCACTACACCTAGCAGGTATCTCATCAATCTTAGG
ATCAATTAACTTTATAGCAACTACAATTAATATGCCA---TCAACACCCTACCCATGAGA
ACGACTTCCCTTATTCATCTGATCAACATTCACCACAGCAATTTTGCTAGTTCTTTCGTT
ACCAGTTCTAGCAGGGGCAATCACCATACTCTTAACAGATCGAAACTTCAATACCTCATT
CTTTGACCCATCTGGGGGAGGAGACCCAATCT-----------------
>SSKUB1136-15|Mesostigmata|Parasitidae
GCTAGTACCTTTAATAGTATCAGCCCCTGATATAGCATTCCCTCGAATAAATAATATAAG
TTTTTGATTACTTCCTCCTTCCTTAATCCTTTTACTTAGATCCTCAATAGTTGAGTCTGG
AGCAGGG---ACCGGGTGAACTGTGTATCCTCCTCTTGCTAGAAATATCTCCCATAGAGG
AGGGGCCGTTGATCTAGCCATTTTTTCTCTTCATTTAGCTGGTATTTCCTCTATTTTAGG
TTCAATTAATTTTATTACTACTATTATAAATATACGA---CCTTATAACATAACCCTTGA
ACGCATACCATTATTTGTTTGATCTATTTTAATTACTACAATTCTATTATTGTTATCCTT
ACCTGTTCTAGCAGGAGCTATCACAATGCTTCTCACAGACCGAAACTTTAATACAACTTT
CTTTGATCCTAGAGGAGGAGGTGACCCAATTTTATACCAACATCTTTTT
>SWTHI393-15|Sarcoptiformes|Crotoniidae
GCTTGTTCCTATGATAATCGGAGCTCAAGATATAGCATTCCCTCGTATAAATAACATAAG
ATTTTGGTTACTTCCCCCCTCATTGACACTTCTTACATCTTCTGCCTTCGCTGGTATAGG
TGCAGGT---ACAGGGTGAACTGTGTATCCGCCGTTAGCGGGAAGCATGTTTCACTCTGG
AATCTCAGTAGATTTAGCAATCTTTAGGCTTCATTTAGCCGGTGCTTCTTCTATTTTGGG
AGCAATTAATTTCATTACCACTATCTTAAACATGCGG---TCGTCCGCCATGAGAATGGA
CGCCATTCCCTTATTTGTGTGATCTGTTTTAATCACAGCAGTTCTTCTCCTACTTTCGTT
ACCCGTATTGGCAGGAGCTATCACCATACTTTTAACAGACCGGAATTTTAACACTTCATT
CTTTGACCCGACTGGGGGGGGAGATCCCATTCTTTACCAGCATCTGTTC
>GMOND1030-15|Mesostigmata|Phytoseiidae
ACTTATCCCTATCATAATTACTTCCCCCGATATAGCTTTTCCTCGTATGAATAACATAAG
TTTTTGGTTACTTCCTTTTTCTCTTCTTTTATTGATTACATCTTCTTACGTTGAATCCGG
AGCAGGG---ACTGGCTGAACAGTATACCCCCCTTTATCTAATAACTTATTTCACAGAGG
AATAGCAGTAGATTTAGCTATTTTTAGCCTTCATATTGCAGGAATGTCCTCAATCATAGG
GGCAATTAACTTTATTTGTACAATTGTAAATATACGT---CCTTATAAAATTAAAATAGA
ACAATTAACTTTATTCTCTTGGTCTATTTTAATTACAGCTATTCTATTACTTTTATCTCT
TCCTGTACTTGCAGGAGCAATCACAATACTTCTAACTGACCGAAATTTTAATACTTGTTT
TTTCGATCCTAGTGGTGGAGGAGATCCTATTTTATACCAACATTTATTT
>RRMFC2351-15|Mesostigmata|Cercomegistidae
ACTAATCCCTCTAATATTAACCTGTCCTGATATAGCTTTCCCTCGAATAAACAATATAAG
CTTTTGACTACTCCCTCCCTCCCTTACCCTACTTCTCATATCCTCTATTGTAGATAGTGG
TGTAGGA---ACTGGATGAACTGTATACCCCCCTTTAGCTGCAAACATTGCCCATAGAGG
AGCCTCTGTAGATTTAGCTATTTTTAGACTCCATCTAGCAGGTATTTCTTCAATCCTCGG
ATCTATTAACTTCATTACCACTATCCTCAACATACGC---AACTCAAATATAACATTAGA
CCGCCTTCCTTTATTCGTATGGTCTGTTTTTATCACTACCATCCTTCTACTTCTAAGACT
CCCTGTCTTAGCCGGAGCTATCACCATATTATTGACTGATCGGAACTTTAACACATCTTT
TTTTGACCCCTCTGGTGGTGGTGACCCTGTTCTTTACCAACATTTATTT
>CNPPA4153-12|Mesostigmata|Macrochelidae
ATTAGTACCAATAATAATTTCTGCCCCTGATATAGCTTTTCCACGTCTTAATAATATAAG
ATTTTGACTTCTTATTCCTTCCATATTTTTTATGATTCTATCTTCAATAGTAGAAAGAGG
AGCTGGA---ACAGGTTGAACAATATACCCCCCTTTAGCAGGCAATATTTCACACAGAGG
CAGTTCAATAGATCTAATCATTTTTAGTCTTCATTTAGCAGGAATTTCTTCTATCTTAGG
GAGAATTAACTTTATCACTACTATTATTAACATACGA---CCACAAAAAATAAAAATAGA
TCAAATACCTTTATTTGTATGATCTGTTTTTATTACTACAATTCTATTACTTTTAGCCCT
CCCAGTATTAGCAGGAGCTATTACAATATTACTAACAGATCGTAATTTTAACACCTCTTT
TTTTGACCCAAGAGGAGGAGGAGATCCTATTTTATATCAACATCTCTTT
>SSGLB3727-15|Sarcoptiformes|Nothridae
GTTGGTACCATTAATAATTGGAGCACAAGACATGGCCTTCCCACGTATAAATAATATAAG
ATTCTGACTTTTACCCCCATCCCTAACCTTCTTAACAGCATCAGGATTCGCTGGAATAGG
AGCCGGA---ACAGGGTGGACTGTTTACCCACCACTGGCAGGTAGTCTGTTTCATTCTGG
AATTTCAGTAGATTTGGCAATTTTCAGACTACATCTAGCGGGTGCTTCTTCTATCTTAGG
GGCAATTAATTTTATTACAACAATCCTAAACATACGA---TCCTCAACCAGCAACTTGGA
CTCTATCCCACTATTTGTGTGATCGGTGCTAATTACTGCGGTATTGCTGTTACTATCCCT
ACCTGTCTTAGCAGGAGCAATTACAATGCTACTAACAGACCGAAACTTCAACACCTCGTT
CTTTGACCCTACAGGGGGGGGAGATCCTATCTTATATCAACATTTATTT
>MSSCA1049-16|Sarcoptiformes|Crotoniidae
GCTAGTCCCCCTCATAATCGGAGCACAAGACATGGCATTCCCACGAATAAATAACATAAG
TTTCTGGTTACTTCCCCCTTCTTTATCTCTCTTATCAGCATCCGCATTCGCAGGACTCGG
GGTCGGA---ACCGGATGAACTGTCTACCCTCCTTTAGCAGGAAACATATTTCATTCTGG
ATTCTCAGTCGATCTAGCCATCTTTAGTCTTCACTTAGCCGGTGCCTCTTCTATCTTAGG
AGCAATTAATTTCATTACAACCATTCTAAACATACGA---TCTTCCACCATAAGTCTCGA
CTCTATTCCACTATTCGTGTGATCAGTACTAATCACGGCTGTGTTACTTCTTCTAGCTCT
CCCAGTATTAGCTGGAGCTATTACCATGCTTCTAACGGACCGGAACTTTAACACCACGTT
TTTTGATCCAGCGGGGGGTGGAGACCCTAT-------------------
>CNPAK850-13|Sarcoptiformes|Acaridae
CCTAGTCCCAATAATACTAGGTGCAACTGATATAGCATACCCACGTTTGAATAACATAAG
TTTCTGACTTTTGCCCCCCTCTCTCTCTCTTCTTATTAGAAGAGCAGTATTAGGAACAGG
AGTCGGA---ACAGGGTGAACAGTTTACCCACCTCTTTCTAACGAAACTTTTCATTCCAG
GTGTGCTGTAGATTTTGGTATCTTAAGACTCCACATCGCAGGGGTTTCTTCAATCCTAGG
AGCAATTAACTTTATTGTAACTATCATAAACATAAAA---CCACTAAGAATATCTTGATC
AAGGGTACCTTTATTTGTTTGATCTGTTTTAATCACCTCTTTTTTATTAGCCTTCTCTCT
ACCCGTTCTAGCTGCAGCTCTCACAATACTATTAACAGATCGAAATTTTAACACAACA--
-------------------------------------------------
>MBIOC050-13|Trombidiformes|Pionidae
ATTAGTCCCTTTAATATTAAGAGCCCCAGACATAGCTTTCCCGCGGATAAATAATATAAG
CTTTTGACTTCTCCCCCCAGCTATTATTCTTTTAACCACAAGATCACTAACAGCAATAGG
AGCAGGA---ACAGGATGAACGGTTTACCCTCCTTTATCAGGAAATCTAGCCCATAGAGG
GCCATCAGTAGACTTAACAATTTTCTCCCTTCACTTAGCAGGGGTCTCTTCCATCTTAGG
GGCTATTAATTTTATAGCAACAATTCTTAATATAAAG---CCTAAGCATATAAAACTAGA
GCAAATACCATTATTTGTATGATCTATTTTCATTACAACAATTCTTTTACTACTATCTTT
ACCTGTTTTAGCAGGAGCTATCACAATATTACTAACTGACCGAAATTTCAATACTTCTTT
CTTTGACCCAGCTGGGGGAGGTGACCCTATCCTATACCAACACTTATTC
>ABMI418-17|Sarcoptiformes|Nothridae
ATTAGTCCCCTTAATGATTGGAGCTCAAGATATGGCCTTCCCACGTATAAATAATATAAG
ATTCTGGCTACTACCCCCATCTCTAACCTTCTTGACTGCATCAGGCTTTGCCGGAATGGG
AGCTGGG---ACAGGGTGAACTGTATACCCTCCTCTAGCCGGGAACTTGTTTCACTCTGG
AATCTCAGTAGACCTAGCAATCTTCAGCCTCCACCTAGCAGGTGCTTCATCTATCTTAGG
AGCAATTAACTTCATCACCACAATCATAAACATACGA---TCCTCAACAAGAAGACTAGA
CTCAATCCCCCTATTTGTATGATCAGTACTGATTACTGCAGTTCTATTATTACTTTCACT
ACCCGTTCTAGCAGGTGCCATTACCATGCTGTTAACCGACCGTAATTTCAATACTTCCTT
CTTTGACCCTACAGGAGGGGGAGACCCTATCTTATACCAACACCTATTT
>OPPMO1168-17|Trombidiformes|Limnesiidae
ATTAGTACCATTAATATTAAGTTCTCCAGATATAGCATTTCCACGAATAAATAATATAAG
ATTTTGACTCCTCCCTCCTTCATTAACTTTATTATTATCAAGTTCCCTTATATCTATAAG
AGCTGGA---ACAGGATGAACAGTTTATCCTCCCCTATCTAGAAATTTAGCCCATAGAGG
ACCAGCAGTTGATTTAACAATCTTTTCCCTCCATTTAGCTGGTGTATCTTCCATTTTAGG
AGCAATTAATTTTTTAGCTACTATTTGTAACATAAAA---CCAAAAAATATATTAACAGA
CCAAATTCCTCTATTTGTTTGATCAATTTTAGTAACAGCCATTTTATTACTACTATCTCT
TCCAGTTTTAGCAGGAGCTATTACTATACTCTTAACAGATCGAAATTTCAATACTTCATT
TTTTGACCCATCAGGAGGAGGAGATCCAATTCTTTATCAACATCTATTT
>SWPIN312-15|Sarcoptiformes|Suctobelbidae
ATTAGTTCCAATAATGATTGGAGCACAAGATATAGCTTTCCCACGAATAAACAATATAAG
ATTTTGATTACTTCCACCATCATTGACCCTACTTTCAATTTCCTCTTTAGCTGGAGTAGG
AGTAGGT---ACAGGCTGAACTGTTTACCCACCTTTAGCTGGAAACTTATTCCATGCTGG
ATTTGCTGTGGACTTAGCAATTTTCAGTCTTCACTTAGCAGGAATTTCTTCAATCTTAGG
AGCAATTAATTTTATTACAACAATTATAAACATACGA---TCATCCTCCATCACCTTAGA
CTCCATTCCTTTATTTGTATGATCTGTTCTAATTACAGCTATTTTATTATTATTATCATT
ACCAGTATTAGCCGGAGCTATTACAATATTACTAACAGACCGAAACTTTAACACCACTTT
TTTTGACCCCTCAGGAGGAGGTGATCCTATTTTATACCAACATTTGTTT
>SWPIN180-15|Sarcoptiformes|Phthiracaridae
GTTAATTCCTTTAATGATCGGCTGTCAAGATATGGCATTTCCTCGAATAAATAATGTTAG
TTTTTGGCTTCTTCCTCCTTCTTTGGTTTTGTTAATTACTTCTTCGTTTGGGGGGACTGG
AACCGGT---ACTGGGTGGACAGTTTACCCTCCACTGTCGAACATTTTGTTTCATCCAGG
TCTATCTGTAGATTTATCTATTTTTAGGTTGCATTTAGCGGGTGCTTCTTCTATTTTAGG
TTCTATTAATTTTATCTCAACTATTTTTAATATGAAG---TCTGGTTTCAAAAGATTTGA
TATAATACCACTTTTTATTTGGTCTGTGTTGGTTACTACTATTTTACTTTTGCTTTCGTT
ACCGGTATTAGCAGGAGCTATCACAATGTTACTATTTGATCGAAATTTTAATACAACTTT
TTTTGACCCCTCTGGGGGTGNANACCCAATCCTGNTTCAGCATTTATTT
>OPPUM1980-17|Trombidiformes|Erythraeidae
ATTAGTTCCTATTATAATAGGAGCCCCAGATATAGCCTTTCCTCGTATGAACAATGTTAG
ATTCTGAATGTTACCCCCTTCAATTATACTTCTAATTATAGCCTCATTTAGCACGATGGG
TGTTGGA---ACGGGGTGAACCCTTTATCCTCCTTTATCTTCTCTAGTTGGCCATAGAAG
TATATCTATTGAAATGTCAATTTTTTCTCTGCACCTGGCGGGGATCTCTTCTATTTTGGG
AGCTATTAATTTTCTGACAACATTCTGAAATATAAAT---AATCCTAATTTATCTTGAGA
TGTTGTATTTTTATTCGTATGGTCTATTGTGGTAACAGTCATTTTACTATTACTTTCACT
ACCAGTATTAGCCGCAGCTATCACCATACTATTAATAGATCGAAATTTCAACACCTCCTT
TTTCGATCCAAGAGGGGGGGGAGACGTAGTATTGTACCAACACTTATTT
>MSSCA3096-16|Sarcoptiformes|Nanorchestidae
ACTTATCCCTTTAATGGTGGGTAGTCCTGATATGGCCTTTCCCCGTATGAATAACATGAG
TTTTTGACTCTTGCCGCCTTCTCTTTTTCTTATAGTCCTTTCTTCCTTCTTTTCTGTAGG
TTCTGGT---ACGGGCTGAACTGTGTATCCTCCTTTATCTTCCCATCTTGGTCATCCGGG
GGTCTCTGTTGACCTCAGAATTTTCTCTCTTCATTTAGCTGGTATCTCTTCTATTTTGGG
TGCCATTAACTTTATTACTACTGCCTTTAATATACGT---ATGGCAGGTGTTAGTATAGA
GGGTCTTCCTTTGTTCTCTTGATCTGTATTGGTAACTGCTTTTT----------------
------------------------------------------------------------
-------------------------------------------------
>OPPHC955-17|Mesostigmata|Blattisociidae
ACTAGTCCCTCTAATAATCAATGCTCCTGATATAGCATTCCCTCGGATAAATAATATAAG
ATTTTGACTTTTACCCCCTTCTTTAACTTTTTTACTATTTTCCTCTTACATTGAAATAGG
AGCAGGC---ACAGGTTGAACAGTTTACCCCCCCTTATCAAATATCACTTTTCATAGAAG
CCCCTCTGTAGATTTAGCAATTTTTAGGCTCCATCTTGCAGGCCTTTCTTCAATTATAAG
AGCTATTAATTTTATTTGCACAATTATCAACATACGA---CCTGAAACTATAACAATAGA
ACACACCCCTTTATTTGTATGAAGTATCTTAATTACTACAATTCTTCTTCTACTATCTCT
CCCAGTTTTAGCAGGAGCAATCACAATACTTTTAACGGATCGAAATTTTAATACCTGTTT
TTTTGATCCTAGAGGAGGAGGAGACCCTGTCTTATACCAACATTTATTT
>GENWM050-15|Trombidiformes|Limnesiidae
ATTAGTGCCTTTAATATTAAGTTCCCCTGATATAGCATTTCCACGAATAAATAATATAAG
CTTTTGACTTCTCCCCCCTTCATTAACTTTACTACTTTCAAGTTCTCTTATATCTATAAG
AGCTGGA---ACAGGATGAACAGTTTATCCACCACTTTCAAGAAACTTAGCTCATAGAGG
GCCAGCTGTTGATTTAACAATTTTTTCTCTTCATTTAGCTGGAGTGTCTTCAATCTTAGG
GGCTATTAATTTTCTAGCTACTATTTGTAATATAAAA---CCAAAAAATATATTAACAGA
TCAAATTCCATTATTTGTTTGATCTATTTTAGTAACAGCTATTTTATTGTTACTATCCTT
ACCTGTTTTAGCAGGAGCTATTACTATACTTCTAACTGATCGAAATTTTAATACATCATT
TTTCGACCCTGCTGGGGGAGGAGACCCTATTTTATACCAACATTTATTC
>CNGCD724-15|Trombidiformes|Erythraeidae
ATTAATTCCAATTATATTAGGGGCTCCAGACATAGCTTTTCCCCGCCTTAACAATATAAG
ATTCTGATTACTTCCTTTTTCTCTCATTCTATTAATTTTAGCATCTTTATCACCGATGGG
GGTAGGA---ACTGGCTGAACCATGTATCCCCCCTTATCAGGATATATAGCTCATAGAGG
AATTTCTATTGAATTATCGATCTTTTCACTTCACCTAGCGGGAGCAGCCTCAATTCTTGG
GGCAATCAATTTCCTAACTACATTTGCTAATATGATT---AACAAAAATTTACTTTGAGA
CATAATCCCGTTATTTGTTTGAGCAACCATAGTAACTGCAATGTTGTTATTAATCTCTCT
CCCTGTCCTTGCTGGAGCTATTACTATACTTCTCTTTGATCGAAATTTTAACACTTCATT
TTTTGACCCCAGAGGAGGAGGAGACCCTATTATATATCAACATTTATTT
>RARBB1652-17|Trombidiformes|Tydeidae
ATTAGTCCCAATTATATTAGGAAGCATAGACATGGCTTTCCCACGTCTAAACAACATAAG
ATTTTGGTTGCTACCACCTTCAATCTCCCTCCTAATTATATCTTCTTTCACAGACACTGG
GGCTGGG---ACAGGGTGAACGGTTTATCCCCCACTCTCTAATCTCATATTTCATAACAA
CACATCAGTAGACTTAACTATTTTTTCTCTCCATCTAGCAGGAATCTCATCAATTCTAGG
TGCCATTAATTTTATTACTACCATCATAAACATACGA---CCACAAATAATATCATTTGA
GCGCACACCCCTATTCCTATGGTCAATCATTATTACAACCATTTTACTACTACTTTCTCT
TCCAGTATTAGCTGGAGCCATTACTATATTACTAACCGAC--------------------
-------------------------------------------------
>OPPCC3468-17|Trombidiformes|Pionidae
ATTAGTACCCTTGATACTAAGAGCTCCAGACATGGCTTTTCCACGAATAAATAATATAAG
CTTTTGACTATTACCCCCTTCAATTATTCTTTTAATTACAAGTTCATTAACTGCTATAGG
AGCAGGA---ACTGGATGAACAGTTTATCCCCCTCTTTCCGGTAATTTAGCCCATAGTGG
TCCATCAGTTGATTTAACCATTTTTTCTCTTCACTTAGCAGGAGTTTCTTCTATTTTAGG
AGCTATCAACTTTATAGCCACAATTTTAAATATAAAA---CCTAAACATATAAAATTAGA
ACAAATACCTTTATTCGTTTGATCAATTTTCATTACTACTATCCTCTTGCTTTTATCCCT
TCCTGTTTTAGCTGGAGCAATCACTATACTCTTAACAGACCGAAACTTTAATACCTCATT
CTTTGACCCTGCAGGAGGAGGAGATCCAATCCTTTATCAACATCTATTC
>CNRGM1020-15|Mesostigmata|Digamasellidae
GCTAATCCCTTTAATAATTAGAAGACCAGATATAGTATTCCCACGAATAAATAATATAAG
ATTTTGACTTTTACCACCAAGATTAATATTATTACTTAGAAGATCAATAATTGATATTGG
TGTCGGA---ACTGGGTGAACAGTCTACCCCCCTCTTGCAAATAACATTAACCATAGAAG
ACCTGCTGTTGATTTAGCTATTTTTAGACTACATATTGCAGGTATTTCTAGAATTTTAGG
CTCAATTAATTTTATTACTACTATTTTAAATATACGC---CCTTCTTATATATCTTTTGA
ACGTATTCCTTTATTTGTTTGATCTGTATTTATTACTACTATTCTTCTTTTATTAAGTTT
ACCAGTCCTTGCAGGAGCAATTACTATATTACTTTTTGATCGAAATTTTAATACAGCCTT
CTTTGACCCAAGTGGTGGAGGTGATCCAATTCTCTACCAACACCTATTT
>RRINV2881-15|Mesostigmata|Phytoseiidae
GTTGGTTCCTTTAATAATTAATGCCCCCGATATAGCATTTCCTCGGATAAATAACATAAG
TTTTTGATTACTGCCTCCTTCAATCTTATTTTTAATTATATCTTCTTATATTGAATCAGG
AGTGGGC---ACAGGTTGAACTGTGTACCCCCCTTTAGCTTCTTCTCTATTTCATAGAGG
GCCTTCTGTAGATTTAGCTATTTTTAGTTTACATTTAGCCGGGCTATCTTCTATTATAGG
TTCTATTAATTTTATTACAACTATTCTAAATATACGA---CCTAAGAAAATAAAAATAGA
ACAAATACCTTTATTTGTTTGATCAATTTTTATTACGACTATTCTTCTTCTACTTTCTCT
TCCTGTCTTAGCTGGTGCTATCACAATATTATTAACAGATCGAAATTTTAATACATCATT
TTTTGATCCAAGAGGCGGAGGAGACCCTGTTCTTTACCAGCACCTGTTT
>GENSM420-15|Trombidiformes|Tydeidae
AATAGTCCCAATTATGTTAAGAGCCCCAGACATAGCTTTCCCTCGTATAAATAATATAAG
TTTTTGACTGTTACCCCCCTCTTTATCACTATTATTAATATCATCTCTGTTGGATACAGG
AGCTGGA---ACAGGATGAACAGTGTACCCCCCACTATCATCACAAATATATCATATAAA
TGGGTCCGTAGACCTAACTATTTTCTCCCTACACTTAGCAGGAATTTCATCAATTTTAGG
AGCAATTAACTTCATTACAACAATTTTAAACATACGA---CCAAAATCTATAAAATTCGA
ACGAGTCCCTCTCTTTATCTGATCTATCATAATCACAACAATCCTTCTATTGCTATCCTT
ACCAGTATTAGCAGGAGCTATCACTATACTACTAACAGATCGAAATTTTAACACAACATT
TTTTGACCCAGCTGGGGGTGGGGATCCAATTTTATACCAACACTTATTT
>CNFND921-14|Trombidiformes|Erythraeidae
GTTAGTACCAATAATGGTAGGCTCTCCAGATATAGCTTTTCCACGAATGAATAATATAAG
ATTTTGGCTACTTCCACCATCACTAAACTTGTTATTAATAGCCTCTTTTGCCTCCATAGG
GGTAGGG---ACAGGTTGAACTGTTTATCCTCCTCTTTCAGCTAACATAGCGCATAGTTC
GTTATCCATCGAAATGACAATTTTTTCTCTTCACTTAGCAGGAATTTCCTCAATTCTAGG
GGCAATCAATTTTTTAGCAACAATTAAAAACATAAAA---AACCCAAACCTATTCCTAGA
AAAGTTACCTTTATTTGTATGATCAGTTTTCGTAACAGCTATTCTATTACTACTTTCCCT
ACCAGTGTTAGCAGGAGCTATCACAATGCTACTAACTGATCGAAATTTCAACACATCATT
CTTCGATCCAGCGGGAGGAGGAGATCCAATCCTATATCAACATCTATTT
>SSGBB1731-14|Sarcoptiformes|Crotoniidae
GCTGGTCCCCTTAATAATCGGAGCTCAAGACATGGCTTTTCCTCGGATAAATAACATGAG
ATTCTGATTGCTCCCCCCATCCCTATGTCTCCTTTCAGCATCTGCCTTTGCTGGACTAGG
TGTCGGG---ACCGGGTGGACAGTCTACCCTCCCTTAGCTGGAAACTTGTTTCACTCAGG
ATTTTCAGTGGATCTTGCAATCTTCAGACTTCACCTGGCAGGAGCTTCCTCTATTTTAGG
AGCCATCAATTTCATCACTACAATCTTAAATATACGA---TCGTCCACAATAAGCCTAGA
CTCTATTCCACTATTTGTATGGTCGGTTTTAATCACTGCCGTACTGTTACTACTAGCATT
ACCAGTGTTAGCTGGAGCCATCACAATACTCTTAACAGACCGCAACTTTAACACAACGTT
TTTTGACCCGGCGGGAGGGGGAGACCCAATCCTTTACCAACATTTATTT
>GENWM076-15|Trombidiformes|Lebertiidae
ATTAGTTCCACTAATAATCAGAGCCCCAGATATAGCTTTTCCACGAATAAATAATATAAG
ATTTTGACTTCTTCCTCCATCCTTAACTCTACTTCTATCAAGTTCCTTTACAGGAATAGG
AGCAGGA---ACAGGATGAACTGTTTATCCTCCTTTATCAAGAAATTTAGCTCACGCTGG
TCCTTCAGTAGATTTAACCATTTTCTCTCTCCATCTAGCAGGAATCTCCTCAATTCTAGG
AGCTATTAATTTCATAGCAACAATTATTAATATAAAA---CCAAAAACTATAAAAATAGA
ACAAATCCCCTTATTTGTTTGATCAATTTTTATTACAGTAATTTTATTACTTCTATCACT
TCCAGTTTTAGCTGGAGCCATTACTATACTTCTAACAGATCGAAATTTTAATACATCATT
CTTTGACCCAGCAGGAGGAGGAGATCCAATTTTATATCAACACCTCTTT
>OPPNM1539-17|Trombidiformes|Unionicolidae
GCTAATCCCTCTTATACTGAGAGCCCCAGACATAGCATTCCCACGGATAAACAATATAAG
CTTCTGATTACTCCCACCAGCTCTAATCCTCCTATGCACAGGGTCGCTAACTAATATGGG
AGCAGGA---ACTGGATGAACAGTTTACCCACCCCTATCAGGGAATATCTCCCACAGAGG
TGTTTCTGTTGATTTATCAATTTTTTCATTACACTTAGCTGGTATCTCGTCAATTTTAGG
GGCAATTAATTTTATGGCAACCATTATCAACATAAAA---CCAAAATCTATAAAAATAGA
ACAAATACCCCTATTTGTCTGATCAATTTTTATTACAGTAATTCTTTTACTTCTCTCTCT
TCCTGTTTTAGCAGGAGCTATTACTATATTATTAACTGACCGAAACTTTAATACTTCATT
TTTTGACCCTGCTGGGGGAGGAGACCCTATTTTATACCAACATTTATTC
>SSFDA1402-14|Sarcoptiformes|Malaconothridae
ACTGGTCCCTCTCATAATCGGAGCTCAAGATATAGCATTTCCACGAATAAATAACATAAG
ATTCTGACTGCTTCCACCCTCGTTAACCCTTTTATCATCATCGGCATTCGCTGGAATAGG
AGCAGGA---ACCGGGTGAACTGTTTACCCCCCCTTAGCCGGGAACTTATTCCACTCTGG
AATCTCCGTAGATTTAGCCATCTTTAGGCTACATTTAGCTGGAGCCTCCTCAATTCTTGG
AGCAATCAATTTCATTACCACTATCATAAACATACGA---TCTTCTTCAATAAACTTAGA
TTCAATCCCCTTATTTGTATGATCTGTATTAATTACAGCAGTTCTACTTCTCCTGTCACT
ACCAGTATTGGCGGGAGCCATCACCATATTGCTAACCGACCGAAATTTCAATACGTCTTT
TTTTGATCCTACCGGAGGTGGTGATCCAATTTTATACCAACATTTATTT
>RRMPC846-15|Trombidiformes|Sperchontidae
ATTAGTCCCAATAATAATTAGAGCCCCAGATATAGCTTTCCCTCGAATAAACAACATAAG
CTTTTGACTACTACCCCCAGCCCTAATTTTATTAATATCTGGATCATTTACATCAATAGG
GGCTGGA---ACAGGTTGAACAGTTTACCCCCCTCTATCAAGTAATATAGCCCATGCTGG
ACCAGCAGTAGATTTAACTATTTTCTCTCTTCACTTAGCAGGTATTTCTTCAATTCTGGG
AGCTATTAACTTCATAGCAACAATCCTCAACATAAAA---CCCAAAACCATAACTTTTGA
ACGAACACCCTTATTCGTATGATCTATTTTTATTACAACAGTTTTACTTTTACTATCTTT
ACCCGTATTAGCAGGGGCAATCACAATACTTTTGACAGATCGAAACTTTAACACTTCATT
TTTCGATCCAAGAGGAGGAGGAGATCCTATCTTATACCAACATTTATTT
>SWBAL1087-15|Trombidiformes|Tydeidae
ACTAGTTCCTATTATACTAAGAACCCCGGATATAGCATTTCCTCGAATAAATAACATAAG
ATTCTGACTTCTTCCGCCAGCATTATCAATATTGATAATATCTTCGGTAGTCGACTCAGG
AGCAGGA---ACTGGTTGAACAGTGTACCCCCCCCTTTCATCCCAAATTTTTCATATAAA
TAAAAGTGTGGACCTAACAATTTTTTCCCTTCACCTAGCAGGAATCTCATCAATCTTAGG
TGCCATTAACTTTATTACTACTATTGTAAATATACGC---ACAAAAATAATTAAATTTGA
GCAAATTCCACTATTCCTATGATCAATTTTAATCACAACCATTCTATTGTTGTTATCATT
ACCAGTCCTAGCAGGAGCTATTACAATACTTCTTACAGACCGAAATTTA-----------
-------------------------------------------------
>CNFNN659-14|Mesostigmata|Laelapidae
GTTGACCCCCTTAATAATTTGTGCTCCTGATATAGCTTTCCCTCGGCTTAATAATATGAG
ATTTTGATTATTAATCCCTTCAATTATTTTACTAATTTCCTCTTCATTTATTGAGAGGGG
GGTAGGA---ACAGGATGAACAGTATATCCTCCACTATCTGGAAATTTAAGTCATAGAGG
GAGAGCTGTTGATGTGGCCATTTTTAGATTACATATTGCGGGGGTCTCTTCTATTTTGGG
TTCAATTAATTTTATTTCTACAATTATAAATATACGT---CCATATAATATGGTTATAGA
GCAGATATCTTTATTTATTTGATCTGTTTTTATTACTACTATTTTACTTCTCCTTAGACT
TCCAGTTTTAGCGGGGGCAATTACTATATTACTAACTGATCGTAATTTTAATACAACTTT
TTTCGATCCTAAGGGGGGGGGAGATCCCATTCTTTACCAACATTTATTT
>CNIVE111-14|Mesostigmata|Phytoseiidae
AATAGTTCCAATTTTAATTAATGCACCTGATATGGCTTTTCCTCGGATAAATAATATAAG
ATTTTGATTATTGCCTCCTTCTTTACTTTTTTTAATATTATCTTCATATGTAGAAGCCGG
AGTAGGT---ACAGGTTGAACTGTTTATCCTCCTTTGTCTAGAAGTCTTTATCATAGAGG
CAGTGCTGTTGATTTTGCAATTTTTAGTTTACATTTGGCTGGAATTTCTTCTGTAATAGG
GGCTATTAATTTTATTAGTACTATTATTAATATACGT---CCAAAAAAAATAAAAATAGA
ACAAATTCCTTTATTTGTTTGATCTGTTTTGGTGACAGCTGTGTTACTTCTTCTTTCTCT
TCCTGTGTTAGCGGGGGCTATTACAATGCTATTAACTGACCGAAATTTTAATACTACTTT
TTTTGATCCGAGAGGAGGGGGAGACCCTGTTTTATACCAACATTTATTT
>SSPAA8154-13|Mesostigmata|Phytoseiidae
ATTAGTCCCGGTTATACTCAATTCTCCTGATATAGCTTTTCCTCGAATAAATAATATAAG
ATTTTGACTTTTACCTCCTTCTTTATTATTTTTAATTAGGTCTTCCTTTATTGAAGGTGG
GGTAGGA---ACAGGTTGAACTGTTTACCCCCCTCTCTCTAACAGAATTTATCATAGAAG
CTCCTCGGTAGATTTTGCTATTTTTAGCCTACACCTAGCTGGAATTTCTAGAATTATAGG
AGCTATTAATTTTATTAGAAGTGTACTCAACATACGC---CCTAGAAAAATAAAAATAGA
GCGGACTCCTTTATTCGTTTGATCCGTTTTTATTACTGCCATCCTTCTTCTTTTATCTTT
GCCCGTACTTGCAGGTGCAATTACTATACTATTAACAGATCGAAATTTCAATACTACCTT
TTTTGATCCTGTAGGCGGAGGAGACCCTGTCCTATACCAACACTTATTT
>SSEIB4567-13|Sarcoptiformes|Chamobatidae
GCTAGTCCCGATAATGATTGGAGCTCAAGACATGGCATTCCCACGATTAAATAACATAAG
TTTTTGATTGTTACCCCCTTCTTTAGTTATACTATGTATATCTTCTTTTGCTAGGACGGG
GGTCGGC---ACAGGATGGACTGTGTATCCTCCCTTGTCATCACTCTTATTTCATTCTGG
TTCAGCCGTAGATTTGGCCATTTTCAGCTTACATCTAGCAGGAGTGTCTTCTATCCTGGG
GGCTATTAATTTTATTACTACCATTGTAAACATACGA---TCCTCTTCCATAGATTTAGA
CTCGATGCCGTTATTTGTATGATCCGTGCTAATCACAGCTGTTTTGCTTCTTTTGTCGTT
ACCTGTCTTAGCTGGGGCTATCACTATACTTCTTACGGATCGTAACTTTAATACATCATT
TTTTG--------------------------------------------
>OPPHO2309-17|Trombidiformes|Erythraeidae
ATTAGTTCCAATTATAATTGGGGCTCCAGATATAGCTTTTCCCCGCATAAACAATTTAAG
TTTTTGATTACTTCCTCCTTCTCTATTATTATTAGTAATAGCTTCATTCGCTAATATAGG
AGTGGGA---ACTGGATGAACATTATACCCCCCCTTATCAAGATTTATGGCACATAGATA
TGCATCCATTGAAATGTCGATTTATTCACTCCATTTAGCCGGGGCTGCTTCAATTTTGGG
GGCTATTAACTTTCTGACAACTTTCAAAAACATGAGA---AATAAAAACCTCTGGTGAGA
TATAATTCCTTTATTCGTGTGGGCAGTTATAATCACAGTAATTTTACTTTTGCTTTCTTT
ACCTGTATTAGCAGGAGCCATTACAATACTTCTTATAGACCGAAATTTTAACACCACATT
TTTTGATCCTAGTGGGGGGGGCGATCCTATCATATACCAACACTTATTC
>OPPUS2773-17|Trombidiformes|Scutacaridae
ACTCATTCCAATAATAATTAATACACCAGACATAGCATTCCCACGAATAAATAATATAAG
ATTTTGACTTCTTCTTTCTTCTCTAATTTTATTAATCTCATCAATAATTTCTTCTCAAGG
TAGAGGA---ACAGGATGAACAGTATATCCACCTTTATCAAATAATATACACCATTCAGG
AATTTCAATTGATTTAACAATTTTATCCCTTCATTTAGCAGGAATTTCTTCAATTATAAG
TTCCCTAAACTTTATTATTACAATTTTAAATATAAAA---CCACTTACTATATCAATTGA
ATACATTCCATTATTTGCTTGAAGTATTTTAATTACAACTATTTTACTTCTATTAGCACT
TCCAGTATTAGCAGGAGCTATTACAATATTATTAACAGATCGAAACTTTAATACATCATT
CTTTGATCCAAGAGGAGGAGGAGATCCTATTTTATACCAACATTTATTT
>SSPAC2195-13|Mesostigmata|Digamasellidae
ATTAACTCCTTTAATAGTTAATAGGCCTGATATAGTATTTCCTCGTATAAACAACATAAG
TTTTTGACTTCTTCCCCCAAGTTTACTTATATTATTTTTAAGTTCAATTGTAGATACTGG
AGCTGGT---ACAGGATGAACTGTTTACCCTCCTCTTGCTAACAATTTAAATCATAGAAG
AGCAGCAGTTGATTTAACAATTTTTAGATTACATATTGCAGGAATTTCAAGAATTCTTGG
ATCAATTAATTTTATCACTACAATTTTAAATATACGT---CCAAGTAGTATAACATACGA
ACGTATTCCTTTATTTATTTGATCAGTTTTTATCACTACAATTTTACTTTTATTAAGATT
ACCAGTTTTAGCAGGAGCTATCACAATACTTCTTTTTGATCGAAATTTTAATACTTCTTT
TTTTGATCCAAGAGGGGGAGGAGATCCTATTCTTTATCAACATTTATTT
>MIONT821-10|Sarcoptiformes|Crotoniidae
GCTGGTCCCCTTAATAATCGGAGCTCAAGATATGGCCTTCCCTCGAATAAATAACATGAG
ATTCTGGCTTCTCCCCCCATCCCTATGCCTCCTTTCGGCATCTGCCTTTGCTGGATTAGG
TGTCGGA---ACTGGATGGACAGTATACCCTCCCTTAGCTGGAAACTTGTTTCACTCGGG
ATTCTCCGTAGATCTTGCAATCTTTAGACTCCACCTGGCAGGTGCTTCTTCTATCTTAGG
AGCCATCAATTTCATTACTACAATTTTAAACATACGG---TCATCCACAATGAGCCTAGA
TTCTATCCCGCTATTTGTATGATCAGTCTTAATCACTGCCGTATTGCTACTGCTAGCATT
ACCAGTGTTAGCTGGAGCTATTACAATATTACTAACAGACCGCAACTTTAACACAACGTT
TTTTGATCCGGCAGGAGGGGGAGATCCAATTTTGTACCAACACTTATTT
>SSJAF3595-13|Trombidiformes|Erythraeidae
ACTAATCCCAATTATACTTGGAACTCCAGACATAGCTTTTCCTCGTCTTAATAACATAAG
ATTTTGACTACTTCCTTTTTCACTTACTCTTTTAATCATAGCATCTCTATCTCCCATAGG
AGTTGGA---ACTGGGTGAACTATATACCCCCCATTATCAGGATACATGGCCCACAGAGG
ATTATCCGTTGATTTATCCATTTTTTCACTTCACCTTGCGGGGGTAGGGTCTATTTTAGG
AGCAATTAATTTCTTAACGACATTCATCAATATACAT---AATAAAAACTTATGATGAGA
TACAATCCCACTATTTGTATGAGCAACAATAGTCACCGCAGTATTACTGTTAATTTCTCT
TCCTGTTCTTGCAGGAGCAATCACCATACTTCTATTTGATCGCAACTTCAACACAACATT
TTTCGATCCTAGAGGAGGGGGAGATCCAATTATATATCAACACTTATTT
>CNNHE2457-14|Trombidiformes|Erythraeidae
ATTAATTCCAATTATGCTAGGAGTCCCAGACATGGCCTTCCCTCGACTCAATAATATAAG
ATTCTGATTACTGCCTTTTTCTCTTATCCTTTTAATCATAGCCTCTTTATCTACTATAGG
GGTTGGA---ACTGGATGAACGATATACCCCCCCTTATCAGGTTATATAGCACATAGAGG
GCTATCCGTTGATTTATCCATTTTTTCACTTCATCTTGCAGGAGTTGGATCTATTTTAGG
AGCAATCAACTTTCTAACAACATTTATTAATATACAT---AATAAAAATTTATGATGAGA
TACAATCCCATTATTCGTATGAGCAACAATAGTCACCGCAGTCTTATTATTAATTTCGCT
TCCTGTCCTTGCAGGGGCAATCACTATACTACTTTTTGATCGTAATTTCAACACCACATT
TTTCGACCCAAGAGGGGGAGGAGACCC----------------------
>ELPCG5101-17|Trombidiformes|Limnesiidae
ACTTATTCCATTAATACTAAGCTCCCCAGATATAGCCTTTCCACGAATAAATAATATAAG
ATTTTGGCTTCTTCCTCCTTCGTTAACACTCTTGCTGTCAAGATCATTCACTTCTATAAG
AGCAGGG---ACAGGTTGAACTGTGTACCCCCCACTTTCCAGAAACCTGGCTCATAGAGG
CCCAGCTGTCGATTTAACAATTTTCTCTCTTCACTTAGCAGGAATTTCATCAATTCTAGG
GGCTATCAATTTTATGGCAACTATTTTTAACATAAAA---CCAAAAAATATATCTATAGA
ACAAGTTCCATTATTTGTATGATCAGTTTTGGTAACCGCCATCCTCCTACTCCTTTCTTT
ACCAGTTTTAGCTGGAGCCATTACCATACTTTTAACTGAC--------------------
-------------------------------------------------
>RRMPC845-15|Mesostigmata|Laelapidae
ATTGACTCCAATAATAATTGGAGCCCCTGATATAGCATTCCCTCGTTTAAATAATATAAG
ATTTTGATTTTTAATCCCATCAATTATTTTACTAATTTTTTCTTCTTTTATTGAAAGAGG
AGTTGGA---ACAGGTTGAACTGTATATCCTCCTCTTGCTAGTAATCTAAGACATAGAGG
AAGTGCTGTTGATCTAGCTATTTTCAGACTTCATTTAGCAGGAATTTCTTCTATTCTTAG
TTCTATTAATTTTATTACAACAATCATAAATATACGA---CCAACAATACTCTATATTGA
ATACATACCTTTATTTATTTGATCTATTCTTATTACAACTATTCTCCTTCTACTTAGTTT
ACCTGTCTTAGCAGGAGCTATTACCATACTCTTAACTGATCGTAACTTTAATACTTCTTT
TTTTGACCCTAATGGAGGCGGGGATCCTATTCTATACCAACATTTATTT
>HPPPP158-13|Sarcoptiformes|Carabodidae
GTTAATTCCTTTAATAATCGGAGTTCAAGATATGGCATTCCCTCGCATAAATAATATAAG
ATTTTGACTTCTTCCTCCTTCTTTGCTTCTCTTATTTTTTTCAATGTTTTCGGGAAGGGG
AGTAGGA---ACAGGTTGGACAGTCTACCCTCCTCTTGCCAATGAGGTCTTTCATTCGGG
AAATTCTGTGGATTTCGCTATCTTTAGGCTCCATCTTGCCGGTATTTCTTCAATTCTTGG
GTCTATTAATTTTATTTCTACGGTAGTTAACATAAAG---CAATCTTTGATAACAATTGA
AAAAATTCCTTTGTTTGTATGATCCGTTATTTTAACAACTATTTTATTGTTGTTATCTCT
GCCTGTTTTAGCAGGAGGTATCACAATACTATTGACAGACCGAAACTTCAACACTTCATT
TTTTGACCCAACTGGAGGGGGCGATCCCATTTTATATCAACATTTATTT
>CNNHC3291-14|Mesostigmata|Phytoseiidae
ATTGATTCCAATATTAATCAATGCTCCTGATATAGCATTTCCTCGAATAAACAACATAAG
ATTTTGACTTTTACCCTCTTCTTTATTTTTCCTAATTTTATCTTCTTTTATTGAATCTGG
AGCCGGA---ACAGGTTGAACGGTTTACCCTCCCTTATCAACTACGTTATACCACAGAAG
TTCTTCTGTGGATTTTACTATTTTTAGCTTACATATAGCTGGTATCTCTTCCATTATAGG
CGCCATCAACTTCATTTCAACTATTAGAAATATACGC---CCAAAAAAAATAAAATTTGC
TCAAATTCCTTTATTCGCATGATCTATTTTAATTACAGCGACTCTTTTATTACTATCTTT
GCCTGTACTAGCAGGTGCCATCACAATACTATTAACAGACCGTAATCTAAACACCTCTTT
TTTCGACCCTAGAGGCGGAGGAGACCCTATCCTTTACCAACACTTATTT
>GENWM131-16|Trombidiformes|Limnesiidae
ACTGGTACCCCTAATACTTAGATCACCAGATATAGCATTTCCACGAATAAACAATATAAG
ATTTTGGATACTTCCTCCATCGCTAAGCTTACTACTTTCAAGCTCGCTAATATCTATAAG
AGCAGGA---ACAGGGTGAACAGTTTATCCTCCATTATCAAGAAACTTAGCCCACAGAGG
ACCAGCAGTAGACTTAACAATCTTTTCACTTCATTTAGCAGGAGTGTCTTCAATTTTGGG
GGCAATTAACTTTCTAGCTACTATTTCAAATATAAAA---CCAAAAAATATAACAACAGA
TCAAATTCCTTTATTTGTATGGTCAATTTTAGTCACAGCAATTCTCCTTTTGTTGTCTTT
ACCTGTATTAGCGGGAGCAATCACTATACTATTAACAGACCGAAATTTTAATACATCATT
TTTTGACCCCGCTGGAGGAGGAGACCCTATTTTATACCAACATCTATTT
>CAACA060-17|Trombidiformes|Pygmephoridae
GTTAATCCCTTTGATAATAATAACTCCAGATATAGCATTCCCTCGAATAAATAATATAAG
ATTTTGACTATTAACTTCTTCTTTAATTCTTTTGATTAGATCTCTTTTAACATCTCAAGG
GGCTGGA---ACTGGTTGAACTGTATACCCTCCTCTATCAAATAAAATTTCTCACTCTGG
TATATCAGTGGATATAGTTATTCTATCTCTTCACTTAGCTGGAGTGTCTTCTATCATAAG
ATCATTAAATTTTATTATTACAATTATTAATATAAAG---CCTAAATCTCTTTGCTTAGA
ATATACATCCTTATTTTCTTGAAGAATTCTTCTAACAACTATCCTTCTTCTCCTAGCTTT
ACCAGTATTAGCAGGAGCAATTACTATATTGTTAACTGAT--------------------
-------------------------------------------------
>OPPDC1668-17|Sarcoptiformes|Oripodidae
ACTCATCCCATTAATAATTGGGGCACAAGATATAGCTTTCCCACGAATAAACAACATAAG
ATTTTGACTTCTCCCCCCCTCTCTGACCTTATTGTCAACATCAGCTTTTACTGGGCTAGG
CGCCGGA---ACTGGATGAACTGTTTATCCACCCCTAGCCGGCAATCTTTTTCACCATGG
GTTTTCTGTAGACTTAGCAATCTTCAGTCTCCATTTGGCGGGAGCCTCCTCAATCTTAGG
AGCTATTAACTTTATTTCAACCATTTTAAACATGCGA---AGGGAAGGGACAATTCTAGA
ATCTCTCCCCCTCTTTGTTTGATCTGTTTTGATCACCGCCATCCTTCTCCTTCTTTCTTT
ACCAGTCCTTGCCGGGGCTTTAACCATGCTACTAACAGACCGAAACTTCAACACCTCATT
TTTCGACCCTTCCGGGGGGGGGGACCCAATTTTATACCAACACTTATTC
>SWPTP559-15|Sarcoptiformes|Haplozetidae
GTTAGTACCCCTCATAATTGGGGCTCAAGACATGGCTTTTCCACGAATAAACAACATAAG
ATTCTGACTACTGCCCCCGTCTATTACCCTGCTATCTTTATCTTCTACCGCTAGAATGGG
GGTAGGG---ACAGGATGAACAGTATACCCCCCGTTGGCAAGCAATCTCTTTCATTCCGG
GATTTCAGTTGATTTAGCAATCTTTAGTCTACACCTAGCTGGAATTTCTTCTATTCTAGG
GGCCATCAATTTCATTACAACAATTATAAACATACGT---TCCTCCTCTTTAAATTTAGA
TGCAATCCCACTATTTGTATGATCTGTAATAATTACTGCAATCCTTCTTCTTCTCTCCCT
CCCCGTTTTAGCAGGAGCTATCACAATGCTTCTAACAGAT--------------------
-------------------------------------------------
>OPPHQ1104-17|Trombidiformes|Erythraeidae
ACTGGTCCCAATTATAATTGGGGCTCCGGACATAGCTTTTCCCCGTATAAACAATTTAAG
ATTTTGATTATTACCCCCTTCTCTATTACTACTAGTAATAGCTTCATTTGCCAATATAGG
GGTTGGT---ACCGGATGAACATTATACCCACCCCTATCAAGATTTATAGCGCATAGATA
CGCATCCATTGAGATATCAATTTTCTCTCTCCACTTAGCAGGGGCTGCCTCAATCTTGGG
AGCTATCAATTTTTTAACAACTTTTAAAAACATAAGA---AATAAAAACCTTTGATGAGA
TATGATTCCTCTATTTGTATGAGCTGTAATAATCACTGTGATCTTACTTTTACTTTCTTT
ACCTGTGTTAGCTGGGGCTATCACTATACTCCTTATAGATCGAAATTTTAACACCACATT
TTTTGACCCTAGTGGGGGGGGAGATCCAATTATATATCAACACTTATTC
>SSBRC3033-14|Sarcoptiformes|Zetomimidae
GTTGGTGCCCATAATAATTGGAGCACAAGATATGGCATTCCCACGAATAAATAATATAAG
ATTTTGAATACTTCCCCCATCCTTAGTGTTACTACTGATATCGTCCTTAGCAGGAGTGGG
GGTAGGG---ACAGGATGGACAGTATACCCCCCATTATCTTCTTGAATATTTCATTTCAG
TTTTTCGGTAGACCTCGCTATTTTTAGATTACACCTGGCAGGAATCTCTTCAATTTTAGG
TGCTATTAATTTTATTACAACTATTTTAAACATACGT---CAAATAGACATATCATTAGA
CATAATTCCACTGTTTGTATGATCTGTTTTAATTACAGCCGTTCTTCTTTTGCTATCCCT
ACCAGTATTGGCTGGGGCAATTACTATACTTTTGACAGATCGAAACTTTAACACAACTTT
TTTTGACCCATCCGGAGGGGGGGACCCTGTTTTGTACCAACATTTATTT
>CNWAF1349-15|Trombidiformes|Hydryphantidae
ATTAGTTCCCTTAATATTAGGAGCCCCTGATATAGCCTTCCCACGAATAAATAATATAAG
ATTTTGATTACTGCCTCCTTCATTAATTTTAATTCTATCTGGATCTTTTACATCTCTAGG
GGCTGGT---ACTGGATGGACAGTATACCCCCCCTTATCGGGGAACCTGGCCCACGCCGG
ACCAGCAGTTGATCTAACAATTTTTTCCTTACATTTAGCGGGAGTATCCTCTATTTTAGG
GGCTGTAAATTTTATAGCAACTATCAAAAATATAAAG---TCAAATAAAATAAAACCAGA
ACAAGCCTCTTTATTTGTATGATCAATTCTAATCACCACAGTTCTTCTCCTTCTTTCTCT
TCCAGTATTAGCTGGGGCTATTACAATGCTATTAACCGATCGAAACTTTAATACATCATT
TTTCGACCCTGCAGGGGGTGGTGATCCAATCTTATACCAGCATTTATTC
>OPPEC4618-17|Trombidiformes|Arrenuridae
ATTAGTACCTTTAATGCTCTCAGCTCCAGACATAGCATTCCCTCGAATAAACAACATAAG
ATTCTGATTATTGCCACCATCCTTGACCCTCCTTTTATCAAGCTCTTTTACTTCTATAGG
AGCTGGA---ACAGGGTGAACAGTCTACCCTCCCCTAGCAAGTAATATCGCTCATTCAGG
GCCATCCGTAGACTTAGCAATCTTCTCTCTTCATTTAGCAGGAGTATCATCAATTCTTGG
AGCTATTAACTTCATGGCCACAACAATAAACATAAAA---CCATCATCAATAAAAATTGA
TAAAATACCCTTATTCGTCCTATCAATTTTCATTACCACTATTCTTCTATTATTGTCTTT
ACCAGTGTTGGCAGGAGCTATCACCATACTACTAACAGATCGAAACTTCAATACATCATT
TTTTGACCCAGCTGGTGGGGGAGATCCAATCCTTTATCAACATTTATTT
>SSPRA1369-15|Sarcoptiformes|Euphthiracaridae
ATTAATCCCAATCATAATTGGAGCACAAGACATGGCATTCCCACGAATAAATAACATAAG
ATTTTGATTACTCCCACCCTCACTACTACTACTAATTACTTCTTCATTTTCAGGGATTGG
TTCCGGA---ACCGGTTGGACAGTTTATCCACCACTTTCTTCTATCCAATTTCACTCGTC
CACTTCAGTAGATTTAACTATCTTTAGATTACACCTGGCAGGAATTTCTTCAATCTTAGG
AGCAATTAACTTCATTTGTACAATTATTAATATACGA---TCAATTAAAATAAGAATAGA
TAGCATACCACTATTTGTATGATCTGTTTTTATTACGGCAATTCTATTACTTCTGTCACT
[truncated: 1,643,814 more chars]
