# Supplementary material for: DNA barcodes enable higher taxonomic assignments in the Acari
Source: Sci Rep. 2021 Aug 5;11:15922. doi: 10.1038/s41598-021-95147-8 (PMC8342613; doi:10.1038/s41598-021-95147-8)
Supplement: Supplementary file 8 — Supplementary Tables. [file 41598_2021_95147_MOESM8_ESM.xls]

## Sheet: Table S1
Supplementary Table S1: Breakdown of the number of families and sequences included in the datasets with three levels of sequence coverage: Barcode Index Numbers (BIN), 5% sequence clusters (DIV5), and 10% sequence clusters (DIV10). Data are summarised for all taxa combined and for each order separately.
					Sequences/Family
Taxon	Dataset	Families	Singleton Families	Sequences	Range	Mean (±SD)
All Taxa	BIN	189	27	7021	1-515	37.1 (±63.5)
	DIV5		38	5182	1-339	27.4 (±44.3)
	DIV10		39	3948	1-149	20.9 (±30.0)
Ixodida	BIN	1	0	21	NA	21 (±NA)
	DIV5		0	18	NA	18 (±NA)
	DIV10		0	13	NA	13 (±NA)
Mesostigmata	BIN	38	7	1367	1-286	36.0 (±61.6)
	DIV5		7	1110	1-204	29.2 (±47.4)
	DIV10		7	939	1-149	24.1 (±38.1)
Sarcoptiformes	BIN	89	12	2686	1-249	30.1 (±44.5)
	DIV5		19	1814	1-115	20.4 (±27.1)
	DIV10		20	1457	1-96	16.4 (±20.7)
Trombidiformes	BIN	61	8	2947	1-515	48.3 (±84.8)
	DIV5		12	2240	1-339	36.7 (±59.3)
	DIV10		12	1539	1-146	24.8 (±34.9)

## Sheet: Table S2 
Supplementary Table S2: Linear, logarithmic, and asymptotic models of the relationship between maximum intrafamilial DNA barcode divergences and the number of full-length (x̅ = 647 bp) and trimmed (x̅ = 453 bp) sequences sampled from representatives of 7,021 BINs and 162 families of mites. Estimates of model significance (p-values) and fit, including residual standard error (RSE) and Akaike infor…
Model	Formula	DF	P-values	RSE	AIC
Linear	Maximum Intrafamily P-distance = 22.0% + (0.5 x Number of BINs)	160	<0.00001	7.1	-394.63
Logarithmic	Maximum Intrafamily P-distance = 12.6% + (4.0 x log(Number of BINs))	160	<0.00001	5.6	-478.38
Asymptotic	Maximum Intrafamily P-distance = 29.2 + (-26.6) x e^(-e^(1.67) x BINs)	160	<0.00001	5.3	-486.207

## Sheet: Table S3 
Supplementary Table S3: Evaluation of the differences in the proportion of full-length (x̅ = 647 bp) and trimmed (x̅ = 453 bp) DNA barcode sequences correctly identified by BOLD ID for datasets with three levels of sequence coverage: Barcode Index Numbers (BIN), 5% sequence clusters (DIV5), and 10% sequence clusters (DIV10). Comparisons were made between sequence lengths, levels of sequence cover…
Taxon	Identification Rank	Dataset	Correct	Incorrect	χ2 statistic	p-value
All taxa	Order/Family	BIN	6994/6704	27/317	248.89	<0.00001
		DIV5	5140/4750	42/432	334.54	<0.00001
		DIV10	3901/3440	47/508	410.09	<0.00001
		tBIN	6950/6631	71/390	226.8	<0.00001
		tDIV5	5063/4631	119/551	296.42	<0.00001
		tDIV10	3805/3282	143/666	375.26	<0.00001
	Order	BIN/tBIN	6994/6950	27/71	19	<0.001
		DIV5/tDIV5	5140/5063	42/119	36.44	<0.00001
		DIV10/tDIV10	3901/3805	47/143	48.67	<0.00001
	Family	BIN/tBIN	6704/6631	317/390	7.72	0.005
		DIV5/tDIV5	4750/4631	432/551	15.65	<0.0001
		DIV10/tDIV10	3440/3282	508/666	24.66	<0.00001
	Order	BIN/DIV5/DIV10	6994/5140/3901	27/42/47	23.93	<0.00001
		tBIN/tDIV5/tDIV10	6950/5063/3805	71/119/143	87.38	<0.00001
	Family	BIN/DIV5/DIV10	6704/4750/3440	317/432/508	248.88	<0.00001
		tBIN/tDIV5/tDIV10	6631/4631/3282	390/551/666	365.04	<0.00001
Ixodida/Mesostigmata/Sarcoptiformes/Trombidiformes	Order	BIN	21/1357/2678/2938	0/10/8/9	5.39	0.1456
		DIV5	18/1096/1802/2224	0/14/12/16	3.71	0.2944
		DIV10	13/923/1443/1522	0/16/14/17	3.01	0.39
		tBIN	21/1348/2662/2919	0/19/24/28	2.65	0.448
		tDIV5	18/1084/1774/2187	0/26/40/53	0.55	0.9079
		tDIV10	13/906/1410/1476	0/33/47/63	2.16	0.5408
	Family	BIN	21/1304/2480/2899	0/63/206/48	119.96	<0.00001
		DIV5	18/1036/1526/2170	0/74/288/70	220.26	<0.00001
		DIV10	13/852/1112/1463	0/87/345/76	250.99	<0.00001
		tBIN	21/1295/2432/2883	0/72/254/64	143.68	<0.00001
		tDIV5	18/1017/1458/2138	0/93/356/102	249.96	<0.00001
		tDIV10	13/830/1021/1418	0/109/436/121	287.28	<0.00001

## Sheet: Table S4
Supplementary Table S4: Evaluation of the differences in the area under the ROC curves for the ordinal and family-level identifications of full-length (x̅ = 647 bp) and trimmed (x̅ = 453 bp) DNA barcodes by BOLD ID for datasets with three levels of sequence coverage: Barcode Index Numbers (BIN), 5% sequence clusters (DIV5), and 10% sequence clusters (DIV10). Comparisons of sequence lengths, level…
Identification Rank	Dataset	Taxon	AUC	P-value
Order	BIN/tBIN	All taxa	0.957/0.967	0.327
	DIV5/tDIV5	All taxa	0.929/0.934	0.774
	DIV10/tDIV10	All taxa	0.889/0.903	0.532
Family	BIN/tBIN	All taxa	0.940/0.950	0.056
	DIV5/tDIV5	All taxa	0.881/0.887	0.509
	DIV10/tDIV10	All taxa	0.800/0.801	0.92
Order	BIN/DIV5	All taxa	0.954/0.929	0.151
	DIV5/DIV10	All taxa	0.929/0.889	0.094
	BIN/DIV10	All taxa	0.954/0.889	0.004
	tBIN/tDIV5	All taxa	0.967/0.934	0.002
	tDIV5/tDIV10	All taxa	0.934/0.903	0.022
	tBIN/tDIV10	All taxa	0.967/0.903	<0.00001
Family	BIN/DIV5	All taxa	0.940/0.881	<0.00001
	DIV5/DIV10	All taxa	0.881/0.800	<0.00001
	BIN/DIV10	All taxa	0.940/0.800	<0.00001
	tBIN/tDIV5	All taxa	0.950/0.887	<0.00001
	tDIV5/tDIV10	All taxa	0.887/0.801	<0.00001
	tBIN/tDIV10	All taxa	0.950/0.801	<0.00001
Order	BIN	Ixodida/Mesostigmata	1/0.946	NA
		Ixodida/Sarcoptiformes	1/0.988	NA
		Ixodida/Trombidiformes	1/0.937	NA
		Mesostigmata/Sarcoptiformes	0.946/0.988	0.007
		Mesostigmata/Trombidiformes	0.946/0.937	0.741
		Sarcoptiformes/Trombidiformes	0.988/0.937	0.009128
	DIV5	Ixodida/Mesostigmata	1/0.913	NA
		Ixodida/Sarcoptiformes	1/0.973	NA
		Ixodida/Trombidiformes	1/0.920	NA
		Mesostigmata/Sarcoptiformes	0.913/0.973	0.003491
		Mesostigmata/Trombidiformes	0.913/0.920	0.7945
		Sarcoptiformes/Trombidiformes	0.973/0.920	0.02301
	DIV10	Ixodida/Mesostigmata	1/0.915	NA
		Ixodida/Sarcoptiformes	1/0.956	NA
		Ixodida/Trombidiformes	1/0.824	NA
		Mesostigmata/Sarcoptiformes	0.861/0.968	<0.00001
		Mesostigmata/Trombidiformes	0.861/0.860	0.9879
		Sarcoptiformes/Trombidiformes	0.968/0.860	0.00629
	tBIN	Ixodida/Mesostigmata	1/0.960	NA
		Ixodida/Sarcoptiformes	1/0.899	NA
		Ixodida/Trombidiformes	1/0.957	NA
		Mesostigmata/Sarcoptiformes	0.964/0.956	0.6154
		Mesostigmata/Trombidiformes	0.964/0.977	0.386
		Sarcoptiformes/Trombidiformes	0.956/0.977	0.208
	tDIV5	Ixodida/Mesostigmata	1/0.921	NA
		Ixodida/Sarcoptiformes	1/0.930	NA
		Ixodida/Trombidiformes	1/0.948	NA
		Mesostigmata/Sarcoptiformes	0.921/0.930	0.7243
		Mesostigmata/Trombidiformes	0.921/0.948	0.1939
		Sarcoptiformes/Trombidiformes	0.930/0.948	0.3609
	tDIV10	Ixodida/Mesostigmata	1/0.893	NA
		Ixodida/Sarcoptiformes	1/0.893	NA
		Ixodida/Trombidiformes	1/0.922	NA
		Mesostigmata/Sarcoptiformes	0.893/0.893	0.9864
		Mesostigmata/Trombidiformes	0.893/0.922	0.2247
		Sarcoptiformes/Trombidiformes	0.893/0.922	0.2479
Family	BIN	Ixodida/Mesostigmata	1/0.945	NA
		Ixodida/Sarcoptiformes	1/0.935	NA
		Ixodida/Trombidiformes	1/0.952	NA
		Mesostigmata/Sarcoptiformes	0.945/0.935	0.333
		Mesostigmata/Trombidiformes	0.945/0.952	0.553
		Sarcoptiformes/Trombidiformes	0.935/0.952	0.116
	DIV5	Ixodida/Mesostigmata	1/0.901	NA
		Ixodida/Sarcoptiformes	1/0.855	NA
		Ixodida/Trombidiformes	1/0.915	NA
		Mesostigmata/Sarcoptiformes	0.901/0.855	0.009
		Mesostigmata/Trombidiformes	0.901/0.915	0.4657
		Sarcoptiformes/Trombidiformes	0.855/0.915	0.0003
	DIV10	Ixodida/Mesostigmata	1/0.825	NA
		Ixodida/Sarcoptiformes	1/0.719	NA
		Ixodida/Trombidiformes	1/0.769	NA
		Mesostigmata/Sarcoptiformes	0.846/0.759	0.0003
		Mesostigmata/Trombidiformes	0.846/0.856	0.735
		Sarcoptiformes/Trombidiformes	0.759/0.856	0.0002
	tBIN	Ixodida/Mesostigmata	1/0.957	NA
		Ixodida/Sarcoptiformes	1/0.945	NA
		Ixodida/Trombidiformes	1/0.970	NA
		Mesostigmata/Sarcoptiformes	0.957/0.945	0.146
		Mesostigmata/Trombidiformes	0.957/0.970	0.113
		Sarcoptiformes/Trombidiformes	0.945/0.970	0.054
	tDIV5	Ixodida/Mesostigmata	1/0.897	NA
		Ixodida/Sarcoptiformes	1/0.873	NA
		Ixodida/Trombidiformes	1/0.935	NA
		Mesostigmata/Sarcoptiformes	0.897/0.873	0.132
		Mesostigmata/Trombidiformes	0.897/0.935	0.023
		Sarcoptiformes/Trombidiformes	0.873/0.935	<0.00001
	tDIV10	Ixodida/Mesostigmata	1/0.841	NA
		Ixodida/Sarcoptiformes	1/0.773	NA
		Ixodida/Trombidiformes	1/0.894	NA
		Mesostigmata/Sarcoptiformes	0.841/0.773	0.3024
		Mesostigmata/Trombidiformes	0.841/0.894	0.0194
		Sarcoptiformes/Trombidiformes	0.773/0.894	<0.00001
*Some statistical comparisons could not be computed due to lack of variation in data, and are denoted with an NA.

## Sheet: Table S5 
Supplementary Table S5: Confusion matrix data for the order- and family-level identifications based on full-length (x̅ = 647 bp) and trimmed (x̅ = 453 bp) DNA barcodes by BOLD ID. Thresholds were estimated using Youden’s J statistic and three precision-based criteria allowing 0% (P100), 1% (P99) and 5% (P95) error in accepted identifications. Data is summarised for all taxa combined and for each …
Identification Rank	Sequence Length	Taxon	Dataset	Sequences Identified	Threshold Criteria	P-Distance Threshold (% Similarity)	Proportion of Sequences Assigned	True Negatives (TN)	True Positives (TP)	False Negatives (FN)	False Positives (FP)	True Positive Rate (TPR)	False Positive Rate (FPR)	Accuracy	Precision
Order	Original	All Taxa	BIN	7021	Youden's J statistic	83.6484	0.901439	24	6326	668	3	0.90449	0.111111	0.90443	0.999526
					P100	86.6462	0.785928	27	5518	1476	0	0.788962	0	0.789774	1
					P99	(75.2)	1	0	6994	0	27	1	1	0.996154	0.996154
					P95	(75.2)	1	0	6994	0	27	1	1	0.996154	0.996154
			DIV5	5182	Youden's J statistic	83.6484	0.818989	39	4241	899	3	0.825097	0.0714286	0.825936	0.999293
					P100	86.6359	0.615206	42	3188	1952	0	0.620233	0	0.623311	1
					P99	(72.6)	1	0	5140	0	42	1	1	0.991895	0.991895
					P95	(72.6)	1	0	5140	0	42	1	1	0.991895	0.991895
			DIV10	3948	Youden's J statistic	83.1282	0.77001	42	3035	866	5	0.778006	0.106383	0.779382	0.998355
					P100	86.6359	0.383992	47	1516	2385	0	0.388618	0	0.395897	1
					P99	76.88	0.989615	8	3868	33	39	0.991541	0.829787	0.981763	0.990018
					P95	(72.6)	1	0	3901	0	47	1	1	0.988095	0.988095
		Ixodida	BIN	21	Youden's J statistic	(84.6)	1	0	21	0	0	1	0	1	1
					P100	(84.6)	1	0	21	0	0	1	0	1	1
					P99	(84.6)	1	0	21	0	0	1	0	1	1
					P95	(84.6)	1	0	21	0	0	1	0	1	1
			DIV5	18	Youden's J statistic	(84.6)	1	0	18	0	0	1	0	1	1
					P100	(84.6)	1	0	18	0	0	1	0	1	1
					P99	(84.6)	1	0	18	0	0	1	0	1	1
					P95	(84.6)	1	0	18	0	0	1	0	1	1
			DIV10	13	Youden's J statistic	(84.6)	1	0	13	0	0	1	0	1	1
					P100	(84.6)	1	0	13	0	0	1	0	1	1
					P99	(84.6)	1	0	13	0	0	1	0	1	1
					P95	(84.6)	1	0	13	0	0	1	0	1	1
		Mesostigmata	BIN	1367	Youden's J statistic	83.5799	0.852231	10	1165	192	0	0.858511	0	0.859546	1
					P100	83.5799	0.852231	10	1165	192	0	0.858511	0	0.859546	1
					P99	(76.5)	1	0	1357	0	10	1	1	0.992685	0.992685
					P95	(76.5)	1	0	1357	0	10	1	1	0.992685	0.992685
			DIV5	1110	Youden's J statistic	83.5799	0.768468	14	853	243	0	0.778285	0	0.781081	1
					P100	83.5799	0.768468	14	853	243	0	0.778285	0	0.781081	1
					P99	79.065	0.968468	4	1065	31	10	0.971715	0.714286	0.963063	0.990698
					P95	(73.9)	1	0	1096	0	14	1	1	0.987387	0.987387
			DIV10	939	Youden's J statistic	83.5799	0.679446	16	638	285	0	0.691224	0	0.696486	1
					P100	83.5799	0.679446	16	638	285	0	0.691224	0	0.696486	1
					P99	80.795	0.891374	8	829	94	8	0.898158	0.5	0.891374	0.990442
					P95	(73.9)	1	0	923	0	16	1	1	0.982961	0.982961
		Sarcoptiformes	BIN	2686	Youden's J statistic	80.705	0.968354	8	2601	77	0	0.971247	0	0.971333	1
					P100	80.705	0.968354	8	2601	77	0	0.971247	0	0.971333	1
					P99	(75.2)	1	0	2678	0	8	1	1	0.997022	0.997022
					P95	(75.2)	1	0	2678	0	8	1	1	0.997022	0.997022
			DIV5	1814	Youden's J statistic	80.705	0.936053	12	1698	104	0	0.942286	0	0.942668	1
					P100	80.705	0.936053	12	1698	104	0	0.942286	0	0.942668	1
					P99	(74.6)	1	0	1802	0	12	1	1	0.993385	0.993385
					P95	(74.6)	1	0	1802	0	12	1	1	0.993385	0.993385
			DIV10	1457	Youden's J statistic	80.705	0.910776	14	1327	116	0	0.919612	0	0.920384	1
					P100	80.705	0.910776	14	1327	116	0	0.919612	0	0.920384	1
					P99	(74.6)	1	0	1443	0	14	1	1	0.990391	0.990391
					P95	(74.6)	1	0	1443	0	14	1	1	0.990391	0.990391
		Trombidiformes	BIN	2947	Youden's J statistic	86.6404	0.839498	9	2474	464	0	0.842069	0	0.842552	1
					P100	86.6404	0.839498	9	2474	464	0	0.842069	0	0.842552	1
					P99	(75.2)	1	0	2938	0	9	1	1	0.996946	0.996946
					P95	(75.2)	1	0	2938	0	9	1	1	0.996946	0.996946
			DIV5	2240	Youden's J statistic	86.6404	0.704911	16	1579	645	0	0.709982	0	0.712054	1
					P100	86.6404	0.704911	16	1579	645	0	0.709982	0	0.712054	1
					P99	(72.6)	1	0	2224	0	16	1	1	0.992857	0.992857
					P95	(72.6)	1	0	2224	0	16	1	1	0.992857	0.992857
			DIV10	1539	Youden's J statistic	83.6502	0.781027	14	1199	323	3	0.787779	0.176471	0.788174	0.997504
					P100	86.6404	0.465887	17	717	805	0	0.471091	0	0.476933	1
					P99	76.66	0.990903	2	1510	12	15	0.992116	0.882353	0.982456	0.990164
					P95	(72.6)	1	0	1522	0	17	1	1	0.988954	0.988954
	Trimmed	All Taxa	tBIN	7021	Youden's J statistic	84.0054	0.892608	68	6264	686	3	0.901295	0.0422535	0.901866	0.999521
					P100	90.7231	0.684803	71	4808	2142	0	0.691799	0	0.694915	1
					P99	(64.3)	0.999858	1	6950	0	70	1	0.985915	0.99003	0.990028
					P95	(64.3)	1	0	6950	0	71	1	1	0.989887	0.989887
			tDIV5	5182	Youden's J statistic	84.0054	0.781552	115	4046	1017	4	0.799131	0.0336134	0.802972	0.999012
					P100	90.7231	0.368198	119	1908	3155	0	0.376852	0	0.391162	1
					P99	80.815	0.933423	71	4789	274	48	0.945882	0.403361	0.937862	0.990076
					P95	(64.3)	1	0	5063	0	119	1	1	0.977036	0.977036
			tDIV10	3948	Youden's J statistic	82.6145	0.787234	122	3087	718	21	0.811301	0.146853	0.812817	0.993243
					P100	89.0275	0.133739	143	528	3277	0	0.138765	0	0.169959	1
					P99	82.2075	0.828014	111	3237	568	32	0.850723	0.223776	0.848024	0.990211
					P95	(64.3)	1	0	3805	0	143	1	1	0.963779	0.963779
		Ixodida	tBIN	21	Youden's J statistic	(84.4)	1	0	21	0	0	1	0	1	1
					P100	(84.4)	1	0	21	0	0	1	0	1	1
					P99	(84.4)	1	0	21	0	0	1	0	1	1
					P95	(84.4)	1	0	21	0	0	1	0	1	1
			tDIV5	18	Youden's J statistic	(84.4)	1	0	18	0	0	1	0	1	1
					P100	(84.4)	1	0	18	0	0	1	0	1	1
					P99	(84.4)	1	0	18	0	0	1	0	1	1
					P95	(84.4)	1	0	18	0	0	1	0	1	1
			tDIV10	13	Youden's J statistic	(84.4)	1	0	13	0	0	1	0	1	1
					P100	(84.4)	1	0	13	0	0	1	0	1	1
					P99	(84.4)	1	0	13	0	0	1	0	1	1
					P95	(84.4)	1	0	13	0	0	1	0	1	1
		Mesostigmata	tBIN	1367	Youden's J statistic	82.5231	0.896854	18	1225	123	1	0.908754	0.0526316	0.90929	0.999184
					P100	84.0479	0.836869	19	1144	204	0	0.848665	0	0.850768	1
					P99	78.87	0.986832	6	1336	12	13	0.991098	0.684211	0.981712	0.990363
					P95	(75.3)	1	0	1348	0	19	1	1	0.986101	0.986101
			tDIV5	1110	Youden's J statistic	82.9727	0.776577	24	860	224	2	0.793358	0.0769231	0.796396	0.99768
					P100	84.0139	0.695495	26	772	312	0	0.712177	0	0.718919	1
					P99	80.565	0.912613	16	1003	81	10	0.925277	0.384615	0.918018	0.990128
					P95	(73.8)	1	0	1084	0	26	1	1	0.976577	0.976577
			tDIV10	939	Youden's J statistic	82.5645	0.739084	29	690	216	4	0.761589	0.121212	0.765708	0.994236
					P100	84.0058	0.5836	33	548	358	0	0.604857	0	0.618743	1
					P99	82.36	0.766773	26	713	193	7	0.786976	0.212121	0.787007	0.990278
					P95	(73.8)	1	0	906	0	33	1	1	0.964856	0.964856
		Sarcoptiformes	tBIN	2686	Youden's J statistic	84.7476	0.849963	23	2282	380	1	0.85725	0.0416667	0.858153	0.999562
					P100	81.295	0.960536	15	2571	91	9	0.965815	0.375	0.96277	0.996512
					P99	(74.9)	1	0	2662	0	24	1	1	0.991065	0.991065
					P95	(74.9)	1	0	2662	0	24	1	1	0.991065	0.991065
			tDIV5	1814	Youden's J statistic	83.0011	0.828556	36	1499	275	4	0.844983	0.1	0.846196	0.997339
					P100	89.0297	0.426681	40	774	1000	0	0.436302	0	0.448732	1
					P99	80.415	0.937155	23	1683	91	17	0.948703	0.425	0.940463	0.99
					P95	(74.9)	1	0	1774	0	40	1	1	0.977949	0.977949
			tDIV10	1457	Youden's J statistic	82.345	0.808511	39	1170	240	8	0.829787	0.170213	0.829787	0.993209
					P100	89.0297	0.120796	47	176	1234	0	0.124823	0	0.153054	1
					P99	81.475	0.865477	35	1249	161	12	0.885816	0.255319	0.881263	0.990484
					P95	(73.4)	1	0	1410	0	47	1	1	0.967742	0.967742
		Trombidiformes	tBIN	2947	Youden's J statistic	83.8816	0.93451	27	2753	166	1	0.943131	0.0357143	0.943332	0.999637
					P100	90.7	0.730234	27	2152	768	0	0.737	0	0.739	0.999576
					P99	(64.3)	1	0	2919	0	28	1	1	0.990499	0.990499
					P95	(64.3)	1	0	2919	0	28	1	1	0.990499	0.990499
			tDIV5	2240	Youden's J statistic	84.0054	0.845536	51	1892	295	2	0.865112	0.0377358	0.867411	0.998944
					P100	90.7251	0.440179	53	986	1201	0	0.450846	0	0.463839	1
					P99	81.365	0.94375	32	2093	94	21	0.957019	0.396226	0.948661	0.990066
					P95	(64.3)	1	0	2187	0	53	1	1	0.976339	0.976339
			tDIV10	1539	Youden's J statistic	84.0054	0.710201	62	1092	384	1	0.739837	0.015873	0.749838	0.999085
					P100	84.9358	0.617934	63	951	525	0	0.644309	0	0.658869	1
					P99	82.4285	0.848603	50	1293	183	13	0.876016	0.206349	0.872645	0.990046
					P95	(64.3)	1	0	1476	0	63	1	1	0.959064	0.959064
Family	Original	All Taxa	BIN	7021	Youden's J statistic	85.8952	0.814271	291	5691	1013	26	0.848896	0.0820189	0.852015	0.995452
					P100	91.3763	0.632816	317	4443	2261	0	0.662739	0	0.677966	1
					P99	84.6751	0.860419	257	5981	723	60	0.892154	0.189274	0.888477	0.990068
					P95	(75.2)	1	0	6704	0	317	1	1	0.95485	0.95485
			DIV5	5182	Youden's J statistic	85.8197	0.670783	390	3434	1316	42	0.722947	0.0972222	0.737939	0.987917
					P100	91.3709	0.335971	432	1741	3009	0	0.366526	0	0.419336	1
					P99	86.4129	0.63103	400	3238	1512	32	0.681684	0.0740741	0.702046	0.990214
					P95	82.1988	0.899846	199	4430	320	233	0.932632	0.539352	0.893284	0.950032
			DIV10	3948	Youden's J statistic	85.2966	0.537234	441	2054	1386	67	0.597093	0.13189	0.631966	0.968411
					P100	89.8928	0.029382	508	116	3324	0	0.0337209	0	0.158055	1
					P99	88.6482	0.182371	501	713	2727	7	0.207267	0.0137795	0.307497	0.990278
					P95	84.3589	0.641337	382	2406	1034	126	0.699419	0.248031	0.70618	0.950237
		Ixodida	BIN	21	Youden's J statistic	(84.6)	1	0	21	0	0	1	0	1	1
					P100	(84.6)	1	0	21	0	0	1	0	1	1
					P99	(84.6)	1	0	21	0	0	1	0	1	1
					P95	(84.6)	1	0	21	0	0	1	0	1	1
			DIV5	18	Youden's J statistic	(84.6)	1	0	18	0	0	1	0	1	1
					P100	(84.6)	1	0	18	0	0	1	0	1	1
					P99	(84.6)	1	0	18	0	0	1	0	1	1
					P95	(84.6)	1	0	18	0	0	1	0	1	1
			DIV10	13	Youden's J statistic	(84.6)	1	0	13	0	0	1	0	1	1
					P100	(84.6)	1	0	13	0	0	1	0	1	1
					P99	(84.6)	1	0	13	0	0	1	0	1	1
					P95	(84.6)	1	0	13	0	0	1	0	1	1
		Mesostigmata	BIN	1367	Youden's J statistic	84.581	0.80395	60	1096	208	3	0.840491	0.047619	0.845647	0.99727
					P100	86.1922	0.709583	63	970	334	0	0.743865	0	0.755669	1
					P99	82.7723	0.886613	51	1200	104	12	0.920245	0.190476	0.915143	0.990099
					P95	(76.2)	1	0	1304	0	63	1	1	0.953914	0.953914
			DIV5	1110	Youden's J statistic	83.9535	0.742342	67	817	219	7	0.78861	0.0945946	0.796396	0.991505
					P100	89.074	0.363964	74	404	632	0	0.389961	0	0.430631	1
					P99	85.6909	0.752252	66	827	209	8	0.798263	0.108108	0.804505	0.990419
					P95	79.705	0.955856	21	1008	28	53	0.972973	0.716216	0.927027	0.950047
			DIV10	939	Youden's J statistic	83.1399	0.72524	71	665	187	16	0.780516	0.183908	0.783813	0.976505
					P100	89.074	0.101171	87	95	757	0	0.111502	0	0.193823	1
					P99	85.6909	0.438765	83	408	444	4	0.478873	0.045977	0.522897	0.990291
					P95	81.84	0.828541	49	740	112	38	0.868545	0.436782	0.840256	0.951157
		Sarcoptiformes	BIN	2686	Youden's J statistic	88.0781	0.739389	201	1981	499	5	0.79879	0.0242718	0.81236	0.997482
					P100	89.8991	0.685778	206	1842	638	0	0.742742	0	0.762472	1
					P99	85.7846	0.806031	185	2144	336	21	0.864516	0.101942	0.867089	0.9903
					P95	82.1489	0.94006	80	2399	81	126	0.967339	0.61165	0.922934	0.950099
			DIV5	1814	Youden's J statistic	86.1629	0.589857	264	1046	480	24	0.685452	0.0833333	0.722161	0.97757
					P100	89.8991	0.38699	288	702	824	0	0.460026	0	0.545755	1
					P99	87.7717	0.498346	279	895	631	9	0.586501	0.03125	0.647189	0.990044
					P95	85.0238	0.668137	228	1152	374	60	0.754915	0.208333	0.76075	0.950495
			DIV10	1457	Youden's J statistic	85.3011	0.464653	294	626	486	51	0.56295	0.147826	0.631434	0.924668
					P100	89.8928	0.0247083	345	36	1076	0	0.0323741	0	0.261496	1
					P99	89.8928	0.0247083	345	36	1076	0	0.0323741	0	0.261496	1
					P95	86.27	0.361016	319	500	612	26	0.44964	0.0753623	0.562114	0.95057
		Trombidiformes	BIN	2947	Youden's J statistic	86.8613	0.832372	46	2451	448	2	0.845464	0.0416667	0.847302	0.999185
					P100	91.3763	0.672548	48	1982	917	0	0.683684	0	0.688836	1
					P99	81.695	0.976247	20	2849	50	28	0.982753	0.583333	0.973532	0.990268
					P95	(75.2)	1	0	2899	0	48	1	1	0.983712	0.983712
			DIV5	2240	Youden's J statistic	84.3962	0.844643	58	1880	290	12	0.866359	0.171429	0.865179	0.993658
					P100	91.3749	0.393304	70	881	1289	0	0.405991	0	0.424554	1
					P99	83.3481	0.888393	51	1971	199	19	0.908295	0.271429	0.902679	0.990452
					P95	(72.6)	1	0	2170	0	70	1	1	0.96875	0.96875
			DIV10	1539	Youden's J statistic	83.7029	0.777128	61	1181	282	15	0.807245	0.197368	0.807018	0.987458
					P100	88.6482	0.230669	76	355	1108	0	0.242652	0	0.280052	1
					P99	85.647	0.592593	67	903	560	9	0.617225	0.118421	0.630279	0.990132
					P95	(72.6)	1	0	1463	0	76	1	1	0.950617	0.950617
	Trimmed	All Taxa	tBIN	7021	Youden's J statistic	86.711	0.800171	373	5601	1030	17	0.844669	0.0435897	0.850876	0.996974
					P100	90.7231	0.684803	390	4808	1823	0	0.725079	0	0.74035	1
					P99	84.8827	0.859564	330	5975	656	60	0.901071	0.153846	0.89802	0.990058
					P95	78.49	0.992451	42	6620	11	348	0.998341	0.892308	0.948868	0.950057
			tDIV5	5182	Youden's J statistic	86.3875	0.624662	518	3204	1427	33	0.691859	0.0598911	0.718255	0.989805
					P100	90.7231	0.368198	551	1908	2723	0	0.412006	0	0.474527	1
					P99	86.4296	0.619838	519	3180	1451	32	0.686677	0.0580762	0.713817	0.990037
					P95	83.0679	0.840409	334	4138	493	217	0.893544	0.393829	0.862987	0.950172
			tDIV10	3948	Youden's J statistic	85.266	0.508865	578	1921	1361	88	0.585314	0.132132	0.632979	0.956197
					P100	89.9235	0.00506586	666	20	3262	0	0.00609385	0	0.173759	1
					P99	89.0381	0.129939	661	508	2774	5	0.154784	0.00750751	0.296099	0.990253
					P95	85.0618	0.528622	562	1983	1299	104	0.604205	0.156156	0.64463	0.950168
		Ixodida	tBIN	21	Youden's J statistic	(84.4)	1	0	21	0	0	1	0	1	1
					P100	(84.4)	1	0	21	0	0	1	0	1	1
					P99	(84.4)	1	0	21	0	0	1	0	1	1
					P95	(84.4)	1	0	21	0	0	1	0	1	1
			tDIV5	18	Youden's J statistic	(84.4)	1	0	18	0	0	1	0	1	1
					P100	(84.4)	1	0	18	0	0	1	0	1	1
					P99	(84.4)	1	0	18	0	0	1	0	1	1
					P95	(84.4)	1	0	18	0	0	1	0	1	1
			tDIV10	13	Youden's J statistic	(84.4)	1	0	13	0	0	1	0	1	1
					P100	(84.4)	1	0	13	0	0	1	0	1	1
					P99	(84.4)	1	0	13	0	0	1	0	1	1
					P95	(84.4)	1	0	13	0	0	1	0	1	1
		Mesostigmata	tBIN	1367	Youden's J statistic	84.4446	0.814923	70	1112	183	2	0.858687	0.0277778	0.864667	0.998205
					P100	85.393	0.768105	72	1050	245	0	0.810811	0	0.820775	1
					P99	82.7625	0.884418	60	1197	98	12	0.924324	0.166667	0.919532	0.990074
					P95	77.53	0.997074	4	1295	0	68	1	0.944444	0.950256	0.95011
			tDIV5	1110	Youden's J statistic	82.9727	0.776577	78	847	170	15	0.832842	0.16129	0.833333	0.982599
					P100	88.1505	0.388288	93	431	586	0	0.423795	0	0.472072	1
					P99	84.2371	0.676577	86	744	273	7	0.731563	0.0752688	0.747748	0.990679
					P95	80.705	0.907207	43	957	60	50	0.941003	0.537634	0.900901	0.950348
			tDIV10	939	Youden's J statistic	82.9727	0.694356	88	631	199	21	0.760241	0.192661	0.765708	0.967791
					P100	89.0531	0.0894569	109	84	746	0	0.101205	0	0.205538	1
					P99	88.1505	0.155485	108	145	685	1	0.174699	0.00917431	0.269436	0.993151
					P95	82.36	0.766773	74	685	145	35	0.825301	0.321101	0.808307	0.951389
		Sarcoptiformes	tBIN	2686	Youden's J statistic	87.17	0.769173	242	2054	378	12	0.844572	0.0472441	0.854803	0.994192
					P100	90.1744	0.68615	254	1843	589	0	0.757812	0	0.780715	1
					P99	86.249	0.798585	233	2124	308	21	0.873355	0.0826772	0.877513	0.99021
					P95	83.1443	0.912882	132	2330	102	122	0.958059	0.480315	0.916605	0.950245
			tDIV5	1814	Youden's J statistic	86.4327	0.577729	332	1024	434	24	0.702332	0.0674157	0.747519	0.977099
					P100	90.1744	0.369901	356	671	787	0	0.460219	0	0.566152	1
					P99	88.5758	0.455347	348	818	640	8	0.561043	0.0224719	0.642778	0.990315
					P95	85.366	0.653252	297	1126	332	59	0.772291	0.16573	0.784454	0.950211
			tDIV10	1457	Youden's J statistic	85.73	0.431709	382	575	446	54	0.563173	0.123853	0.656829	0.914149
					P100	89.9235	0.00549073	436	8	1013	0	0.00783546	0	0.304736	1
					P99	89.9235	0.00549073	436	8	1013	0	0.00783546	0	0.304736	1
					P95	86.9515	0.303363	414	420	601	22	0.411361	0.0504587	0.572409	0.950226
		Trombidiformes	tBIN	2947	Youden's J statistic	86.6447	0.855786	63	2521	362	1	0.874436	0.015625	0.876824	0.999603
					P100	90.7251	0.730234	64	2152	731	0	0.746445	0	0.751951	1
					P99	82.1507	0.971836	36	2836	47	28	0.983698	0.4375	0.97455	0.990223
					P95	(64.3)	1	0	2883	0	64	1	1	0.978283	0.978283
			tDIV5	2240	Youden's J statistic	84.9358	0.795982	95	1776	362	7	0.830683	0.0686275	0.835268	0.996074
					P100	90.7251	0.440179	102	986	1152	0	0.461179	0	0.485714	1
					P99	83.6762	0.8625	83	1913	225	19	0.894761	0.186275	0.891071	0.990166
					P95	(64.3)	1	0	2138	0	102	1	1	0.954464	0.954464
			tDIV10	1539	Youden's J statistic	84.0429	0.706953	109	1076	342	12	0.758815	0.0991736	0.769981	0.988971
					P100	87.379	0.348928	121	537	881	0	0.378702	0	0.42755	1
					P99	84.4762	0.670565	111	1022	396	10	0.720733	0.0826446	0.736192	0.99031
					P95	80.4124	0.923327	50	1350	68	71	0.952045	0.586777	0.909682	0.950035
Thresholds in brackets indicate those that have been set to the minimum similarity output provided by BLAST or BOLD ID because precision across all hypothetical thresholds exceeded the minimum requirement for that threshold criteria.
